# Supplementary material for: Molecular Cloning, Carbohydrate Specificity and the Crystal Structure of Two Sclerotium rolfsii Lectin Variants
Source: Molecules. 2015 Jun 12;20(6):10848–65. doi: 10.3390/molecules200610848 (PMC6272482; doi:10.3390/molecules200610848)
Supplement: Supplementary file 1 [file molecules-20-10848-s001.zip]

Archive with 5 entries (5 files):
- SSR1_15243_v5.0_DATA.xls
- SSR2_15244_v5.0_DATA.xls
- Supplementary file S1.xlsx
- Supplementary file S2.xlsx
- Supplementary file S3.pdf
