# Supplementary material for: Molecular Cloning, Carbohydrate Specificity and the Crystal Structure of Two Sclerotium rolfsii Lectin Variants
Source: Molecules. 2015 Jun 12;20(6):10848–65. doi: 10.3390/molecules200610848 (PMC6272482; doi:10.3390/molecules200610848)
Supplement: Supplementary file 1 [file molecules-20-10848-s001.zip › SSR1_15243_v5.0_DATA.xls]

## Sheet: Core PA Results
Chart Number	Structure on Masterlist	Average RFU	StDev	% CV		Chart Number	SSR1 200ug/ml Slide#15243 CFG#2496 v5.0 Alexa488 3/15/12 HJ	Average RFU	StDev	% CV
1	Gala-Sp8	82.9495	5.75285	6.93537		237	Neu5Aca2-3GalNAca-Sp8	60561	2397.48	3.9588
2	Glca-Sp8	91.3967	35.1572	38.4666		243	Neu5Aca2-3Galb1-3(6S)GalNAca-Sp8	57170.6	1795.76	3.14106
3	Mana-Sp8	100.967	67.4592	66.8133		89	GlcNAcb1-3Galb1-3GalNAca-Sp8	56803.8	2971.47	5.23111
4	GalNAca-Sp8	25418.3	2052.31	8.07413		29	(3S)Galb1-3GalNAca-Sp8	54518.7	226.299	0.415085
5	GalNAca-Sp15	16691.1	19119	114.546		452	GalNAca1-3(Fuca1-2)Galb1-4GlcNAcb1-6(GalNAca1-3(Fuca1-2)Galb1-4GlcNAcb1-3)GalNAc-Sp14	53940.3	13202.1	24.4753
6	Fuca-Sp8	45.1291	18.3819	40.7317		581	GlcNAcb1-3Galb1-4GlcNAcb1-3Galb1-4GlcNAcb1-3Galb1-4GlcNAcb1-3Galb1-4GlcNAcb1-2Mana1-6(GlcNAcb1-3Galb1-4GlcNAcb1-3Galb1-4GlcNAcb1-3Galb1-4GlcNAcb1-3Galb1-4GlcNAcb1-2Mana1-3)Manb1-4GlcNAcb1-4(Fuca1-6)GlcNAcb-Sp19	47884.5	3104.3	6.4829
7	Fuca-Sp9	92.8495	23.3827	25.1835		596	GlcNAcb1-3Galb1-4GlcNAcb1-6(GlcNAcb1-3Galb1-4GlcNAcb1-3)GalNAca-Sp14	47868.1	11062	23.1094
8	Rhaa-Sp8	56.9732	17.6851	31.0411		224	Neu5Aca2-3Galb1-3GalNAca-Sp8	47603.6	2990.67	6.28244
9	Neu5Aca-Sp8	41.3893	15.3775	37.1533		174	GlcNAca1-3Galb1-4GlcNAcb-Sp8	46817	919.485	1.964
10	Neu5Aca-Sp11	27.4854	7.72146	28.0929		339	GlcNAca1-4Galb1-4GlcNAcb1-3Galb1-4GlcNAcb1-3Galb1-4GlcNAcb-Sp0	46173	5138.71	11.1292
11	Neu5Acb-Sp8	29.5126	3.41147	11.5594		547	GlcNAcb1-3Galb1-4GlcNAcb1-3Galb1-4GlcNAcb1-2Mana1-6(GlcNAcb1-3Galb1-4GlcNAcb1-3Galb1-4GlcNAcb1-2Mana1-3)Manb1-4GlcNAcb1-4GlcNAcb-Sp25	45787.4	4328.51	9.45349
12	Galb-Sp8	89.62	34.8154	38.8478		579	GlcNAcb1-3Galb1-4GlcNAcb1-3Galb1-4GlcNAcb1-3Galb1-4GlcNAcb1-2Mana1-6(GlcNAcb1-3Galb1-4GlcNAcb1-3Galb1-4GlcNAcb1-3Galb1-4GlcNAcb1-2Mana1-3)Manb1-4GlcNAcb1-4(Fuca1-6)GlcNAcb-Sp24	45416.5	1769.92	3.89708
13	Glcb-Sp8	36.4875	16.1663	44.3065		184	GlcNAcb1-3Galb1-4GlcNAcb-Sp8	45277.7	11952.3	26.3979
14	Manb-Sp8	29.2667	19.3602	66.1507		565	GlcNAcb1-3Galb1-4GlcNAcb1-3Galb1-4GlcNAcb1-3Galb1-4GlcNAcb1-3Galb1-4GlcNAcb1-2Mana1-6(GlcNAcb1-3Galb1-4GlcNAcb1-3Galb1-4GlcNAcb1-3Galb1-4GlcNAcb1-3Galb1-4GlcNAcb1-2Mana1-3)Manb1-4GlcNAcb1-4GlcNAcb-Sp25	44919.1	1025.16	2.28224
15	GalNAcb-Sp8	64.9781	9.47464	14.5813		577	GlcNAcb1-3Galb1-4GlcNAcb1-3Galb1-4GlcNAcb1-2Mana1-6(GlcNAcb1-3Galb1-4GlcNAcb1-3Galb1-4GlcNAcb1-2Mana1-3)Manb1-4GlcNAcb1-4(Fuca1-6)GlcNAcb-Sp24	44714.5	1427.72	3.19298
16	GlcNAcb-Sp0	10458.3	5088.51	48.6553		83	GalNAca1-3(Fuca1-2)Galb1-3GlcNAcb-Sp0	44552.4	1722.57	3.86638
17	GlcNAcb-Sp8	24386.5	856.95	3.51404		134	GlcNAcb1-6(Galb1-3)GalNAca-Sp8	44484.9	2024.03	4.54993
18	GlcN(Gc)b-Sp8	3521.02	457.175	12.9842		137	Neu5Aca2-6(Galb1-3)GalNAca-Sp14	44218.7	1622.22	3.66863
19	Galb1-4GlcNAcb1-6(Galb1-4GlcNAcb1-3)GalNAca-Sp8	53.1595	17.0677	32.1067		575	GlcNAcb1-3Galb1-4GlcNAcb1-2Mana1-6(GlcNAcb1-3Galb1-4GlcNAcb1-2Mana1-3)Manb1-4GlcNAcb1-4(Fuca1-6)GlcNAcb-Sp24	44199	3231.81	7.31194
20	Galb1-4GlcNAcb1-6(Galb1-4GlcNAcb1-3)GalNAc-Sp14	332.172	24.0713	7.24662		160	Galb1-4GlcNAcb1-3GalNAca-Sp8	43535.3	16252.7	37.3323
21	GlcNAcb1-6(GlcNAcb1-4)(GlcNAcb1-3)GlcNAc-Sp8	24257.7	5503.88	22.6892		399	Galb1-4GlcNAcb1-2Mana1-6(GlcNAcb1-2Mana1-3)Manb1-4GlcNAcb1-4GlcNAc-Sp12	43511.7	2527.58	5.80898
22	6S(3S)Galb1-4(6S)GlcNAcb-Sp0	32.505	13.5297	41.6233		389	GlcNAcb1-2Mana1-6(GlcNAcb1-4(GlcNAcb1-2)Mana1-3)Manb1-4GlcNAcb1-4GlcNAc-Sp21	43042.9	1923.87	4.46965
23	6S(3S)Galb1-4GlcNAcb-Sp0	17.132	7.01631	40.9545		559	GlcNAcb1-3Galb1-4GlcNAcb1-6(GlcNAcb1-3Galb1-4GlcNAcb1-2)Mana1-6(GlcNAcb1-3Galb1-4GlcNAcb1-2Man a1-3)Manb1-4GlcNAcb1-4GlcNAc-Sp24	43007.2	3182.84	7.40071
24	(3S)Galb1-4(Fuca1-3)(6S)Glc-Sp0	338.063	47.3168	13.9965		422	GlcNAcb1-2(GlcNAcb1-6)Mana1-6(GlcNAcb1-2Mana1-3)Manb1-4GlcNAcb1-4GlcNAcb-Sp19	42961.2	1561.05	3.63362
25	(3S)Galb1-4Glcb-Sp8	56.1337	9.95966	17.7427		432	GlcNAcb1-2Mana1-6(GlcNAcb1-4)(GlcNAcb1-2Mana1-3)Manb1-4GlcNAcb1-4GlcNAc-Sp21	42934.9	1323.71	3.08306
26	(3S)Galb1-4(6S)Glcb-Sp0	61.8847	26.2947	42.4899		476	GlcNAcb1-6(GlcNAcb1-2)Mana1-6(GlcNAcb1-2Mana1-3)Manb1-4GlcNAcb1-4(Fuca1-6)GlcNAcb-Sp24	42550.4	1922.82	4.51893
27	(3S)Galb1-4(6S)Glcb-Sp8	49.8252	16.4003	32.9156		599	GlcNAcb1-3Galb1-4GlcNAcb1-3Galb1-4GlcNAcb1-3GalNAca-Sp14	42340.2	2714.92	6.41216
28	(3S)Galb1-3(Fuca1-4)GlcNAcb-Sp8	46.2737	14.8305	32.0494		244	Neu5Aca2-6(Neu5Aca2-3Galb1-3)GalNAca-Sp8	42274.7	2554.04	6.04153
29	(3S)Galb1-3GalNAca-Sp8	54518.7	226.299	0.415085		193	GlcNAcb1-6GalNAca-Sp8	42247.4	885.615	2.09626
30	(3S)Galb1-3GlcNAcb-Sp0	36.9605	3.98086	10.7706		180	GlcNAcb1-3GalNAca-Sp8	42113.2	1008.76	2.39535
31	(3S)Galb1-3GlcNAcb-Sp8	55.1397	31.1544	56.5008		433	GlcNAcb1-2Mana1-6(GlcNAcb1-4)(GlcNAcb1-4(GlcNAcb1-2)Mana1-3)Manb1-4GlcNAcb1-4GlcNAc-Sp21	42011.8	1564.93	3.72498
32	(3S)Galb1-4(Fuca1-3)GlcNAc-Sp0	53.3263	8.83347	16.5649		415	GalNAca1-3(Fuca1-2)Galb1-4GlcNAcb1-3GalNAca-Sp14	41894.8	3774.25	9.00889
33	(3S)Galb1-4(Fuca1-3)GlcNAc-Sp8	44.2702	16.7205	37.7692		194	GlcNAcb1-6GalNAca-Sp14	41800.5	10767.8	25.7601
34	(3S)Galb1-4(6S)GlcNAcb-Sp0	70.6598	38.8602	54.9962		91	GalNAca1-3(Fuca1-2)Galb-Sp18	41693.1	3225.05	7.73521
35	(3S)Galb1-4(6S)GlcNAcb-Sp8	50.3606	13.8252	27.4524		382	Galb1-3GalNAca1-3(Fuca1-2)Galb1-4GlcNAc-Sp0	41686.2	412.285	0.98902
36	(3S)Galb1-4GlcNAcb-Sp0	96.6282	10.9241	11.3052		167	Galb1-4GlcNAcb1-6(Galb1-3)GalNAca-Sp8	41542.5	1053.61	2.53622
37	(3S)Galb1-4GlcNAcb-Sp8	48.4357	14.2258	29.3704		195	GlcNAcb1-6Galb1-4GlcNAcb-Sp8	41493.2	993.854	2.39522
38	(3S)Galb-Sp8	28.9375	4.30557	14.8788		136	Neu5Aca2-6(Galb1-3)GalNAca-Sp8	41368.3	1593.1	3.85102
39	(6S)(4S)Galb1-4GlcNAcb-Sp0	31.0683	11.753	37.8295		584	GlcNAcb1-3Galb1-4GlcNAcb1-3Galb1-4GlcNAcb1-6(GlcNAcb1-3Galb1-4GlcNAcb1-3Galb1-4GlcNAb1-2)Mana1-6(GlcNAcb1-3Galb1-4GlcNAcb1-3Galb1-4GlcNAcb1-2Mana1-3)Manb1-4GlcNAcb1-4(Fuca1-6)GlcNAcb-Sp24	41227	1614.41	3.9159
40	(4S)Galb1-4GlcNAcb-Sp8	26.8753	7.33335	27.2866		595	GlcNAcb1-3Galb1-4GlcNAcb1-6(Galb1-3)GalNAca-Sp14	41039.5	2036.07	4.96125
41	(6P)Mana-Sp8	31.9157	9.43374	29.5583		341	GlcNAca1-4Galb1-3GlcNAcb-Sp0	41037.1	995.818	2.42663
42	(6S)Galb1-4Glcb-Sp0	95.1268	68.6195	72.1349		95	GalNAcb1-3GalNAca-Sp8	40989.8	1512.54	3.69004
43	(6S)Galb1-4Glcb-Sp8	33.7077	13.0236	38.637		192	GlcNAcb1-4GlcNAcb1-4GlcNAcb-Sp8	40973.8	1944.04	4.74458
44	(6S)Galb1-4GlcNAcb-Sp8	38.1333	23.0168	60.3588		531	GlcNAcb1-2 Mana1-6(GlcNAcb1-4)(GlcNAcb1-2Mana1-3)Manb1-4GlcNAcb1-4(Fuca1-6)GlcNAc-Sp21	40971.5	335.322	0.818428
45	(6S)Galb1-4(6S)Glcb-Sp8	48.4016	19.1749	39.6162		562	GlcNAcb1-3Galb1-4GlcNAcb1-6(GlcNAcb1-3Galb1-3)GalNAca-Sp14	40905.7	2596.75	6.34813
46	Neu5Aca2-3(6S)Galb1-4GlcNAcb-Sp8	40.8565	24.7751	60.6393		343	GlcNAca1-4Galb1-4GlcNAcb1-3Galb1-4(Fuca1-3)GlcNAcb1-3Galb1-4(Fuca1-3)GlcNAcb-Sp0	40896	1636.16	4.00078
47	(6S)GlcNAcb-Sp8	45.1852	15.298	33.8563		541	GlcNAcb1-3Galb1-4GlcNAcb1-2Mana1-6(GlcNAcb1-3Galb1-4GlcNAcb1-2Mana1-3)Manb1-4GlcNAcb1-4GlcNAcb-Sp25	40887.9	2437.01	5.96022
48	Neu5,9Ac2a-Sp8	90.0572	107.032	118.849		434	GlcNAcb1-6(GlcNAcb1-2)Mana1-6(GlcNAcb1-4)(GlcNAcb1-2Mana1-3)Manb1-4GlcNAcb1-4GlcNAc-Sp21	40769.7	2311.42	5.66946
49	Neu5,9Ac2a2-6Galb1-4GlcNAcb-Sp8	37.7975	19.6906	52.0949		593	Neu5Aca2-3Galb1-4GlcNAcb1-3Galb1-4GlcNAcb1-3GalNAca-Sp14	40679.6	1753.5	4.31052
50	Mana1-6(Mana1-3)Manb1-4GlcNAcb1-4GlcNAcb-Sp12	122.535	10.0228	8.17953		289	Neu5Aca2-3Galb1-4GlcNAcb1-6(Galb1-3)GalNAca-Sp14	40598.4	1223.97	3.01482
51	Mana1-6(Mana1-3)Manb1-4GlcNAcb1-4GlcNAcb-Sp13	33263.7	2856.46	8.58729		342	GlcNAca1-4Galb1-4GlcNAcb1-3Galb1-4Glcb-Sp0	40503.5	2658.05	6.56252
52	GlcNAcb1-2Mana1-6(GlcNAcb1-2Mana1-3)Manb1-4GlcNAcb1-4GlcNAcb-Sp12	39871.4	2713.29	6.80509		398	GlcNAcb1-2Mana1-6(Galb1-4GlcNAcb1-2Mana1-3)Manb1-4GlcNAcb1-4GlcNAc-Sp12	40345.2	261.669	0.648576
53	GlcNAcb1-2Mana1-6(GlcNAcb1-2Mana1-3)Manb1-4GlcNAcb1-4GlcNAcb-Sp13	40183.4	1346.9	3.35188		191	GlcNAcb1-4GlcNAcb1-4GlcNAcb1-4GlcNAcb1-4GlcNAcb1-Sp8	40321.5	760.6	1.88634
54	Galb1-4GlcNAcb1-2Mana1-6(Galb1-4GlcNAcb1-2Mana1-3)Manb1-4GlcNAcb1-4GlcNAcb-Sp12	458.07	27.4539	5.99339		394	GalNAca1-3(Fuca1-2)Galb1-3GalNAca1-3(Fuca1-2)Galb1-4GlcNAcb-Sp0	40260.2	1680.67	4.17453
55	Neu5Aca2-6Galb1-4GlcNAcb1-2Mana1-6(Neu5Aca2-6Galb1-4GlcNAcb1-2Mana1-3)Manb1-4GlcNAcb1-4GlcNAcb-Sp12	52.1075	17.9865	34.5181		304	GlcNAcb1-6(Galb1-4GlcNAcb1-3)Galb1-4GlcNAc-Sp0	40253.5	1024.37	2.54481
56	Neu5Aca2-6Galb1-4GlcNAcb1-2Mana1-6(Neu5Aca2-6Galb1-4GlcNAcb1-2Mana1-3)Manb1-4GlcNAcb1-4GlcNAcb-Sp13	82.0337	29.2912	35.7063		138	Neu5Acb2-6(Galb1-3)GalNAca-Sp8	40198.1	2835.66	7.0542
57	Neu5Aca2-6Galb1-4GlcNAcb1-2Mana1-6(Neu5Aca2-6Galb1-4GlcNAcb1-2Man-a1-3)Manb1-4GlcNAcb1-4GlcNAcb-Sp21	47.38	9.54048	20.1361		53	GlcNAcb1-2Mana1-6(GlcNAcb1-2Mana1-3)Manb1-4GlcNAcb1-4GlcNAcb-Sp13	40183.4	1346.9	3.35188
58	Neu5Aca2-6Galb1-4GlcNAcb1-2Mana1-6(Neu5Aca2-6Galb1-4GlcNAcb1-2Mana1-3)Manb1-4GlcNAcb1-4GlcNAcb-Sp24	85.2604	8.67038	10.1693		185	GlcNAcb1-3Galb1-4GlcNAcb1-3Galb1-4GlcNAcb-Sp0	40148.8	1560.81	3.88757
59	Fuca1-2Galb1-3GalNAcb1-3Gala-Sp9	110.377	17.0368	15.4351		318	Neu5Aca2-3Galb1-4GlcNAcb1-6(Neu5Aca2-3Galb1-3)GalNAca-Sp14	39965.7	1374.61	3.43948
60	Fuca1-2Galb1-3GalNAcb1-3Gala1-4Galb1-4Glcb-Sp9	33.0343	9.91418	30.0118		508	GlcNAcb1-6(GlcNAcb1-2)Mana1-6(GlcNAcb1-4)(GlcNAcb1-4(GlcNAcb1-2)Mana1-3)Manb1-4GlcNAcb1-4(Fuca1-6)GlcNAc-Sp21	39925.8	3098.13	7.75973
61	Fuca1-2Galb1-3(Fuca1-4)GlcNAcb-Sp8	42.2537	7.21159	17.0673		52	GlcNAcb1-2Mana1-6(GlcNAcb1-2Mana1-3)Manb1-4GlcNAcb1-4GlcNAcb-Sp12	39871.4	2713.29	6.80509
62	Fuca1-2Galb1-3GalNAca-Sp8	214.655	28.2615	13.166		183	GlcNAcb1-3Galb1-4GlcNAcb-Sp0	39814.7	848.442	2.13098
63	Fuca1-2Galb1-3GalNAca-Sp14	4701.63	421.009	8.95455		603	Neu5Aca2-6Galb1-4GlcNAcb1-6(Galb1-3)GalNAca-Sp14	39770.1	1846.8	4.64369
64	Fuca1-2Galb1-3GalNAcb1-4(Neu5Aca2-3)Galb1-4Glcb-Sp0	28.2661	18.0554	63.8764		143	Galb1-3GalNAcb-Sp8	39766.7	1104.66	2.77787
65	Fuca1-2Galb1-3GalNAcb1-4(Neu5Aca2-3)Galb1-4Glcb-Sp9	21.455	17.2436	80.3713		536	GlcNAcb1-3Galb1-4GlcNAcb1-6(GlcNAcb1-3)Galb1-4GlcNAc-Sp0	39616.9	924.059	2.33249
66	Fuca1-2Galb1-3GlcNAcb1-3Galb1-4Glcb-Sp8	27.5391	2.28864	8.31053		309	Neu5Aca2-6Galb1-4GlcNAcb1-2Mana1-6(GlcNAcb1-2Mana1-3)Manb1-4GlcNAcb1-4GlcNAcb-Sp12	39581.6	1533.9	3.87529
67	Fuca1-2Galb1-3GlcNAcb1-3Galb1-4Glcb-Sp10	44.3038	23.7987	53.7171		337	GalNAca1-3(Fuca1-2)Galb1-4GlcNAcb1-3Galb1-4GlcNAcb1-3Galb1-4GlcNAcb-Sp0	39500.5	1946.64	4.92814
68	Fuca1-2Galb1-3GlcNAcb-Sp0	27.9471	7.5581	27.0444		311	GlcNAcb1-4GlcNAcb-Sp10	39392.9	1250.68	3.17487
69	Fuca1-2Galb1-3GlcNAcb-Sp8	45.9151	14.0706	30.6448		175	GlcNAca1-6Galb1-4GlcNAcb-Sp8	39385.7	1066.22	2.70711
70	Fuca1-2Galb1-4(Fuca1-3)GlcNAcb1-3Galb1-4(Fuca1-3)GlcNAcb-Sp0	74.8258	25.8229	34.5107		336	GalNAca1-3(Fuca1-2)Galb1-4GlcNAcb1-3Galb1-4GlcNAcb-Sp0	39087.1	878.765	2.24823
71	Fuca1-2Galb1-4(Fuca1-3)GlcNAcb1-3Galb1-4(Fuca1-3)GlcNAcb1-3Galb1-4(Fuca1-3)GlcNAcb-Sp0	50.7229	9.30904	18.3527		90	GalNAca1-3(Fuca1-2)Galb-Sp8	39037.3	3633.68	9.30822
72	Fuca1-2Galb1-4(Fuca1-3)GlcNAcb-Sp0	251.843	215.74	85.6644		601	Neu5Aca2-3Galb1-4GlcNAcb1-3Galb1-4GlcNAcb1-6(Galb1-3)GalNAca-Sp14	39035	1469.12	3.7636
73	Fuca1-2Galb1-4(Fuca1-3)GlcNAcb-Sp8	43.5207	9.51743	21.8687		168	Galb1-4GlcNAcb1-6(Galb1-3)GalNAc-Sp14	38986.3	3115.5	7.99127
74	Fuca1-2Galb1-4GlcNAcb1-3Galb1-4GlcNAcb-Sp0	29.399	6.44629	21.9269		567	GlcNAb1-3Galb1-3GalNAc-Sp14	38950.2	1878.71	4.82337
75	Fuca1-2Galb1-4GlcNAcb1-3Galb1-4GlcNAcb1-3Galb1-4GlcNAcb-Sp0	45.3969	7.53158	16.5905		600	Galb1-4GlcNAcb1-3Galb1-3GalNAca-Sp14	38848	1270.36	3.27008
76	Fuca1-2Galb1-4GlcNAcb-Sp0	46.4326	16.1257	34.7292		605	GlcNAcb1-6(Neu5Aca2-3Galb1-3)GalNAca-Sp14	38741.1	1236.62	3.19202
77	Fuca1-2Galb1-4GlcNAcb-Sp8	19.001	13.1493	69.2031		540	GlcNAcb1-3Galb1-4GlcNAcb1-2Mana1-6(GlcNAcb1-3Galb1-4GlcNAcb1-2Mana1-3)Manb1-4GlcNAcb1-4GlcNAcb-Sp12	38721.9	1283.55	3.31479
78	Fuca1-2Galb1-4Glcb-Sp0	5417.24	1301.17	24.019		92	GalNAca1-3GalNAcb-Sp8	38693.1	5395.1	13.9433
79	Fuca1-2Galb-Sp8	50.5572	16.1338	31.9119		594	GlcNAcb1-3Galb1-4GlcNAcb1-3GalNAca-Sp14	38587.7	613.919	1.59097
80	Fuca1-3GlcNAcb-Sp8	87.6088	31.2843	35.7091		520	GalNAca1-3(Fuca1-2)Galb1-4GlcNAcb1-6GalNAc-Sp14	38248.6	2164.11	5.65802
81	Fuca1-4GlcNAcb-Sp8	153.018	27.1558	17.7468		374	GalNAca1-3(Fuca1-2)Galb1-3GlcNAcb1-2Mana1-6(GalNAca1-3(Fuca1-2)Galb1-3GlcNAcb1-2Mana1-3)Manb1-4GlcNAcb1-4GlcNAcb-Sp20	38244.2	1519.6	3.9734
82	Fucb1-3GlcNAcb-Sp8	77.7122	33.7555	43.4365		610	GlcNAcb1-3Fuca-Sp21	38222.6	10447.3	27.3327
83	GalNAca1-3(Fuca1-2)Galb1-3GlcNAcb-Sp0	44552.4	1722.57	3.86638		312	GlcNAcb1-4GlcNAcb-Sp12	38213.9	6803.73	17.8043
84	GalNAca1-3(Fuca1-2)Galb1-4(Fuca1-3)GlcNAcb-Sp0	1146.65	132.223	11.5312		344	GlcNAca1-4Galb1-4GlcNAcb1-3Galb1-4GlcNAcb-Sp0	38112.9	2000.05	5.24769
85	(3S)Galb1-4(Fuca1-3)Glcb-Sp0	51.821	12.535	24.1891		340	GlcNAca1-4Galb1-4GlcNAcb-Sp0	37801.3	398.829	1.05507
86	GalNAca1-3(Fuca1-2)Galb1-4GlcNAcb-Sp0	255.51	169.196	66.2189		381	Galb1-3GalNAca1-3(Fuca1-2)Galb1-4Glc-Sp0	37627	598.86	1.59157
87	GalNAca1-3(Fuca1-2)Galb1-4GlcNAcb-Sp8	37573.8	5233.45	13.9285		87	GalNAca1-3(Fuca1-2)Galb1-4GlcNAcb-Sp8	37573.8	5233.45	13.9285
88	GalNAca1-3(Fuca1-2)Galb1-4Glcb-Sp0	347.278	142.702	41.0917		598	Neu5Aca2-6Galb1-4GlcNAcb1-3Galb1-4GlcNAcb1-3GalNAca-Sp14	37525.8	14947.9	39.8336
89	GlcNAcb1-3Galb1-3GalNAca-Sp8	56803.8	2971.47	5.23111		591	Galb1-4GlcNAcb1-3Galb1-4GlcNAcb1-6(Galb1-3)GalNAca-Sp14	37214.1	735.65	1.9768
90	GalNAca1-3(Fuca1-2)Galb-Sp8	39037.3	3633.68	9.30822		140	Galb1-3GalNAca-Sp8	37093.9	1287.46	3.47083
91	GalNAca1-3(Fuca1-2)Galb-Sp18	41693.1	3225.05	7.73521		414	Gala1-3(Fuca1-2)Galb1-4GlcNAcb1-3GalNAca-Sp14	37029.3	4775.84	12.8974
92	GalNAca1-3GalNAcb-Sp8	38693.1	5395.1	13.9433		435	GlcNAcb1-6(GlcNAcb1-2)Mana1-6(GlcNAcb1-4)(GlcNAcb1-4(GlcNAcb1-2)Mana1-3)Manb1-4GlcNAcb1-4GlcNAc-Sp21	36987.4	2157.55	5.8332
93	GalNAca1-3Galb-Sp8	29024.2	6741.52	23.2272		568	Galb1-3GlcNAcb1-6(Galb1-3)GalNAc-Sp14	36538.3	3000.78	8.21271
94	GalNAca1-4(Fuca1-2)Galb1-4GlcNAcb-Sp8	1193.1	614.861	51.5348		353	GlcNAcb1-2Mana1-6(GlcNAcb1-2Mana1-3)Manb1-4GlcNAcb1-4(Fuca1-6)GlcNAcb-Sp22	36448.2	1905.45	5.22783
95	GalNAcb1-3GalNAca-Sp8	40989.8	1512.54	3.69004		345	GlcNAca1-4Galb1-3GalNAc-Sp14	36442.6	1770.14	4.85734
96	GalNAcb1-3(Fuca1-2)Galb-Sp8	115.55	49.6468	42.9658		135	GlcNAcb1-6(Galb1-3)GalNAca-Sp14	36404.4	415.385	1.14103
97	GalNAcb1-3Gala1-4Galb1-4GlcNAcb-Sp0	66.8468	12.7387	19.0565		181	GlcNAcb1-3GalNAca-Sp14	36016.3	6176.79	17.15
98	GalNAcb1-4(Fuca1-3)GlcNAcb-Sp0	107.592	116.2	108		391	Fuca1-2Galb1-3GalNAca1-3(Fuca1-2)Galb1-4GlcNAcb-Sp0	35821.2	2027.78	5.66086
99	GalNAcb1-4GlcNAcb-Sp0	208.243	195.623	93.94		190	GlcNAcb1-4GlcNAcb1-4GlcNAcb1-4GlcNAcb1-4GlcNAcb1-4GlcNAcb1-Sp8	35791.6	773.954	2.16239
100	GalNAcb1-4GlcNAcb-Sp8	30486.3	5698.66	18.6925		245	Neu5Aca2-6(Neu5Aca2-3Galb1-3)GalNAca-Sp14	35485.3	298.467	0.841101
101	Gala1-2Galb-Sp8	34.2863	7.27464	21.2173		321	GlcNAcb1-2Mana1-6(Neu5Aca2-6Galb1-4GlcNAcb1-2Mana1-3)Manb1-4GlcNAcb1-4GlcNAcb-Sp12	35368.6	1375.36	3.88864
102	Gala1-3(Fuca1-2)Galb1-3GlcNAcb-Sp0	42.5893	13.7093	32.1896		586	GlcNAcb1-3Galb1-4GlcNAcb1-3Galb1-4GlcNAcb1-3Galb1-4GlcNAcb1-6(GlcNAcb1-3Galb1-4GlcNAcb1-3Galb1-4GlcNAcb1-3Galb1-4GlcNAb1-2)Mana1-6(GlcNAcb1-3Galb1-4GlcNAcb1-3Galb1-4GlcNAcb1-3Galb1-4GlcNAcb1-2Mana1-3)Manb1-4GlcNAcb1-4(Fuca1-6)GlcNAcb-Sp24	35350.3	1348.38	3.81432
103	Gala1-3(Fuca1-2)Galb1-3GlcNAcb-Sp8	108.68	16.2641	14.9652		141	Galb1-3GalNAca-Sp14	35282.7	1661.1	4.70798
104	Gala1-3(Fuca1-2)Galb1-4(Fuca1-3)GlcNAcb-Sp0	120.461	4.39701	3.65014		537	GalNAca1-3(Fuca1-2)Galb1-3GalNAcb1-3Gala1-4Galb1-4Glc-Sp21	35156.1	1334.8	3.79677
105	Gala1-3(Fuca1-2)Galb1-4(Fuca1-3)GlcNAcb-Sp8	46.3205	17.2808	37.307		524	GalNAca1-3(Fuca1-2)Galb1-4 GlcNAcb1-2Mana-Sp0	35001	2296.7	6.56182
106	Gala1-3(Fuca1-2)Galb1-4GlcNAc-Sp0	50.4445	16.2486	32.2108		360	KDNa2-3Galb1-3GalNAca-Sp14	34990.6	2371.5	6.77752
107	Gala1-3(Fuca1-2)Galb1-4Glcb-Sp0	94.923	16.0925	16.9532		177	GlcNAcb1-6(GlcNAcb1-3)GalNAca-Sp8	34417.7	1276.31	3.7083
108	Gala1-3(Fuca1-2)Galb-Sp8	45.2042	23.7248	52.4836		406	Gala1-3Galb1-4GlcNAcb1-3GalNAca-Sp14	34384.7	1802.93	5.24341
109	Gala1-3(Fuca1-2)Galb-Sp18	45.2356	16.6345	36.773		225	Neu5Aca2-3Galb1-3GalNAca-Sp14	33668	906.71	2.69309
110	Gala1-4(Gala1-3)Galb1-4GlcNAcb-Sp8	174.281	58.6829	33.6715		590	Galb1-4GlcNAcb1-3Galb1-4GlcNAcb1-3GalNAca-Sp14	33492.2	737.05	2.20066
111	Gala1-3GalNAca-Sp8	17943.4	2523.49	14.0636		51	Mana1-6(Mana1-3)Manb1-4GlcNAcb1-4GlcNAcb-Sp13	33263.7	2856.46	8.58729
112	Gala1-3GalNAca-Sp16	49.986	17.8952	35.8005		186	GlcNAcb1-3Galb1-4Glcb-Sp0	32437.2	825.017	2.54343
113	Gala1-3GalNAcb-Sp8	54.698	33.6532	61.5254		371	GalNAca1-3(Fuca1-2)Galb1-4GlcNAcb1-2Mana1-6(GalNAca1-3(Fuca1-2)Galb1-4GlcNAcb1-2Mana1-3)Manb1-4GlcNAcb1-4GlcNAcb-Sp20	31554.3	3530.68	11.1892
114	Gala1-3Galb1-4(Fuca1-3)GlcNAcb-Sp8	45.9125	4.35847	9.49299		310	GlcNAcb1-3Man-Sp10	31233	2748.38	8.7996
115	Gala1-3Galb1-3GlcNAcb-Sp0	18.106	3.50614	19.3645		142	Galb1-3GalNAca-Sp16	30773.8	741.523	2.40959
116	Gala1-3Galb1-4GlcNAcb-Sp8	20.9419	11.4985	54.9066		178	GlcNAcb1-6(GlcNAcb1-3)GalNAca-Sp14	30629.2	5725.09	18.6916
117	Gala1-3Galb1-4Glcb-Sp0	31.5199	14.2208	45.117		100	GalNAcb1-4GlcNAcb-Sp8	30486.3	5698.66	18.6925
118	Gala1-3Galb1-4Glc-Sp10	46.0907	30.2061	65.5362		588	GlcNAcb1-3Galb1-4GlcNAcb1-3Galb1-4GlcNAcb1-3Galb1-4GlcNAcb1-3Galb1-4GlcNAcb1-6(GlcNAcb1-3Galb1-4GlcNAcb1-3Galb1-4GlcNAcb1-3Galb1-4GlcNAcb1-3Galb1-4GlcNAb1-2)Mana1-6(GlcNAcb1-3Galb1-4GlcNAcb1-3Galb1-4GlcNAcb1-3Galb1-4GlcNAcb1-3Galb1-4GlcNAcb1-2Mana1-3)Manb1-4GlcNAcb1-4(Fuca1-6)GlcNAcb-Sp24	30151.9	2535.41	8.40879
119	Gala1-3Galb-Sp8	97.9681	10.1802	10.3913		93	GalNAca1-3Galb-Sp8	29024.2	6741.52	23.2272
120	Gala1-4(Fuca1-2)Galb1-4GlcNAcb-Sp8	49.5801	14.4041	29.0522		179	GlcNAcb1-6(GlcNAcb1-3)Galb1-4GlcNAcb-Sp8	28973	1539.86	5.31481
121	Gala1-4Galb1-4GlcNAcb-Sp0	54.3195	5.96839	10.9876		550	GlcNAcb1-3Galb1-4GlcNAcb1-3Galb1-4GlcNAcb1-3Galb1-4GlcNAcb1-2Mana1-6(GlcNAcb1-3Galb1-4GlcNAcb1-3Galb1-4GlcNAcb1-3Galb1-4GlcNAcb1-2Mana1-3)Manb1-4GlcNAcb1-4GlcNAcb-Sp25	27898.3	1415.29	5.07305
122	Gala1-4Galb1-4GlcNAcb-Sp8	57.0764	20.0665	35.1573		495	Fuca1-2Galb1-4GlcNAcb1-6GalNAca-Sp14	26736.6	3804.18	14.2284
123	Gala1-4Galb1-4Glcb-Sp0	74.1463	25.0312	33.7592		4	GalNAca-Sp8	25418.3	2052.31	8.07413
124	Gala1-4GlcNAcb-Sp8	61.7522	10.2403	16.5829		490	Gala1-3Galb1-3GlcNAcb1-6GalNAca-Sp14	25058.1	6687.34	26.6874
125	Gala1-6Glcb-Sp8	25.8225	10.6254	41.1479		496	Gala1-3Galb1-4GlcNAcb1-6GalNAca-Sp14	24926.7	14823.3	59.4674
126	Galb1-2Galb-Sp8	81.4723	14.3983	17.6726		17	GlcNAcb-Sp8	24386.5	856.95	3.51404
127	Galb1-3(Fuca1-4)GlcNAcb1-3Galb1-4(Fuca1-3)GlcNAcb-Sp0	26.5287	18.3884	69.3148		21	GlcNAcb1-6(GlcNAcb1-4)(GlcNAcb1-3)GlcNAc-Sp8	24257.7	5503.88	22.6892
128	Galb1-3GlcNAcb1-3Galb1-4(Fuca1-3)GlcNAcb-Sp0	37.0503	25.4479	68.6848		300	Neu5Aca2-3Galb1-4(Fuca1-3)GlcNAcb1-6(Galb1-3)GalNAca-Sp14	23333.1	6336.03	27.1546
129	Galb1-3(Fuca1-4)GlcNAc-Sp0	40.0321	15.1221	37.775		602	Neu5Aca2-6Galb1-4GlcNAcb1-3Galb1-4GlcNAcb1-6(Galb1-3)GalNAca-Sp14	22932.5	1335.22	5.82241
130	Galb1-3(Fuca1-4)GlcNAc-Sp8	92.8345	25.7169	27.7019		546	GlcNAcb1-3Galb1-4GlcNAcb1-3Galb1-4GlcNAcb1-2Mana1-6(GlcNAcb1-3Galb1-4GlcNAcb1-3Galb1-4GlcNAcb1-2Mana1-3)Manb1-4GlcNAcb1-4GlcNAcb-Sp12	22594.1	1864.21	8.25088
131	Fuca1-4(Galb1-3)GlcNAcb-Sp8	25.2563	8.03676	31.8208		416	GalNAca1-3GalNAcb1-3Gala1-4Galb1-4Glcb-Sp0	22483.6	5217.64	23.2064
132	Galb1-4GlcNAcb1-6GalNAca-Sp8	98.3232	112.591	114.511		492	Neu5Aca2-3Galb1-3GlcNAcb1-6GalNAca-Sp14	22419.3	26025.3	116.084
133	Galb1-4GlcNAcb1-6GalNAc-Sp14	4135.23	3362.33	81.3095		401	Fuca1-2Galb1-4GlcNAcb1-3GalNAca-Sp14	20689.8	15813.3	76.4303
134	GlcNAcb1-6(Galb1-3)GalNAca-Sp8	44484.9	2024.03	4.54993		188	GlcNAcb1-6(GlcNAcb1-4)GalNAca-Sp8	20667.7	6129.34	29.6566
135	GlcNAcb1-6(Galb1-3)GalNAca-Sp14	36404.4	415.385	1.14103		111	Gala1-3GalNAca-Sp8	17943.4	2523.49	14.0636
136	Neu5Aca2-6(Galb1-3)GalNAca-Sp8	41368.3	1593.1	3.85102		338	Neu5Aca2-3Galb1-4(Fuca1-3)GlcNAcb1-6(Neu5Aca2-3Galb1-3)GalNAc-Sp14	17735.1	1691.64	9.53838
137	Neu5Aca2-6(Galb1-3)GalNAca-Sp14	44218.7	1622.22	3.66863		5	GalNAca-Sp15	16691.1	19119	114.546
138	Neu5Acb2-6(Galb1-3)GalNAca-Sp8	40198.1	2835.66	7.0542		378	Neu5Aca2-6Galb1-4GlcNAcb1-3GalNAc-Sp14	15887.2	5391.1	33.9335
139	Neu5Aca2-6(Galb1-3)GlcNAcb1-4Galb1-4Glcb-Sp10	25.4245	8.63885	33.9785		477	Galb1-3GlcNAcb1-2Mana1-6(GlcNAcb1-4)(Galb1-3GlcNAcb1-2Mana1-3)Manb1-4GlcNAcb1-4GlcNAcb-Sp21	12071.3	981.589	8.13156
140	Galb1-3GalNAca-Sp8	37093.9	1287.46	3.47083		16	GlcNAcb-Sp0	10458.3	5088.51	48.6553
141	Galb1-3GalNAca-Sp14	35282.7	1661.1	4.70798		507	GalNAca1-3(Fuca1-2)Galb1-3GlcNAcb1-6GalNAca-Sp14	8800.18	17343.5	197.081
142	Galb1-3GalNAca-Sp16	30773.8	741.523	2.40959		400	Neu5Aca2-3Galb1-3GlcNAcb1-3GalNAca-Sp14	8222.05	7271.76	88.4421
143	Galb1-3GalNAcb-Sp8	39766.7	1104.66	2.77787		182	GlcNAcb1-3Galb-Sp8	7621.62	8529.49	111.912
144	Galb1-3GalNAcb1-3Gala1-4Galb1-4Glcb-Sp0	61.4564	20.2725	32.9867		78	Fuca1-2Galb1-4Glcb-Sp0	5417.24	1301.17	24.019
145	Galb1-3GalNAcb1-4(Neu5Aca2-3)Galb1-4Glcb-Sp0	55.2334	7.43116	13.4541		63	Fuca1-2Galb1-3GalNAca-Sp14	4701.63	421.009	8.95455
146	Galb1-3GalNAcb1-4Galb1-4Glcb-Sp8	52.4805	13.8839	26.4552		161	Galb1-4GlcNAcb1-3GalNAc-Sp14	4167.83	1912.6	45.8897
147	Galb1-3Galb-Sp8	74.8887	6.49079	8.66725		133	Galb1-4GlcNAcb1-6GalNAc-Sp14	4135.23	3362.33	81.3095
148	Galb1-3GlcNAcb1-3Galb1-4GlcNAcb-Sp0	55.2389	30.5641	55.3307		573	Galb1-3GlcNAcb1-3Galb1-4GlcNAcb1-6(Galb1-3GlcNAcb1-3Galb1-4GlcNAb1-2)Mana1-6(Galb1-3GlcNAcb1-3Galb1-4GlcNAcb1-2Mana1-3)Manb1-4GlcNAcb1-4(Fuca1-6)GlcNAcb-Sp24	3832.04	145.436	3.79526
149	Galb1-3GlcNAcb1-3Galb1-4Glcb-Sp10	14.6163	10.3886	71.0753		18	GlcN(Gc)b-Sp8	3521.02	457.175	12.9842
150	Galb1-3GlcNAcb-Sp0	23.2703	8.27361	35.5543		325	Galb1-3GlcNAcb1-2Mana1-6(Galb1-3GlcNAcb1-2Mana1-3)Manb1-4GlcNAcb1-4GlcNAcb-Sp19	3306.76	145.655	4.40478
151	Galb1-3GlcNAcb-Sp8	70.5442	56.2553	79.7448		455	GalNAca1-3(Fuca1-2)Galb1-4GlcNAcb1-2Mana1-6(GalNAca1-3(Fuca1-2)Galb1-4GlcNAcb1-2Mana1-3)Manb1-4GlcNAcb1-4(Fuca1-6)GlcNAcb-Sp22	3212.66	622.617	19.3801
152	Galb1-4(Fuca1-3)GlcNAcb-Sp0	32.4319	5.6494	17.4193		560	Galb1-4GlcNAcb1-3Galb1-4GlcNAcb1-6(Galb1-4GlcNAcb1-3Galb1-4GlcNAcb1-2)Mana1-6(Galb1-4GlcNAcb1-3Galb1-4GlcNAcb1-2Mana1-3)Mana1-4GlcNAcb1-4GlcNAc-Sp24	2887.18	133.218	4.61413
153	Galb1-4(Fuca1-3)GlcNAcb-Sp8	74.0906	22.9244	30.9411		572	Galb1-3GlcNAcb1-3Galb1-4GlcNAcb1-3Galb1-4GlcNAcb1-6(Galb1-3GlcNAcb1-3Galb1-4GlcNAcb1-3Galb1-4GlcNAb1-2)Mana1-6(Galb1-3GlcNAcb1-3Galb1-4GlcNAcb1-3Galb1-4GlcNAcb1-2Mana1-3)Manb1-4GlcNAcb1-4(Fuca1-6)GlcNAcb-Sp24	2738.29	127.912	4.67125
154	Galb1-4(Fuca1-3)GlcNAcb1-3Galb1-4(Fuca1-3)GlcNAcb-Sp0	122.584	30.8379	25.1564		589	Galb1-4GlcNAcb1-3Galb1-4GlcNAcb1-3Galb1-4GlcNAcb1-3Galb1-4GlcNAcb1-3Galb1-4GlcNAcb1-6(Galb1-4GlcNAcb1-3Galb1-4GlcNAcb1-3Galb1-4GlcNAcb1-3Galb1-4GlcNAcb1-3Galb1-4GlcNAb1-2)Mana1-6(Galb1-4GlcNAcb1-3Galb1-4GlcNAcb1-3Galb1-4GlcNAcb1-3Galb1-4GlcNAcb1-3Galb1-4GlcNAcb1-2Mana1-3)Manb1-4GlcNAcb1-4(Fuca1-6)GlcNAcb-Sp24	2559.01	405.244	15.836
155	Galb1-4(Fuca1-3)GlcNAcb1-3Galb1-4(Fuca1-3)GlcNAcb1-3Galb1-4(Fuca1-3)GlcNAcb-Sp0	118.733	95.1053	80.1001		482	Neu5Aca2-6Galb1-4 GlcNAcb1-6(Neu5Aca2-6Galb1-4GlcNAcb1-3)GalNAca-Sp14	2152.78	113.297	5.26283
156	Galb1-4(6S)Glcb-Sp0	199.279	60.3899	30.3041		493	(3S)Galb1-3(Fuca1-4)GlcNAcb-Sp0	1779.41	3444.83	193.594
157	Galb1-4(6S)Glcb-Sp8	70.3402	15.9532	22.6801		569	Galb1-4GlcNAcb1-3Galb1-4GlcNAcb1-3Galb1-4GlcNAcb1-3Galb1-4GlcNAcb1-3Galb1-4GlcNAcb1-3Galb1-4GlcNAcb1-2Mana1-6(Galb1-4GlcNAcb1-3Galb1-4GlcNAcb1-3Galb1-4GlcNAcb1-3Galb1-4GlcNAcb1-3Galb1-4GlcNAcb1-3Galb1-4GlcNAcb1-2Mana1-3)Manb1-4GlcNAcb1-4GlcNAcb-Sp25	1612.18	112.82	6.99797
158	Galb1-4GalNAca1-3(Fuca1-2)Galb1-4GlcNAcb-Sp8	23.4816	8.86553	37.7553		450	Fuca1-2Galb1-4GlcNAcb1-6(Fuca1-2Galb1-4GlcNAcb1-3)GalNAc-Sp14	1338.76	42.4496	3.17081
159	Galb1-4GalNAcb1-3(Fuca1-2)Galb1-4GlcNAcb-Sp8	22.381	3.72173	16.629		176	GlcNAcb1-2Galb1-3GalNAca-Sp8	1331.53	73.5819	5.52613
160	Galb1-4GlcNAcb1-3GalNAca-Sp8	43535.3	16252.7	37.3323		607	Neu5Aca2-6Galb1-4GlcNAcb1-3Galb1-4GlcNAcb1-3Galb1-4GlcNAcb1-2Mana1-6(Neu5Aca2-6Galb1-4GlcNAcb1-3Galb1-4GlcNAcb1-3Galb1-4GlcNAcb1-2Mana1-3)Manb1-4GlcNAcb1-4GlcNAcb-Sp12	1295.36	264.883	20.4485
161	Galb1-4GlcNAcb1-3GalNAc-Sp14	4167.83	1912.6	45.8897		94	GalNAca1-4(Fuca1-2)Galb1-4GlcNAcb-Sp8	1193.1	614.861	51.5348
162	Galb1-4GlcNAcb1-3Galb1-4(Fuca1-3)GlcNAcb1-3Galb1-4(Fuca1-3)GlcNAcb-Sp0	90.4513	17.4234	19.2628		501	Fuca1-2Galb1-3(6S)GlcNAcb-Sp0	1182.11	48.3395	4.08925
163	Galb1-4GlcNAcb1-3Galb1-4GlcNAcb1-3Galb1-4GlcNAcb-Sp0	40.9445	26.9996	65.9419		84	GalNAca1-3(Fuca1-2)Galb1-4(Fuca1-3)GlcNAcb-Sp0	1146.65	132.223	11.5312
164	Galb1-4GlcNAcb1-3Galb1-4GlcNAcb-Sp0	33.5423	9.92686	29.595		542	Galb1-4GlcNAcb1-3Galb1-4GlcNAcb1-2Mana1-6(Galb1-4GlcNAcb1-3Galb1-4GlcNAcb1-2Mana1-3)Manb1-4GlcNAcb1-4GlcNAcb-Sp12	1111.91	68.7133	6.17974
165	Galb1-4GlcNAcb1-3Galb1-4Glcb-Sp0	80.7752	32.7326	40.5231		396	Gala1-3Galb1-3(Fuca1-4)GlcNAcb1-2Mana1-6(Gala1-3Galb1-3(Fuca1-4)GlcNAcb1-2Mana1-3)Manb1-4GlcNAcb1-4GlcNAc-Sp19	1105.57	59.1906	5.35387
166	Galb1-4GlcNAcb1-3Galb1-4Glcb-Sp8	51.2739	8.16754	15.9292		366	Fuca1-4(Galb1-3)GlcNAcb1-2Mana1-6(Fuca1-4(Galb1-3)GlcNAcb1-2Mana1-3)Manb1-4GlcNAcb1-4(Fuca1-6)GlcNAcb-Sp22	1072.14	46.3448	4.32266
167	Galb1-4GlcNAcb1-6(Galb1-3)GalNAca-Sp8	41542.5	1053.61	2.53622		357	KDNa2-3Galb1-4(Fuca1-3)GlcNAc-Sp0	1059.62	280.013	26.4258
168	Galb1-4GlcNAcb1-6(Galb1-3)GalNAc-Sp14	38986.3	3115.5	7.99127		379	Neu5Aca2-3Galb1-4(Fuca1-3)GlcNAcb1-3GalNAca-Sp14	1057.02	92.7296	8.77274
169	Galb1-4GlcNAcb-Sp0	57.7269	9.12345	15.8045		506	Fuca1-2Galb1-3GlcNAcb1-6(Fuca1-2Galb1-3GlcNAcb1-3)GalNAca-Sp14	978.469	121.695	12.4373
170	Galb1-4GlcNAcb-Sp8	24.5854	13.0391	53.0358		587	Galb1-4GlcNAcb1-3Galb1-4GlcNAcb1-3Galb1-4GlcNAcb1-3Galb1-4GlcNAcb1-6(Galb1-4GlcNAcb1-3Galb1-4GlcNAcb1-3Galb1-4GlcNAcb1-3Galb1-4GlcNAb1-2)Mana1-6(Galb1-4GlcNAcb1-3Galb1-4GlcNAcb1-3Galb1-4GlcNAcb1-3Galb1-4GlcNAcb1-2Mana1-3)Manb1-4GlcNAcb1-4(Fuca1-6)GlcNAcb-Sp24	965.18	161.389	16.7211
171	Galb1-4GlcNAcb-Sp23	31.7908	11.7778	37.048		458	GalNAca1-3(Fuca1-2)Galb1-3GlcNAcb1-2Mana1-6(GalNAca1-3(Fuca1-2)Galb1-3GlcNAcb1-2Mana1-3)Manb1-4GlcNAcb1-4(Fuca1-6)GlcNAcb-Sp22	963.473	109.719	11.3879
172	Galb1-4Glcb-Sp0	41.9527	7.86941	18.7578		561	Gala1-3Galb1-4GlcNAcb1-2Mana1-6(Gala1-3Galb1-4GlcNAcb1-2Mana1-3)Manb1-4GlcNAcb1-4GlcNAc-Sp24	869.109	100.889	11.6083
173	Galb1-4Glcb-Sp8	37.7437	13.8726	36.7546		479	Neu5Aca2-3Galb1-4GlcNAcb1-2Mana-Sp0	862.975	16.1952	1.87667
174	GlcNAca1-3Galb1-4GlcNAcb-Sp8	46817	919.485	1.964		502	Fuca1-2(6S)Galb1-3(6S)GlcNAcb-Sp0	851.644	48.656	5.71318
175	GlcNAca1-6Galb1-4GlcNAcb-Sp8	39385.7	1066.22	2.70711		365	Galb1-4GlcNAcb1-2Mana1-6(Mana1-3)Manb1-4GlcNAcb1-4GlcNAcb-Sp12	843.073	57.2628	6.79215
176	GlcNAcb1-2Galb1-3GalNAca-Sp8	1331.53	73.5819	5.52613		582	Galb1-4GlcNAcb1-3Galb1-4GlcNAcb1-3Galb1-4GlcNAcb1-3Galb1-4GlcNAcb1-3Galb1-4GlcNAcb1-2Mana1-6(Galb1-4GlcNAcb1-3Galb1-4GlcNAcb1-3Galb1-4GlcNAcb1-3Galb1-4GlcNAcb1-3Galb1-4GlcNAcb1-2Mana1-3)Manb1-4GlcNAcb1-4(Fuca1-6)GlcNAcb-Sp19	761.432	27.363	3.59362
177	GlcNAcb1-6(GlcNAcb1-3)GalNAca-Sp8	34417.7	1276.31	3.7083		352	Mana1-6(Galb1-4GlcNAcb1-2Mana1-3)Manb1-4GlcNAcb1-4GlcNAcb-Sp12	760.731	22.5891	2.96939
178	GlcNAcb1-6(GlcNAcb1-3)GalNAca-Sp14	30629.2	5725.09	18.6916		363	Fuca1-2Galb1-4(Fuca1-3)GlcNAcb1-2Mana1-6(Fuca1-2Galb1-4(Fuca1-3)GlcNAcb1-2Mana1-3)Manb1-4GlcNAcb1-4GlcNAb-Sp20	746.424	39.1767	5.24859
179	GlcNAcb1-6(GlcNAcb1-3)Galb1-4GlcNAcb-Sp8	28973	1539.86	5.31481		241	Neu5Aca2-3Galb1-3(Fuca1-4)GlcNAcb1-3Galb1-4(Fuca1-3)GlcNAcb-Sp0	733.525	92.2234	12.5726
180	GlcNAcb1-3GalNAca-Sp8	42113.2	1008.76	2.39535		487	Neu5Aca2-3Galb1-3GlcNAcb1-2Mana1-6(GlcNAcb1-4)(Neu5Aca2-3Galb1-3GlcNAcb1-2Mana1-3)Manb1-4GlcNAcb1-4GlcNAc-Sp21	718.469	9.11917	1.26925
181	GlcNAcb1-3GalNAca-Sp14	36016.3	6176.79	17.15		447	Fuca1-2Galb1-4(Fuca1-3)GlcNAcb1-2Mana1-6(Fuca1-2Galb1-4(Fuca1-3)GlcNAcb1-4(Fuca1-2Galb1-4(Fuca1-3)GlcNAcb1-2)Mana1-3)Manb1-4GlcNAcb1-4GlcNAcb-Sp12	660.191	21.6699	3.28237
182	GlcNAcb1-3Galb-Sp8	7621.62	8529.49	111.912		566	Galb1-4GlcNAcb1-3Galb1-4GlcNAcb1-3Galb1-4GlcNAcb1-3Galb1-4GlcNAcb1-3Galb1-4GlcNAcb1-2Mana1-6(Galb1-4GlcNAcb1-3Galb1-4GlcNAcb1-3Galb1-4GlcNAcb1-3Galb1-4GlcNAcb1-3Galb1-4GlcNAcb1-2Mana1-3)Manb1-4GlcNAcb1-4GlcNAcb-Sp25	652.917	510.201	78.1418
183	GlcNAcb1-3Galb1-4GlcNAcb-Sp0	39814.7	848.442	2.13098		548	Galb1-4GlcNAcb1-3Galb1-4GlcNAcb1-3Galb1-4GlcNAcb1-2Mana1-6(Galb1-4GlcNAcb1-3Galb1-4GlcNAcb1-3Galb1-4GlcNAcb1-2Mana1-3)Manb1-4GlcNAcb1-4GlcNAcb-Sp12	621.062	38.9203	6.26673
184	GlcNAcb1-3Galb1-4GlcNAcb-Sp8	45277.7	11952.3	26.3979		585	Galb1-4GlcNAcb1-3Galb1-4GlcNAcb1-3Galb1-4GlcNAcb1-6(Galb1-4GlcNAcb1-3Galb1-4GlcNAcb1-3Galb1-4GlcNAb1-2)Mana1-6(Galb1-4GlcNAcb1-3Galb1-4GlcNAcb1-3Galb1-4GlcNAcb1-2Mana1-3)Manb1-4GlcNAcb1-4(Fuca1-6)GlcNAcb-Sp24	586.927	71.2351	12.137
185	GlcNAcb1-3Galb1-4GlcNAcb1-3Galb1-4GlcNAcb-Sp0	40148.8	1560.81	3.88757		592	Galb1-4GlcNAcb1-3Galb1-4GlcNAcb1-6(Galb1-4GlcNAcb1-3Galb1-4GlcNAcb1-3)GalNAca-Sp14	547.798	53.3417	9.73747
186	GlcNAcb1-3Galb1-4Glcb-Sp0	32437.2	825.017	2.54343		549	Galb1-4GlcNAcb1-3Galb1-4GlcNAcb1-3Galb1-4GlcNAcb1-2Mana1-6(Galb1-4GlcNAcb1-3Galb1-4GlcNAcb1-3Galb1-4GlcNAcb1-2Mana1-3)Manb1-4GlcNAcb1-4GlcNAcb-Sp24	546.957	178.467	32.6291
187	GlcNAcb1-4-MDPLys	19.8924	12.1759	61.2085		425	GalNAca1-3(Fuca1-2)Galb1-3GlcNAcb1-3GalNAc-Sp14	527.651	232.738	44.1084
188	GlcNAcb1-6(GlcNAcb1-4)GalNAca-Sp8	20667.7	6129.34	29.6566		419	GalNAca1-3(Fuca1-2)Galb1-4(Fuca1-3)GlcNAcb1-3GalNAc-Sp14	523.811	30.0261	5.73224
189	GlcNAcb1-4Galb1-4GlcNAcb-Sp8	29.8092	10.947	36.7237		608	Neu5Aca2-3Galb1-4GlcNAcb1-3Galb1-4GlcNAcb1-3Galb1-4GlcNAcb1-2Mana1-6(Neu5Aca2-3Galb1-4GlcNAcb1-3Galb1-4GlcNAcb1-3Galb1-4GlcNAcb1-2Mana1-3)Manb1-4GlcNAcb1-4GlcNAcb-Sp12	513.974	59.0743	11.4936
190	GlcNAcb1-4GlcNAcb1-4GlcNAcb1-4GlcNAcb1-4GlcNAcb1-4GlcNAcb1-Sp8	35791.6	773.954	2.16239		364	Gala1-3Galb1-4GlcNAcb1-2Mana1-6(Gala1-3Galb1-4GlcNAcb1-2Mana1-3)Manb1-4GlcNAcb1-4GlcNAcb-Sp20	490.963	249.924	50.9049
191	GlcNAcb1-4GlcNAcb1-4GlcNAcb1-4GlcNAcb1-4GlcNAcb1-Sp8	40321.5	760.6	1.88634		370	Galb1-4GlcNAcb1-2Mana1-6(Galb1-4GlcNAcb1-4(Galb1-4GlcNAcb1-2)Mana1-3)Manb1-4GlcNAcb1-4GlcNAc-Sp21	477.13	82.1286	17.213
192	GlcNAcb1-4GlcNAcb1-4GlcNAcb-Sp8	40973.8	1944.04	4.74458		54	Galb1-4GlcNAcb1-2Mana1-6(Galb1-4GlcNAcb1-2Mana1-3)Manb1-4GlcNAcb1-4GlcNAcb-Sp12	458.07	27.4539	5.99339
193	GlcNAcb1-6GalNAca-Sp8	42247.4	885.615	2.09626		420	Galb1-4(Fuca1-3)GlcNAcb1-2Mana1-6(Galb1-4(Fuca1-3)GlcNAcb1-2Mana1-3)Manb1-4GlcNAcb1-4(Fuca1-6)GlcNAcb-Sp22	455.29	62.2781	13.6788
194	GlcNAcb1-6GalNAca-Sp14	41800.5	10767.8	25.7601		551	Galb1-4GlcNAcb1-3Galb1-4GlcNAcb1-3Galb1-4GlcNAcb1-3Galb1-4GlcNAcb1-2Mana1-6(Galb1-4GlcNAcb1-3Galb1-4GlcNAcb1-3Galb1-4GlcNAcb1-3Galb1-4GlcNAcb1-2Mana1-3)Manb1-4GlcNAcb1-4GlcNAcb-Sp25	451.949	85.3565	18.8863
195	GlcNAcb1-6Galb1-4GlcNAcb-Sp8	41493.2	993.854	2.39522		324	Neu5Gcb2-6Galb1-4GlcNAc-Sp8	442.271	53.5327	12.1041
196	Glca1-4Glcb-Sp8	38.8129	9.59933	24.7323		576	Galb1-4GlcNAcb1-3Galb1-4GlcNAcb1-2Mana1-6(Galb1-4GlcNAcb1-3Galb1-4GlcNAcb1-2Mana1-3)Manb1-4GlcNAcb1-4(Fuca1-6)GlcNAcb-Sp24	433.383	25.2444	5.82495
197	Glca1-4Glca-Sp8	56.1378	15.4824	27.5793		545	Fuca1-2Galb1-4GlcNAcb1-3Galb1-4GlcNAcb1-2Mana1-6(Fuca1-2Galb1-4GlcNAcb1-3Galb1-4GlcNAcb1-2Mana1-3)Manb1-4GlcNAcb1-4GlcNAcb-Sp24	429.224	29.6092	6.89831
198	Glca1-6Glca1-6Glcb-Sp8	73.3129	20.0467	27.344		332	Neu5Aca2-3Galb1-3(Fuca1-4)GlcNAcb1-3Galb1-3(Fuca1-4)GlcNAcb-Sp0	428.42	17.2442	4.02508
199	Glcb1-4Glcb-Sp8	90.1222	15.0268	16.6738		583	Galb1-4GlcNAcb1-3Galb1-4GlcNAcb1-6(Galb1-4GlcNAcb1-3Galb1-4GlcNAb1-2)Mana1-6(Galb1-4GlcNAcb1-3Galb1-4GlcNAcb1-2Mana1-3)Manb1-4GlcNAcb1-4(Fuca1-6)GlcNAcb-Sp24	427.912	28.866	6.74579
200	Glcb1-6Glcb-Sp8	217.579	40.4621	18.5965		346	Neu5Aca2-6Galb1-4GlcNAcb1-2Mana1-6(Mana1-3)Manb1-4GlcNAcb1-4GlcNAc-Sp12	416.973	67.5561	16.2016
201	G-ol-Sp8	55.9385	28.1804	50.3774		475	Neu5Aca2-3Galb1-3GlcNAcb1-6(Neu5Aca2-3Galb1-4GlcNAcb1-2)Mana1-6(Neu5Aca2-3Galb1-3GlcNAcb1-2Mana1-3)Manb1-4GlcNAcb1-4GlcNAcb-Sp19	411.263	50.2061	12.2078
202	GlcAa-Sp8	84.8788	46.3557	54.614		392	Galb1-3GlcNAcb1-3GalNAca-Sp14	402.114	74.5783	18.5466
203	GlcAb-Sp8	119.665	43.0436	35.9701		258	Neu5Aca2-3Galb1-4(Fuca1-3)GlcNAcb1-3Galb1-4GlcNAcb-Sp8	400.116	42.6367	10.6561
204	GlcAb1-3Galb-Sp8	67.9505	22.8159	33.5772		580	Galb1-4GlcNAcb1-3Galb1-4GlcNAcb1-3Galb1-4GlcNAcb1-3Galb1-4GlcNAcb1-2Mana1-6(Galb1-4GlcNAcb1-3Galb1-4GlcNAcb1-3Galb1-4GlcNAcb1-3Galb1-4GlcNAcb1-2Mana1-3)Manb1-4GlcNAcb1-4(Fuca1-6)GlcNAcb-Sp24	396.838	56.4955	14.2364
205	GlcAb1-6Galb-Sp8	53.6605	6.17605	11.5095		278	Galb1-3(Fuca1-4)GlcNAcb1-3Galb1-3(Fuca1-4)GlcNAcb-Sp0	396.32	80.1845	20.2322
206	KDNa2-3Galb1-3GlcNAcb-Sp0	103.559	12.8957	12.4525		489	Galb1-3GlcNAcb1-6GalNAca-Sp14	391.269	176.247	45.0449
207	KDNa2-3Galb1-4GlcNAcb-Sp0	83.4149	24.833	29.7704		578	Galb1-4GlcNAcb1-3Galb1-4GlcNAcb1-3Galb1-4GlcNAcb1-2Mana1-6(Galb1-4GlcNAcb1-3Galb1-4GlcNAcb1-3Galb1-4GlcNAcb1-2Mana1-3)Manb1-4GlcNAcb1-4(Fuca1-6)GlcNAcb-Sp24	374.938	31.5795	8.42258
208	Mana1-2Mana1-2Mana1-3Mana-Sp9	132.128	25.8285	19.548		552	Galb1-3GlcNAcb1-3Galb1-4GlcNAcb1-2Mana1-6(Galb1-3GlcNAcb1-3Galb1-4GlcNAcb1-2Mana1-3)Manb1-4GlcNAcb1-4GlcNAc-Sp25	351.235	70.5341	20.0817
209	Mana1-2Mana1-6(Mana1-2Mana1-3)Mana-Sp9	192.368	28.2982	14.7105		88	GalNAca1-3(Fuca1-2)Galb1-4Glcb-Sp0	347.278	142.702	41.0917
210	Mana1-2Mana1-3Mana-Sp9	51.5013	16.6028	32.2377		395	Gala1-3Galb1-3GlcNAcb1-2Mana1-6(Gala1-3Galb1-3GlcNAcb1-2Mana1-3)Manb1-4GlcNAcb1-4GlcNAc-Sp19	345.714	39.9242	11.5483
211	Mana1-6(Mana1-2Mana1-3)Mana1-6(Mana1-2Mana1-3)Manb1-4GlcNAcb1-4GlcNAcb-Sp12	109.797	13.0657	11.8999		359	KDNa2-3Galb1-4Glc-Sp0	343.918	60.7816	17.6733
212	Mana1-2Mana1-6(Mana1-3)Mana1-6(Mana1-2Mana1-2Mana1-3)Manb1-4GlcNAcb1-4GlcNAcb-Sp12	37.2942	18.072	48.4579		372	Gala1-3(Fuca1-2)Galb1-4GlcNAcb1-2Mana1-6(Gala1-3(Fuca1-2)Galb1-4GlcNAcb1-2Mana1-3)Manb1-4GlcNAcb1-4GlcNAcb-Sp20	338.93	100.335	29.6036
213	Mana1-2Mana1-6(Mana1-2Mana1-3)Mana1-6(Mana1-2Mana1-2Mana1-3)Manb1-4GlcNAcb1-4GlcNAcb-Sp12	149.194	25.8964	17.3575		24	(3S)Galb1-4(Fuca1-3)(6S)Glc-Sp0	338.063	47.3168	13.9965
214	Mana1-6(Mana1-3)Mana-Sp9	34.5916	10.0472	29.0453		377	Neu5Aca2-3Galb1-4GlcNAcb1-3GalNAc-Sp14	337.525	233.975	69.3209
215	Mana1-2Mana1-2Mana1-6(Mana1-3)Mana-Sp9	58.3927	19.2315	32.9347		20	Galb1-4GlcNAcb1-6(Galb1-4GlcNAcb1-3)GalNAc-Sp14	332.172	24.0713	7.24662
216	Mana1-6(Mana1-3)Mana1-6(Mana1-2Mana1-3)Manb1-4GlcNAcb1-4GlcNAcb-Sp12	255.183	15.2944	5.99351		417	Fuca1-2Galb1-4(Fuca1-3)GlcNAcb1-3GalNAca-Sp14	330.995	50.726	15.3253
217	Mana1-6(Mana1-3)Mana1-6(Mana1-3)Manb1-4GlcNAcb1-4GlcNAcb-Sp12	153.987	16.5767	10.765		271	Neu5Aca2-6Galb1-4GlcNAcb1-3Galb1-4(Fuca1-3)GlcNAcb1-3Galb1-4(Fuca1-3)GlcNAcb-Sp0	324.238	28.0763	8.65915
218	Manb1-4GlcNAcb-Sp0	25.058	3.36311	13.4213		505	(3S)GalNAcb1-4(Fuca1-3)GlcNAcb-Sp8	321.844	14.3636	4.46291
219	Neu5Aca2-3Galb1-4GlcNAcb1-3Galb1-4(Fuca1-3)GlcNAcb-Sp0	10.979	11.7026	106.59		606	Neu5Aca2-6Galb1-4GlcNAcb1-3Galb1-4GlcNAcb1-6(Neu5Aca2-6Galb1-4GlcNAcb1-3Galb1-4GlcNAcb1-3)GalNAca-Sp14	308.928	11.6382	3.76729
220	(3S)Galb1-4(Fuca1-3)(6S)GlcNAcb-Sp8	60.9664	8.4293	13.8261		604	Neu5Aca2-3Galb1-4GlcNAcb1-3Galb1-4GlcNAcb1-2Mana1-6(Neu5Aca2-3Galb1-4GlcNAcb1-3Galb1-4GlcNAcb1-2Mana1-3)Manb1-4GlcNAcb1-4GlcNAcb-Sp12	294.738	42.4627	14.4069
221	Fuca1-2(6S)Galb1-4GlcNAcb-Sp0	30.4281	8.54744	28.0907		481	Neu5Aca2-6Galb1-4GlcNAcb1-6GalNAca-Sp14	284.097	27.6898	9.74661
222	Fuca1-2Galb1-4(6S)GlcNAcb-Sp8	26.7939	6.56826	24.514		473	Fuca1-2Galb1-4(Fuca1-3)GlcNAcb1-2Mana1-6(Fuca1-2Galb1-4(Fuca1-3)GlcNAcb1-2Mana1-3)Manb1-4GlcNAcb1-4(Fuca1-6)GlcNAcb-Sp24	282.229	25.1924	8.92624
223	Fuca1-2(6S)Galb1-4(6S)Glcb-Sp0	94.6443	26.3626	27.8544		474	Fuca1-2Galb1-3(Fuca1-4)GlcNAcb1-2Mana1-6(Fuca1-2Galb1-3(Fuca1-4)GlcNAcb1-2Mana1-3)Manb1-4GlcNAcb1-4(Fuca1-6)GlcNAcb1-4(Fuca1-6)GlcNAcb-Sp19	270.719	21.7942	8.05051
224	Neu5Aca2-3Galb1-3GalNAca-Sp8	47603.6	2990.67	6.28244		250	Neu5Aca2-3Galb1-3GlcNAcb-Sp0	266.596	234.937	88.1248
225	Neu5Aca2-3Galb1-3GalNAca-Sp14	33668	906.71	2.69309		86	GalNAca1-3(Fuca1-2)Galb1-4GlcNAcb-Sp0	255.51	169.196	66.2189
226	GalNAcb1-4(Neu5Aca2-8Neu5Aca2-8Neu5Aca2-8Neu5Aca2-3)Galb1-4Glcb-Sp0	78.038	39.1515	50.1697		216	Mana1-6(Mana1-3)Mana1-6(Mana1-2Mana1-3)Manb1-4GlcNAcb1-4GlcNAcb-Sp12	255.183	15.2944	5.99351
227	GalNAcb1-4(Neu5Aca2-8Neu5Aca2-8Neu5Aca2-3)Galb1-4Glcb-Sp0	107.826	22.6933	21.0463		72	Fuca1-2Galb1-4(Fuca1-3)GlcNAcb-Sp0	251.843	215.74	85.6644
228	Neu5Aca2-8Neu5Aca2-8Neu5Aca2-3Galb1-4Glcb-Sp0	28.6848	5.96078	20.7803		376	Fuca1-4(Fuca1-2Galb1-3)GlcNAcb1-2Mana1-3(Fuca1-4(Fuca1-2Galb1-3)GlcNAcb1-2Mana1-3)Manb1-4GlcNAcb1-4GlcNAcb-Sp19	246.854	27.7382	11.2367
229	GalNAcb1-4(Neu5Aca2-8Neu5Aca2-3)Galb1-4Glcb-Sp0	67.096	23.5166	35.0491		491	Galb1-3(Fuca1-4)GlcNAcb1-6GalNAca-Sp14	242.015	7.37109	3.04572
230	Neu5Aca2-8Neu5Aca2-8Neu5Aca-Sp8	98.1299	30.192	30.7673		429	Galb1-3GlcNAcb1-6(Galb1-3GlcNAcb1-2)Mana1-6(Galb1-3GlcNAcb1-2Mana1-3)Manb1-4GlcNAcb1-4GlcNAcb-Sp19	241.181	15.258	6.32634
231	Neu5Aca2-3(6S)Galb1-4(Fuca1-3)GlcNAcb-Sp8	25.7268	21.7946	84.7155		355	Galb1-3GlcNAcb1-2Mana1-6(Galb1-3GlcNAcb1-2Mana1-3)Manb1-4GlcNAcb1-4(Fuca1-6)GlcNAcb-Sp22	218.772	27.3118	12.4841
232	GalNAcb1-4(Neu5Aca2-3)Galb1-4GlcNAcb-Sp0	25.1158	7.71954	30.7359		200	Glcb1-6Glcb-Sp8	217.579	40.4621	18.5965
233	GalNAcb1-4(Neu5Aca2-3)Galb1-4GlcNAcb-Sp8	68.6258	23.919	34.8543		254	Neu5Aca2-3Galb1-4(Fuca1-3)GlcNAcb1-3Galb1-4(Fuca1-3)GlcNAcb1-3Galb1-4(Fuca1-3)GlcNAcb-Sp0	216.094	50.5889	23.4106
234	GalNAcb1-4(Neu5Aca2-3)Galb1-4Glcb-Sp0	40.1021	10.0912	25.1638		445	(6S)Galb1-3(6S)GlcNAc-Sp0	214.658	107.929	50.2796
235	Neu5Aca2-3Galb1-3GalNAcb1-4(Neu5Aca2-3)Galb1-4Glcb-Sp0	26.9259	7.11171	26.4122		62	Fuca1-2Galb1-3GalNAca-Sp8	214.655	28.2615	13.166
236	Neu5Aca2-6(Neu5Aca2-3)GalNAca-Sp8	40.3417	21.3212	52.8514		273	Neu5Aca2-6Galb1-4Glcb-Sp0	213.812	335.574	156.948
237	Neu5Aca2-3GalNAca-Sp8	60561	2397.48	3.9588		448	Galb1-4(Fuca1-3)GlcNAcb1-6GalNAc-Sp14	210.468	31.9173	15.1649
238	Neu5Aca2-3GalNAcb1-4GlcNAcb-Sp0	11.0591	11.3472	102.605		609	Neu5Aca2-6Galb1-4GlcNAcb1-3Galb1-4GlcNAcb1-2Mana1-6(Neu5Aca2-6Galb1-4GlcNAcb1-3Galb1-4GlcNAcb1-2Mana1-3)Manb1-4GlcNAcb1-4GlcNAcb-Sp12	209.981	88.749	42.2653
239	Neu5Aca2-3Galb1-3(6S)GlcNAc-Sp8	84.5018	8.96269	10.6065		498	Fuca1-2(6S)Galb1-3GlcNAcb-Sp0	208.593	44.0007	21.094
240	Neu5Aca2-3Galb1-3(Fuca1-4)GlcNAcb-Sp8	30.3067	12.394	40.8951		99	GalNAcb1-4GlcNAcb-Sp0	208.243	195.623	93.94
241	Neu5Aca2-3Galb1-3(Fuca1-4)GlcNAcb1-3Galb1-4(Fuca1-3)GlcNAcb-Sp0	733.525	92.2234	12.5726		451	Gala1-3(Fuca1-2)Galb1-4GlcNAcb1-6(Gala1-3(Fuca1-2)Galb1-4GlcNAcb1-3)GalNAc-Sp14	206.838	17.6336	8.52532
242	Neu5Aca2-3Galb1-4(Neu5Aca2-3Galb1-3)GlcNAcb-Sp8	37.4819	8.41439	22.4492		156	Galb1-4(6S)Glcb-Sp0	199.279	60.3899	30.3041
243	Neu5Aca2-3Galb1-3(6S)GalNAca-Sp8	57170.6	1795.76	3.14106		373	Gala1-3Galb1-4(Fuca1-3)GlcNAcb1-2Mana1-6(Gala1-3Galb1-4(Fuca1-3)GlcNAcb1-2Mana1-3)Manb1-4GlcNAcb1-4GlcNAcb-Sp20	197.081	32.6672	16.5755
244	Neu5Aca2-6(Neu5Aca2-3Galb1-3)GalNAca-Sp8	42274.7	2554.04	6.04153		209	Mana1-2Mana1-6(Mana1-2Mana1-3)Mana-Sp9	192.368	28.2982	14.7105
245	Neu5Aca2-6(Neu5Aca2-3Galb1-3)GalNAca-Sp14	35485.3	298.467	0.841101		525	Galb1-3GlcNAcb1-2Mana-Sp0	192.202	37.3952	19.4562
246	Neu5Aca2-3Galb-Sp8	37.6071	9.02775	24.0054		380	GalNAcb1-4GlcNAcb1-2Mana1-6(GalNAcb1-4GlcNAcb1-2Mana1-3)Manb1-4GlcNAcb1-4GlcNAc-Sp12	188.585	72.0751	38.219
247	Neu5Aca2-3Galb1-3GalNAcb1-3Gala1-4Galb1-4Glcb-Sp0	108.979	18.3644	16.8513		543	Galb1-4GlcNAcb1-3Galb1-4GlcNAcb1-2Mana1-6(Galb1-4GlcNAcb1-3Galb1-4GlcNAcb1-2Mana1-3)Manb1-4GlcNAcb1-4GlcNAcb-Sp24	187.313	49.3398	26.3409
248	Neu5Aca2-3Galb1-3GlcNAcb1-3Galb1-4GlcNAcb-Sp0	25.7834	19.6723	76.2983		421	Fuca1-2Galb1-4GlcNAcb1-2Mana1-6(Fuca1-2Galb1-4GlcNAcb1-2Mana1-3)Manb1-4GlcNAcb1-4(Fuca1-6)GlcNAcb-Sp22	183.94	55.8246	30.3494
249	Fuca1-2(6S)Galb1-4Glcb-Sp0	49.6907	16.293	32.7888		404	Gala1-4Galb1-3GlcNAcb1-2Mana1-6(Gala1-4Galb1-3GlcNAcb1-2Mana1-3)Manb1-4GlcNAcb1-4GlcNAcb-Sp19	175.765	40.9664	23.3075
250	Neu5Aca2-3Galb1-3GlcNAcb-Sp0	266.596	234.937	88.1248		110	Gala1-4(Gala1-3)Galb1-4GlcNAcb-Sp8	174.281	58.6829	33.6715
251	Neu5Aca2-3Galb1-3GlcNAcb-Sp8	46.567	19.557	41.9976		597	Neu5Aca2-3Galb1-4GlcNAcb1-3Galb1-4GlcNAcb1-6(Neu5Aca2-3Galb1-4GlcNAcb1-3Galb1-4GlcNAcb1-3)GalNAca-Sp14	174.204	32.8891	18.8796
252	Neu5Aca2-3Galb1-4(6S)GlcNAcb-Sp8	35.1326	13.0494	37.1431		485	Mana1-6(Mana1-3)Manb1-4GlcNAcb1-4(Fuca1-6)GlcNAcb-Sp19	169.691	17.4091	10.2593
253	Neu5Aca2-3Galb1-4(Fuca1-3)(6S)GlcNAcb-Sp8	32.0993	26.4406	82.3711		291	Galb1-4(Fuca1-3)(6S)GlcNAcb-Sp0	163.457	24.8652	15.2121
254	Neu5Aca2-3Galb1-4(Fuca1-3)GlcNAcb1-3Galb1-4(Fuca1-3)GlcNAcb1-3Galb1-4(Fuca1-3)GlcNAcb-Sp0	216.094	50.5889	23.4106		499	Gala1-3(Fuca1-2)Galb1-4GlcNAcb1-6GalNAca-Sp14	155.412	42.4407	27.3085
255	Neu5Aca2-3Galb1-4(Fuca1-3)GlcNAcb-Sp0	30.8685	7.78168	25.2091		217	Mana1-6(Mana1-3)Mana1-6(Mana1-3)Manb1-4GlcNAcb1-4GlcNAcb-Sp12	153.987	16.5767	10.765
256	Neu5Aca2-3Galb1-4(Fuca1-3)GlcNAcb-Sp8	23.0528	20.0725	87.0719		405	Gala1-4Galb1-4GlcNAcb1-2Mana1-6(Gala1-4Galb1-4GlcNAcb1-2Mana1-3)Manb1-4GlcNAcb1-4GlcNAcb-Sp24	153.533	83.3271	54.2731
257	Neu5Aca2-3Galb1-4(Fuca1-3)GlcNAcb1-3Galb-Sp8	9.51347	5.0941	53.5462		81	Fuca1-4GlcNAcb-Sp8	153.018	27.1558	17.7468
258	Neu5Aca2-3Galb1-4(Fuca1-3)GlcNAcb1-3Galb1-4GlcNAcb-Sp8	400.116	42.6367	10.6561		213	Mana1-2Mana1-6(Mana1-2Mana1-3)Mana1-6(Mana1-2Mana1-2Mana1-3)Manb1-4GlcNAcb1-4GlcNAcb-Sp12	149.194	25.8964	17.3575
259	Neu5Aca2-3Galb1-4GlcNAcb1-3Galb1-4GlcNAcb1-3Galb1-4GlcNAcb-Sp0	72.7763	84.6605	116.33		427	Fuca1-2Galb1-3GlcNAcb1-2Mana1-6(Fuca1-2Galb1-3GlcNAcb1-2Mana1-3)Manb1-4GlcNAcb1-4(Fuca1-6)GlcNAcb-Sp22	148.517	30.5646	20.5798
260	Neu5Aca2-3Galb1-4GlcNAcb-Sp0	49.6911	23.9933	48.2849		361	Fuca1-2Galb1-3GlcNAcb1-2Mana1-6(Fuca1-2Galb1-3GlcNAcb1-2Mana1-3)Manb1-4GlcNAcb1-4GlcNAcb-Sp20	145.553	28.9754	19.9071
261	Neu5Aca2-3Galb1-4GlcNAcb-Sp8	52.7013	62.8793	119.313		444	(6S)Galb1-3GlcNAcb-Sp0	140.82	22.44	15.9353
262	Neu5Aca2-3Galb1-4GlcNAcb1-3Galb1-4GlcNAcb-Sp0	30.5742	4.7125	15.4133		571	(3S)GlcAb1-3Galb1-4GlcNAcb1-2Mana-Sp0	140.808	33.5655	23.8378
263	Fuca1-2Galb1-4(6S)Glcb-Sp0	57.0351	20.1072	35.254		418	Gala1-3(Fuca1-2)Galb1-4(Fuca1-3)GlcNAcb1-3GalNAc-Sp14	133.69	50.7729	37.9781
264	Neu5Aca2-3Galb1-4Glcb-Sp0	121.75	23.1415	19.0074		208	Mana1-2Mana1-2Mana1-3Mana-Sp9	132.128	25.8285	19.548
265	Neu5Aca2-3Galb1-4Glcb-Sp8	84.0703	22.1369	26.3315		317	Mana1-2Mana1-6(Mana1-2Mana1-3)Mana1-6(Mana1-2Mana1-2Mana1-3)Mana-Sp9	128.694	24.2038	18.8072
266	Neu5Aca2-6GalNAca-Sp8	16.9499	14.1937	83.7394		393	GalNAcb1-4(Neu5Aca2-3)Galb1-4GlcNAcb1-3GalNAca-Sp14	128.419	14.6047	11.3726
267	Neu5Aca2-6GalNAcb1-4GlcNAcb-Sp0	28.1138	6.76398	24.0593		534	Fuca1-4(Galb1-3)GlcNAcb1-2 Mana-Sp0	127.376	29.8369	23.4243
268	Neu5Aca2-6Galb1-4(6S)GlcNAcb-Sp8	32.7784	21.0466	64.2087		348	Neu5Aca2-6Galb1-4GlcNAcb1-2Mana1-6Manb1-4GlcNAcb1-4GlcNAc-Sp12	126.45	25.6119	20.2546
269	Neu5Aca2-6Galb1-4GlcNAcb-Sp0	54.2261	16.6146	30.6394		322	Neu5Aca2-8Neu5Acb-Sp17	125.848	56.1619	44.6269
270	Neu5Aca2-6Galb1-4GlcNAcb-Sp8	31.2889	10.8961	34.8242		154	Galb1-4(Fuca1-3)GlcNAcb1-3Galb1-4(Fuca1-3)GlcNAcb-Sp0	122.584	30.8379	25.1564
271	Neu5Aca2-6Galb1-4GlcNAcb1-3Galb1-4(Fuca1-3)GlcNAcb1-3Galb1-4(Fuca1-3)GlcNAcb-Sp0	324.238	28.0763	8.65915		50	Mana1-6(Mana1-3)Manb1-4GlcNAcb1-4GlcNAcb-Sp12	122.535	10.0228	8.17953
272	Neu5Aca2-6Galb1-4GlcNAcb1-3Galb1-4GlcNAcb-Sp0	30.0483	8.05312	26.8006		264	Neu5Aca2-3Galb1-4Glcb-Sp0	121.75	23.1415	19.0074
273	Neu5Aca2-6Galb1-4Glcb-Sp0	213.812	335.574	156.948		104	Gala1-3(Fuca1-2)Galb1-4(Fuca1-3)GlcNAcb-Sp0	120.461	4.39701	3.65014
274	Neu5Aca2-6Galb1-4Glcb-Sp8	36.012	10.544	29.279		354	Galb1-4GlcNAcb1-2Mana1-6(Galb1-4GlcNAcb1-2Mana1-3)Manb1-4GlcNAcb1-4(Fuca1-6)GlcNAcb-Sp22	120.255	27.4221	22.8032
275	Neu5Aca2-6Galb-Sp8	118.507	17.789	15.0109		203	GlcAb-Sp8	119.665	43.0436	35.9701
276	Neu5Aca2-8Neu5Aca-Sp8	54.0198	15.4733	28.6438		468	Gala1-3(Fuca1-2)Galb1-3GalNAca-Sp8	118.79	10.3018	8.67233
277	Neu5Aca2-8Neu5Aca2-3Galb1-4Glcb-Sp0	10.1537	6.93224	68.273		155	Galb1-4(Fuca1-3)GlcNAcb1-3Galb1-4(Fuca1-3)GlcNAcb1-3Galb1-4(Fuca1-3)GlcNAcb-Sp0	118.733	95.1053	80.1001
278	Galb1-3(Fuca1-4)GlcNAcb1-3Galb1-3(Fuca1-4)GlcNAcb-Sp0	396.32	80.1845	20.2322		275	Neu5Aca2-6Galb-Sp8	118.507	17.789	15.0109
279	Neu5Acb2-6GalNAca-Sp8	26.9177	15.5388	57.7271		486	Galb1-4GlcNAcb1-6(Galb1-4GlcNAcb1-2)Mana1-6(Galb1-4GlcNAcb1-2Mana1-3)Manb1-4GlcNAcb1-4(Fuca1-6)GlcNAcb-Sp24	117.447	42.0455	35.7996
280	Neu5Acb2-6Galb1-4GlcNAcb-Sp8	93.4299	122.725	131.355		96	GalNAcb1-3(Fuca1-2)Galb-Sp8	115.55	49.6468	42.9658
281	Neu5Gca2-3Galb1-3(Fuca1-4)GlcNAcb-Sp0	16.4517	8.32678	50.6135		426	Gala1-3Galb1-3GlcNAcb1-3GalNAc-Sp14	111.157	20.6648	18.5906
282	Neu5Gca2-3Galb1-3GlcNAcb-Sp0	56.7401	29.8471	52.6032		59	Fuca1-2Galb1-3GalNAcb1-3Gala-Sp9	110.377	17.0368	15.4351
283	Neu5Gca2-3Galb1-4(Fuca1-3)GlcNAcb-Sp0	62.9563	21.95	34.8654		211	Mana1-6(Mana1-2Mana1-3)Mana1-6(Mana1-2Mana1-3)Manb1-4GlcNAcb1-4GlcNAcb-Sp12	109.797	13.0657	11.8999
284	Neu5Gca2-3Galb1-4GlcNAcb-Sp0	31.5374	9.78442	31.0248		247	Neu5Aca2-3Galb1-3GalNAcb1-3Gala1-4Galb1-4Glcb-Sp0	108.979	18.3644	16.8513
285	Neu5Gca2-3Galb1-4Glcb-Sp0	60.064	4.52292	7.53018		103	Gala1-3(Fuca1-2)Galb1-3GlcNAcb-Sp8	108.68	16.2641	14.9652
286	Neu5Gca2-6GalNAca-Sp0	56.979	20.6386	36.2215		227	GalNAcb1-4(Neu5Aca2-8Neu5Aca2-8Neu5Aca2-3)Galb1-4Glcb-Sp0	107.826	22.6933	21.0463
287	Neu5Gca2-6Galb1-4GlcNAcb-Sp0	62.8007	5.61586	8.94234		98	GalNAcb1-4(Fuca1-3)GlcNAcb-Sp0	107.592	116.2	108
288	Neu5Gca-Sp8	57.8142	33.7025	58.2945		456	Gala1-3(Fuca1-2)Galb1-3GlcNAcb1-2Mana1-6(Gala1-3(Fuca1-2)Galb1-3GlcNAcb1-2Mana1-3)Manb1-4GlcNAcb1-4(Fuca1-6)GlcNAcb-Sp22	105.266	31.8606	30.2667
289	Neu5Aca2-3Galb1-4GlcNAcb1-6(Galb1-3)GalNAca-Sp14	40598.4	1223.97	3.01482		333	Neu5Aca2-6Galb1-4GlcNAcb1-3Galb1-4GlcNAcb1-3Galb1-4GlcNAcb-Sp0	103.838	23.1529	22.2971
290	Galb1-3GlcNAcb1-3Galb1-3GlcNAcb-Sp0	63.6217	13.3492	20.9821		206	KDNa2-3Galb1-3GlcNAcb-Sp0	103.559	12.8957	12.4525
291	Galb1-4(Fuca1-3)(6S)GlcNAcb-Sp0	163.457	24.8652	15.2121		3	Mana-Sp8	100.967	67.4592	66.8133
292	Galb1-4(Fuca1-3)(6S)Glcb-Sp0	60.049	21.6738	36.0936		480	Neu5Aca2-3Galb1-4GlcNAcb1-6GalNAca-Sp14	100.911	15.904	15.7604
293	Galb1-4(Fuca1-3)GlcNAcb1-3Galb1-3(Fuca1-4)GlcNAcb-Sp0	54.6076	10.4508	19.138		470	Glca1-6Glca1-6Glca1-6Glcb-Sp10	100.505	104.516	103.991
294	Galb1-4GlcNAcb1-3Galb1-3GlcNAcb-Sp0	26.5858	9.5336	35.8597		132	Galb1-4GlcNAcb1-6GalNAca-Sp8	98.3232	112.591	114.511
295	Neu5Aca2-3Galb1-3GlcNAcb1-3Galb1-3GlcNAcb-Sp0	40.8061	3.52602	8.64093		230	Neu5Aca2-8Neu5Aca2-8Neu5Aca-Sp8	98.1299	30.192	30.7673
296	Neu5Aca2-3Galb1-4GlcNAcb1-3Galb1-3GlcNAcb-Sp0	38.6852	23.8085	61.5443		119	Gala1-3Galb-Sp8	97.9681	10.1802	10.3913
297	4S(3S)Galb1-4GlcNAcb-Sp0	14.8686	12.0555	81.0802		362	Fuca1-2Galb1-4GlcNAcb1-2Mana1-6(Fuca1-2Galb1-4GlcNAcb1-2Mana1-3)Manb1-4GlcNAcb1-4GlcNAcb-Sp20	97.8507	22.766	23.2661
298	(6S)Galb1-4(6S)GlcNAcb-Sp0	27.6868	3.71171	13.4061		423	Fuca1-2Galb1-3GlcNAcb1-3GalNAc-Sp14	96.764	19.1685	19.8096
299	(6P)Glcb-Sp10	41.6418	4.91659	11.8069		36	(3S)Galb1-4GlcNAcb-Sp0	96.6282	10.9241	11.3052
300	Neu5Aca2-3Galb1-4(Fuca1-3)GlcNAcb1-6(Galb1-3)GalNAca-Sp14	23333.1	6336.03	27.1546		539	Galb1-3GalNAcb1-3Gal-Sp21	95.4221	59.3702	62.2185
301	Galb1-3Galb1-4GlcNAcb-Sp8	74.541	35.5573	47.7016		42	(6S)Galb1-4Glcb-Sp0	95.1268	68.6195	72.1349
302	Neu5Aca2-6Galb1-4GlcNAcb1-2Mana1-6(Galb1-4GlcNAcb1-2Mana1-3)Manb1-4GlcNAcb1-4GlcNAcb-Sp12	43.3105	3.29164	7.60009		446	Fuca1-2Galb1-4 GlcNAcb1-2Mana1-6(Fuca1-2Galb1-4GlcNAcb1-2(Fuca1-2Galb1-4GlcNAcb1-4)Mana1-3)Manb1-4GlcNAcb1-4GlcNAcb-Sp12	95.0272	15.1056	15.8961
303	Galb1-4GlcNAcb1-6(Galb1-4GlcNAcb1-3)Galb1-4GlcNAc-Sp0	11.7751	14.3619	121.968		107	Gala1-3(Fuca1-2)Galb1-4Glcb-Sp0	94.923	16.0925	16.9532
304	GlcNAcb1-6(Galb1-4GlcNAcb1-3)Galb1-4GlcNAc-Sp0	40253.5	1024.37	2.54481		313	MurNAcb1-4GlcNAcb-Sp10	94.8137	31.6333	33.3636
305	Galb1-4GlcNAca1-6Galb1-4GlcNAcb-Sp0	31.9955	15.308	47.8444		223	Fuca1-2(6S)Galb1-4(6S)Glcb-Sp0	94.6443	26.3626	27.8544
306	Galb1-4GlcNAcb1-6Galb1-4GlcNAcb-Sp0	32.674	10.4836	32.0854		351	Galb1-4GlcNAcb1-2Mana1-6Manb1-4GlcNAcb1-4GlcNAc-Sp12	94.3161	19.6585	20.8432
307	GalNAcb1-3Galb-Sp8	36.5628	10.3831	28.3979		280	Neu5Acb2-6Galb1-4GlcNAcb-Sp8	93.4299	122.725	131.355
308	GlcAb1-3GlcNAcb-Sp8	32.4418	15.5191	47.8367		7	Fuca-Sp9	92.8495	23.3827	25.1835
309	Neu5Aca2-6Galb1-4GlcNAcb1-2Mana1-6(GlcNAcb1-2Mana1-3)Manb1-4GlcNAcb1-4GlcNAcb-Sp12	39581.6	1533.9	3.87529		130	Galb1-3(Fuca1-4)GlcNAc-Sp8	92.8345	25.7169	27.7019
310	GlcNAcb1-3Man-Sp10	31233	2748.38	8.7996		2	Glca-Sp8	91.3967	35.1572	38.4666
311	GlcNAcb1-4GlcNAcb-Sp10	39392.9	1250.68	3.17487		459	Galb1-4GlcNAcb1-6(Galb1-4GlcNAcb1-2)Mana1-6(Galb1-4GlcNAcb1-2Mana1-3)Manb1-4GlcNAcb1-4GlcNAcb-Sp19	91.1492	41.4232	45.4455
312	GlcNAcb1-4GlcNAcb-Sp12	38213.9	6803.73	17.8043		162	Galb1-4GlcNAcb1-3Galb1-4(Fuca1-3)GlcNAcb1-3Galb1-4(Fuca1-3)GlcNAcb-Sp0	90.4513	17.4234	19.2628
313	MurNAcb1-4GlcNAcb-Sp10	94.8137	31.6333	33.3636		199	Glcb1-4Glcb-Sp8	90.1222	15.0268	16.6738
314	Mana1-6Manb-Sp10	77.005	41.3595	53.7101		48	Neu5,9Ac2a-Sp8	90.0572	107.032	118.849
315	Mana1-6(Mana1-3)Mana1-6(Mana1-3)Manb-Sp10	44.1752	16.0891	36.4211		328	Galb1-4(Fuca1-3)GlcNAcb1-2Mana1-6(Galb1-4(Fuca1-3)GlcNAcb1-2Mana1-3)Manb1-4GlcNAcb1-4GlcNAcb-Sp20	89.7247	64.9787	72.4201
316	Mana1-2Mana1-6(Mana1-3)Mana1-6(Mana1-2Mana1-2Mana1-3)Mana-Sp9	54.9662	15.8585	28.8513		12	Galb-Sp8	89.62	34.8154	38.8478
317	Mana1-2Mana1-6(Mana1-2Mana1-3)Mana1-6(Mana1-2Mana1-2Mana1-3)Mana-Sp9	128.694	24.2038	18.8072		530	Neu5Aca2-3Galb1-3GlcNAcb1-4Galb1-4Glcb-Sp0	87.8728	39.4089	44.8477
318	Neu5Aca2-3Galb1-4GlcNAcb1-6(Neu5Aca2-3Galb1-3)GalNAca-Sp14	39965.7	1374.61	3.43948		347	Mana1-6(Neu5Aca2-6Galb1-4GlcNAcb1-2Mana1-3)Manb1-4GlcNAcb1-4GlcNAc-Sp12	87.7777	18.7945	21.4115
319	Neu5Aca2-6Galb1-4GlcNAcb1-2Mana1-6(Neu5Aca2-3Galb1-4GlcNAcb1-2Mana1-3)Manb1-4GlcNAcb1-4GlcNAcb-Sp12	11.8969	3.76728	31.6662		80	Fuca1-3GlcNAcb-Sp8	87.6088	31.2843	35.7091
320	Galb1-4GlcNAcb1-2Mana1-6(Neu5Aca2-6Galb1-4GlcNAcb1-2Mana1-3)Manb1-4GlcNAcb1-4GlcNAcb-Sp12	42.1001	9.252	21.9762		58	Neu5Aca2-6Galb1-4GlcNAcb1-2Mana1-6(Neu5Aca2-6Galb1-4GlcNAcb1-2Mana1-3)Manb1-4GlcNAcb1-4GlcNAcb-Sp24	85.2604	8.67038	10.1693
321	GlcNAcb1-2Mana1-6(Neu5Aca2-6Galb1-4GlcNAcb1-2Mana1-3)Manb1-4GlcNAcb1-4GlcNAcb-Sp12	35368.6	1375.36	3.88864		202	GlcAa-Sp8	84.8788	46.3557	54.614
322	Neu5Aca2-8Neu5Acb-Sp17	125.848	56.1619	44.6269		239	Neu5Aca2-3Galb1-3(6S)GlcNAc-Sp8	84.5018	8.96269	10.6065
323	Neu5Aca2-8Neu5Aca2-8Neu5Acb-Sp8	62.9752	21.1568	33.5955		349	Neu5Aca2-6Galb1-4GlcNAcb1-2Mana1-3Manb1-4GlcNAcb1-4GlcNAc-Sp12	84.4878	40.4406	47.8656
324	Neu5Gcb2-6Galb1-4GlcNAc-Sp8	442.271	53.5327	12.1041		390	Fuca1-2Galb1-3GalNAca1-3(Fuca1-2)Galb1-4Glcb-Sp0	84.2936	35.785	42.4528
325	Galb1-3GlcNAcb1-2Mana1-6(Galb1-3GlcNAcb1-2Mana1-3)Manb1-4GlcNAcb1-4GlcNAcb-Sp19	3306.76	145.655	4.40478		265	Neu5Aca2-3Galb1-4Glcb-Sp8	84.0703	22.1369	26.3315
326	Neu5Aca2-3Galb1-4GlcNAcb1-2Mana1-6(Neu5Aca2-3Galb1-4GlcNAcb1-2Mana1-3)Manb1-4GlcNAcb1-4GlcNAcb-Sp12	27.3532	13.8053	50.4703		207	KDNa2-3Galb1-4GlcNAcb-Sp0	83.4149	24.833	29.7704
327	Neu5Aca2-3Galb1-4GlcNAcb1-2Mana1-6(Neu5Aca2-6Galb1-4GlcNAcb1-2Mana1-3)Manb1-4GlcNAcb1-4GlcNAcb-Sp12	17.3924	12.7142	73.1021		1	Gala-Sp8	82.9495	5.75285	6.93537
328	Galb1-4(Fuca1-3)GlcNAcb1-2Mana1-6(Galb1-4(Fuca1-3)GlcNAcb1-2Mana1-3)Manb1-4GlcNAcb1-4GlcNAcb-Sp20	89.7247	64.9787	72.4201		56	Neu5Aca2-6Galb1-4GlcNAcb1-2Mana1-6(Neu5Aca2-6Galb1-4GlcNAcb1-2Mana1-3)Manb1-4GlcNAcb1-4GlcNAcb-Sp13	82.0337	29.2912	35.7063
329	Neu5,9Ac2a2-3Galb1-4GlcNAcb-Sp0	72.7823	17.8352	24.5049		126	Galb1-2Galb-Sp8	81.4723	14.3983	17.6726
330	Neu5,9Ac2a2-3Galb1-3GlcNAcb-Sp0	10.3161	6.74763	65.4088		431	Fuca1-3GlcNAcb1-6(Galb1-4GlcNAcb1-3)Galb1-4Glc-Sp21	81.0372	5.2236	6.44593
331	Neu5Aca2-6Galb1-4GlcNAcb1-3Galb1-3GlcNAcb-Sp0	33.7391	4.75881	14.1047		375	Gala1-3(Fuca1-2)Galb1-3GlcNAcb1-2Mana1-6(Gala1-3(Fuca1-2)Galb1-3GlcNAcb1-2Mana1-3)Manb1-4GlcNAcb1-4GlcNAcb-Sp20	80.9473	46.7563	57.7614
332	Neu5Aca2-3Galb1-3(Fuca1-4)GlcNAcb1-3Galb1-3(Fuca1-4)GlcNAcb-Sp0	428.42	17.2442	4.02508		165	Galb1-4GlcNAcb1-3Galb1-4Glcb-Sp0	80.7752	32.7326	40.5231
333	Neu5Aca2-6Galb1-4GlcNAcb1-3Galb1-4GlcNAcb1-3Galb1-4GlcNAcb-Sp0	103.838	23.1529	22.2971		403	GalNAca1-3GalNAcb1-3Gala1-4Galb1-4GlcNAcb-Sp0	80.1525	23.3986	29.1926
334	Gala1-4Galb1-4GlcNAcb1-3Galb1-4Glcb-Sp0	25.1088	7.54853	30.0633		226	GalNAcb1-4(Neu5Aca2-8Neu5Aca2-8Neu5Aca2-8Neu5Aca2-3)Galb1-4Glcb-Sp0	78.038	39.1515	50.1697
335	GalNAcb1-3Gala1-4Galb1-4GlcNAcb1-3Galb1-4Glcb-Sp0	26.4476	5.12092	19.3625		82	Fucb1-3GlcNAcb-Sp8	77.7122	33.7555	43.4365
336	GalNAca1-3(Fuca1-2)Galb1-4GlcNAcb1-3Galb1-4GlcNAcb-Sp0	39087.1	878.765	2.24823		314	Mana1-6Manb-Sp10	77.005	41.3595	53.7101
337	GalNAca1-3(Fuca1-2)Galb1-4GlcNAcb1-3Galb1-4GlcNAcb1-3Galb1-4GlcNAcb-Sp0	39500.5	1946.64	4.92814		461	Neu5Aca2-3Galb1-4GlcNAcb1-4Mana1-6(GlcNAcb1-4)(Neu5Aca2-3Galb1-4GlcNAcb1-4(Neu5Aca2-3Galb1-4GlcNAcb1-2)Mana1-3)Manb1-4GlcNAcb1-4GlcNAcb-Sp21	76.4313	21.529	28.1678
338	Neu5Aca2-3Galb1-4(Fuca1-3)GlcNAcb1-6(Neu5Aca2-3Galb1-3)GalNAc-Sp14	17735.1	1691.64	9.53838		147	Galb1-3Galb-Sp8	74.8887	6.49079	8.66725
339	GlcNAca1-4Galb1-4GlcNAcb1-3Galb1-4GlcNAcb1-3Galb1-4GlcNAcb-Sp0	46173	5138.71	11.1292		70	Fuca1-2Galb1-4(Fuca1-3)GlcNAcb1-3Galb1-4(Fuca1-3)GlcNAcb-Sp0	74.8258	25.8229	34.5107
340	GlcNAca1-4Galb1-4GlcNAcb-Sp0	37801.3	398.829	1.05507		453	Neu5Aca2-8Neu5Aca2-3Galb1-3GalNAcb1-4(Neu5Aca2-8Neu5Aca2-3)Galb1-4Glcb-Sp0	74.6769	22.7839	30.51
341	GlcNAca1-4Galb1-3GlcNAcb-Sp0	41037.1	995.818	2.42663		301	Galb1-3Galb1-4GlcNAcb-Sp8	74.541	35.5573	47.7016
342	GlcNAca1-4Galb1-4GlcNAcb1-3Galb1-4Glcb-Sp0	40503.5	2658.05	6.56252		544	Neu5Gca2-3Galb1-4GlcNAcb1-3Galb1-4GlcNAcb1-2Mana1-6(Neu5Gca2-3Galb1-4GlcNAcb1-3Galb1-4GlcNAcb1-2Mana1-3)Manb1-4GlcNAcb1-4GlcNAcb-Sp24	74.4867	12.625	16.9494
343	GlcNAca1-4Galb1-4GlcNAcb1-3Galb1-4(Fuca1-3)GlcNAcb1-3Galb1-4(Fuca1-3)GlcNAcb-Sp0	40896	1636.16	4.00078		123	Gala1-4Galb1-4Glcb-Sp0	74.1463	25.0312	33.7592
344	GlcNAca1-4Galb1-4GlcNAcb1-3Galb1-4GlcNAcb-Sp0	38112.9	2000.05	5.24769		153	Galb1-4(Fuca1-3)GlcNAcb-Sp8	74.0906	22.9244	30.9411
345	GlcNAca1-4Galb1-3GalNAc-Sp14	36442.6	1770.14	4.85734		484	Neu5Aca2-3Galb1-4GlcNAcb1-2Mana1-6(Neu5Aca2-3Galb1-4GlcNAcb1-2Mana1-3)Manb1-4GlcNAcb1-4(Fuca1-6)GlcNAcb-Sp24	73.7417	21.0311	28.52
346	Neu5Aca2-6Galb1-4GlcNAcb1-2Mana1-6(Mana1-3)Manb1-4GlcNAcb1-4GlcNAc-Sp12	416.973	67.5561	16.2016		198	Glca1-6Glca1-6Glcb-Sp8	73.3129	20.0467	27.344
347	Mana1-6(Neu5Aca2-6Galb1-4GlcNAcb1-2Mana1-3)Manb1-4GlcNAcb1-4GlcNAc-Sp12	87.7777	18.7945	21.4115		329	Neu5,9Ac2a2-3Galb1-4GlcNAcb-Sp0	72.7823	17.8352	24.5049
348	Neu5Aca2-6Galb1-4GlcNAcb1-2Mana1-6Manb1-4GlcNAcb1-4GlcNAc-Sp12	126.45	25.6119	20.2546		259	Neu5Aca2-3Galb1-4GlcNAcb1-3Galb1-4GlcNAcb1-3Galb1-4GlcNAcb-Sp0	72.7763	84.6605	116.33
349	Neu5Aca2-6Galb1-4GlcNAcb1-2Mana1-3Manb1-4GlcNAcb1-4GlcNAc-Sp12	84.4878	40.4406	47.8656		385	Galb1-4GlcNAcb1-6(Fuca1-4(Fuca1-2Galb1-3)GlcNAcb1-3)Galb1-4Glc-Sp21	71.357	10.3929	14.5646
350	Galb1-4GlcNAcb1-2Mana1-3Manb1-4GlcNAcb1-4GlcNAc-Sp12	37.922	5.13871	13.5507		34	(3S)Galb1-4(6S)GlcNAcb-Sp0	70.6598	38.8602	54.9962
351	Galb1-4GlcNAcb1-2Mana1-6Manb1-4GlcNAcb1-4GlcNAc-Sp12	94.3161	19.6585	20.8432		151	Galb1-3GlcNAcb-Sp8	70.5442	56.2553	79.7448
352	Mana1-6(Galb1-4GlcNAcb1-2Mana1-3)Manb1-4GlcNAcb1-4GlcNAcb-Sp12	760.731	22.5891	2.96939		157	Galb1-4(6S)Glcb-Sp8	70.3402	15.9532	22.6801
353	GlcNAcb1-2Mana1-6(GlcNAcb1-2Mana1-3)Manb1-4GlcNAcb1-4(Fuca1-6)GlcNAcb-Sp22	36448.2	1905.45	5.22783		233	GalNAcb1-4(Neu5Aca2-3)Galb1-4GlcNAcb-Sp8	68.6258	23.919	34.8543
354	Galb1-4GlcNAcb1-2Mana1-6(Galb1-4GlcNAcb1-2Mana1-3)Manb1-4GlcNAcb1-4(Fuca1-6)GlcNAcb-Sp22	120.255	27.4221	22.8032		204	GlcAb1-3Galb-Sp8	67.9505	22.8159	33.5772
355	Galb1-3GlcNAcb1-2Mana1-6(Galb1-3GlcNAcb1-2Mana1-3)Manb1-4GlcNAcb1-4(Fuca1-6)GlcNAcb-Sp22	218.772	27.3118	12.4841		229	GalNAcb1-4(Neu5Aca2-8Neu5Aca2-3)Galb1-4Glcb-Sp0	67.096	23.5166	35.0491
356	(6S)GlcNAcb1-3Galb1-4GlcNAcb-Sp0	49.5726	27.1893	54.8474		528	Gala1-3Galb1-3GlcNAcb1-2Mana-Sp0	66.8853	24.2281	36.2234
357	KDNa2-3Galb1-4(Fuca1-3)GlcNAc-Sp0	1059.62	280.013	26.4258		97	GalNAcb1-3Gala1-4Galb1-4GlcNAcb-Sp0	66.8468	12.7387	19.0565
358	KDNa2-6Galb1-4GlcNAc-Sp0	48.9884	24.803	50.6303		383	Galb1-3GlcNAcb1-3Galb1-4GlcNAcb1-6(Galb1-3GlcNAcb1-3)Galb1-4Glcb-Sp0	65.2321	15.9858	24.506
359	KDNa2-3Galb1-4Glc-Sp0	343.918	60.7816	17.6733		15	GalNAcb-Sp8	64.9781	9.47464	14.5813
360	KDNa2-3Galb1-3GalNAca-Sp14	34990.6	2371.5	6.77752		409	GalNAcb1-3Gala1-6Galb1-4Glcb-Sp8	64.469	7.23448	11.2216
361	Fuca1-2Galb1-3GlcNAcb1-2Mana1-6(Fuca1-2Galb1-3GlcNAcb1-2Mana1-3)Manb1-4GlcNAcb1-4GlcNAcb-Sp20	145.553	28.9754	19.9071		402	Galb1-4(Fuca1-3)GlcNAcb1-3GalNAca-Sp14	63.9638	7.48835	11.7072
362	Fuca1-2Galb1-4GlcNAcb1-2Mana1-6(Fuca1-2Galb1-4GlcNAcb1-2Mana1-3)Manb1-4GlcNAcb1-4GlcNAcb-Sp20	97.8507	22.766	23.2661		290	Galb1-3GlcNAcb1-3Galb1-3GlcNAcb-Sp0	63.6217	13.3492	20.9821
363	Fuca1-2Galb1-4(Fuca1-3)GlcNAcb1-2Mana1-6(Fuca1-2Galb1-4(Fuca1-3)GlcNAcb1-2Mana1-3)Manb1-4GlcNAcb1-4GlcNAb-Sp20	746.424	39.1767	5.24859		535	Neu5Aca2-3Galb1-4(Fuca1-3)GlcNAcb1-2Mana-Sp0	63.3444	16.1891	25.5572
364	Gala1-3Galb1-4GlcNAcb1-2Mana1-6(Gala1-3Galb1-4GlcNAcb1-2Mana1-3)Manb1-4GlcNAcb1-4GlcNAcb-Sp20	490.963	249.924	50.9049		323	Neu5Aca2-8Neu5Aca2-8Neu5Acb-Sp8	62.9752	21.1568	33.5955
365	Galb1-4GlcNAcb1-2Mana1-6(Mana1-3)Manb1-4GlcNAcb1-4GlcNAcb-Sp12	843.073	57.2628	6.79215		283	Neu5Gca2-3Galb1-4(Fuca1-3)GlcNAcb-Sp0	62.9563	21.95	34.8654
366	Fuca1-4(Galb1-3)GlcNAcb1-2Mana1-6(Fuca1-4(Galb1-3)GlcNAcb1-2Mana1-3)Manb1-4GlcNAcb1-4(Fuca1-6)GlcNAcb-Sp22	1072.14	46.3448	4.32266		287	Neu5Gca2-6Galb1-4GlcNAcb-Sp0	62.8007	5.61586	8.94234
367	Neu5Aca2-6GlcNAcb1-4GlcNAc-Sp21	40.9929	7.83398	19.1106		408	Galb1-3GlcNAca1-6Galb1-4GlcNAcb-Sp0	62.6515	35.6994	56.9809
368	Neu5Aca2-6GlcNAcb1-4GlcNAcb1-4GlcNAc-Sp21	42.5629	20.1088	47.2449		369	Galb1-4(Fuca1-3)GlcNAcb1-6(Fuca1-2Galb1-4GlcNAcb1-3)Galb1-4Glc-Sp21	62.5478	20.8602	33.3508
369	Galb1-4(Fuca1-3)GlcNAcb1-6(Fuca1-2Galb1-4GlcNAcb1-3)Galb1-4Glc-Sp21	62.5478	20.8602	33.3508		563	GalNAcb1-3GlcNAcb-Sp0	62.184	17.787	28.6039
370	Galb1-4GlcNAcb1-2Mana1-6(Galb1-4GlcNAcb1-4(Galb1-4GlcNAcb1-2)Mana1-3)Manb1-4GlcNAcb1-4GlcNAc-Sp21	477.13	82.1286	17.213		428	Gala1-3(Fuca1-2)Galb1-4GlcNAcb1-2Mana1-6(Gala1-3(Fuca1-2)Galb1-4GlcNAcb1-2Mana1-3)Manb1-4GlcNAcb1-4(Fuca1-6)GlcNAcb-Sp22	62.0376	3.81103	6.1431
371	GalNAca1-3(Fuca1-2)Galb1-4GlcNAcb1-2Mana1-6(GalNAca1-3(Fuca1-2)Galb1-4GlcNAcb1-2Mana1-3)Manb1-4GlcNAcb1-4GlcNAcb-Sp20	31554.3	3530.68	11.1892		26	(3S)Galb1-4(6S)Glcb-Sp0	61.8847	26.2947	42.4899
372	Gala1-3(Fuca1-2)Galb1-4GlcNAcb1-2Mana1-6(Gala1-3(Fuca1-2)Galb1-4GlcNAcb1-2Mana1-3)Manb1-4GlcNAcb1-4GlcNAcb-Sp20	338.93	100.335	29.6036		124	Gala1-4GlcNAcb-Sp8	61.7522	10.2403	16.5829
373	Gala1-3Galb1-4(Fuca1-3)GlcNAcb1-2Mana1-6(Gala1-3Galb1-4(Fuca1-3)GlcNAcb1-2Mana1-3)Manb1-4GlcNAcb1-4GlcNAcb-Sp20	197.081	32.6672	16.5755		144	Galb1-3GalNAcb1-3Gala1-4Galb1-4Glcb-Sp0	61.4564	20.2725	32.9867
374	GalNAca1-3(Fuca1-2)Galb1-3GlcNAcb1-2Mana1-6(GalNAca1-3(Fuca1-2)Galb1-3GlcNAcb1-2Mana1-3)Manb1-4GlcNAcb1-4GlcNAcb-Sp20	38244.2	1519.6	3.9734		220	(3S)Galb1-4(Fuca1-3)(6S)GlcNAcb-Sp8	60.9664	8.4293	13.8261
375	Gala1-3(Fuca1-2)Galb1-3GlcNAcb1-2Mana1-6(Gala1-3(Fuca1-2)Galb1-3GlcNAcb1-2Mana1-3)Manb1-4GlcNAcb1-4GlcNAcb-Sp20	80.9473	46.7563	57.7614		388	Galb1-4GlcNAcb1-6(Galb1-4GlcNAcb1-2)Mana1-6(Galb1-4GlcNAcb1-4(Galb1-4GlcNAcb1-2)Mana1-3)Manb1-4GlcNAcb1-4GlcNAcb-Sp21	60.1971	65.2177	108.34
376	Fuca1-4(Fuca1-2Galb1-3)GlcNAcb1-2Mana1-3(Fuca1-4(Fuca1-2Galb1-3)GlcNAcb1-2Mana1-3)Manb1-4GlcNAcb1-4GlcNAcb-Sp19	246.854	27.7382	11.2367		285	Neu5Gca2-3Galb1-4Glcb-Sp0	60.064	4.52292	7.53018
377	Neu5Aca2-3Galb1-4GlcNAcb1-3GalNAc-Sp14	337.525	233.975	69.3209		292	Galb1-4(Fuca1-3)(6S)Glcb-Sp0	60.049	21.6738	36.0936
378	Neu5Aca2-6Galb1-4GlcNAcb1-3GalNAc-Sp14	15887.2	5391.1	33.9335		411	Galb1-4GlcNAcb1-6(Neu5Aca2-6Galb1-3GlcNAcb1-3)Galb1-4Glc-Sp21	59.7476	19.6302	32.8551
379	Neu5Aca2-3Galb1-4(Fuca1-3)GlcNAcb1-3GalNAca-Sp14	1057.02	92.7296	8.77274		471	Glca1-4Glca1-4Glca1-4Glcb-Sp10	59.6763	23.8035	39.8876
380	GalNAcb1-4GlcNAcb1-2Mana1-6(GalNAcb1-4GlcNAcb1-2Mana1-3)Manb1-4GlcNAcb1-4GlcNAc-Sp12	188.585	72.0751	38.219		533	Galb1-4GlcNAcb1-2 Mana1-6(Galb1-4GlcNAcb1-4)(Galb1-4GlcNAcb1-2Mana1-3)Manb1-4GlcNAcb1-4(Fuca1-6)GlcNAc-Sp21	58.7979	17.5523	29.8519
381	Galb1-3GalNAca1-3(Fuca1-2)Galb1-4Glc-Sp0	37627	598.86	1.59157		215	Mana1-2Mana1-2Mana1-6(Mana1-3)Mana-Sp9	58.3927	19.2315	32.9347
382	Galb1-3GalNAca1-3(Fuca1-2)Galb1-4GlcNAc-Sp0	41686.2	412.285	0.98902		288	Neu5Gca-Sp8	57.8142	33.7025	58.2945
383	Galb1-3GlcNAcb1-3Galb1-4GlcNAcb1-6(Galb1-3GlcNAcb1-3)Galb1-4Glcb-Sp0	65.2321	15.9858	24.506		169	Galb1-4GlcNAcb-Sp0	57.7269	9.12345	15.8045
384	Galb1-4(Fuca1-3)GlcNAcb1-6(Galb1-3GlcNAcb1-3)Galb1-4Glc-Sp21	41.7977	8.05169	19.2635		483	Neu5Aca2-6Galb1-4GlcNAcb1-2Mana1-6(Neu5Aca2-6Galb1-4GlcNAcb1-2Mana1-3)Manb1-4GlcNAcb1-4(Fuca1-6)GlcNAcb-Sp24	57.6792	4.0084	6.94947
385	Galb1-4GlcNAcb1-6(Fuca1-4(Fuca1-2Galb1-3)GlcNAcb1-3)Galb1-4Glc-Sp21	71.357	10.3929	14.5646		424	Gala1-3(Fuca1-2)Galb1-3GlcNAcb1-3GalNAc-Sp14	57.3958	11.8852	20.7074
386	Galb1-4(Fuca1-3)GlcNAcb1-6(Fuca1-4(Fuca1-2Galb1-3)GlcNAcb1-3)Galb1-4Glc-Sp21	38.9503	30.8059	79.0902		122	Gala1-4Galb1-4GlcNAcb-Sp8	57.0764	20.0665	35.1573
387	Galb1-3GlcNAcb1-3Galb1-4(Fuca1-3)GlcNAcb1-6(Galb1-3GlcNAcb1-3)Galb1-4Glc-Sp21	13.7774	4.37414	31.7486		263	Fuca1-2Galb1-4(6S)Glcb-Sp0	57.0351	20.1072	35.254
388	Galb1-4GlcNAcb1-6(Galb1-4GlcNAcb1-2)Mana1-6(Galb1-4GlcNAcb1-4(Galb1-4GlcNAcb1-2)Mana1-3)Manb1-4GlcNAcb1-4GlcNAcb-Sp21	60.1971	65.2177	108.34		286	Neu5Gca2-6GalNAca-Sp0	56.979	20.6386	36.2215
389	GlcNAcb1-2Mana1-6(GlcNAcb1-4(GlcNAcb1-2)Mana1-3)Manb1-4GlcNAcb1-4GlcNAc-Sp21	43042.9	1923.87	4.46965		8	Rhaa-Sp8	56.9732	17.6851	31.0411
390	Fuca1-2Galb1-3GalNAca1-3(Fuca1-2)Galb1-4Glcb-Sp0	84.2936	35.785	42.4528		282	Neu5Gca2-3Galb1-3GlcNAcb-Sp0	56.7401	29.8471	52.6032
391	Fuca1-2Galb1-3GalNAca1-3(Fuca1-2)Galb1-4GlcNAcb-Sp0	35821.2	2027.78	5.66086		443	GalNAcb1-6GalNAcb-Sp8	56.1499	14.9512	26.6273
392	Galb1-3GlcNAcb1-3GalNAca-Sp14	402.114	74.5783	18.5466		197	Glca1-4Glca-Sp8	56.1378	15.4824	27.5793
393	GalNAcb1-4(Neu5Aca2-3)Galb1-4GlcNAcb1-3GalNAca-Sp14	128.419	14.6047	11.3726		25	(3S)Galb1-4Glcb-Sp8	56.1337	9.95966	17.7427
394	GalNAca1-3(Fuca1-2)Galb1-3GalNAca1-3(Fuca1-2)Galb1-4GlcNAcb-Sp0	40260.2	1680.67	4.17453		201	G-ol-Sp8	55.9385	28.1804	50.3774
395	Gala1-3Galb1-3GlcNAcb1-2Mana1-6(Gala1-3Galb1-3GlcNAcb1-2Mana1-3)Manb1-4GlcNAcb1-4GlcNAc-Sp19	345.714	39.9242	11.5483		148	Galb1-3GlcNAcb1-3Galb1-4GlcNAcb-Sp0	55.2389	30.5641	55.3307
396	Gala1-3Galb1-3(Fuca1-4)GlcNAcb1-2Mana1-6(Gala1-3Galb1-3(Fuca1-4)GlcNAcb1-2Mana1-3)Manb1-4GlcNAcb1-4GlcNAc-Sp19	1105.57	59.1906	5.35387		145	Galb1-3GalNAcb1-4(Neu5Aca2-3)Galb1-4Glcb-Sp0	55.2334	7.43116	13.4541
397	Neu5Aca2-3Galb1-3GlcNAcb1-2Mana1-6(Neu5Aca2-3Galb1-3GlcNAcb1-2Mana1-3)Manb1-4GlcNAcb1-4GlcNAc-Sp19	41.5533	19.1739	46.143		31	(3S)Galb1-3GlcNAcb-Sp8	55.1397	31.1544	56.5008
398	GlcNAcb1-2Mana1-6(Galb1-4GlcNAcb1-2Mana1-3)Manb1-4GlcNAcb1-4GlcNAc-Sp12	40345.2	261.669	0.648576		316	Mana1-2Mana1-6(Mana1-3)Mana1-6(Mana1-2Mana1-2Mana1-3)Mana-Sp9	54.9662	15.8585	28.8513
399	Galb1-4GlcNAcb1-2Mana1-6(GlcNAcb1-2Mana1-3)Manb1-4GlcNAcb1-4GlcNAc-Sp12	43511.7	2527.58	5.80898		113	Gala1-3GalNAcb-Sp8	54.698	33.6532	61.5254
400	Neu5Aca2-3Galb1-3GlcNAcb1-3GalNAca-Sp14	8222.05	7271.76	88.4421		293	Galb1-4(Fuca1-3)GlcNAcb1-3Galb1-3(Fuca1-4)GlcNAcb-Sp0	54.6076	10.4508	19.138
401	Fuca1-2Galb1-4GlcNAcb1-3GalNAca-Sp14	20689.8	15813.3	76.4303		121	Gala1-4Galb1-4GlcNAcb-Sp0	54.3195	5.96839	10.9876
402	Galb1-4(Fuca1-3)GlcNAcb1-3GalNAca-Sp14	63.9638	7.48835	11.7072		269	Neu5Aca2-6Galb1-4GlcNAcb-Sp0	54.2261	16.6146	30.6394
403	GalNAca1-3GalNAcb1-3Gala1-4Galb1-4GlcNAcb-Sp0	80.1525	23.3986	29.1926		276	Neu5Aca2-8Neu5Aca-Sp8	54.0198	15.4733	28.6438
404	Gala1-4Galb1-3GlcNAcb1-2Mana1-6(Gala1-4Galb1-3GlcNAcb1-2Mana1-3)Manb1-4GlcNAcb1-4GlcNAcb-Sp19	175.765	40.9664	23.3075		205	GlcAb1-6Galb-Sp8	53.6605	6.17605	11.5095
405	Gala1-4Galb1-4GlcNAcb1-2Mana1-6(Gala1-4Galb1-4GlcNAcb1-2Mana1-3)Manb1-4GlcNAcb1-4GlcNAcb-Sp24	153.533	83.3271	54.2731		32	(3S)Galb1-4(Fuca1-3)GlcNAc-Sp0	53.3263	8.83347	16.5649
406	Gala1-3Galb1-4GlcNAcb1-3GalNAca-Sp14	34384.7	1802.93	5.24341		19	Galb1-4GlcNAcb1-6(Galb1-4GlcNAcb1-3)GalNAca-Sp8	53.1595	17.0677	32.1067
407	Galb1-3GlcNAcb1-6Galb1-4GlcNAcb-Sp0	25.5693	10.6744	41.7468		466	Neu5Aca2-6Galb1-4GlcNAcb1-6(Neu5Aca2-6Galb1-4GlcNAcb1-2)Mana1-6(GlcNAcb1-4)(Neu5Aca2-6Galb1-4GlcNAcb1-2Mana1-3)Manb1-4GlcNAcb1-4GlcNAcb-Sp21	52.963	9.51813	17.9713
408	Galb1-3GlcNAca1-6Galb1-4GlcNAcb-Sp0	62.6515	35.6994	56.9809		413	Neu5Aca2-3Galb1-3GalNAcb1-4(Neu5Aca2-8Neu5Aca2-3)Galb1-4Glcb-Sp0	52.9525	18.6514	35.2229
409	GalNAcb1-3Gala1-6Galb1-4Glcb-Sp8	64.469	7.23448	11.2216		261	Neu5Aca2-3Galb1-4GlcNAcb-Sp8	52.7013	62.8793	119.313
410	Gala1-3(Fuca1-2)Galb1-4(Fuca1-3)Glcb-Sp21	48.7244	16.0232	32.8853		146	Galb1-3GalNAcb1-4Galb1-4Glcb-Sp8	52.4805	13.8839	26.4552
411	Galb1-4GlcNAcb1-6(Neu5Aca2-6Galb1-3GlcNAcb1-3)Galb1-4Glc-Sp21	59.7476	19.6302	32.8551		55	Neu5Aca2-6Galb1-4GlcNAcb1-2Mana1-6(Neu5Aca2-6Galb1-4GlcNAcb1-2Mana1-3)Manb1-4GlcNAcb1-4GlcNAcb-Sp12	52.1075	17.9865	34.5181
412	Galb1-3GalNAcb1-4(Neu5Aca2-8Neu5Aca2-3)Galb1-4Glcb-Sp0	26.9007	10.4721	38.9286		85	(3S)Galb1-4(Fuca1-3)Glcb-Sp0	51.821	12.535	24.1891
413	Neu5Aca2-3Galb1-3GalNAcb1-4(Neu5Aca2-8Neu5Aca2-3)Galb1-4Glcb-Sp0	52.9525	18.6514	35.2229		500	Fuca1-2Galb1-4GlcNAcb1-2Mana-Sp0	51.5507	13.2414	25.6861
414	Gala1-3(Fuca1-2)Galb1-4GlcNAcb1-3GalNAca-Sp14	37029.3	4775.84	12.8974		210	Mana1-2Mana1-3Mana-Sp9	51.5013	16.6028	32.2377
415	GalNAca1-3(Fuca1-2)Galb1-4GlcNAcb1-3GalNAca-Sp14	41894.8	3774.25	9.00889		166	Galb1-4GlcNAcb1-3Galb1-4Glcb-Sp8	51.2739	8.16754	15.9292
416	GalNAca1-3GalNAcb1-3Gala1-4Galb1-4Glcb-Sp0	22483.6	5217.64	23.2064		71	Fuca1-2Galb1-4(Fuca1-3)GlcNAcb1-3Galb1-4(Fuca1-3)GlcNAcb1-3Galb1-4(Fuca1-3)GlcNAcb-Sp0	50.7229	9.30904	18.3527
417	Fuca1-2Galb1-4(Fuca1-3)GlcNAcb1-3GalNAca-Sp14	330.995	50.726	15.3253		467	Neu5Aca2-6Galb1-4GlcNAcb1-6(Neu5Aca2-6Galb1-4GlcNAcb1-2)Mana1-6(GlcNAcb1-4)(Neu5Aca2-6Galb1-4GlcNAcb1-4(Neu5Aca2-6Galb1-4GlcNAcb1-2)Mana1-3)Manb1-4GlcNAcb1-4GlcNAcb-Sp21	50.6071	25.1068	49.6111
418	Gala1-3(Fuca1-2)Galb1-4(Fuca1-3)GlcNAcb1-3GalNAc-Sp14	133.69	50.7729	37.9781		79	Fuca1-2Galb-Sp8	50.5572	16.1338	31.9119
419	GalNAca1-3(Fuca1-2)Galb1-4(Fuca1-3)GlcNAcb1-3GalNAc-Sp14	523.811	30.0261	5.73224		106	Gala1-3(Fuca1-2)Galb1-4GlcNAc-Sp0	50.4445	16.2486	32.2108
420	Galb1-4(Fuca1-3)GlcNAcb1-2Mana1-6(Galb1-4(Fuca1-3)GlcNAcb1-2Mana1-3)Manb1-4GlcNAcb1-4(Fuca1-6)GlcNAcb-Sp22	455.29	62.2781	13.6788		35	(3S)Galb1-4(6S)GlcNAcb-Sp8	50.3606	13.8252	27.4524
421	Fuca1-2Galb1-4GlcNAcb1-2Mana1-6(Fuca1-2Galb1-4GlcNAcb1-2Mana1-3)Manb1-4GlcNAcb1-4(Fuca1-6)GlcNAcb-Sp22	183.94	55.8246	30.3494		497	Galb1-4(Fuca1-3)GlcNAcb1-2Mana-Sp0	50.3089	5.83791	11.6041
422	GlcNAcb1-2(GlcNAcb1-6)Mana1-6(GlcNAcb1-2Mana1-3)Manb1-4GlcNAcb1-4GlcNAcb-Sp19	42961.2	1561.05	3.63362		112	Gala1-3GalNAca-Sp16	49.986	17.8952	35.8005
423	Fuca1-2Galb1-3GlcNAcb1-3GalNAc-Sp14	96.764	19.1685	19.8096		27	(3S)Galb1-4(6S)Glcb-Sp8	49.8252	16.4003	32.9156
424	Gala1-3(Fuca1-2)Galb1-3GlcNAcb1-3GalNAc-Sp14	57.3958	11.8852	20.7074		260	Neu5Aca2-3Galb1-4GlcNAcb-Sp0	49.6911	23.9933	48.2849
425	GalNAca1-3(Fuca1-2)Galb1-3GlcNAcb1-3GalNAc-Sp14	527.651	232.738	44.1084		249	Fuca1-2(6S)Galb1-4Glcb-Sp0	49.6907	16.293	32.7888
426	Gala1-3Galb1-3GlcNAcb1-3GalNAc-Sp14	111.157	20.6648	18.5906		120	Gala1-4(Fuca1-2)Galb1-4GlcNAcb-Sp8	49.5801	14.4041	29.0522
427	Fuca1-2Galb1-3GlcNAcb1-2Mana1-6(Fuca1-2Galb1-3GlcNAcb1-2Mana1-3)Manb1-4GlcNAcb1-4(Fuca1-6)GlcNAcb-Sp22	148.517	30.5646	20.5798		356	(6S)GlcNAcb1-3Galb1-4GlcNAcb-Sp0	49.5726	27.1893	54.8474
428	Gala1-3(Fuca1-2)Galb1-4GlcNAcb1-2Mana1-6(Gala1-3(Fuca1-2)Galb1-4GlcNAcb1-2Mana1-3)Manb1-4GlcNAcb1-4(Fuca1-6)GlcNAcb-Sp22	62.0376	3.81103	6.1431		358	KDNa2-6Galb1-4GlcNAc-Sp0	48.9884	24.803	50.6303
429	Galb1-3GlcNAcb1-6(Galb1-3GlcNAcb1-2)Mana1-6(Galb1-3GlcNAcb1-2Mana1-3)Manb1-4GlcNAcb1-4GlcNAcb-Sp19	241.181	15.258	6.32634		410	Gala1-3(Fuca1-2)Galb1-4(Fuca1-3)Glcb-Sp21	48.7244	16.0232	32.8853
430	Galb1-4GlcNAcb1-6(Fuca1-2Galb1-3GlcNAcb1-3)Galb1-4Glc-Sp21	32.2915	9.65143	29.8884		37	(3S)Galb1-4GlcNAcb-Sp8	48.4357	14.2258	29.3704
431	Fuca1-3GlcNAcb1-6(Galb1-4GlcNAcb1-3)Galb1-4Glc-Sp21	81.0372	5.2236	6.44593		454	GalNAcb1-4Galb1-4Glcb-Sp0	48.4108	11.7861	24.3459
432	GlcNAcb1-2Mana1-6(GlcNAcb1-4)(GlcNAcb1-2Mana1-3)Manb1-4GlcNAcb1-4GlcNAc-Sp21	42934.9	1323.71	3.08306		45	(6S)Galb1-4(6S)Glcb-Sp8	48.4016	19.1749	39.6162
433	GlcNAcb1-2Mana1-6(GlcNAcb1-4)(GlcNAcb1-4(GlcNAcb1-2)Mana1-3)Manb1-4GlcNAcb1-4GlcNAc-Sp21	42011.8	1564.93	3.72498		57	Neu5Aca2-6Galb1-4GlcNAcb1-2Mana1-6(Neu5Aca2-6Galb1-4GlcNAcb1-2Man-a1-3)Manb1-4GlcNAcb1-4GlcNAcb-Sp21	47.38	9.54048	20.1361
434	GlcNAcb1-6(GlcNAcb1-2)Mana1-6(GlcNAcb1-4)(GlcNAcb1-2Mana1-3)Manb1-4GlcNAcb1-4GlcNAc-Sp21	40769.7	2311.42	5.66946		251	Neu5Aca2-3Galb1-3GlcNAcb-Sp8	46.567	19.557	41.9976
435	GlcNAcb1-6(GlcNAcb1-2)Mana1-6(GlcNAcb1-4)(GlcNAcb1-4(GlcNAcb1-2)Mana1-3)Manb1-4GlcNAcb1-4GlcNAc-Sp21	36987.4	2157.55	5.8332		76	Fuca1-2Galb1-4GlcNAcb-Sp0	46.4326	16.1257	34.7292
436	Galb1-4GlcNAcb1-2Mana1-6(GlcNAcb1-4)(Galb1-4GlcNAcb1-2Mana1-3)Manb1-4GlcNAcb1-4GlcNAc-Sp21	31.9532	19.4722	60.9396		105	Gala1-3(Fuca1-2)Galb1-4(Fuca1-3)GlcNAcb-Sp8	46.3205	17.2808	37.307
437	Galb1-4GlcNAcb1-2Mana1-6(GlcNAcb1-4)(Galb1-4GlcNAcb1-4(Galb1-4GlcNAcb1-2)Mana1-3)Manb1-4GlcNAcb1-4GlcNAc-Sp21	24.2705	2.12391	8.75097		28	(3S)Galb1-3(Fuca1-4)GlcNAcb-Sp8	46.2737	14.8305	32.0494
438	Galb1-4GlcNAcb1-6(Galb1-4GlcNAcb1-2)Mana1-6(GlcNAcb1-4)(Galb1-4GlcNAcb1-2Mana1-3)Manb1-4GlcNAcb1-4GlcNAc-Sp21	14.1989	4.36905	30.7703		118	Gala1-3Galb1-4Glc-Sp10	46.0907	30.2061	65.5362
439	Galb1-4GlcNAcb1-6(Galb1-4GlcNAcb1-2)Mana1-6(GlcNAcb1-4)(Galb1-4GlcNAcb1-4(Galb1-4GlcNAcb1-2)Mana1-3)Manb1-4GlcNAcb1-4GlcNAc-Sp21	12.8588	2.8673	22.2984		449	Galb1-4GlcNAcb1-2Mana-Sp0	45.9394	8.02263	17.4635
440	Galb1-4Galb-Sp10	19.5239	3.73995	19.1557		69	Fuca1-2Galb1-3GlcNAcb-Sp8	45.9151	14.0706	30.6448
441	Galb1-6Galb-Sp10	44.3648	23.4751	52.9138		114	Gala1-3Galb1-4(Fuca1-3)GlcNAcb-Sp8	45.9125	4.35847	9.49299
442	Neu5Aca2-3Galb1-4GlcNAcb1-3Galb-Sp8	35.9493	18.8548	52.4482		75	Fuca1-2Galb1-4GlcNAcb1-3Galb1-4GlcNAcb1-3Galb1-4GlcNAcb-Sp0	45.3969	7.53158	16.5905
443	GalNAcb1-6GalNAcb-Sp8	56.1499	14.9512	26.6273		109	Gala1-3(Fuca1-2)Galb-Sp18	45.2356	16.6345	36.773
444	(6S)Galb1-3GlcNAcb-Sp0	140.82	22.44	15.9353		108	Gala1-3(Fuca1-2)Galb-Sp8	45.2042	23.7248	52.4836
445	(6S)Galb1-3(6S)GlcNAc-Sp0	214.658	107.929	50.2796		47	(6S)GlcNAcb-Sp8	45.1852	15.298	33.8563
446	Fuca1-2Galb1-4 GlcNAcb1-2Mana1-6(Fuca1-2Galb1-4GlcNAcb1-2(Fuca1-2Galb1-4GlcNAcb1-4)Mana1-3)Manb1-4GlcNAcb1-4GlcNAcb-Sp12	95.0272	15.1056	15.8961		6	Fuca-Sp8	45.1291	18.3819	40.7317
447	Fuca1-2Galb1-4(Fuca1-3)GlcNAcb1-2Mana1-6(Fuca1-2Galb1-4(Fuca1-3)GlcNAcb1-4(Fuca1-2Galb1-4(Fuca1-3)GlcNAcb1-2)Mana1-3)Manb1-4GlcNAcb1-4GlcNAcb-Sp12	660.191	21.6699	3.28237		441	Galb1-6Galb-Sp10	44.3648	23.4751	52.9138
448	Galb1-4(Fuca1-3)GlcNAcb1-6GalNAc-Sp14	210.468	31.9173	15.1649		67	Fuca1-2Galb1-3GlcNAcb1-3Galb1-4Glcb-Sp10	44.3038	23.7987	53.7171
449	Galb1-4GlcNAcb1-2Mana-Sp0	45.9394	8.02263	17.4635		33	(3S)Galb1-4(Fuca1-3)GlcNAc-Sp8	44.2702	16.7205	37.7692
450	Fuca1-2Galb1-4GlcNAcb1-6(Fuca1-2Galb1-4GlcNAcb1-3)GalNAc-Sp14	1338.76	42.4496	3.17081		315	Mana1-6(Mana1-3)Mana1-6(Mana1-3)Manb-Sp10	44.1752	16.0891	36.4211
451	Gala1-3(Fuca1-2)Galb1-4GlcNAcb1-6(Gala1-3(Fuca1-2)Galb1-4GlcNAcb1-3)GalNAc-Sp14	206.838	17.6336	8.52532		457	Neu5Aca2-6Galb1-4GlcNAcb1-6(Fuca1-2Galb1-3GlcNAcb1-3)Galb1-4Glc-Sp21	44.1521	11.8788	26.9044
452	GalNAca1-3(Fuca1-2)Galb1-4GlcNAcb1-6(GalNAca1-3(Fuca1-2)Galb1-4GlcNAcb1-3)GalNAc-Sp14	53940.3	13202.1	24.4753		73	Fuca1-2Galb1-4(Fuca1-3)GlcNAcb-Sp8	43.5207	9.51743	21.8687
453	Neu5Aca2-8Neu5Aca2-3Galb1-3GalNAcb1-4(Neu5Aca2-8Neu5Aca2-3)Galb1-4Glcb-Sp0	74.6769	22.7839	30.51		302	Neu5Aca2-6Galb1-4GlcNAcb1-2Mana1-6(Galb1-4GlcNAcb1-2Mana1-3)Manb1-4GlcNAcb1-4GlcNAcb-Sp12	43.3105	3.29164	7.60009
454	GalNAcb1-4Galb1-4Glcb-Sp0	48.4108	11.7861	24.3459		102	Gala1-3(Fuca1-2)Galb1-3GlcNAcb-Sp0	42.5893	13.7093	32.1896
455	GalNAca1-3(Fuca1-2)Galb1-4GlcNAcb1-2Mana1-6(GalNAca1-3(Fuca1-2)Galb1-4GlcNAcb1-2Mana1-3)Manb1-4GlcNAcb1-4(Fuca1-6)GlcNAcb-Sp22	3212.66	622.617	19.3801		368	Neu5Aca2-6GlcNAcb1-4GlcNAcb1-4GlcNAc-Sp21	42.5629	20.1088	47.2449
456	Gala1-3(Fuca1-2)Galb1-3GlcNAcb1-2Mana1-6(Gala1-3(Fuca1-2)Galb1-3GlcNAcb1-2Mana1-3)Manb1-4GlcNAcb1-4(Fuca1-6)GlcNAcb-Sp22	105.266	31.8606	30.2667		464	Neu5Aca2-6Galb1-4GlcNAcb1-2Mana1-6(GlcNAcb1-4)(Neu5Aca2-6Galb1-4GlcNAcb1-2Mana1-3)Manb1-4GlcNAcb1-4GlcNAcb-Sp21	42.4791	11.3934	26.8212
457	Neu5Aca2-6Galb1-4GlcNAcb1-6(Fuca1-2Galb1-3GlcNAcb1-3)Galb1-4Glc-Sp21	44.1521	11.8788	26.9044		523	Gala1-3(Fuca1-2)Galb1-4GlcNAcb1-2Mana-Sp0	42.3474	14.3045	33.7789
458	GalNAca1-3(Fuca1-2)Galb1-3GlcNAcb1-2Mana1-6(GalNAca1-3(Fuca1-2)Galb1-3GlcNAcb1-2Mana1-3)Manb1-4GlcNAcb1-4(Fuca1-6)GlcNAcb-Sp22	963.473	109.719	11.3879		61	Fuca1-2Galb1-3(Fuca1-4)GlcNAcb-Sp8	42.2537	7.21159	17.0673
459	Galb1-4GlcNAcb1-6(Galb1-4GlcNAcb1-2)Mana1-6(Galb1-4GlcNAcb1-2Mana1-3)Manb1-4GlcNAcb1-4GlcNAcb-Sp19	91.1492	41.4232	45.4455		320	Galb1-4GlcNAcb1-2Mana1-6(Neu5Aca2-6Galb1-4GlcNAcb1-2Mana1-3)Manb1-4GlcNAcb1-4GlcNAcb-Sp12	42.1001	9.252	21.9762
460	Neu5Aca2-3Galb1-4GlcNAcb1-2Mana1-6(GlcNAcb1-4)(Neu5Aca2-3Galb1-4GlcNAcb1-2Mana1-3)Manb1-4GlcNAcb1-4GlcNAcb-Sp21	36.4616	6.57989	18.0461		172	Galb1-4Glcb-Sp0	41.9527	7.86941	18.7578
461	Neu5Aca2-3Galb1-4GlcNAcb1-4Mana1-6(GlcNAcb1-4)(Neu5Aca2-3Galb1-4GlcNAcb1-4(Neu5Aca2-3Galb1-4GlcNAcb1-2)Mana1-3)Manb1-4GlcNAcb1-4GlcNAcb-Sp21	76.4313	21.529	28.1678		384	Galb1-4(Fuca1-3)GlcNAcb1-6(Galb1-3GlcNAcb1-3)Galb1-4Glc-Sp21	41.7977	8.05169	19.2635
462	Neu5Aca2-3Galb1-4GlcNAcb1-6(Neu5Aca2-3Galb1-4GlcNAcb1-2)Mana1-6(GlcNAcb1-4)(Neu5Aca2-3Galb1-4GlcNAcb1-2Mana1-3)Manb1-4GlcNAcb1-4GlcNAcb-Sp21	15.409	4.2596	27.6435		574	Neu5Aca2-8Neu5Aca2-3Galb1-3GalNAcb1-4(Neu5Aca2-3)Galb1-4Glc-Sp21	41.6506	41.6695	100.045
463	Neu5Aca2-3Galb1-4GlcNAcb1-6(Neu5Aca2-3Galb1-4GlcNAcb1-2)Mana1-6(GlcNAcb1-4)(Neu5Aca2-3Galb1-4GlcNAcb1-4(Neu5Aca2-3Galb1-4GlcNAcb1-2)Mana1-3)Manb1-4GlcNAcb1-4GlcNAcb-Sp21	6.8926	5.13981	74.5699		299	(6P)Glcb-Sp10	41.6418	4.91659	11.8069
464	Neu5Aca2-6Galb1-4GlcNAcb1-2Mana1-6(GlcNAcb1-4)(Neu5Aca2-6Galb1-4GlcNAcb1-2Mana1-3)Manb1-4GlcNAcb1-4GlcNAcb-Sp21	42.4791	11.3934	26.8212		397	Neu5Aca2-3Galb1-3GlcNAcb1-2Mana1-6(Neu5Aca2-3Galb1-3GlcNAcb1-2Mana1-3)Manb1-4GlcNAcb1-4GlcNAc-Sp19	41.5533	19.1739	46.143
465	Neu5Aca2-6Galb1-4GlcNAcb1-4Mana1-6(GlcNAcb1-4)(Neu5Aca2-6Galb1-4GlcNAcb1-4(Neu5Aca2-6Galb1-4GlcNAcb1-2)Mana1-3)Manb1-4GlcNAcb1-4GlcNAcb-Sp21	24.2018	12.3128	50.8755		9	Neu5Aca-Sp8	41.3893	15.3775	37.1533
466	Neu5Aca2-6Galb1-4GlcNAcb1-6(Neu5Aca2-6Galb1-4GlcNAcb1-2)Mana1-6(GlcNAcb1-4)(Neu5Aca2-6Galb1-4GlcNAcb1-2Mana1-3)Manb1-4GlcNAcb1-4GlcNAcb-Sp21	52.963	9.51813	17.9713		526	Gala1-3(Fuca1-2)Galb1-3GlcNAcb1-6GalNAc-Sp14	41.2006	14.1989	34.463
467	Neu5Aca2-6Galb1-4GlcNAcb1-6(Neu5Aca2-6Galb1-4GlcNAcb1-2)Mana1-6(GlcNAcb1-4)(Neu5Aca2-6Galb1-4GlcNAcb1-4(Neu5Aca2-6Galb1-4GlcNAcb1-2)Mana1-3)Manb1-4GlcNAcb1-4GlcNAcb-Sp21	50.6071	25.1068	49.6111		367	Neu5Aca2-6GlcNAcb1-4GlcNAc-Sp21	40.9929	7.83398	19.1106
468	Gala1-3(Fuca1-2)Galb1-3GalNAca-Sp8	118.79	10.3018	8.67233		163	Galb1-4GlcNAcb1-3Galb1-4GlcNAcb1-3Galb1-4GlcNAcb-Sp0	40.9445	26.9996	65.9419
469	Gala1-3(Fuca1-2)Galb1-3GalNAcb-Sp8	39.7114	14.5934	36.7488		46	Neu5Aca2-3(6S)Galb1-4GlcNAcb-Sp8	40.8565	24.7751	60.6393
470	Glca1-6Glca1-6Glca1-6Glcb-Sp10	100.505	104.516	103.991		295	Neu5Aca2-3Galb1-3GlcNAcb1-3Galb1-3GlcNAcb-Sp0	40.8061	3.52602	8.64093
471	Glca1-4Glca1-4Glca1-4Glcb-Sp10	59.6763	23.8035	39.8876		236	Neu5Aca2-6(Neu5Aca2-3)GalNAca-Sp8	40.3417	21.3212	52.8514
472	Neu5Aca2-3Galb1-4GlcNAcb1-6(Neu5Aca2-3Galb1-4GlcNAcb1-3)GalNAca-Sp14	21.2612	11.8777	55.866		234	GalNAcb1-4(Neu5Aca2-3)Galb1-4Glcb-Sp0	40.1021	10.0912	25.1638
473	Fuca1-2Galb1-4(Fuca1-3)GlcNAcb1-2Mana1-6(Fuca1-2Galb1-4(Fuca1-3)GlcNAcb1-2Mana1-3)Manb1-4GlcNAcb1-4(Fuca1-6)GlcNAcb-Sp24	282.229	25.1924	8.92624		129	Galb1-3(Fuca1-4)GlcNAc-Sp0	40.0321	15.1221	37.775
474	Fuca1-2Galb1-3(Fuca1-4)GlcNAcb1-2Mana1-6(Fuca1-2Galb1-3(Fuca1-4)GlcNAcb1-2Mana1-3)Manb1-4GlcNAcb1-4(Fuca1-6)GlcNAcb1-4(Fuca1-6)GlcNAcb-Sp19	270.719	21.7942	8.05051		469	Gala1-3(Fuca1-2)Galb1-3GalNAcb-Sp8	39.7114	14.5934	36.7488
475	Neu5Aca2-3Galb1-3GlcNAcb1-6(Neu5Aca2-3Galb1-4GlcNAcb1-2)Mana1-6(Neu5Aca2-3Galb1-3GlcNAcb1-2Mana1-3)Manb1-4GlcNAcb1-4GlcNAcb-Sp19	411.263	50.2061	12.2078		386	Galb1-4(Fuca1-3)GlcNAcb1-6(Fuca1-4(Fuca1-2Galb1-3)GlcNAcb1-3)Galb1-4Glc-Sp21	38.9503	30.8059	79.0902
476	GlcNAcb1-6(GlcNAcb1-2)Mana1-6(GlcNAcb1-2Mana1-3)Manb1-4GlcNAcb1-4(Fuca1-6)GlcNAcb-Sp24	42550.4	1922.82	4.51893		196	Glca1-4Glcb-Sp8	38.8129	9.59933	24.7323
477	Galb1-3GlcNAcb1-2Mana1-6(GlcNAcb1-4)(Galb1-3GlcNAcb1-2Mana1-3)Manb1-4GlcNAcb1-4GlcNAcb-Sp21	12071.3	981.589	8.13156		532	Galb1-4GlcNAcb1-2 Mana1-6(GlcNAcb1-4)(Galb1-4GlcNAcb1-2Mana1-3)Manb1-4GlcNAcb1-4(Fuca1-6)GlcNAc-Sp21	38.7103	46.6492	120.509
478	Neu5Aca2-6Galb1-4GlcNAcb1-6(Galb1-3GlcNAcb1-3)Galb1-4Glcb-Sp21	36.0422	5.09433	14.1343		296	Neu5Aca2-3Galb1-4GlcNAcb1-3Galb1-3GlcNAcb-Sp0	38.6852	23.8085	61.5443
479	Neu5Aca2-3Galb1-4GlcNAcb1-2Mana-Sp0	862.975	16.1952	1.87667		44	(6S)Galb1-4GlcNAcb-Sp8	38.1333	23.0168	60.3588
480	Neu5Aca2-3Galb1-4GlcNAcb1-6GalNAca-Sp14	100.911	15.904	15.7604		350	Galb1-4GlcNAcb1-2Mana1-3Manb1-4GlcNAcb1-4GlcNAc-Sp12	37.922	5.13871	13.5507
481	Neu5Aca2-6Galb1-4GlcNAcb1-6GalNAca-Sp14	284.097	27.6898	9.74661		49	Neu5,9Ac2a2-6Galb1-4GlcNAcb-Sp8	37.7975	19.6906	52.0949
482	Neu5Aca2-6Galb1-4 GlcNAcb1-6(Neu5Aca2-6Galb1-4GlcNAcb1-3)GalNAca-Sp14	2152.78	113.297	5.26283		173	Galb1-4Glcb-Sp8	37.7437	13.8726	36.7546
483	Neu5Aca2-6Galb1-4GlcNAcb1-2Mana1-6(Neu5Aca2-6Galb1-4GlcNAcb1-2Mana1-3)Manb1-4GlcNAcb1-4(Fuca1-6)GlcNAcb-Sp24	57.6792	4.0084	6.94947		246	Neu5Aca2-3Galb-Sp8	37.6071	9.02775	24.0054
484	Neu5Aca2-3Galb1-4GlcNAcb1-2Mana1-6(Neu5Aca2-3Galb1-4GlcNAcb1-2Mana1-3)Manb1-4GlcNAcb1-4(Fuca1-6)GlcNAcb-Sp24	73.7417	21.0311	28.52		504	GalNAcb1-4(Fuca1-3)(6S)GlcNAcb-Sp8	37.5162	9.15012	24.3898
485	Mana1-6(Mana1-3)Manb1-4GlcNAcb1-4(Fuca1-6)GlcNAcb-Sp19	169.691	17.4091	10.2593		242	Neu5Aca2-3Galb1-4(Neu5Aca2-3Galb1-3)GlcNAcb-Sp8	37.4819	8.41439	22.4492
486	Galb1-4GlcNAcb1-6(Galb1-4GlcNAcb1-2)Mana1-6(Galb1-4GlcNAcb1-2Mana1-3)Manb1-4GlcNAcb1-4(Fuca1-6)GlcNAcb-Sp24	117.447	42.0455	35.7996		212	Mana1-2Mana1-6(Mana1-3)Mana1-6(Mana1-2Mana1-2Mana1-3)Manb1-4GlcNAcb1-4GlcNAcb-Sp12	37.2942	18.072	48.4579
487	Neu5Aca2-3Galb1-3GlcNAcb1-2Mana1-6(GlcNAcb1-4)(Neu5Aca2-3Galb1-3GlcNAcb1-2Mana1-3)Manb1-4GlcNAcb1-4GlcNAc-Sp21	718.469	9.11917	1.26925		128	Galb1-3GlcNAcb1-3Galb1-4(Fuca1-3)GlcNAcb-Sp0	37.0503	25.4479	68.6848
488	Neu5Aca2-6Galb1-4GlcNAcb1-6(Fuca1-2Galb1-4(Fuca1-3)GlcNAcb1-3)Galb1-4Glc-Sp21	24.6715	2.32828	9.43712		30	(3S)Galb1-3GlcNAcb-Sp0	36.9605	3.98086	10.7706
489	Galb1-3GlcNAcb1-6GalNAca-Sp14	391.269	176.247	45.0449		570	(3S)GlcAb1-3Galb1-4GlcNAcb1-3Galb1-4Glc-Sp0	36.7586	16.4188	44.6667
490	Gala1-3Galb1-3GlcNAcb1-6GalNAca-Sp14	25058.1	6687.34	26.6874		307	GalNAcb1-3Galb-Sp8	36.5628	10.3831	28.3979
491	Galb1-3(Fuca1-4)GlcNAcb1-6GalNAca-Sp14	242.015	7.37109	3.04572		13	Glcb-Sp8	36.4875	16.1663	44.3065
492	Neu5Aca2-3Galb1-3GlcNAcb1-6GalNAca-Sp14	22419.3	26025.3	116.084		460	Neu5Aca2-3Galb1-4GlcNAcb1-2Mana1-6(GlcNAcb1-4)(Neu5Aca2-3Galb1-4GlcNAcb1-2Mana1-3)Manb1-4GlcNAcb1-4GlcNAcb-Sp21	36.4616	6.57989	18.0461
493	(3S)Galb1-3(Fuca1-4)GlcNAcb-Sp0	1779.41	3444.83	193.594		478	Neu5Aca2-6Galb1-4GlcNAcb1-6(Galb1-3GlcNAcb1-3)Galb1-4Glcb-Sp21	36.0422	5.09433	14.1343
494	Galb1-4(Fuca1-3)GlcNAcb1-6(Neu5Aca2-6(Neu5Aca2-3Galb1-3)GlcNAcb1-3)Galb1-4Glc-Sp21	32.1628	16.8009	52.2369		274	Neu5Aca2-6Galb1-4Glcb-Sp8	36.012	10.544	29.279
495	Fuca1-2Galb1-4GlcNAcb1-6GalNAca-Sp14	26736.6	3804.18	14.2284		442	Neu5Aca2-3Galb1-4GlcNAcb1-3Galb-Sp8	35.9493	18.8548	52.4482
496	Gala1-3Galb1-4GlcNAcb1-6GalNAca-Sp14	24926.7	14823.3	59.4674		517	(4S)GalNAcb-Sp10	35.8336	13.5444	37.7979
497	Galb1-4(Fuca1-3)GlcNAcb1-2Mana-Sp0	50.3089	5.83791	11.6041		252	Neu5Aca2-3Galb1-4(6S)GlcNAcb-Sp8	35.1326	13.0494	37.1431
498	Fuca1-2(6S)Galb1-3GlcNAcb-Sp0	208.593	44.0007	21.094		214	Mana1-6(Mana1-3)Mana-Sp9	34.5916	10.0472	29.0453
499	Gala1-3(Fuca1-2)Galb1-4GlcNAcb1-6GalNAca-Sp14	155.412	42.4407	27.3085		611	Galb1-3GalNAcb1-4(Neu5Aca2-8Neu5Aca2-8Neu5Aca2-3)Galb1-4Glcb-Sp21	34.3584	8.44834	24.5888
500	Fuca1-2Galb1-4GlcNAcb1-2Mana-Sp0	51.5507	13.2414	25.6861		101	Gala1-2Galb-Sp8	34.2863	7.27464	21.2173
501	Fuca1-2Galb1-3(6S)GlcNAcb-Sp0	1182.11	48.3395	4.08925		331	Neu5Aca2-6Galb1-4GlcNAcb1-3Galb1-3GlcNAcb-Sp0	33.7391	4.75881	14.1047
502	Fuca1-2(6S)Galb1-3(6S)GlcNAcb-Sp0	851.644	48.656	5.71318		43	(6S)Galb1-4Glcb-Sp8	33.7077	13.0236	38.637
503	Neu5Aca2-6GalNAcb1-4(6S)GlcNAcb-Sp8	14.934	3.6368	24.3525		164	Galb1-4GlcNAcb1-3Galb1-4GlcNAcb-Sp0	33.5423	9.92686	29.595
504	GalNAcb1-4(Fuca1-3)(6S)GlcNAcb-Sp8	37.5162	9.15012	24.3898		522	Gala1-3Galb1-4GlcNAcb1-2Mana-Sp0	33.1867	17.303	52.1384
505	(3S)GalNAcb1-4(Fuca1-3)GlcNAcb-Sp8	321.844	14.3636	4.46291		60	Fuca1-2Galb1-3GalNAcb1-3Gala1-4Galb1-4Glcb-Sp9	33.0343	9.91418	30.0118
506	Fuca1-2Galb1-3GlcNAcb1-6(Fuca1-2Galb1-3GlcNAcb1-3)GalNAca-Sp14	978.469	121.695	12.4373		268	Neu5Aca2-6Galb1-4(6S)GlcNAcb-Sp8	32.7784	21.0466	64.2087
507	GalNAca1-3(Fuca1-2)Galb1-3GlcNAcb1-6GalNAca-Sp14	8800.18	17343.5	197.081		306	Galb1-4GlcNAcb1-6Galb1-4GlcNAcb-Sp0	32.674	10.4836	32.0854
508	GlcNAcb1-6(GlcNAcb1-2)Mana1-6(GlcNAcb1-4)(GlcNAcb1-4(GlcNAcb1-2)Mana1-3)Manb1-4GlcNAcb1-4(Fuca1-6)GlcNAc-Sp21	39925.8	3098.13	7.75973		519	(6P)Galb1-4GlcNAcb-SP0	32.6161	7.85447	24.0815
509	Galb1-4GlcNAcb1-6(Galb1-4GlcNAcb1-2)Mana1-6(GlcNAcb1-4)Galb1-4GlcNAcb1-4(Gal b1-4GlcNAcb1-2)Mana1-3)Manb1-4GlcNAcb1-4(Fuca1-6)GlcNAc-Sp21	12.0448	13.2111	109.682		22	6S(3S)Galb1-4(6S)GlcNAcb-Sp0	32.505	13.5297	41.6233
510	Galb1-3GlcNAca1-3Galb1-4GlcNAcb-Sp8	11.784	1.91034	16.2113		308	GlcAb1-3GlcNAcb-Sp8	32.4418	15.5191	47.8367
511	Galb1-3(6S)GlcNAcb-Sp8	27.5477	14.1538	51.3792		152	Galb1-4(Fuca1-3)GlcNAcb-Sp0	32.4319	5.6494	17.4193
512	(6S)(4S)GalNAcb1-4GlcNAc-Sp8	23.6842	10.4767	44.235		430	Galb1-4GlcNAcb1-6(Fuca1-2Galb1-3GlcNAcb1-3)Galb1-4Glc-Sp21	32.2915	9.65143	29.8884
513	(6S)GalNAcb1-4GlcNAc-Sp8	24.9216	7.24773	29.0821		494	Galb1-4(Fuca1-3)GlcNAcb1-6(Neu5Aca2-6(Neu5Aca2-3Galb1-3)GlcNAcb1-3)Galb1-4Glc-Sp21	32.1628	16.8009	52.2369
514	(3S)GalNAcb1-4(3S)GlcNAc-Sp8	20.0891	10.3074	51.3086		253	Neu5Aca2-3Galb1-4(Fuca1-3)(6S)GlcNAcb-Sp8	32.0993	26.4406	82.3711
515	GalNAcb1-4(6S)GlcNAc-Sp8	15.7203	6.13403	39.0197		305	Galb1-4GlcNAca1-6Galb1-4GlcNAcb-Sp0	31.9955	15.308	47.8444
516	(3S)GalNAcb1-4GlcNAc-Sp8	17.4367	6.79112	38.9473		436	Galb1-4GlcNAcb1-2Mana1-6(GlcNAcb1-4)(Galb1-4GlcNAcb1-2Mana1-3)Manb1-4GlcNAcb1-4GlcNAc-Sp21	31.9532	19.4722	60.9396
517	(4S)GalNAcb-Sp10	35.8336	13.5444	37.7979		41	(6P)Mana-Sp8	31.9157	9.43374	29.5583
518	Galb1-4(6P)GlcNAcb-Sp0	27.0403	15.8797	58.726		171	Galb1-4GlcNAcb-Sp23	31.7908	11.7778	37.048
519	(6P)Galb1-4GlcNAcb-SP0	32.6161	7.85447	24.0815		284	Neu5Gca2-3Galb1-4GlcNAcb-Sp0	31.5374	9.78442	31.0248
520	GalNAca1-3(Fuca1-2)Galb1-4GlcNAcb1-6GalNAc-Sp14	38248.6	2164.11	5.65802		117	Gala1-3Galb1-4Glcb-Sp0	31.5199	14.2208	45.117
521	Neu5Aca2-6Galb1-4GlcNAcb1-2Man-Sp0	20.0266	20.0153	99.9438		270	Neu5Aca2-6Galb1-4GlcNAcb-Sp8	31.2889	10.8961	34.8242
522	Gala1-3Galb1-4GlcNAcb1-2Mana-Sp0	33.1867	17.303	52.1384		527	Neu5Aca2-3Galb1-3GlcNAcb1-2Mana-Sp0	31.1634	15.0982	48.4484
523	Gala1-3(Fuca1-2)Galb1-4GlcNAcb1-2Mana-Sp0	42.3474	14.3045	33.7789		557	Neu5Gca2-8Neu5Gca2-6Galb1-4GlcNAc-Sp0	31.1187	8.32836	26.7632
524	GalNAca1-3(Fuca1-2)Galb1-4 GlcNAcb1-2Mana-Sp0	35001	2296.7	6.56182		39	(6S)(4S)Galb1-4GlcNAcb-Sp0	31.0683	11.753	37.8295
525	Galb1-3GlcNAcb1-2Mana-Sp0	192.202	37.3952	19.4562		255	Neu5Aca2-3Galb1-4(Fuca1-3)GlcNAcb-Sp0	30.8685	7.78168	25.2091
526	Gala1-3(Fuca1-2)Galb1-3GlcNAcb1-6GalNAc-Sp14	41.2006	14.1989	34.463		262	Neu5Aca2-3Galb1-4GlcNAcb1-3Galb1-4GlcNAcb-Sp0	30.5742	4.7125	15.4133
527	Neu5Aca2-3Galb1-3GlcNAcb1-2Mana-Sp0	31.1634	15.0982	48.4484		221	Fuca1-2(6S)Galb1-4GlcNAcb-Sp0	30.4281	8.54744	28.0907
528	Gala1-3Galb1-3GlcNAcb1-2Mana-Sp0	66.8853	24.2281	36.2234		240	Neu5Aca2-3Galb1-3(Fuca1-4)GlcNAcb-Sp8	30.3067	12.394	40.8951
529	GalNAcb1-4GlcNAcb1-2Mana-Sp0	28.8682	24.2893	84.1384		272	Neu5Aca2-6Galb1-4GlcNAcb1-3Galb1-4GlcNAcb-Sp0	30.0483	8.05312	26.8006
530	Neu5Aca2-3Galb1-3GlcNAcb1-4Galb1-4Glcb-Sp0	87.8728	39.4089	44.8477		189	GlcNAcb1-4Galb1-4GlcNAcb-Sp8	29.8092	10.947	36.7237
531	GlcNAcb1-2 Mana1-6(GlcNAcb1-4)(GlcNAcb1-2Mana1-3)Manb1-4GlcNAcb1-4(Fuca1-6)GlcNAc-Sp21	40971.5	335.322	0.818428		11	Neu5Acb-Sp8	29.5126	3.41147	11.5594
532	Galb1-4GlcNAcb1-2 Mana1-6(GlcNAcb1-4)(Galb1-4GlcNAcb1-2Mana1-3)Manb1-4GlcNAcb1-4(Fuca1-6)GlcNAc-Sp21	38.7103	46.6492	120.509		74	Fuca1-2Galb1-4GlcNAcb1-3Galb1-4GlcNAcb-Sp0	29.399	6.44629	21.9269
533	Galb1-4GlcNAcb1-2 Mana1-6(Galb1-4GlcNAcb1-4)(Galb1-4GlcNAcb1-2Mana1-3)Manb1-4GlcNAcb1-4(Fuca1-6)GlcNAc-Sp21	58.7979	17.5523	29.8519		14	Manb-Sp8	29.2667	19.3602	66.1507
534	Fuca1-4(Galb1-3)GlcNAcb1-2 Mana-Sp0	127.376	29.8369	23.4243		38	(3S)Galb-Sp8	28.9375	4.30557	14.8788
535	Neu5Aca2-3Galb1-4(Fuca1-3)GlcNAcb1-2Mana-Sp0	63.3444	16.1891	25.5572		529	GalNAcb1-4GlcNAcb1-2Mana-Sp0	28.8682	24.2893	84.1384
536	GlcNAcb1-3Galb1-4GlcNAcb1-6(GlcNAcb1-3)Galb1-4GlcNAc-Sp0	39616.9	924.059	2.33249		228	Neu5Aca2-8Neu5Aca2-8Neu5Aca2-3Galb1-4Glcb-Sp0	28.6848	5.96078	20.7803
537	GalNAca1-3(Fuca1-2)Galb1-3GalNAcb1-3Gala1-4Galb1-4Glc-Sp21	35156.1	1334.8	3.79677		64	Fuca1-2Galb1-3GalNAcb1-4(Neu5Aca2-3)Galb1-4Glcb-Sp0	28.2661	18.0554	63.8764
538	Gala1-3(Fuca1-2)Galb1-3GalNAcb1-3Gala1-4Galb1-4Glc-Sp21	14.9476	8.77742	58.7212		267	Neu5Aca2-6GalNAcb1-4GlcNAcb-Sp0	28.1138	6.76398	24.0593
539	Galb1-3GalNAcb1-3Gal-Sp21	95.4221	59.3702	62.2185		68	Fuca1-2Galb1-3GlcNAcb-Sp0	27.9471	7.5581	27.0444
540	GlcNAcb1-3Galb1-4GlcNAcb1-2Mana1-6(GlcNAcb1-3Galb1-4GlcNAcb1-2Mana1-3)Manb1-4GlcNAcb1-4GlcNAcb-Sp12	38721.9	1283.55	3.31479		298	(6S)Galb1-4(6S)GlcNAcb-Sp0	27.6868	3.71171	13.4061
541	GlcNAcb1-3Galb1-4GlcNAcb1-2Mana1-6(GlcNAcb1-3Galb1-4GlcNAcb1-2Mana1-3)Manb1-4GlcNAcb1-4GlcNAcb-Sp25	40887.9	2437.01	5.96022		511	Galb1-3(6S)GlcNAcb-Sp8	27.5477	14.1538	51.3792
542	Galb1-4GlcNAcb1-3Galb1-4GlcNAcb1-2Mana1-6(Galb1-4GlcNAcb1-3Galb1-4GlcNAcb1-2Mana1-3)Manb1-4GlcNAcb1-4GlcNAcb-Sp12	1111.91	68.7133	6.17974		66	Fuca1-2Galb1-3GlcNAcb1-3Galb1-4Glcb-Sp8	27.5391	2.28864	8.31053
543	Galb1-4GlcNAcb1-3Galb1-4GlcNAcb1-2Mana1-6(Galb1-4GlcNAcb1-3Galb1-4GlcNAcb1-2Mana1-3)Manb1-4GlcNAcb1-4GlcNAcb-Sp24	187.313	49.3398	26.3409		10	Neu5Aca-Sp11	27.4854	7.72146	28.0929
544	Neu5Gca2-3Galb1-4GlcNAcb1-3Galb1-4GlcNAcb1-2Mana1-6(Neu5Gca2-3Galb1-4GlcNAcb1-3Galb1-4GlcNAcb1-2Mana1-3)Manb1-4GlcNAcb1-4GlcNAcb-Sp24	74.4867	12.625	16.9494		326	Neu5Aca2-3Galb1-4GlcNAcb1-2Mana1-6(Neu5Aca2-3Galb1-4GlcNAcb1-2Mana1-3)Manb1-4GlcNAcb1-4GlcNAcb-Sp12	27.3532	13.8053	50.4703
545	Fuca1-2Galb1-4GlcNAcb1-3Galb1-4GlcNAcb1-2Mana1-6(Fuca1-2Galb1-4GlcNAcb1-3Galb1-4GlcNAcb1-2Mana1-3)Manb1-4GlcNAcb1-4GlcNAcb-Sp24	429.224	29.6092	6.89831		518	Galb1-4(6P)GlcNAcb-Sp0	27.0403	15.8797	58.726
546	GlcNAcb1-3Galb1-4GlcNAcb1-3Galb1-4GlcNAcb1-2Mana1-6(GlcNAcb1-3Galb1-4GlcNAcb1-3Galb1-4GlcNAcb1-2Mana1-3)Manb1-4GlcNAcb1-4GlcNAcb-Sp12	22594.1	1864.21	8.25088		235	Neu5Aca2-3Galb1-3GalNAcb1-4(Neu5Aca2-3)Galb1-4Glcb-Sp0	26.9259	7.11171	26.4122
547	GlcNAcb1-3Galb1-4GlcNAcb1-3Galb1-4GlcNAcb1-2Mana1-6(GlcNAcb1-3Galb1-4GlcNAcb1-3Galb1-4GlcNAcb1-2Mana1-3)Manb1-4GlcNAcb1-4GlcNAcb-Sp25	45787.4	4328.51	9.45349		279	Neu5Acb2-6GalNAca-Sp8	26.9177	15.5388	57.7271
548	Galb1-4GlcNAcb1-3Galb1-4GlcNAcb1-3Galb1-4GlcNAcb1-2Mana1-6(Galb1-4GlcNAcb1-3Galb1-4GlcNAcb1-3Galb1-4GlcNAcb1-2Mana1-3)Manb1-4GlcNAcb1-4GlcNAcb-Sp12	621.062	38.9203	6.26673		412	Galb1-3GalNAcb1-4(Neu5Aca2-8Neu5Aca2-3)Galb1-4Glcb-Sp0	26.9007	10.4721	38.9286
549	Galb1-4GlcNAcb1-3Galb1-4GlcNAcb1-3Galb1-4GlcNAcb1-2Mana1-6(Galb1-4GlcNAcb1-3Galb1-4GlcNAcb1-3Galb1-4GlcNAcb1-2Mana1-3)Manb1-4GlcNAcb1-4GlcNAcb-Sp24	546.957	178.467	32.6291		40	(4S)Galb1-4GlcNAcb-Sp8	26.8753	7.33335	27.2866
550	GlcNAcb1-3Galb1-4GlcNAcb1-3Galb1-4GlcNAcb1-3Galb1-4GlcNAcb1-2Mana1-6(GlcNAcb1-3Galb1-4GlcNAcb1-3Galb1-4GlcNAcb1-3Galb1-4GlcNAcb1-2Mana1-3)Manb1-4GlcNAcb1-4GlcNAcb-Sp25	27898.3	1415.29	5.07305		222	Fuca1-2Galb1-4(6S)GlcNAcb-Sp8	26.7939	6.56826	24.514
551	Galb1-4GlcNAcb1-3Galb1-4GlcNAcb1-3Galb1-4GlcNAcb1-3Galb1-4GlcNAcb1-2Mana1-6(Galb1-4GlcNAcb1-3Galb1-4GlcNAcb1-3Galb1-4GlcNAcb1-3Galb1-4GlcNAcb1-2Mana1-3)Manb1-4GlcNAcb1-4GlcNAcb-Sp25	451.949	85.3565	18.8863		294	Galb1-4GlcNAcb1-3Galb1-3GlcNAcb-Sp0	26.5858	9.5336	35.8597
552	Galb1-3GlcNAcb1-3Galb1-4GlcNAcb1-2Mana1-6(Galb1-3GlcNAcb1-3Galb1-4GlcNAcb1-2Mana1-3)Manb1-4GlcNAcb1-4GlcNAc-Sp25	351.235	70.5341	20.0817		127	Galb1-3(Fuca1-4)GlcNAcb1-3Galb1-4(Fuca1-3)GlcNAcb-Sp0	26.5287	18.3884	69.3148
553	Neu5Gca2-8Neu5Gca2-3Galb1-4GlcNAc-Sp0	13.4464	8.35038	62.101		335	GalNAcb1-3Gala1-4Galb1-4GlcNAcb1-3Galb1-4Glcb-Sp0	26.4476	5.12092	19.3625
554	Neu5Aca2-8Neu5Gca2-3Galb1-4GlcNAc-Sp0	10.1933	11.5138	112.954		125	Gala1-6Glcb-Sp8	25.8225	10.6254	41.1479
555	Neu5Gca2-8Neu5Aca2-3Galb1-4GlcNAc-Sp0	11.4415	8.63999	75.5147		248	Neu5Aca2-3Galb1-3GlcNAcb1-3Galb1-4GlcNAcb-Sp0	25.7834	19.6723	76.2983
556	Neu5Gca2-8Neu5Gca2-3Galb1-4GlcNAcb1-3Galb1-4GlcNAc-Sp0	13.8511	13.6147	98.2932		231	Neu5Aca2-3(6S)Galb1-4(Fuca1-3)GlcNAcb-Sp8	25.7268	21.7946	84.7155
557	Neu5Gca2-8Neu5Gca2-6Galb1-4GlcNAc-Sp0	31.1187	8.32836	26.7632		407	Galb1-3GlcNAcb1-6Galb1-4GlcNAcb-Sp0	25.5693	10.6744	41.7468
558	Neu5Aca2-8Neu5Aca2-3Galb1-4GlcNAc-Sp0	19.3196	9.63588	49.8761		139	Neu5Aca2-6(Galb1-3)GlcNAcb1-4Galb1-4Glcb-Sp10	25.4245	8.63885	33.9785
559	GlcNAcb1-3Galb1-4GlcNAcb1-6(GlcNAcb1-3Galb1-4GlcNAcb1-2)Mana1-6(GlcNAcb1-3Galb1-4GlcNAcb1-2Man a1-3)Manb1-4GlcNAcb1-4GlcNAc-Sp24	43007.2	3182.84	7.40071		131	Fuca1-4(Galb1-3)GlcNAcb-Sp8	25.2563	8.03676	31.8208
560	Galb1-4GlcNAcb1-3Galb1-4GlcNAcb1-6(Galb1-4GlcNAcb1-3Galb1-4GlcNAcb1-2)Mana1-6(Galb1-4GlcNAcb1-3Galb1-4GlcNAcb1-2Mana1-3)Mana1-4GlcNAcb1-4GlcNAc-Sp24	2887.18	133.218	4.61413		232	GalNAcb1-4(Neu5Aca2-3)Galb1-4GlcNAcb-Sp0	25.1158	7.71954	30.7359
561	Gala1-3Galb1-4GlcNAcb1-2Mana1-6(Gala1-3Galb1-4GlcNAcb1-2Mana1-3)Manb1-4GlcNAcb1-4GlcNAc-Sp24	869.109	100.889	11.6083		334	Gala1-4Galb1-4GlcNAcb1-3Galb1-4Glcb-Sp0	25.1088	7.54853	30.0633
562	GlcNAcb1-3Galb1-4GlcNAcb1-6(GlcNAcb1-3Galb1-3)GalNAca-Sp14	40905.7	2596.75	6.34813		218	Manb1-4GlcNAcb-Sp0	25.058	3.36311	13.4213
563	GalNAcb1-3GlcNAcb-Sp0	62.184	17.787	28.6039		513	(6S)GalNAcb1-4GlcNAc-Sp8	24.9216	7.24773	29.0821
564	GalNAcb1-4GlcNAcb1-3GalNAcb1-4GlcNAcb-Sp0	14.2526	14.0309	98.444		488	Neu5Aca2-6Galb1-4GlcNAcb1-6(Fuca1-2Galb1-4(Fuca1-3)GlcNAcb1-3)Galb1-4Glc-Sp21	24.6715	2.32828	9.43712
565	GlcNAcb1-3Galb1-4GlcNAcb1-3Galb1-4GlcNAcb1-3Galb1-4GlcNAcb1-3Galb1-4GlcNAcb1-2Mana1-6(GlcNAcb1-3Galb1-4GlcNAcb1-3Galb1-4GlcNAcb1-3Galb1-4GlcNAcb1-3Galb1-4GlcNAcb1-2Mana1-3)Manb1-4GlcNAcb1-4GlcNAcb-Sp25	44919.1	1025.16	2.28224		170	Galb1-4GlcNAcb-Sp8	24.5854	13.0391	53.0358
566	Galb1-4GlcNAcb1-3Galb1-4GlcNAcb1-3Galb1-4GlcNAcb1-3Galb1-4GlcNAcb1-3Galb1-4GlcNAcb1-2Mana1-6(Galb1-4GlcNAcb1-3Galb1-4GlcNAcb1-3Galb1-4GlcNAcb1-3Galb1-4GlcNAcb1-3Galb1-4GlcNAcb1-2Mana1-3)Manb1-4GlcNAcb1-4GlcNAcb-Sp25	652.917	510.201	78.1418		437	Galb1-4GlcNAcb1-2Mana1-6(GlcNAcb1-4)(Galb1-4GlcNAcb1-4(Galb1-4GlcNAcb1-2)Mana1-3)Manb1-4GlcNAcb1-4GlcNAc-Sp21	24.2705	2.12391	8.75097
567	GlcNAb1-3Galb1-3GalNAc-Sp14	38950.2	1878.71	4.82337		465	Neu5Aca2-6Galb1-4GlcNAcb1-4Mana1-6(GlcNAcb1-4)(Neu5Aca2-6Galb1-4GlcNAcb1-4(Neu5Aca2-6Galb1-4GlcNAcb1-2)Mana1-3)Manb1-4GlcNAcb1-4GlcNAcb-Sp21	24.2018	12.3128	50.8755
568	Galb1-3GlcNAcb1-6(Galb1-3)GalNAc-Sp14	36538.3	3000.78	8.21271		512	(6S)(4S)GalNAcb1-4GlcNAc-Sp8	23.6842	10.4767	44.235
569	Galb1-4GlcNAcb1-3Galb1-4GlcNAcb1-3Galb1-4GlcNAcb1-3Galb1-4GlcNAcb1-3Galb1-4GlcNAcb1-3Galb1-4GlcNAcb1-2Mana1-6(Galb1-4GlcNAcb1-3Galb1-4GlcNAcb1-3Galb1-4GlcNAcb1-3Galb1-4GlcNAcb1-3Galb1-4GlcNAcb1-3Galb1-4GlcNAcb1-2Mana1-3)Manb1-4GlcNAcb1-4GlcNAcb-Sp25	1612.18	112.82	6.99797		158	Galb1-4GalNAca1-3(Fuca1-2)Galb1-4GlcNAcb-Sp8	23.4816	8.86553	37.7553
570	(3S)GlcAb1-3Galb1-4GlcNAcb1-3Galb1-4Glc-Sp0	36.7586	16.4188	44.6667		150	Galb1-3GlcNAcb-Sp0	23.2703	8.27361	35.5543
571	(3S)GlcAb1-3Galb1-4GlcNAcb1-2Mana-Sp0	140.808	33.5655	23.8378		256	Neu5Aca2-3Galb1-4(Fuca1-3)GlcNAcb-Sp8	23.0528	20.0725	87.0719
572	Galb1-3GlcNAcb1-3Galb1-4GlcNAcb1-3Galb1-4GlcNAcb1-6(Galb1-3GlcNAcb1-3Galb1-4GlcNAcb1-3Galb1-4GlcNAb1-2)Mana1-6(Galb1-3GlcNAcb1-3Galb1-4GlcNAcb1-3Galb1-4GlcNAcb1-2Mana1-3)Manb1-4GlcNAcb1-4(Fuca1-6)GlcNAcb-Sp24	2738.29	127.912	4.67125		159	Galb1-4GalNAcb1-3(Fuca1-2)Galb1-4GlcNAcb-Sp8	22.381	3.72173	16.629
573	Galb1-3GlcNAcb1-3Galb1-4GlcNAcb1-6(Galb1-3GlcNAcb1-3Galb1-4GlcNAb1-2)Mana1-6(Galb1-3GlcNAcb1-3Galb1-4GlcNAcb1-2Mana1-3)Manb1-4GlcNAcb1-4(Fuca1-6)GlcNAcb-Sp24	3832.04	145.436	3.79526		65	Fuca1-2Galb1-3GalNAcb1-4(Neu5Aca2-3)Galb1-4Glcb-Sp9	21.455	17.2436	80.3713
574	Neu5Aca2-8Neu5Aca2-3Galb1-3GalNAcb1-4(Neu5Aca2-3)Galb1-4Glc-Sp21	41.6506	41.6695	100.045		472	Neu5Aca2-3Galb1-4GlcNAcb1-6(Neu5Aca2-3Galb1-4GlcNAcb1-3)GalNAca-Sp14	21.2612	11.8777	55.866
575	GlcNAcb1-3Galb1-4GlcNAcb1-2Mana1-6(GlcNAcb1-3Galb1-4GlcNAcb1-2Mana1-3)Manb1-4GlcNAcb1-4(Fuca1-6)GlcNAcb-Sp24	44199	3231.81	7.31194		116	Gala1-3Galb1-4GlcNAcb-Sp8	20.9419	11.4985	54.9066
576	Galb1-4GlcNAcb1-3Galb1-4GlcNAcb1-2Mana1-6(Galb1-4GlcNAcb1-3Galb1-4GlcNAcb1-2Mana1-3)Manb1-4GlcNAcb1-4(Fuca1-6)GlcNAcb-Sp24	433.383	25.2444	5.82495		514	(3S)GalNAcb1-4(3S)GlcNAc-Sp8	20.0891	10.3074	51.3086
577	GlcNAcb1-3Galb1-4GlcNAcb1-3Galb1-4GlcNAcb1-2Mana1-6(GlcNAcb1-3Galb1-4GlcNAcb1-3Galb1-4GlcNAcb1-2Mana1-3)Manb1-4GlcNAcb1-4(Fuca1-6)GlcNAcb-Sp24	44714.5	1427.72	3.19298		521	Neu5Aca2-6Galb1-4GlcNAcb1-2Man-Sp0	20.0266	20.0153	99.9438
578	Galb1-4GlcNAcb1-3Galb1-4GlcNAcb1-3Galb1-4GlcNAcb1-2Mana1-6(Galb1-4GlcNAcb1-3Galb1-4GlcNAcb1-3Galb1-4GlcNAcb1-2Mana1-3)Manb1-4GlcNAcb1-4(Fuca1-6)GlcNAcb-Sp24	374.938	31.5795	8.42258		187	GlcNAcb1-4-MDPLys	19.8924	12.1759	61.2085
579	GlcNAcb1-3Galb1-4GlcNAcb1-3Galb1-4GlcNAcb1-3Galb1-4GlcNAcb1-2Mana1-6(GlcNAcb1-3Galb1-4GlcNAcb1-3Galb1-4GlcNAcb1-3Galb1-4GlcNAcb1-2Mana1-3)Manb1-4GlcNAcb1-4(Fuca1-6)GlcNAcb-Sp24	45416.5	1769.92	3.89708		440	Galb1-4Galb-Sp10	19.5239	3.73995	19.1557
580	Galb1-4GlcNAcb1-3Galb1-4GlcNAcb1-3Galb1-4GlcNAcb1-3Galb1-4GlcNAcb1-2Mana1-6(Galb1-4GlcNAcb1-3Galb1-4GlcNAcb1-3Galb1-4GlcNAcb1-3Galb1-4GlcNAcb1-2Mana1-3)Manb1-4GlcNAcb1-4(Fuca1-6)GlcNAcb-Sp24	396.838	56.4955	14.2364		558	Neu5Aca2-8Neu5Aca2-3Galb1-4GlcNAc-Sp0	19.3196	9.63588	49.8761
581	GlcNAcb1-3Galb1-4GlcNAcb1-3Galb1-4GlcNAcb1-3Galb1-4GlcNAcb1-3Galb1-4GlcNAcb1-2Mana1-6(GlcNAcb1-3Galb1-4GlcNAcb1-3Galb1-4GlcNAcb1-3Galb1-4GlcNAcb1-3Galb1-4GlcNAcb1-2Mana1-3)Manb1-4GlcNAcb1-4(Fuca1-6)GlcNAcb-Sp19	47884.5	3104.3	6.4829		77	Fuca1-2Galb1-4GlcNAcb-Sp8	19.001	13.1493	69.2031
582	Galb1-4GlcNAcb1-3Galb1-4GlcNAcb1-3Galb1-4GlcNAcb1-3Galb1-4GlcNAcb1-3Galb1-4GlcNAcb1-2Mana1-6(Galb1-4GlcNAcb1-3Galb1-4GlcNAcb1-3Galb1-4GlcNAcb1-3Galb1-4GlcNAcb1-3Galb1-4GlcNAcb1-2Mana1-3)Manb1-4GlcNAcb1-4(Fuca1-6)GlcNAcb-Sp19	761.432	27.363	3.59362		115	Gala1-3Galb1-3GlcNAcb-Sp0	18.106	3.50614	19.3645
583	Galb1-4GlcNAcb1-3Galb1-4GlcNAcb1-6(Galb1-4GlcNAcb1-3Galb1-4GlcNAb1-2)Mana1-6(Galb1-4GlcNAcb1-3Galb1-4GlcNAcb1-2Mana1-3)Manb1-4GlcNAcb1-4(Fuca1-6)GlcNAcb-Sp24	427.912	28.866	6.74579		516	(3S)GalNAcb1-4GlcNAc-Sp8	17.4367	6.79112	38.9473
584	GlcNAcb1-3Galb1-4GlcNAcb1-3Galb1-4GlcNAcb1-6(GlcNAcb1-3Galb1-4GlcNAcb1-3Galb1-4GlcNAb1-2)Mana1-6(GlcNAcb1-3Galb1-4GlcNAcb1-3Galb1-4GlcNAcb1-2Mana1-3)Manb1-4GlcNAcb1-4(Fuca1-6)GlcNAcb-Sp24	41227	1614.41	3.9159		327	Neu5Aca2-3Galb1-4GlcNAcb1-2Mana1-6(Neu5Aca2-6Galb1-4GlcNAcb1-2Mana1-3)Manb1-4GlcNAcb1-4GlcNAcb-Sp12	17.3924	12.7142	73.1021
585	Galb1-4GlcNAcb1-3Galb1-4GlcNAcb1-3Galb1-4GlcNAcb1-6(Galb1-4GlcNAcb1-3Galb1-4GlcNAcb1-3Galb1-4GlcNAb1-2)Mana1-6(Galb1-4GlcNAcb1-3Galb1-4GlcNAcb1-3Galb1-4GlcNAcb1-2Mana1-3)Manb1-4GlcNAcb1-4(Fuca1-6)GlcNAcb-Sp24	586.927	71.2351	12.137		23	6S(3S)Galb1-4GlcNAcb-Sp0	17.132	7.01631	40.9545
586	GlcNAcb1-3Galb1-4GlcNAcb1-3Galb1-4GlcNAcb1-3Galb1-4GlcNAcb1-6(GlcNAcb1-3Galb1-4GlcNAcb1-3Galb1-4GlcNAcb1-3Galb1-4GlcNAb1-2)Mana1-6(GlcNAcb1-3Galb1-4GlcNAcb1-3Galb1-4GlcNAcb1-3Galb1-4GlcNAcb1-2Mana1-3)Manb1-4GlcNAcb1-4(Fuca1-6)GlcNAcb-Sp24	35350.3	1348.38	3.81432		266	Neu5Aca2-6GalNAca-Sp8	16.9499	14.1937	83.7394
587	Galb1-4GlcNAcb1-3Galb1-4GlcNAcb1-3Galb1-4GlcNAcb1-3Galb1-4GlcNAcb1-6(Galb1-4GlcNAcb1-3Galb1-4GlcNAcb1-3Galb1-4GlcNAcb1-3Galb1-4GlcNAb1-2)Mana1-6(Galb1-4GlcNAcb1-3Galb1-4GlcNAcb1-3Galb1-4GlcNAcb1-3Galb1-4GlcNAcb1-2Mana1-3)Manb1-4GlcNAcb1-4(Fuca1-6)GlcNAcb-Sp24	965.18	161.389	16.7211		281	Neu5Gca2-3Galb1-3(Fuca1-4)GlcNAcb-Sp0	16.4517	8.32678	50.6135
588	GlcNAcb1-3Galb1-4GlcNAcb1-3Galb1-4GlcNAcb1-3Galb1-4GlcNAcb1-3Galb1-4GlcNAcb1-6(GlcNAcb1-3Galb1-4GlcNAcb1-3Galb1-4GlcNAcb1-3Galb1-4GlcNAcb1-3Galb1-4GlcNAb1-2)Mana1-6(GlcNAcb1-3Galb1-4GlcNAcb1-3Galb1-4GlcNAcb1-3Galb1-4GlcNAcb1-3Galb1-4GlcNAcb1-2Mana1-3)Manb1-4GlcNAcb1-4(Fuca1-6)GlcNAcb-Sp24	30151.9	2535.41	8.40879		515	GalNAcb1-4(6S)GlcNAc-Sp8	15.7203	6.13403	39.0197
589	Galb1-4GlcNAcb1-3Galb1-4GlcNAcb1-3Galb1-4GlcNAcb1-3Galb1-4GlcNAcb1-3Galb1-4GlcNAcb1-6(Galb1-4GlcNAcb1-3Galb1-4GlcNAcb1-3Galb1-4GlcNAcb1-3Galb1-4GlcNAcb1-3Galb1-4GlcNAb1-2)Mana1-6(Galb1-4GlcNAcb1-3Galb1-4GlcNAcb1-3Galb1-4GlcNAcb1-3Galb1-4GlcNAcb1-3Galb1-4GlcNAcb1-2Mana1-3)Manb1-4GlcNAcb1-4(Fuca1-6)GlcNAcb-Sp24	2559.01	405.244	15.836		462	Neu5Aca2-3Galb1-4GlcNAcb1-6(Neu5Aca2-3Galb1-4GlcNAcb1-2)Mana1-6(GlcNAcb1-4)(Neu5Aca2-3Galb1-4GlcNAcb1-2Mana1-3)Manb1-4GlcNAcb1-4GlcNAcb-Sp21	15.409	4.2596	27.6435
590	Galb1-4GlcNAcb1-3Galb1-4GlcNAcb1-3GalNAca-Sp14	33492.2	737.05	2.20066		538	Gala1-3(Fuca1-2)Galb1-3GalNAcb1-3Gala1-4Galb1-4Glc-Sp21	14.9476	8.77742	58.7212
591	Galb1-4GlcNAcb1-3Galb1-4GlcNAcb1-6(Galb1-3)GalNAca-Sp14	37214.1	735.65	1.9768		503	Neu5Aca2-6GalNAcb1-4(6S)GlcNAcb-Sp8	14.934	3.6368	24.3525
592	Galb1-4GlcNAcb1-3Galb1-4GlcNAcb1-6(Galb1-4GlcNAcb1-3Galb1-4GlcNAcb1-3)GalNAca-Sp14	547.798	53.3417	9.73747		297	4S(3S)Galb1-4GlcNAcb-Sp0	14.8686	12.0555	81.0802
593	Neu5Aca2-3Galb1-4GlcNAcb1-3Galb1-4GlcNAcb1-3GalNAca-Sp14	40679.6	1753.5	4.31052		149	Galb1-3GlcNAcb1-3Galb1-4Glcb-Sp10	14.6163	10.3886	71.0753
594	GlcNAcb1-3Galb1-4GlcNAcb1-3GalNAca-Sp14	38587.7	613.919	1.59097		564	GalNAcb1-4GlcNAcb1-3GalNAcb1-4GlcNAcb-Sp0	14.2526	14.0309	98.444
595	GlcNAcb1-3Galb1-4GlcNAcb1-6(Galb1-3)GalNAca-Sp14	41039.5	2036.07	4.96125		438	Galb1-4GlcNAcb1-6(Galb1-4GlcNAcb1-2)Mana1-6(GlcNAcb1-4)(Galb1-4GlcNAcb1-2Mana1-3)Manb1-4GlcNAcb1-4GlcNAc-Sp21	14.1989	4.36905	30.7703
596	GlcNAcb1-3Galb1-4GlcNAcb1-6(GlcNAcb1-3Galb1-4GlcNAcb1-3)GalNAca-Sp14	47868.1	11062	23.1094		556	Neu5Gca2-8Neu5Gca2-3Galb1-4GlcNAcb1-3Galb1-4GlcNAc-Sp0	13.8511	13.6147	98.2932
597	Neu5Aca2-3Galb1-4GlcNAcb1-3Galb1-4GlcNAcb1-6(Neu5Aca2-3Galb1-4GlcNAcb1-3Galb1-4GlcNAcb1-3)GalNAca-Sp14	174.204	32.8891	18.8796		387	Galb1-3GlcNAcb1-3Galb1-4(Fuca1-3)GlcNAcb1-6(Galb1-3GlcNAcb1-3)Galb1-4Glc-Sp21	13.7774	4.37414	31.7486
598	Neu5Aca2-6Galb1-4GlcNAcb1-3Galb1-4GlcNAcb1-3GalNAca-Sp14	37525.8	14947.9	39.8336		553	Neu5Gca2-8Neu5Gca2-3Galb1-4GlcNAc-Sp0	13.4464	8.35038	62.101
599	GlcNAcb1-3Galb1-4GlcNAcb1-3Galb1-4GlcNAcb1-3GalNAca-Sp14	42340.2	2714.92	6.41216		439	Galb1-4GlcNAcb1-6(Galb1-4GlcNAcb1-2)Mana1-6(GlcNAcb1-4)(Galb1-4GlcNAcb1-4(Galb1-4GlcNAcb1-2)Mana1-3)Manb1-4GlcNAcb1-4GlcNAc-Sp21	12.8588	2.8673	22.2984
600	Galb1-4GlcNAcb1-3Galb1-3GalNAca-Sp14	38848	1270.36	3.27008		509	Galb1-4GlcNAcb1-6(Galb1-4GlcNAcb1-2)Mana1-6(GlcNAcb1-4)Galb1-4GlcNAcb1-4(Gal b1-4GlcNAcb1-2)Mana1-3)Manb1-4GlcNAcb1-4(Fuca1-6)GlcNAc-Sp21	12.0448	13.2111	109.682
601	Neu5Aca2-3Galb1-4GlcNAcb1-3Galb1-4GlcNAcb1-6(Galb1-3)GalNAca-Sp14	39035	1469.12	3.7636		319	Neu5Aca2-6Galb1-4GlcNAcb1-2Mana1-6(Neu5Aca2-3Galb1-4GlcNAcb1-2Mana1-3)Manb1-4GlcNAcb1-4GlcNAcb-Sp12	11.8969	3.76728	31.6662
602	Neu5Aca2-6Galb1-4GlcNAcb1-3Galb1-4GlcNAcb1-6(Galb1-3)GalNAca-Sp14	22932.5	1335.22	5.82241		510	Galb1-3GlcNAca1-3Galb1-4GlcNAcb-Sp8	11.784	1.91034	16.2113
603	Neu5Aca2-6Galb1-4GlcNAcb1-6(Galb1-3)GalNAca-Sp14	39770.1	1846.8	4.64369		303	Galb1-4GlcNAcb1-6(Galb1-4GlcNAcb1-3)Galb1-4GlcNAc-Sp0	11.7751	14.3619	121.968
604	Neu5Aca2-3Galb1-4GlcNAcb1-3Galb1-4GlcNAcb1-2Mana1-6(Neu5Aca2-3Galb1-4GlcNAcb1-3Galb1-4GlcNAcb1-2Mana1-3)Manb1-4GlcNAcb1-4GlcNAcb-Sp12	294.738	42.4627	14.4069		555	Neu5Gca2-8Neu5Aca2-3Galb1-4GlcNAc-Sp0	11.4415	8.63999	75.5147
605	GlcNAcb1-6(Neu5Aca2-3Galb1-3)GalNAca-Sp14	38741.1	1236.62	3.19202		238	Neu5Aca2-3GalNAcb1-4GlcNAcb-Sp0	11.0591	11.3472	102.605
606	Neu5Aca2-6Galb1-4GlcNAcb1-3Galb1-4GlcNAcb1-6(Neu5Aca2-6Galb1-4GlcNAcb1-3Galb1-4GlcNAcb1-3)GalNAca-Sp14	308.928	11.6382	3.76729		219	Neu5Aca2-3Galb1-4GlcNAcb1-3Galb1-4(Fuca1-3)GlcNAcb-Sp0	10.979	11.7026	106.59
607	Neu5Aca2-6Galb1-4GlcNAcb1-3Galb1-4GlcNAcb1-3Galb1-4GlcNAcb1-2Mana1-6(Neu5Aca2-6Galb1-4GlcNAcb1-3Galb1-4GlcNAcb1-3Galb1-4GlcNAcb1-2Mana1-3)Manb1-4GlcNAcb1-4GlcNAcb-Sp12	1295.36	264.883	20.4485		330	Neu5,9Ac2a2-3Galb1-3GlcNAcb-Sp0	10.3161	6.74763	65.4088
608	Neu5Aca2-3Galb1-4GlcNAcb1-3Galb1-4GlcNAcb1-3Galb1-4GlcNAcb1-2Mana1-6(Neu5Aca2-3Galb1-4GlcNAcb1-3Galb1-4GlcNAcb1-3Galb1-4GlcNAcb1-2Mana1-3)Manb1-4GlcNAcb1-4GlcNAcb-Sp12	513.974	59.0743	11.4936		554	Neu5Aca2-8Neu5Gca2-3Galb1-4GlcNAc-Sp0	10.1933	11.5138	112.954
609	Neu5Aca2-6Galb1-4GlcNAcb1-3Galb1-4GlcNAcb1-2Mana1-6(Neu5Aca2-6Galb1-4GlcNAcb1-3Galb1-4GlcNAcb1-2Mana1-3)Manb1-4GlcNAcb1-4GlcNAcb-Sp12	209.981	88.749	42.2653		277	Neu5Aca2-8Neu5Aca2-3Galb1-4Glcb-Sp0	10.1537	6.93224	68.273
610	GlcNAcb1-3Fuca-Sp21	38222.6	10447.3	27.3327		257	Neu5Aca2-3Galb1-4(Fuca1-3)GlcNAcb1-3Galb-Sp8	9.51347	5.0941	53.5462
611	Galb1-3GalNAcb1-4(Neu5Aca2-8Neu5Aca2-8Neu5Aca2-3)Galb1-4Glcb-Sp21	34.3584	8.44834	24.5888		463	Neu5Aca2-3Galb1-4GlcNAcb1-6(Neu5Aca2-3Galb1-4GlcNAcb1-2)Mana1-6(GlcNAcb1-4)(Neu5Aca2-3Galb1-4GlcNAcb1-4(Neu5Aca2-3Galb1-4GlcNAcb1-2)Mana1-3)Manb1-4GlcNAcb1-4GlcNAcb-Sp21	6.8926	5.13981	74.5699

## Sheet: Sheet2
Chart#	Masterlist Number		AvgMeanS-B/g	StDEV	SEM		AvgMeanS-Bg w/o MIN/MAX	StDEV w/o MIN/MAX	SEM
1	7Sp8		82.3305	22.9454	9.36741		82.9495	5.75285	2.87643
2	8Sp8		91.1778	38.4176	15.6839		91.3967	35.1572	17.5786
3	9Sp8		136.78	135.019	55.1212		100.967	67.4592	33.7296
4	10Sp8		25525.2	3320.34	1355.52		25418.3	2052.31	1026.15
5	10Sp15		21864	26376.2	10768		16691.1	19119	9559.48
6	11Sp8		48.1308	22.1519	9.04348		45.1291	18.3819	9.19093
7	11Sp9		101.336	45.1362	18.4268		92.8495	23.3827	11.6914
8	12Sp8		57.2325	19.8892	8.11972		56.9732	17.6851	8.84255
9	13Sp8		45.7198	25.2145	10.2938		41.3893	15.3775	7.68873
10	13Sp11		25.5027	14.7593	6.02545		27.4854	7.72146	3.86073
11	14Sp8		29.7359	9.23925	3.77191		29.5126	3.41147	1.70573
12	15Sp8		152.548	180.151	73.5462		89.62	34.8154	17.4077
13	16Sp8		39.0892	18.8291	7.68694		36.4875	16.1663	8.08317
14	17Sp8		63.1498	95.3286	38.9177		29.2667	19.3602	9.68008
15	18Sp8		80.2245	51.4493	21.0041		64.9781	9.47464	4.73732
16	19Sp0		10551.4	7542.88	3079.37		10458.3	5088.51	2544.26
17	19Sp8		23684.4	4018.22	1640.43		24386.5	856.95	428.475
18	20Sp8		4091.75	1715.08	700.18		3521.02	457.175	228.588
19	21Sp8		54.9927	27.5604	11.2515		53.1595	17.0677	8.53387
20	21Sp14		345.034	57.8999	23.6376		332.172	24.0713	12.0356
21	22Sp8		22357.4	12394.6	5060.09		24257.7	5503.88	2751.94
22	23Sp0		42.5774	35.0711	14.3177		32.505	13.5297	6.76483
23	24Sp0		19.0667	9.78632	3.99525		17.132	7.01631	3.50816
24	25Sp0		326.988	88.2658	36.0344		338.063	47.3168	23.6584
25	26Sp8		67.7445	43.4939	17.7563		56.1337	9.95966	4.97983
26	27Sp0		63.2567	31.0605	12.6804		61.8847	26.2947	13.1474
27	27Sp8		59.2197	34.9727	14.2776		49.8252	16.4003	8.20015
28	29Sp8		46.3657	19.2514	7.85934		46.2737	14.8305	7.41523
29	30Sp8		54135.8	1382.13	564.251		54518.7	226.299	113.15
30	31Sp0		42.9744	18.8496	7.69534		36.9605	3.98086	1.99043
31	31Sp8		59.931	42.0802	17.1792		55.1397	31.1544	15.5772
32	32Sp0		64.3359	47.7182	19.4809		53.3263	8.83347	4.41673
33	32Sp8		46.6861	20.8194	8.4995		44.2702	16.7205	8.36026
34	33Sp0		86.9436	76.9962	31.4336		70.6598	38.8602	19.4301
35	33Sp8		53.6887	22.4948	9.18346		50.3606	13.8252	6.91259
36	34Sp0		103.678	48.0544	19.6181		96.6282	10.9241	5.46203
37	34Sp8		49.6568	17.0266	6.95109		48.4357	14.2258	7.11288
38	35Sp8		61.331	84.0532	34.3146		28.9375	4.30557	2.15279
39	37Sp0		30.7044	13.9256	5.6851		31.0683	11.753	5.87649
40	38Sp8		26.6934	10.6133	4.33287		26.8753	7.33335	3.66667
41	39Sp8		34.416	16.1549	6.59521		31.9157	9.43374	4.71687
42	40Sp0		98.6285	69.7032	28.4562		95.1268	68.6195	34.3098
43	40Sp8		37.3171	22.8288	9.31983		33.7077	13.0236	6.51182
44	41Sp8		50.1834	43.9484	17.9419		38.1333	23.0168	11.5084
45	42Sp8		55.4996	32.3965	13.2258		48.4016	19.1749	9.58743
46	43Sp8		69.3039	88.7996	36.2523		40.8565	24.7751	12.3875
47	44Sp8		46.3606	16.5743	6.76643		45.1852	15.298	7.64901
48	46Sp8		168.834	245.381	100.176		90.0572	107.032	53.5158
49	47Sp8		45.9593	38.443	15.6943		37.7975	19.6906	9.84529
50	48Sp12		112.748	36.0356	14.7115		122.535	10.0228	5.0114
51	48Sp13		33408.8	4093.05	1670.98		33263.7	2856.46	1428.23
52	49Sp12		40154.9	3105.86	1267.96		39871.4	2713.29	1356.64
53	49Sp13		40030.3	2345.61	957.592		40183.4	1346.9	673.449
54	50Sp12		466.2	41.1708	16.8079		458.07	27.4539	13.727
55	51Sp12		52.7314	28.5428	11.6526		52.1075	17.9865	8.99327
56	51Sp13		76.4491	38.6541	15.7805		82.0337	29.2912	14.6456
57	51Sp21		57.5642	34.8634	14.2329		47.38	9.54048	4.77024
58	51Sp24		85.3379	16.7056	6.82004		85.2604	8.67038	4.33519
59	52Sp9		110.773	30.6152	12.4986		110.377	17.0368	8.51838
60	53Sp9		33.2656	12.2337	4.99437		33.0343	9.91418	4.95709
61	54Sp8		47.4963	20.276	8.27763		42.2537	7.21159	3.60579
62	56Sp8		207.2	36.444	14.8782		214.655	28.2615	14.1307
63	56Sp14		4528.31	1075.25	438.969		4701.63	421.009	210.505
64	57Sp0		34.3569	30.186	12.3234		28.2661	18.0554	9.02769
65	57Sp9		25.8169	22.3821	9.13744		21.455	17.2436	8.62182
66	58Sp8		26.6839	4.56357	1.86307		27.5391	2.28864	1.14432
67	58Sp10		46.8047	29.8123	12.1708		44.3038	23.7987	11.8993
68	60Sp0		30.1807	13.0885	5.34335		27.9471	7.5581	3.77905
69	60Sp8		48.6529	21.5251	8.78759		45.9151	14.0706	7.0353
70	61Sp0		103.531	101.406	41.3988		74.8258	25.8229	12.9114
71	62Sp0		51.0911	22.2991	9.10355		50.7229	9.30904	4.65452
72	64Sp0		1137.05	2259.11	922.279		251.843	215.74	107.87
73	64Sp8		50.7781	25.3878	10.3645		43.5207	9.51743	4.75871
74	65Sp0		29.8713	9.40244	3.83853		29.399	6.44629	3.22315
75	66Sp0		46.2499	8.67787	3.54273		45.3969	7.53158	3.76579
76	67Sp0		76.492	85.9916	35.1059		46.4326	16.1257	8.06285
77	67Sp8		19.3755	16.957	6.92266		19.001	13.1493	6.57466
78	68Sp0		5627.35	1424.13	581.399		5417.24	1301.17	650.585
79	69Sp8		52.6444	18.351	7.49178		50.5572	16.1338	8.06689
80	70Sp8		96.5033	50.0662	20.4395		87.6088	31.2843	15.6422
81	72Sp8		153.14	53.1812	21.7111		153.018	27.1558	13.5779
82	73Sp8		73.6388	46.8559	19.1288		77.7122	33.7555	16.8778
83	74Sp0		38538.7	17131.9	6994.07		44552.4	1722.57	861.283
84	75Sp0		1125.2	213.312	87.0841		1146.65	132.223	66.1117
85	76Sp0		53.1279	17.9456	7.32625		51.821	12.535	6.26751
86	77Sp0		282.111	205.145	83.75		255.51	169.196	84.5978
87	77Sp8		37656.2	5998.91	2449.04		37573.8	5233.45	2616.73
88	78Sp0		403.802	298.217	121.747		347.278	142.702	71.3511
89	79Sp8		51487.9	15061.2	6148.73		56803.8	2971.47	1485.73
90	80Sp8		40555.9	6102.76	2491.44		39037.3	3633.68	1816.84
91	80Sp18		41645.5	4468.82	1824.39		41693.1	3225.05	1612.53
92	81Sp8		42086.2	12068	4926.73		38693.1	5395.1	2697.55
93	82Sp8		27486.2	14676.6	5991.7		29024.2	6741.52	3370.76
94	84Sp8		1193.18	760.588	310.509		1193.1	614.861	307.43
95	85Sp8		42435.7	5016.1	2047.81		40989.8	1512.54	756.27
96	86Sp8		136.101	101.818	41.5672		115.55	49.6468	24.8234
97	87Sp0		64.4112	19.2011	7.83882		66.8468	12.7387	6.36933
98	90Sp0		1358.18	3111.21	1270.15		107.592	116.2	58.1001
99	92Sp0		298.502	345.657	141.114		208.243	195.623	97.8116
100	92Sp8		28949	15569.5	6356.22		30486.3	5698.66	2849.33
101	93Sp8		37.1178	15.6936	6.40689		34.2863	7.27464	3.63732
102	94Sp0		47.3251	29.0676	11.8668		42.5893	13.7093	6.85466
103	94Sp8		113.482	24.9598	10.1898		108.68	16.2641	8.13206
104	95Sp0		132.7	39.2132	16.0087		120.461	4.39701	2.1985
105	95Sp8		49.0372	24.4255	9.97168		46.3205	17.2808	8.6404
106	96Sp0		52.398	26.6566	10.8825		50.4445	16.2486	8.12428
107	97Sp0		94.1628	19.9699	8.15266		94.923	16.0925	8.04626
108	98Sp8		48.2876	26.2869	10.7316		45.2042	23.7248	11.8624
109	98Sp18		48.3607	21.8411	8.91659		45.2356	16.6345	8.31724
110	99Sp8		173.209	66.5044	27.1503		174.281	58.6829	29.3414
111	100Sp8		18013.4	3315.62	1353.59		17943.4	2523.49	1261.75
112	100Sp16		49.1279	20.2478	8.26613		49.986	17.8952	8.94762
113	101Sp8		63.0104	44.7339	18.2625		54.698	33.6532	16.8266
114	102Sp8		46.1539	7.29771	2.97928		45.9125	4.35847	2.17924
115	103Sp0		22.8588	14.7743	6.03158		18.106	3.50614	1.75307
116	104Sp8		30.0873	32.0652	13.0906		20.9419	11.4985	5.74925
117	105Sp0		32.5192	21.0649	8.5997		31.5199	14.2208	7.11042
118	105Sp10		50.6818	40.8458	16.6752		46.0907	30.2061	15.103
119	106Sp8		90.809	26.0006	10.6147		97.9681	10.1802	5.09008
120	107Sp8		93.7579	115.97	47.3447		49.5801	14.4041	7.20206
121	108Sp0		54.5555	7.35301	3.00185		54.3195	5.96839	2.98419
122	108Sp8		157.843	264.828	108.116		57.0764	20.0665	10.0333
123	109Sp0		91.2938	67.6399	27.6139		74.1463	25.0312	12.5156
124	110Sp8		58.5325	16.798	6.85776		61.7522	10.2403	5.12016
125	111Sp8		27.9262	15.5916	6.36525		25.8225	10.6254	5.31271
126	112Sp8		77.9249	22.3906	9.14092		81.4723	14.3983	7.19915
127	113Sp0		27.7382	21.8787	8.93193		26.5287	18.3884	9.19418
128	114Sp0		74.7268	105.848	43.2124		37.0503	25.4479	12.7239
129	115Sp0		56.8693	55.816	22.7868		40.0321	15.1221	7.56105
130	115Sp8		778.26	1703.6	695.494		92.8345	25.7169	12.8584
131	116Sp8		22.6453	14.9048	6.08487		25.2563	8.03676	4.01838
132	119Sp8		161.881	206.485	84.2973		98.3232	112.591	56.2956
133	119Sp14		4649.84	3784.85	1545.16		4135.23	3362.33	1681.17
134	120Sp8		44517.8	2350.09	959.421		44484.9	2024.03	1012.02
135	120Sp14		36450.1	1094.89	446.988		36404.4	415.385	207.693
136	121Sp8		40855	3197.92	1305.55		41368.3	1593.1	796.551
137	121Sp14		44747.4	4967.66	2028.04		44218.7	1622.22	811.11
138	122Sp8		40681.4	3946.15	1611.01		40198.1	2835.66	1417.83
139	123Sp10		27.117	16.4453	6.71377		25.4245	8.63885	4.31943
140	126Sp8		37072.6	1524.66	622.439		37093.9	1287.46	643.732
141	126Sp14		35674.9	2430.81	992.372		35282.7	1661.1	830.549
142	126Sp16		30831	1357.3	554.117		30773.8	741.523	370.761
143	127Sp8		39878.1	3630.85	1482.29		39766.7	1104.66	552.332
144	128Sp0		64.879	27.2943	11.1429		61.4564	20.2725	10.1362
145	129Sp0		53.8962	21.0169	8.58013		55.2334	7.43116	3.71558
146	130Sp8		52.0896	15.5589	6.3519		52.4805	13.8839	6.94193
147	131Sp8		80.8887	32.8506	13.4112		74.8887	6.49079	3.2454
148	132Sp0		60.2632	38.5378	15.733		55.2389	30.5641	15.282
149	133Sp10		14.3928	12.9542	5.28853		14.6163	10.3886	5.1943
150	134Sp0		22.3454	13.4057	5.47286		23.2703	8.27361	4.13681
151	134Sp8		77.0139	65.6705	26.8099		70.5442	56.2553	28.1277
152	136Sp0		32.5243	14.048	5.73509		32.4319	5.6494	2.8247
153	136Sp8		76.0717	31.0174	12.6628		74.0906	22.9244	11.4622
154	137Sp0		214.892	277.615	113.336		122.584	30.8379	15.4189
155	138Sp0		138.65	114.013	46.5455		118.733	95.1053	47.5526
156	140Sp0		196.758	79.6248	32.5067		199.279	60.3899	30.195
157	140Sp8		62.2478	31.1207	12.705		70.3402	15.9532	7.97659
158	141Sp8		27.6644	18.4266	7.52262		23.4816	8.86553	4.43277
159	142Sp8		22.9861	5.93823	2.42427		22.381	3.72173	1.86087
160	144Sp8		44676.6	16838.2	6874.16		43535.3	16252.7	8126.36
161	144Sp14		4817.91	3204.72	1308.32		4167.83	1912.6	956.301
162	145Sp0		90.6058	25.5569	10.4336		90.4513	17.4234	8.7117
163	146Sp0		60.7056	69.1679	28.2377		40.9445	26.9996	13.4998
164	147Sp0		33.0207	15.3782	6.27814		33.5423	9.92686	4.96343
165	148Sp0		93.8191	66.3353	27.0813		80.7752	32.7326	16.3663
166	148Sp8		51.9255	9.69281	3.95707		51.2739	8.16754	4.08377
167	152Sp8		41599.1	3316.47	1353.94		41542.5	1053.61	526.805
168	152Sp14		38637.8	3495.24	1426.92		38986.3	3115.5	1557.75
169	153Sp0		61.6841	18.0111	7.35302		57.7269	9.12345	4.56173
170	153Sp8		26.9713	16.7765	6.84899		24.5854	13.0391	6.51953
171	153Sp23		35.7667	22.8343	9.32205		31.7908	11.7778	5.88892
172	154Sp0		39.3078	13.9906	5.71163		41.9527	7.86941	3.93471
173	154Sp8		39.8789	22.8411	9.32483		37.7437	13.8726	6.93629
174	155Sp8		46673.8	3020.92	1233.28		46817	919.485	459.742
175	156Sp8		40088.7	3279.48	1338.84		39385.7	1066.22	533.108
176	158Sp8		1249.97	279.085	113.936		1331.53	73.5819	36.791
177	159Sp8		38728.5	12558.7	5127.08		34417.7	1276.31	638.156
178	159Sp14		29550.1	7143.52	2916.33		30629.2	5725.09	2862.54
179	161Sp8		28782.9	1873.37	764.8		28973	1539.86	769.93
180	162Sp8		42199	1984.43	810.142		42113.2	1008.76	504.38
181	162Sp14		37821.9	8889.22	3629.01		36016.3	6176.79	3088.39
182	163Sp8		9196.54	10437.8	4261.23		7621.62	8529.49	4264.75
183	164Sp0		41191.6	4741.59	1935.75		39814.7	848.442	424.221
184	164Sp8		46267.9	13746.3	5611.89		45277.7	11952.3	5976.17
185	165Sp0		42356.1	6998.28	2857.03		40148.8	1560.81	780.406
186	166Sp0		33601.9	3654.57	1491.97		32437.2	825.017	412.508
187	167MDPLys		22.69	19.0503	7.77726		19.8924	12.1759	6.08793
188	168Sp8		20358.6	8595.54	3509.11		20667.7	6129.34	3064.67
189	169Sp8		32.9621	19.4712	7.94908		29.8092	10.947	5.47351
190	170Sp8		35703.5	1317.65	537.93		35791.6	773.954	386.977
191	171Sp8		40057.3	1297.05	529.518		40321.5	760.6	380.3
192	173Sp8		42207.4	4304.68	1757.38		40973.8	1944.04	972.019
193	176Sp8		42083.5	1537.88	627.837		42247.4	885.615	442.808
194	176Sp14		44309.3	13167.9	5375.78		41800.5	10767.8	5383.92
195	177Sp8		41585	1726.65	704.902		41493.2	993.854	496.927
196	178Sp8		39.7248	14.065	5.742		38.8129	9.59933	4.79967
197	179Sp8		60.6753	26.2809	10.7292		56.1378	15.4824	7.74119
198	180Sp8		73.0168	25.1952	10.2859		73.3129	20.0467	10.0234
199	181Sp8		90.9562	31.7729	12.9712		90.1222	15.0268	7.51341
200	182Sp8		219.436	52.2962	21.3498		217.579	40.4621	20.231
201	183Sp8		56.9696	33.8631	13.8245		55.9385	28.1804	14.0902
202	184Sp8		298.671	552.154	225.416		84.8788	46.3557	23.1779
203	185Sp8		125.398	45.2987	18.4931		119.665	43.0436	21.5218
204	186Sp8		109.433	133.664	54.5681		67.9505	22.8159	11.4079
205	187Sp8		57.2579	14.6391	5.97639		53.6605	6.17605	3.08802
206	188Sp0		101.755	27.809	11.353		103.559	12.8957	6.44785
207	189Sp0		75.863	43.9905	17.959		83.4149	24.833	12.4165
208	190Sp9		131.538	33.5485	13.6961		132.128	25.8285	12.9142
209	191Sp9		190.485	36.5678	14.9287		192.368	28.2982	14.1491
210	192Sp9		66.4328	54.8729	22.4018		51.5013	16.6028	8.3014
211	195Sp12		113.574	31.1038	12.6981		109.797	13.0657	6.53286
212	197Sp12		37.996	19.8089	8.08696		37.2942	18.072	9.03598
213	198Sp12		149.903	42.9738	17.544		149.194	25.8964	12.9482
214	199Sp9		38.9943	25.2524	10.3093		34.5916	10.0472	5.02361
215	200Sp9		67.0165	49.6534	20.2709		58.3927	19.2315	9.61574
216	203Sp12		253.57	23.1461	9.44934		255.183	15.2944	7.64721
217	205Sp12		149.893	33.6951	13.756		153.987	16.5767	8.28833
218	208Sp0		28.7553	16.5233	6.74561		25.058	3.36311	1.68155
219	210Sp0		13.6922	16.5322	6.74925		10.979	11.7026	5.85131
220	211Sp8		73.1688	34.8004	14.2072		60.9664	8.4293	4.21465
221	212Sp0		34.4251	18.3626	7.4965		30.4281	8.54744	4.27372
222	213Sp8		32.0564	19.4205	7.92839		26.7939	6.56826	3.28413
223	216Sp0		91.4808	31.612	12.9056		94.6443	26.3626	13.1813
224	220Sp8		47959.1	4909.1	2004.13		47603.6	2990.67	1495.33
225	220Sp14		34089.9	1686.3	688.428		33668	906.71	453.355
226	221Sp0		125.135	142.499	58.1749		78.038	39.1515	19.5757
227	223Sp0		120.978	58.8294	24.017		107.826	22.6933	11.3467
228	224Sp0		52.1853	67.6463	27.6165		28.6848	5.96078	2.98039
229	225Sp0		67.8876	27.3356	11.1597		67.096	23.5166	11.7583
230	227Sp8		119.62	102.478	41.8363		98.1299	30.192	15.096
231	229Sp8		26.2819	24.3321	9.93354		25.7268	21.7946	10.8973
232	230Sp0		25.9834	16.1656	6.59956		25.1158	7.71954	3.85977
233	230Sp8		65.2616	33.9981	13.8797		68.6258	23.919	11.9595
234	231Sp0		41.1397	21.1757	8.64496		40.1021	10.0912	5.04562
235	232Sp0		27.9404	8.23277	3.36102		26.9259	7.11171	3.55585
236	233Sp8		68.7377	90.0918	36.7798		40.3417	21.3212	10.6606
237	234Sp8		59655.9	4062.17	1658.37		60561	2397.48	1198.74
238	235Sp0		13.0348	17.2082	7.02522		11.0591	11.3472	5.67358
239	236Sp8		84.7796	17.3135	7.06819		84.5018	8.96269	4.48135
240	237Sp8		30.6771	15.292	6.24293		30.3067	12.394	6.19699
241	238Sp0		742.556	128.644	52.5185		733.525	92.2234	46.1117
242	240Sp8		39.9191	33.1978	13.5529		37.4819	8.41439	4.2072
243	243Sp8		56575.5	3381.53	1380.5		57170.6	1795.76	897.881
244	244Sp8		38413.7	11813.4	4822.81		42274.7	2554.04	1277.02
245	244Sp14		35588.2	1270.54	518.698		35485.3	298.467	149.234
246	245Sp8		38.4115	11.7961	4.81572		37.6071	9.02775	4.51387
247	246Sp0		107.66	22.8144	9.31395		108.979	18.3644	9.18219
248	247Sp0		32.0825	31.3044	12.7799		25.7834	19.6723	9.83614
249	248Sp0		54.1442	24.2407	9.89621		49.6907	16.293	8.14648
250	249Sp0		353.113	371.358	151.606		266.596	234.937	117.469
251	249Sp8		49.7686	27.6922	11.3053		46.567	19.557	9.77852
252	250Sp8		169.093	339.553	138.622		35.1326	13.0494	6.52468
253	251Sp8		34.9856	29.6891	12.1205		32.0993	26.4406	13.2203
254	252Sp0		224.915	70.3092	28.7036		216.094	50.5889	25.2944
255	253Sp0		32.5841	13.3169	5.43662		30.8685	7.78168	3.89084
256	253Sp8		28.9685	31.5338	12.8736		23.0528	20.0725	10.0362
257	254Sp8		9.70013	5.97294	2.43844		9.51347	5.0941	2.54705
258	255Sp8		395.065	64.1503	26.1892		400.116	42.6367	21.3183
259	257Sp0		92.1282	108.4	44.2542		72.7763	84.6605	42.3303
260	258Sp0		48.3378	26.883	10.9749		49.6911	23.9933	11.9966
261	258Sp8		68.778	82.9653	33.8704		52.7013	62.8793	31.4397
262	259Sp0		27.8246	10.4479	4.26533		30.5742	4.7125	2.35625
263	260Sp0		101.147	127.972	52.2443		57.0351	20.1072	10.0536
264	261Sp0		122.17	34.273	13.9919		121.75	23.1415	11.5708
265	261Sp8		166.062	217.08	88.6227		84.0703	22.1369	11.0685
266	263Sp8		20.6531	21.3594	8.71993		16.9499	14.1937	7.09687
267	264Sp0		26.6013	10.916	4.45645		28.1138	6.76398	3.38199
268	267Sp8		30.762	28.1617	11.497		32.7784	21.0466	10.5233
269	268Sp0		57.1737	35.3576	14.4347		54.2261	16.6146	8.30728
270	268Sp8		33.5368	18.6105	7.59769		31.2889	10.8961	5.44806
271	269Sp0		327.059	33.5718	13.7056		324.238	28.0763	14.0381
272	270Sp0		31.0479	16.086	6.56707		30.0483	8.05312	4.02656
273	271Sp0		344.287	512.464	209.213		213.812	335.574	167.787
274	271Sp8		33.7552	16.898	6.89858		36.012	10.544	5.27198
275	272Sp8		142.581	80.7537	32.9675		118.507	17.789	8.89451
276	273Sp8		240.162	468.746	191.365		54.0198	15.4733	7.73667
277	274Sp0		17.6237	28.3284	11.565		10.1537	6.93224	3.46612
278	275Sp0		415.207	123.134	50.2691		396.32	80.1845	40.0922
279	277Sp8		25.1584	16.6423	6.79418		26.9177	15.5388	7.76941
280	278Sp8		2455.73	5822.46	2377.01		93.4299	122.725	61.3624
281	280Sp0		21.8946	21.5662	8.80436		16.4517	8.32678	4.16339
282	281Sp0		112.099	155.678	63.5552		56.7401	29.8471	14.9236
283	282Sp0		68.4315	42.6851	17.4261		62.9563	21.95	10.975
284	283Sp0		33.2757	12.1802	4.97253		31.5374	9.78442	4.89221
285	284Sp0		144.102	219.801	89.7336		60.064	4.52292	2.26146
286	285Sp0		56.0018	26.6782	10.8913		56.979	20.6386	10.3193
287	286Sp0		60.01	15.9533	6.5129		62.8007	5.61586	2.80793
288	287Sp8		54.3235	36.986	15.0995		57.8142	33.7025	16.8512
289	295Sp14		40587.5	2065.72	843.325		40598.4	1223.97	611.985
290	297Sp0		69.2339	30.6145	12.4983		63.6217	13.3492	6.6746
291	298Sp0		167.517	32.252	13.1668		163.457	24.8652	12.4326
292	299Sp0		60.2745	26.2622	10.7215		60.049	21.6738	10.8369
293	300Sp0		53.7566	20.7452	8.46921		54.6076	10.4508	5.2254
294	301Sp0		29.2123	13.4935	5.50871		26.5858	9.5336	4.7668
295	302Sp0		40.0066	6.15927	2.51451		40.8061	3.52602	1.76301
296	303Sp0		36.9855	27.7508	11.3292		38.6852	23.8085	11.9043
297	305Sp0		19.2012	20.4667	8.3555		14.8686	12.0555	6.02775
298	306Sp0		83.3145	148.54	60.6413		27.6868	3.71171	1.85585
299	307Sp10		38.5137	13.9185	5.68221		41.6418	4.91659	2.45829
300	311Sp14		22280	7324.38	2990.17		23333.1	6336.03	3168.02
301	312Sp8		116.862	131.158	53.5451		74.541	35.5573	17.7786
302	313Sp12		77.8546	95.6249	39.0387		43.3105	3.29164	1.64582
303	314Sp0		19.1901	41.8247	17.0749		11.7751	14.3619	7.18093
304	315Sp0		43906.9	9827.39	4012.01		40253.5	1024.37	512.186
305	316Sp0		32.898	18.1348	7.40349		31.9955	15.308	7.65402
306	317Sp0		32.7027	15.1941	6.20297		32.674	10.4836	5.2418
307	320Sp8		36.0571	12.9141	5.27218		36.5628	10.3831	5.19153
308	321Sp8		34.9746	18.7268	7.64519		32.4418	15.5191	7.75956
309	322Sp12		40102.9	5473.97	2234.74		39581.6	1533.9	766.951
310	324Sp10		35935.9	13830.7	5646.36		31233	2748.38	1374.19
311	325Sp10		39411.4	1469.3	599.84		39392.9	1250.68	625.338
312	325Sp12		38058.8	8847.56	3612		38213.9	6803.73	3401.87
313	327Sp10		104.475	53.6607	21.9069		94.8137	31.6333	15.8166
314	329Sp10		85.1802	52.6033	21.4752		77.005	41.3595	20.6797
315	330Sp10		44.7943	21.4339	8.75036		44.1752	16.0891	8.04456
316	331Sp9		117.55	174.339	71.1738		54.9662	15.8585	7.92923
317	332Sp9		138.061	55.3702	22.6048		128.694	24.2038	12.1019
318	333Sp14		39873.4	2049.18	836.574		39965.7	1374.61	687.306
319	336Sp12		14.4236	9.68182	3.95259		11.8969	3.76728	1.88364
320	337Sp12		55.404	46.5881	19.0195		42.1001	9.252	4.626
321	338Sp12		35354.3	4252.07	1735.9		35368.6	1375.36	687.678
322	340Sp17		158.076	118.575	48.4079		125.848	56.1619	28.081
323	341Sp8		74.2583	47.6531	19.4543		62.9752	21.1568	10.5784
324	342Sp8		440.186	121.518	49.6094		442.271	53.5327	26.7664
325	343Sp19		3324.29	246.956	100.819		3306.76	145.655	72.8276
326	345Sp12		27.6749	23.6978	9.67458		27.3532	13.8053	6.90263
327	346Sp12		28.6164	39.3545	16.0664		17.3924	12.7142	6.3571
328	347Sp20		108.03	98.5945	40.251		89.7247	64.9787	32.4894
329	350Sp0		72.6947	25.5639	10.4364		72.7823	17.8352	8.91762
330	351Sp0		13.7908	15.316	6.25274		10.3161	6.74763	3.37382
331	352Sp0		66.6437	86.4571	35.296		33.7391	4.75881	2.3794
332	353Sp0		435.769	66.1501	27.0057		428.42	17.2442	8.62212
333	354Sp0		107.401	27.7102	11.3126		103.838	23.1529	11.5765
334	355Sp0		32.5795	33.8958	13.8379		25.1088	7.54853	3.77426
335	356Sp0		28.8282	22.5739	9.21574		26.4476	5.12092	2.56046
336	357Sp0		39156.5	1298.73	530.204		39087.1	878.765	439.383
337	358Sp0		41651.5	6881.7	2809.44		39500.5	1946.64	973.321
338	359Sp14		17618.7	2324.2	948.85		17735.1	1691.64	845.821
339	360Sp0		47308.6	6258.95	2555.21		46173	5138.71	2569.35
340	361Sp0		37941.7	975.49	398.242		37801.3	398.829	199.415
341	362Sp0		40760	2068.51	844.464		41037.1	995.818	497.909
342	363Sp0		41228.3	4321.81	1764.37		40503.5	2658.05	1329.02
343	364Sp0		41012.8	2638.08	1076.99		40896	1636.16	818.08
344	365Sp0		38706.5	2861.37	1168.15		38112.9	2000.05	1000.02
345	366Sp14		36687	2627.65	1072.73		36442.6	1770.14	885.071
346	367Sp12		463.006	156.922	64.0633		416.973	67.5561	33.778
347	368Sp12		89.6057	25.931	10.5863		87.7777	18.7945	9.39725
348	369Sp12		125.908	28.7453	11.7352		126.45	25.6119	12.8059
349	370Sp12		117.38	108.77	44.405		84.4878	40.4406	20.2203
350	371Sp12		47.3576	30.9453	12.6334		37.922	5.13871	2.56935
351	372Sp12		91.6223	30.9416	12.6319		94.3161	19.6585	9.82925
352	373Sp12		771.839	63.2437	25.8191		760.731	22.5891	11.2945
353	374Sp22		36404.5	2082.65	850.239		36448.2	1905.45	952.725
354	375Sp22		164.201	133.492	54.4979		120.255	27.4221	13.711
355	376Sp22		216.291	40.5468	16.5532		218.772	27.3118	13.6559
356	379Sp0		51.551	32.9625	13.4569		49.5726	27.1893	13.5946
357	380Sp0		1055.7	388.562	158.63		1059.62	280.013	140.007
358	381Sp0		51.1052	28.5503	11.6556		48.9884	24.803	12.4015
359	382Sp0		336.729	67.1127	27.3986		343.918	60.7816	30.3908
360	383Sp14		35356	3368.61	1375.23		34990.6	2371.5	1185.75
361	384Sp20		143.404	61.0572	24.9265		145.553	28.9754	14.4877
362	385Sp20		117.58	69.4977	28.3723		97.8507	22.766	11.383
363	386Sp20		746.785	57.3982	23.4327		746.424	39.1767	19.5884
364	387Sp20		510.324	378.938	154.701		490.963	249.924	124.962
365	388Sp12		816.15	118.552	48.3985		843.073	57.2628	28.6314
366	389Sp22		1057.41	83.1423	33.9427		1072.14	46.3448	23.1724
367	390Sp21		53.5603	41.6137	16.9887		40.9929	7.83398	3.91699
368	391Sp21		44.0438	28.2374	11.5279		42.5629	20.1088	10.0544
369	392Sp21		98.2129	116.082	47.3904		62.5478	20.8602	10.4301
370	393Sp21		482.795	94.7155	38.6674		477.13	82.1286	41.0643
371	394Sp20		31620.8	4298.34	1754.79		31554.3	3530.68	1765.34
372	395Sp20		407.464	271.936	111.017		338.93	100.335	50.1677
373	396Sp20		190.92	61.8204	25.2381		197.081	32.6672	16.3336
374	397Sp20		41769.7	9640.26	3935.62		38244.2	1519.6	759.798
375	398Sp20		109.188	107.904	44.0515		80.9473	46.7563	23.3781
376	399Sp19		241.876	44.9969	18.3699		246.854	27.7382	13.8691
377	400Sp14		397.57	343.967	140.424		337.525	233.975	116.988
378	401Sp14		16802.2	5709.23	2330.78		15887.2	5391.1	2695.55
379	402Sp14		1072.02	152.643	62.3163		1057.02	92.7296	46.3648
380	403Sp12		387.866	543.952	222.068		188.585	72.0751	36.0376
381	404Sp14		37800.2	2015.05	822.642		37627	598.86	299.43
382	405Sp14		42199.1	2121.89	866.257		41686.2	412.285	206.142
383	406Sp0		63.2871	22.9277	9.36021		65.2321	15.9858	7.99288
384	407Sp21		44.3484	25.2254	10.2982		41.7977	8.05169	4.02584
385	408Sp21		73.5315	32.7933	13.3878		71.357	10.3929	5.19644
386	409Sp21		40.6056	33.4449	13.6538		38.9503	30.8059	15.4029
387	410Sp21		18.3165	14.982	6.11636		13.7774	4.37414	2.18707
388	411Sp21		79.9757	96.7092	39.4814		60.1971	65.2177	32.6089
389	412Sp21		43074	2356.72	962.127		43042.9	1923.87	961.935
390	413Sp0		86.8609	40.5328	16.5475		84.2936	35.785	17.8925
391	414Sp0		35394.2	3992.27	1629.84		35821.2	2027.78	1013.89
392	415Sp14		409.589	94.5891	38.6158		402.114	74.5783	37.2891
393	416Sp14		135.665	32.38	13.2191		128.419	14.6047	7.30233
394	417Sp0		40680.4	2911.5	1188.61		40260.2	1680.67	840.337
395	418Sp19		347.595	86.0436	35.1272		345.714	39.9242	19.9621
396	419Sp19		1127.51	174.541	71.256		1105.57	59.1906	29.5953
397	420Sp19		48.7653	43.0895	17.5912		41.5533	19.1739	9.58697
398	421Sp12		39698.2	1821.63	743.676		40345.2	261.669	130.834
399	422Sp12		43177	3513.41	1434.35		43511.7	2527.58	1263.79
400	423Sp14		8288.09	7102.66	2899.65		8222.05	7271.76	3635.88
401	424Sp14		23161.7	21143	8631.61		20689.8	15813.3	7906.64
402	425Sp14		64.4918	9.63053	3.93165		63.9638	7.48835	3.74417
403	426Sp0		8699.96	21137	8629.14		80.1525	23.3986	11.6993
404	427Sp19		201.129	106.914	43.6473		175.765	40.9664	20.4832
405	428Sp24		220.501	212.147	86.6085		153.533	83.3271	41.6635
406	429Sp14		38102.4	11622	4744.67		34384.7	1802.93	901.465
407	430Sp0		27.9413	14.6251	5.97069		25.5693	10.6744	5.33718
408	431Sp0		129.359	184.997	75.5246		62.6515	35.6994	17.8497
409	432Sp8		67.4594	14.2703	5.82584		64.469	7.23448	3.61724
410	434Sp21		44.9388	26.7114	10.9049		48.7244	16.0232	8.01159
411	435Sp21		61.6518	22.9649	9.37538		59.7476	19.6302	9.81508
412	436Sp0		30.5183	17.7343	7.23999		26.9007	10.4721	5.23604
413	437Sp0		55.156	32.8311	13.4033		52.9525	18.6514	9.32569
414	438Sp14		38387.4	7799.54	3184.15		37029.3	4775.84	2387.92
415	439Sp14		43829.3	11288.4	4608.48		41894.8	3774.25	1887.13
416	440Sp0		23302.6	6899.78	2816.82		22483.6	5217.64	2608.82
417	441Sp14		354.265	117.799	48.0912		330.995	50.726	25.363
418	442Sp14		150.78	83.05	33.905		133.69	50.7729	25.3864
419	443Sp14		518.383	74.2165	30.2988		523.811	30.0261	15.013
420	444Sp22		448.415	87.7628	35.829		455.29	62.2781	31.1391
421	445Sp22		184	61.1723	24.9735		183.94	55.8246	27.9123
422	446Sp19		43149.5	2280.09	930.841		42961.2	1561.05	780.524
423	447Sp14		98.4989	38.2434	15.6128		96.764	19.1685	9.58427
424	448Sp14		56.51	16.4321	6.7084		57.3958	11.8852	5.94259
425	449Sp14		593.434	352.335	143.84		527.651	232.738	116.369
426	450Sp14		112.059	28.4117	11.599		111.157	20.6648	10.3324
427	451Sp22		148.927	45.3118	18.4985		148.517	30.5646	15.2823
428	452Sp22		61.3369	6.04271	2.46693		62.0376	3.81103	1.90552
429	453Sp19		236.244	34.2082	13.9654		241.181	15.258	7.62898
430	454Sp21		34.5301	13.4265	5.48133		32.2915	9.65143	4.82572
431	455Sp21		96.3241	46.6609	19.0492		81.0372	5.2236	2.6118
432	456Sp21		43034.1	1775.98	725.04		42934.9	1323.71	661.855
433	457Sp21		43504.6	6015.23	2455.71		42011.8	1564.93	782.465
434	458Sp21		40622.4	3608.56	1473.19		40769.7	2311.42	1155.71
435	459Sp21		36168.7	3953.08	1613.84		36987.4	2157.55	1078.78
436	460Sp21		90.9304	154.246	62.9706		31.9532	19.4722	9.73608
437	461Sp21		23.5613	4.30659	1.75816		24.2705	2.12391	1.06195
438	462Sp21		13.5302	5.02458	2.05128		14.1989	4.36905	2.18452
439	463Sp21		13.8872	4.90145	2.00101		12.8588	2.8673	1.43365
440	465Sp10		20.8563	9.89726	4.04054		19.5239	3.73995	1.86997
441	466Sp10		48.6075	34.9498	14.2682		44.3648	23.4751	11.7376
442	467Sp8		172.308	345.775	141.162		35.9493	18.8548	9.42738
443	468Sp8		62.8267	27.5895	11.2634		56.1499	14.9512	7.4756
444	469Sp0		484.327	853.661	348.506		140.82	22.44	11.22
445	470Sp0		224.868	128.452	52.4405		214.658	107.929	53.9645
446	471Sp12		92.4216	27.7362	11.3232		95.0272	15.1056	7.5528
447	472Sp12		644.659	91.4909	37.351		660.191	21.6699	10.835
448	475Sp14		227.925	74.7742	30.5264		210.468	31.9173	15.9587
449	476Sp0		46.8073	9.09249	3.71199		45.9394	8.02263	4.01132
450	478Sp14		1330.74	146.427	59.7786		1338.76	42.4496	21.2248
451	479Sp14		210.233	39.5064	16.1284		206.838	17.6336	8.81678
452	480Sp14		52310.8	14246.6	5816.16		53940.3	13202.1	6601.03
453	481Sp0		73.6879	29.7433	12.1427		74.6769	22.7839	11.392
454	482Sp0		48.0705	19.2894	7.87486		48.4108	11.7861	5.89303
455	483Sp22		3333.96	959.552	391.735		3212.66	622.617	311.308
456	484Sp22		111.935	44.1884	18.0398		105.266	31.8606	15.9303
457	485Sp21		43.8859	13.3929	5.46764		44.1521	11.8788	5.93942
458	486Sp22		1005.29	211.583	86.3784		963.473	109.719	54.8597
459	487Sp19		94.6183	71.1912	29.0637		91.1492	41.4232	20.7116
460	489Sp21		38.619	12.6089	5.14756		36.4616	6.57989	3.28995
461	490Sp21		80.0356	50.5979	20.6565		76.4313	21.529	10.7645
462	491Sp21		21.7533	24.0074	9.80098		15.409	4.2596	2.1298
463	492Sp21		7.98493	10.6487	4.34731		6.8926	5.13981	2.5699
464	493Sp21		57.089	52.7792	21.547		42.4791	11.3934	5.69669
465	494Sp21		22.8235	28.0384	11.4466		24.2018	12.3128	6.1564
466	495Sp21		198.165	370.732	151.351		52.963	9.51813	4.75906
467	496Sp21		55.1232	29.8959	12.2049		50.6071	25.1068	12.5534
468	499Sp8		122.489	50.0501	20.4329		118.79	10.3018	5.15092
469	500Sp8		40.0723	20.5232	8.37858		39.7114	14.5934	7.29672
470	501Sp10		500.278	1048.62	428.097		100.505	104.516	52.2581
471	502Sp10		69.9278	51.0502	20.8412		59.6763	23.8035	11.9017
472	503Sp14		23.0633	22.6999	9.26718		21.2612	11.8777	5.93887
473	504Sp24		281.592	39.5871	16.1614		282.229	25.1924	12.5962
474	505Sp19		274.868	27.7528	11.33		270.719	21.7942	10.8971
475	506Sp19		407.69	58.1709	23.7482		411.263	50.2061	25.103
476	507Sp24		42467.2	2652.36	1082.82		42550.4	1922.82	961.412
477	508Sp21		11953.5	1510.22	616.545		12071.3	981.589	490.794
478	509Sp21		106.951	180.357	73.6306		36.0422	5.09433	2.54716
479	510Sp0		826.035	119.929	48.9609		862.975	16.1952	8.09762
480	511Sp14		101.01	20.6387	8.42571		100.911	15.904	7.95201
481	512Sp14		285.273	51.0727	20.8503		284.097	27.6898	13.8449
482	513Sp14		2146.56	158.852	64.8509		2152.78	113.297	56.6485
483	514Sp24		54.3546	18.0058	7.35083		57.6792	4.0084	2.0042
484	515Sp24		91.7738	77.8973	31.8015		73.7417	21.0311	10.5156
485	516Sp19		170.351	27.9227	11.3994		169.691	17.4091	8.70454
486	517Sp24		125.468	62.3939	25.4722		117.447	42.0455	21.0227
487	518Sp21		717.886	33.641	13.7339		718.469	9.11917	4.55959
488	519Sp21		27.572	10.3167	4.21177		24.6715	2.32828	1.16414
489	520Sp14		596.321	649.092	264.991		391.269	176.247	88.1235
490	521Sp14		25102.8	8636.59	3525.88		25058.1	6687.34	3343.67
491	522Sp14		233.104	75.0493	30.6387		242.015	7.37109	3.68555
492	523Sp14		24515.6	27262.4	11129.8		22419.3	26025.3	13012.6
493	524Sp0		2548.86	3897.13	1591		1779.41	3444.83	1722.41
494	525Sp21		34.2303	26.0503	10.635		32.1628	16.8009	8.40043
495	526Sp14		29966.1	12074.2	4929.27		26736.6	3804.18	1902.09
496	527Sp14		23741.2	16250.4	6634.2		24926.7	14823.3	7411.64
497	528Sp0		52.0234	18.9134	7.72135		50.3089	5.83791	2.91896
498	529Sp0		202.479	54.9225	22.422		208.593	44.0007	22.0004
499	530Sp14		1857.31	4196.03	1713.02		155.412	42.4407	21.2204
500	531Sp0		53.0194	17.1175	6.98821		51.5507	13.2414	6.62068
501	532Sp0		1190.1	94.5832	38.6134		1182.11	48.3395	24.1698
502	533Sp0		853.693	126.702	51.7259		851.644	48.656	24.328
503	534Sp8		14.2877	6.6961	2.73367		14.934	3.6368	1.8184
504	535Sp8		38.4762	13.2501	5.40934		37.5162	9.15012	4.57506
505	536Sp8		324.281	22.2437	9.08095		321.844	14.3636	7.18179
506	537Sp14		1010.37	188.392	76.9109		978.469	121.695	60.8474
507	538Sp14		11737.8	18023.9	7358.23		8800.18	17343.5	8671.74
508	539Sp21		40792	4797.93	1958.75		39925.8	3098.13	1549.07
509	540Sp21		13.2797	14.4126	5.88392		12.0448	13.2111	6.60553
510	541Sp8		12.2863	2.84966	1.16337		11.784	1.91034	0.95517
511	542Sp8		26.6543	21.5196	8.78535		27.5477	14.1538	7.0769
512	543Sp8		20.742	13.9037	5.67617		23.6842	10.4767	5.23834
513	544Sp8		28.5394	21.7325	8.87224		24.9216	7.24773	3.62386
514	545Sp8		20.7258	11.7406	4.79308		20.0891	10.3074	5.15371
515	546Sp8		30.332	40.1503	16.3913		15.7203	6.13403	3.06701
516	547Sp8		22.8869	25.3206	10.3371		17.4367	6.79112	3.39556
517	548Sp10		587.349	1364.73	557.15		35.8336	13.5444	6.77218
518	549Sp0		29.3474	23.7652	9.70209		27.0403	15.8797	7.93984
519	550Sp0		34.2046	16.6377	6.79231		32.6161	7.85447	3.92723
520	551Sp14		37982	2755.47	1124.92		38248.6	2164.11	1082.06
521	552Sp0		22.5285	27.196	11.1027		20.0266	20.0153	10.0076
522	553Sp0		36.9698	24.2733	9.90953		33.1867	17.303	8.6515
523	554Sp0		41.8343	24.441	9.97801		42.3474	14.3045	7.15224
524	555Sp0		37847.2	8630.12	3523.23		35001	2296.7	1148.35
525	556Sp0		207.918	85.676	34.9771		192.202	37.3952	18.6976
526	557Sp14		41.7812	17.5862	7.17952		41.2006	14.1989	7.09947
527	558Sp0		31.6276	20.3606	8.31218		31.1634	15.0982	7.54909
528	559Sp0		66.6485	31.0602	12.6803		66.8853	24.2281	12.1141
529	560Sp0		36.5197	37.5632	15.3351		28.8682	24.2893	12.1446
530	561Sp0		90.5102	53.7003	21.9231		87.8728	39.4089	19.7045
531	563Sp21		40743.8	980.774	400.399		40971.5	335.322	167.661
532	564Sp21		58.1789	80.7009	32.946		38.7103	46.6492	23.3246
533	565Sp21		71.2184	53.4801	21.8332		58.7979	17.5523	8.77614
534	566Sp0		125.895	54.4634	22.2346		127.376	29.8369	14.9184
535	567Sp0		67.6554	25.2003	10.288		63.3444	16.1891	8.09454
536	568Sp0		40542.7	3507.15	1431.79		39616.9	924.059	462.03
537	569Sp21		34975.8	3840.94	1568.06		35156.1	1334.8	667.398
538	570Sp21		34.4785	53.8088	21.9673		14.9476	8.77742	4.38871
539	571Sp21		195.577	279.403	114.066		95.4221	59.3702	29.6851
540	572Sp12		40473	5158.74	2106.05		38721.9	1283.55	641.774
541	572Sp25		42051.1	4567.13	1864.52		40887.9	2437.01	1218.5
542	573Sp12		1097.72	175.167	71.5116		1111.91	68.7133	34.3567
543	573Sp24		201.265	79.0176	32.2588		187.313	49.3398	24.6699
544	574Sp24		76.1817	16.8652	6.88517		74.4867	12.625	6.31251
545	575Sp24		420.333	58.0435	23.6961		429.224	29.6092	14.8046
546	576Sp12		22414	2091.52	853.859		22594.1	1864.21	932.105
547	576Sp25		46593.8	5561.17	2270.34		45787.4	4328.51	2164.25
548	577Sp12		602.831	116.332	47.4924		621.062	38.9203	19.4602
549	577Sp24		578.247	200.086	81.6847		546.957	178.467	89.2337
550	578Sp25		27984.7	1780.13	726.737		27898.3	1415.29	707.647
551	579Sp25		480.963	149.2	60.9106		451.949	85.3565	42.6783
552	580Sp25		350.501	91.8419	37.4943		351.235	70.5341	35.2671
553	581Sp0		29.9015	51.634	21.0795		13.4464	8.35038	4.17519
554	582Sp0		9.7738	14.3668	5.8652		10.1933	11.5138	5.75688
555	583Sp0		14.4597	17.9657	7.33448		11.4415	8.63999	4.32
556	584Sp0		14.375	17.6698	7.21365		13.8511	13.6147	6.80734
557	585Sp0		33.5927	14.3625	5.86346		31.1187	8.32836	4.16418
558	586Sp0		19.6374	12.723	5.19416		19.3196	9.63588	4.81794
559	587Sp24		43161.3	4256.28	1737.62		43007.2	3182.84	1591.42
560	588Sp24		2850.93	304.368	124.258		2887.18	133.218	66.609
561	589Sp24		848.804	144.721	59.082		869.109	100.889	50.4445
562	590Sp14		41122.4	3187.56	1301.31		40905.7	2596.75	1298.37
563	591Sp0		61.6087	24.5063	10.0047		62.184	17.787	8.89352
564	592Sp0		14.8401	20.1064	8.20839		14.2526	14.0309	7.01544
565	593Sp25		44993.4	1288.91	526.197		44919.1	1025.16	512.581
566	594Sp25		750.831	621.349	253.665		652.917	510.201	255.101
567	595Sp14		39150.9	2483.48	1013.88		38950.2	1878.71	939.356
568	596Sp14		36500	3858.6	1575.27		36538.3	3000.78	1500.39
569	597Sp25		1573.88	219.697	89.6911		1612.18	112.82	56.4101
570	598Sp0		34.6396	20.3106	8.29176		36.7586	16.4188	8.20942
571	599Sp0		141.469	60.9271	24.8734		140.808	33.5655	16.7828
572	600Sp24		2799.54	516.373	210.808		2738.29	127.912	63.9562
573	601Sp24		3873.7	505.269	206.275		3832.04	145.436	72.7179
574	602Sp21		69.7018	106.254	43.3781		41.6506	41.6695	20.8348
575	603Sp24		41571.8	9544.91	3896.69		44199	3231.81	1615.9
576	604Sp24		432.961	28.2559	11.5354		433.383	25.2444	12.6222
577	605Sp24		45179.5	2346.9	958.119		44714.5	1427.72	713.862
578	606Sp24		384.707	67.0207	27.3611		374.938	31.5795	15.7897
579	607Sp24		45743.6	2934.91	1198.17		45416.5	1769.92	884.96
580	608Sp24		399.616	69.9862	28.5717		396.838	56.4955	28.2477
581	609Sp19		47885.4	3887.86	1587.21		47884.5	3104.3	1552.15
582	610Sp19		749.417	50.0988	20.4527		761.432	27.363	13.6815
583	611Sp24		429.013	40.0752	16.3607		427.912	28.866	14.433
584	612Sp24		41140.8	2022.02	825.485		41227	1614.41	807.203
585	613Sp24		593.134	123.553	50.4403		586.927	71.2351	35.6175
586	614Sp24		35209	1578.75	644.523		35350.3	1348.38	674.188
587	615Sp24		991.145	228.101	93.1217		965.18	161.389	80.6946
588	616Sp24		30067.9	2903.63	1185.4		30151.9	2535.41	1267.71
589	617Sp24		2528.22	678.837	277.134		2559.01	405.244	202.622
590	618Sp14		33533.6	1885.32	769.678		33492.2	737.05	368.525
591	619Sp14		37753.9	2072.13	845.945		37214.1	735.65	367.825
592	620Sp14		539.919	83.726	34.181		547.798	53.3417	26.6709
593	621Sp14		42681	6880.66	2809.02		40679.6	1753.5	876.752
594	622Sp14		41757.5	11132.6	4544.88		38587.7	613.919	306.959
595	623Sp14		41332	2675.4	1092.23		41039.5	2036.07	1018.04
596	624Sp14		49217.2	11690.7	4772.7		47868.1	11062	5531.01
597	625Sp14		178.107	40.3659	16.4793		174.204	32.8891	16.4445
598	626Sp14		39528.5	17928.9	7319.46		37525.8	14947.9	7473.94
599	627Sp14		42468.5	3300.49	1347.42		42340.2	2714.92	1357.46
600	628Sp14		39157.4	1907.78	778.849		38848	1270.36	635.18
601	630Sp14		39227	2198.75	897.637		39035	1469.12	734.561
602	631Sp14		23245.5	1636.32	668.025		22932.5	1335.22	667.611
603	632Sp14		39720.3	2205.57	900.421		39770.1	1846.8	923.4
604	633Sp12		300.068	56.4334	23.0388		294.738	42.4627	21.2314
605	634Sp14		41602.9	7778.21	3175.44		38741.1	1236.62	618.312
606	635Sp14		303.954	23.9994	9.7977		308.928	11.6382	5.81911
607	636Sp12		2458.38	3020.67	1233.18		1295.36	264.883	132.441
608	637Sp12		507.103	72.4339	29.571		513.974	59.0743	29.5371
609	638Sp12		214.139	113.704	46.4194		209.981	88.749	44.3745
610	639Sp21		35922.8	21045.8	8591.91		38222.6	10447.3	5223.63
611	640Sp21		40.3124	22.8684	9.33598		34.3584	8.44834	4.22417
	BiotinAmine		3008.79	1323.27	540.222		2884.17	1182.7	591.35
	FLAGPeptide		330.47	182.989	74.7051		313.162	135.39	67.6949
	HAPeptide		281.067	147.295	60.1328		281.11	118.666	59.3331
	HumanIgG		7593.89	1599.44	652.97		7251.44	801.43	400.715
	HumanIgM		6369.06	1217.1	496.881		6341.49	996.657	498.328
	MouseIgG		15773.6	3436.06	1402.76		15917	2575.79	1287.9
	MouseIgM		3212.36	1258.57	513.809		3054.34	487.914	243.957
	RabbitIgG		9157.25	3628.8	1481.45		8457.64	2113.49	1056.74
	RatIgG		8463.63	2488.07	1015.75		8933.72	1684	842.001
	RatIgM		6762.32	1970.44	804.429		7151.32	719.141	359.571

## Sheet: Sheet1
GeneID		Signal Mean	Background Mean	MeanS-MeanBg	AvgMeanS-B/g	StDEV	SEM	MIN	MAX	AvgMeanS-Bg w/o MIN/MAX	StDEV w/o MIN/MAX	SEM
7Sp8		139.667	48.5094	91.1572	82.3305	22.9454	9.36741	45.5357	116.649	82.9495	5.75285	2.87643
7Sp8		89.5937	44.058	45.5357
7Sp8		124.636	44.9641	79.6722
7Sp8		120.25	37.6416	82.6084
7Sp8		195.6	78.9508	116.649
7Sp8		120.227	41.8671	78.3601
8Sp8		183.25	49.668	133.582	91.1778	38.4176	15.6839	47.8977	133.582	91.3967	35.1572	17.5786
8Sp8		75.7258	27.8281	47.8977
8Sp8		171.375	38.6026	132.772
8Sp8		140.444	32.3189	108.126
8Sp8		118.773	60.1843	58.5884
8Sp8		105.052	38.9518	66.1005
9Sp8		77.2056	39.3811	37.8245	136.78	135.019	55.1212	32.1879	384.627	100.967	67.4592	33.7296
9Sp8		64.7701	32.5822	32.1879
9Sp8		221.75	49.8291	171.921
9Sp8		87.2183	38.1172	49.1011
9Sp8		218.188	73.1666	145.021
9Sp8		437.594	52.9666	384.627
10Sp8		23674.8	62.669	23612.1	25525.2	3320.34	1355.52	21137.2	30340.5	25418.3	2052.31	1026.15
10Sp8		30421.2	80.7017	30340.5
10Sp8		24597.8	91.9368	24505.8
10Sp8		25302.6	81.4719	25221.2
10Sp8		21224.6	87.4576	21137.2
10Sp8		28438.6	104.427	28334.2
10Sp15		219.022	58.5005	160.522	21864	26376.2	10768	109.826	64309.6	16691.1	19119	9559.48
10Sp15		34092.1	98.7885	33993.3
10Sp15		178.954	55.2045	123.75
10Sp15		65535	1225.39	64309.6
10Sp15		174.917	65.0903	109.826
10Sp15		32645.6	158.897	32486.7
11Sp8		80.3548	38.2777	42.0771	48.1308	22.1519	9.04348	28.3297	79.9386	45.1291	18.3819	9.19093
11Sp8		67.4561	32.0657	35.3904
11Sp8		118.344	46.4757	71.868
11Sp8		115.531	35.5926	79.9386
11Sp8		76.6599	48.3302	28.3297
11Sp8		75.6388	44.4579	31.1809
11Sp9		151.383	51.6451	99.7382	101.336	45.1362	18.4268	56.3341	180.285	92.8495	23.3827	11.6914
11Sp9		126.276	39.9289	86.3469
11Sp9		106.231	49.8973	56.3341
11Sp9		101.651	36.8376	64.8137
11Sp9		197.422	76.9229	120.499
11Sp9		242.812	62.5279	180.285
12Sp8		124.682	58.907	65.7748	57.2325	19.8892	8.11972	34.9607	80.5414	56.9732	17.6851	8.84255
12Sp8		117.188	36.6461	80.5414
12Sp8		82.5301	42.4158	40.1143
12Sp8		72.7903	37.8296	34.9607
12Sp8		121.149	76.642	44.5074
12Sp8		130.178	52.6813	77.4964
13Sp8		63.9919	39.0196	24.9723	45.7198	25.2145	10.2938	20.8815	87.8803	41.3893	15.3775	7.68873
13Sp8		69.0093	36.8707	32.1386
13Sp8		105.75	47.9988	57.7512
13Sp8		93.6949	43	50.6949
13Sp8		160.8	72.9197	87.8803
13Sp8		71.6532	50.7717	20.8815
13Sp11		58.7727	42.5965	16.1762	25.5027	14.7593	6.02545	0.763	42.3117	27.4854	7.72146	3.86073
13Sp11		74.507	41.5554	32.9516
13Sp11		77	48.0098	28.9902
13Sp11		50.7015	49.9385	0.763
13Sp11		97.9375	55.6258	42.3117
13Sp11		73.3981	41.5744	31.8237
14Sp8		67.479	41.1487	26.3303	29.7359	9.23925	3.77191	16.1948	44.17	29.5126	3.41147	1.70573
14Sp8		67.1346	35.5477	31.5869
14Sp8		68.5421	52.3473	16.1948
14Sp8		73.3611	40.1425	33.2186
14Sp8		104.719	60.5487	44.17
14Sp8		74.4637	47.5492	26.9145
15Sp8		157.694	93.9554	63.7384	152.548	180.151	73.5462	42.6985	514.112	89.62	34.8154	17.4077
15Sp8		553.055	38.943	514.112
15Sp8		204.417	68.1814	136.235
15Sp8		157.467	61.2051	96.2615
15Sp8		113.814	71.1152	42.6985
15Sp8		121.174	58.9286	62.245
16Sp8		56.5564	29.9735	26.5829	39.0892	18.8291	7.68694	22.9925	65.5928	36.4875	16.1663	8.08317
16Sp8		56.3216	26.3926	29.929
16Sp8		52.8483	24.0576	28.7907
16Sp8		50.4146	27.4221	22.9925
16Sp8		132.696	72.0483	60.6473
16Sp8		101.899	36.3062	65.5928
17Sp8		46.3076	38.9566	7.351	63.1498	95.3286	38.9177	7.351	254.481	29.2667	19.3602	9.68008
17Sp8		43.5081	26.0285	17.4796
17Sp8		48.119	39.7282	8.3908
17Sp8		70.9166	28.1704	42.7462
17Sp8		340.131	85.6506	254.481
17Sp8		83.0327	34.5824	48.4503
18Sp8		107.688	40.122	67.5655	80.2245	51.4493	21.0041	39.3857	182.049	64.9781	9.47464	4.73732
18Sp8		217.704	35.6555	182.049
18Sp8		85.0935	34.1515	50.942
18Sp8		102.05	31.1716	70.8784
18Sp8		129.909	59.3824	70.5266
18Sp8		72.8795	33.4938	39.3857
19Sp0		15296.9	105.873	15191.1	10551.4	7542.88	3079.37	571.784	20903.7	10458.3	5088.51	2544.26
19Sp0		597.367	25.5833	571.784
19Sp0		14674	156.853	14517.1
19Sp0		21082.2	178.502	20903.7
19Sp0		6491.46	146.85	6344.61
19Sp0		5899.2	118.871	5780.33
19Sp8		28423.3	117.419	28305.9	23684.4	4018.22	1640.43	16254.9	28305.9	24386.5	856.95	428.475
19Sp8		25223.6	74.7247	25148.8
19Sp8		25222.1	114.103	25108
19Sp8		23722.1	66.0977	23656
19Sp8		16331.3	76.4543	16254.9
19Sp8		23712.1	79.0601	23633
20Sp8		4065.24	31.7762	4033.46	4091.75	1715.08	700.18	2978	7488.39	3521.02	457.175	228.588
20Sp8		7686.46	198.071	7488.39
20Sp8		3834.62	54.947	3779.67
20Sp8		3183.79	37.4233	3146.36
20Sp8		3029.49	51.4898	2978
20Sp8		3167.99	43.4074	3124.58
21Sp8		116.333	37.7693	78.564	54.9927	27.5604	11.2515	20.688	96.6304	53.1595	17.0677	8.53387
21Sp8		96.2812	48.8079	47.4733
21Sp8		80.9062	38.5528	42.3534
21Sp8		76.6949	32.4477	44.2472
21Sp8		154.594	57.9633	96.6304
21Sp8		59.8771	39.1891	20.688
21Sp14		398.535	49.6521	348.883	345.034	57.8999	23.6376	290.015	451.5	332.172	24.0713	12.0356
21Sp14		325.746	27.547	298.199
21Sp14		387.688	38.0564	349.632
21Sp14		316.059	26.0442	290.015
21Sp14		397.949	65.9722	331.976
21Sp14		502.563	51.0633	451.5
22Sp8		20406.6	645.388	19761.2	22357.4	12394.6	5060.09	753.478	36360.3	24257.7	5503.88	2751.94
22Sp8		30455.6	217.097	30238.5
22Sp8		27823.2	197.456	27625.8
22Sp8		19478.3	73.0385	19405.3
22Sp8		36448.3	87.9834	36360.3
22Sp8		790.853	37.3753	753.478
23Sp0		60.6319	30.1803	30.4516	42.5774	35.0711	14.3177	15.9071	109.537	32.505	13.5297	6.76483
23Sp0		146.68	37.1431	109.537
23Sp0		43.8976	27.9905	15.9071
23Sp0		66.2016	40.0658	26.1358
23Sp0		69.0069	47.6024	21.4045
23Sp0		91.7827	39.7546	52.0281
24Sp0		43.5102	32.5376	10.9726	19.0667	9.78632	3.99525	10.9726	34.8998	17.132	7.01631	3.50816
24Sp0		63.4666	28.5668	34.8998
24Sp0		49.9322	36.7045	13.2277
24Sp0		47.7916	35.4	12.3916
24Sp0		60.2307	44.8017	15.429
24Sp0		69.0441	41.5646	27.4795
25Sp0		302.558	35.2482	267.309	326.988	88.2658	36.0344	180.811	428.867	338.063	47.3168	23.6584
25Sp0		428.354	71.0598	357.294
25Sp0		220.696	39.885	180.811
25Sp0		427.368	60.943	366.425
25Sp0		445.009	83.7867	361.222
25Sp0		486.691	57.8241	428.867
26Sp8		94.75	40.3308	54.4192	67.7445	43.4939	17.7563	29.5523	152.38	56.1337	9.95966	4.97983
26Sp8		98.8387	41.0234	57.8153
26Sp8		87.3777	43.3067	44.071
26Sp8		67.0462	37.4939	29.5523
26Sp8		217.183	64.8035	152.38
26Sp8		110.222	41.9927	68.2295
27Sp0		109.094	34.5253	74.5684	63.2567	31.0605	12.6804	29.0755	102.926	61.8847	26.2947	13.1474
27Sp0		84.4058	33.2717	51.1341
27Sp0		134.594	31.6679	102.926
27Sp0		63.6814	34.6059	29.0755
27Sp0		140.471	49.5871	90.8841
27Sp0		69.8819	38.9297	30.9522
27Sp8		111.864	39.6137	72.2499	59.2197	34.9727	14.2776	31.9138	124.104	49.8252	16.4003	8.20015
27Sp8		64.2056	31.0323	33.1733
27Sp8		88.6178	43.9255	44.6923
27Sp8		69.537	37.6232	31.9138
27Sp8		187.094	62.9901	124.104
27Sp8		87.1651	37.9796	49.1855
29Sp8		84.8068	54.8111	29.9957	46.3657	19.2514	7.85934	22.1249	70.9746	46.2738	14.8305	7.41523
29Sp8		64.2666	42.1417	22.1249
29Sp8		94.7794	39.3716	55.4078
29Sp8		106.57	44.7679	61.802
29Sp8		117.532	46.5575	70.9746
29Sp8		70.9357	33.0462	37.8895
30Sp8		64058	9443.41	54614.5	54135.8	1382.13	564.251	51415.6	55324.1	54518.7	226.299	113.15
30Sp8		64649	9324.91	55324.1
30Sp8		63533.6	9020.6	54513
30Sp8		63582.4	9373.68	54208.7
30Sp8		61042.8	6304.31	54738.5
30Sp8		61630.1	10214.4	51415.6
31Sp0		67.7732	34.9873	32.7859	42.9744	18.8496	7.69534	29.556	80.4482	36.9605	3.98086	1.99043
31Sp0		62.401	32.845	29.556
31Sp0		76.6424	36.5469	40.0955
31Sp0		82.065	41.4425	40.6225
31Sp0		130.697	50.249	80.4482
31Sp0		74.6395	40.3012	34.3383
31Sp8		73.089	40.5951	32.4939	59.931	42.0802	17.1792	16.2855	122.742	55.1397	31.1544	15.5772
31Sp8		57.8854	41.5999	16.2855
31Sp8		80.1931	38.9976	41.1955
31Sp8		162.367	39.6251	122.742
31Sp8		158.226	57.0863	101.139
31Sp8		88.11	42.38	45.73
32Sp0		93.3669	46.6389	46.728	64.3359	47.7182	19.4809	16.7256	155.984	53.3263	8.83347	4.41673
32Sp0		55.9377	39.2121	16.7256
32Sp0		96.879	43.4993	53.3797
32Sp0		87.5227	40.12	47.4027
32Sp0		120.091	54.2958	65.7947
32Sp0		203.281	47.2968	155.984
32Sp8		72.4347	42.7453	29.6894	46.6861	20.8194	8.4995	26.4332	76.6025	44.2702	16.7205	8.36026
32Sp8		67.2777	40.8445	26.4332
32Sp8		119.5	42.8975	76.6025
32Sp8		77.5666	39.1798	38.3868
32Sp8		134.533	66.2085	68.3248
32Sp8		80.0919	39.4119	40.68
33Sp0		45.1971	30.3994	14.7977	86.9436	76.9962	31.4336	14.7977	224.225	70.6598	38.8602	19.4301
33Sp0		77.7431	36.3202	41.4229
33Sp0		255.145	30.9205	224.225
33Sp0		103.062	35.0322	68.0303
33Sp0		198.031	71.6833	126.348
33Sp0		89.4202	42.582	46.8382
33Sp8		69.3853	39.2378	30.1475	53.6887	22.4948	9.18346	30.1475	90.5422	50.3606	13.8252	6.91259
33Sp8		96.8	39.1074	57.6926
33Sp8		83.7357	42.871	40.8647
33Sp8		79.4186	42.59	36.8286
33Sp8		113.045	46.9889	66.0565
33Sp8		132.719	42.1765	90.5422
34Sp0		127	29.4572	97.5428	103.678	48.0544	19.6181	45.0051	190.55	96.6282	10.9241	5.46203
34Sp0		230.781	40.2308	190.55
34Sp0		179.644	73.6674	105.977
34Sp0		85.5958	40.5907	45.0051
34Sp0		190.938	89.0222	101.915
34Sp0		127.693	46.6153	81.0778
34Sp8		60.1814	23.36	36.8214	49.6568	17.0266	6.95109	31.7948	72.4032	48.4357	14.2258	7.11288
34Sp8		78.4482	33.9591	44.4891
34Sp8		74.4629	31.2	43.2629
34Sp8		98.4687	29.2992	69.1695
34Sp8		134.113	61.7096	72.4032
34Sp8		68.4128	36.618	31.7948
35Sp8		56.4516	31.8718	24.5798	61.331	84.0532	34.3146	19.6354	232.601	28.9375	4.30557	2.15279
35Sp8		63.2183	28.8812	34.3371
35Sp8		40.0564	20.421	19.6354
35Sp8		52.6931	26.1374	26.5557
35Sp8		304.913	72.3125	232.601
35Sp8		62.3703	32.0928	30.2775
37Sp0		49.849	31.3105	18.5385	30.7044	13.9256	5.6851	13.3389	46.6143	31.0683	11.753	5.87649
37Sp0		82.1395	35.7517	46.3878
37Sp0		44.2276	30.8887	13.3389
37Sp0		55.1586	28.553	26.6056
37Sp0		103.796	57.1819	46.6143
37Sp0		62.2881	29.547	32.7411
38Sp8		42.7061	25.2024	17.5037	26.6934	10.6133	4.33287	12.1612	40.4978	26.8753	7.33335	3.66667
38Sp8		58.25	31.2884	26.9616
38Sp8		75.2812	34.7834	40.4978
38Sp8		64.8813	29.4652	35.4161
38Sp8		63.9673	51.8061	12.1612
38Sp8		58.0681	30.4483	27.6198
39Sp8		50.2738	32.7994	17.4744	34.416	16.1549	6.59521	17.4744	61.3584	31.9157	9.43374	4.71687
39Sp8		72.2205	41.8981	30.3224
39Sp8		70.9687	38.0288	32.9399
39Sp8		105.125	43.7666	61.3584
39Sp8		87.7419	44.0691	43.6728
39Sp8		51.766	31.0382	20.7278
40Sp0		64.6811	28.2502	36.4309	98.6285	69.7032	28.4562	34.852	176.412	95.1268	68.6195	34.3098
40Sp0		72.1809	32.6683	39.5126
40Sp0		216.531	40.1191	176.412
40Sp0		159.276	29.9555	129.321
40Sp0		233.219	57.9761	175.243
40Sp0		65.25	30.398	34.852
40Sp8		65.5633	38.3054	27.2579	37.3171	22.8288	9.31983	13.3864	75.6856	33.7077	13.0236	6.51182
40Sp8		63.4153	32.5882	30.8271
40Sp8		55.7606	31.7999	23.9607
40Sp8		53.2834	39.897	13.3864
40Sp8		112.174	59.3889	52.785
40Sp8		117	41.3144	75.6856
41Sp8		69.6789	36.3958	33.2831	50.1834	43.9484	17.9419	18.045	130.522	38.1333	23.0168	11.5084
41Sp8		158.531	28.0092	130.522
41Sp8		56.6829	29.2365	27.4464
41Sp8		48.1388	28.0331	20.1057
41Sp8		122	50.302	71.698
41Sp8		49.8882	31.8432	18.045
42Sp8		110.484	38.0715	72.4123	55.4996	32.3965	13.2258	27.6238	111.767	48.4016	19.1749	9.58743
42Sp8		102.308	47.4932	54.8149
42Sp8		154.688	42.9202	111.767
42Sp8		74.2439	37.6945	36.5494
42Sp8		78.279	50.6552	27.6238
42Sp8		65.7151	35.8852	29.8299
43Sp8		40.8145	26.2538	14.5607	69.3039	88.7996	36.2523	8.143	244.255	40.8565	24.7751	12.3875
43Sp8		280.219	35.9641	244.255
43Sp8		92.3789	25.4458	66.9331
43Sp8		39.4221	31.2791	8.143
43Sp8		104.968	48.673	56.2947
43Sp8		63.1608	37.5233	25.6375
44Sp8		64.4375	33.8211	30.6164	46.3606	16.5743	6.76643	30.6164	66.8067	45.1852	15.298	7.64901
44Sp8		57.9677	27.3477	30.62
44Sp8		107.188	40.3808	66.8067
44Sp8		69.6091	35.0941	34.515
44Sp8		105.42	52.9876	52.4326
44Sp8		102.644	39.4709	63.1731
46Sp8		79.9236	29.9076	50.016	168.834	245.381	100.176	16.3708	636.405	90.0572	107.032	53.5158
46Sp8		85.3684	53.2675	32.1009
46Sp8		83.3662	55.2231	28.1431
46Sp8		173.625	157.254	16.3708
46Sp8		703.969	67.5634	636.405
46Sp8		451.651	201.683	249.969
47Sp8		70.3	35.5563	34.7437	45.9593	38.443	15.6943	10.1927	114.373	37.7975	19.6906	9.84529
47Sp8		158.969	44.5956	114.373
47Sp8		45.5991	35.4064	10.1927
47Sp8		95.2258	37.0222	58.2036
47Sp8		46.9513	34.9599	11.9914
47Sp8		78.4444	32.1931	46.2513
48Sp12		173.275	39.3184	133.957	112.748	36.0356	14.7115	42.9634	143.381	122.535	10.0228	5.0114
48Sp12		163.972	38.737	125.235
48Sp12		178.347	34.9655	143.381
48Sp12		147.38	37.5583	109.821
48Sp12		86.9076	43.9442	42.9634
48Sp12		161.633	40.5061	121.127
48Sp13		36312.9	88.4877	36224.5	33408.8	4093.05	1670.98	28266	39132	33263.7	2856.46	1428.23
48Sp13		39266.2	134.266	39132
48Sp13		35123.1	81.1541	35042
48Sp13		31773.7	66.5994	31707.1
48Sp13		30140.3	58.8342	30081.5
48Sp13		28320.5	54.5099	28266
49Sp12		44402.4	132.254	44270.2	40154.9	3105.86	1267.96	37173.4	44270.2	39871.4	2713.29	1356.64
49Sp12		37265.3	91.8832	37173.4
49Sp12		43896.3	133.559	43762.7
49Sp12		38146.4	92.6285	38053.8
49Sp12		38058	86.4841	37971.5
49Sp12		39964.8	266.976	39697.8
49Sp13		43611.8	587.177	43024.6	40030.3	2345.61	957.592	36423.7	43024.6	40183.4	1346.9	673.449
49Sp13		39598.7	238.887	39359.9
49Sp13		40371.1	783.001	39588.1
49Sp13		42535.9	338.658	42197.3
49Sp13		37016.1	592.44	36423.7
49Sp13		39903.2	314.865	39588.3
50Sp12		578.509	43.9874	534.522	466.2	41.1708	16.8079	430.398	534.522	458.07	27.4539	13.727
50Sp12		488.545	39.5206	449.024
50Sp12		491.45	37.0862	454.363
50Sp12		469.225	38.8267	430.398
50Sp12		543.139	46.4102	496.729
50Sp12		474.068	41.9034	432.165
51Sp12		72.6774	37.7346	34.9428	52.7314	28.5428	11.6526	14.6204	93.3382	52.1075	17.9865	8.99327
51Sp12		82.3871	36.4851	45.902
51Sp12		128.524	35.1859	93.3382
51Sp12		113.703	36.414	77.2894
51Sp12		54.4265	39.8061	14.6204
51Sp12		105.284	54.9878	50.2957
51Sp13		69.8157	52.0885	17.7272	76.4491	38.6541	15.7805	17.7272	112.833	82.0337	29.2912	14.6456
51Sp13		159.841	47.008	112.833
51Sp13		145.253	37.5425	107.71
51Sp13		129.13	39.4193	89.7103
51Sp13		80.1759	40.3088	39.8671
51Sp13		136.978	46.131	90.8467
51Sp21		64.8546	34.669	30.1856	57.5642	34.8634	14.2329	30.1856	125.68	47.38	9.54048	4.77024
51Sp21		95.375	37.5253	57.8497
51Sp21		71.9767	36.1741	35.8026
51Sp21		92.0625	40.3341	51.7284
51Sp21		82.2711	38.1319	44.1392
51Sp21		162.094	36.4137	125.68
51Sp24		142.355	45.1731	97.1815	85.3379	16.7056	6.82004	61.3085	109.678	85.2604	8.67038	4.33519
51Sp24		123.367	46.6069	76.76
51Sp24		106.072	44.7637	61.3085
51Sp24		130.193	48.2718	81.9212
51Sp24		134.927	49.7487	85.1787
51Sp24		170.5	60.8223	109.678
52Sp9		199.536	44.3015	155.235	110.773	30.6152	12.4986	67.8986	155.235	110.377	17.0368	8.51838
52Sp9		140.869	47.6237	93.2452
52Sp9		167.165	44.5645	122.601
52Sp9		110.882	42.9833	67.8986
52Sp9		135.541	37.1299	98.4113
52Sp9		179.484	52.2349	127.249
53Sp9		59.6147	40.933	18.6817	33.2656	12.2337	4.99437	18.6817	48.7748	33.0343	9.91418	4.95709
53Sp9		73.6016	41.1019	32.4997
53Sp9		81.5762	34.9564	46.6198
53Sp9		61.2041	31.1699	30.0342
53Sp9		69.595	46.6116	22.9834
53Sp9		90.7333	41.9585	48.7748
54Sp8		67.8601	25.7067	42.1534	47.4963	20.276	8.27763	29.9657	85.9969	42.2537	7.21159	3.60579
54Sp8		82.6113	32.9226	49.6887
54Sp8		55.7751	25.8094	29.9657
54Sp8		75.9545	31.2921	44.6624
54Sp8		53.986	21.4755	32.5105
54Sp8		118.25	32.2531	85.9969
56Sp8		261.068	27.4655	233.603	207.2	36.444	14.8782	149.995	234.587	214.655	28.2615	14.1307
56Sp8		209.46	36.8705	172.589
56Sp8		255.024	29.2511	225.773
56Sp8		181.125	31.1295	149.995
56Sp8		270.35	35.7632	234.587
56Sp8		257.848	31.1936	226.654
56Sp14		4509.21	37.6392	4471.57	4528.31	1075.25	438.969	2618.24	5745.09	4701.63	421.009	210.505
56Sp14		4677.76	43.5245	4634.24
56Sp14		5353.93	39.8728	5314.05
56Sp14		4427.45	40.8064	4386.65
56Sp14		2654.19	35.9481	2618.24
56Sp14		5792.06	46.9711	5745.09
57Sp0		117.079	30.9631	86.1164	34.3569	30.186	12.3234	6.9606	86.1164	28.2661	18.0554	9.02769
57Sp0		54.597	32.2031	22.3939
57Sp0		57.4032	38.3146	19.0886
57Sp0		86.6875	31.5829	55.1046
57Sp0		47.3849	30.9076	16.4773
57Sp0		38.1578	31.1972	6.9606
57Sp9		49.7089	40.6971	9.0118	25.8169	22.3821	9.13744	8.2307	60.8508	21.455	17.2436	8.62182
57Sp9		54.409	46.1783	8.2307
57Sp9		104.344	57.394	46.9497
57Sp9		56.6422	40.7019	15.9403
57Sp9		92.6169	31.7661	60.8508
57Sp9		46.3636	32.4455	13.9181
58Sp8		59.6888	29.3748	30.314	26.6839	4.56357	1.86307	18.6633	31.2841	27.5391	2.28864	1.14432
58Sp8		80	51.583	28.417
58Sp8		58.5953	32.3483	26.247
58Sp8		53.7586	35.0953	18.6633
58Sp8		62.2068	30.9227	31.2841
58Sp8		57.9318	32.7535	25.1783
58Sp10		53.157	36.1913	16.9657	46.8047	29.8123	12.1708	15.2709	88.342	44.3038	23.7987	11.8993
58Sp10		127.719	39.3767	88.342
58Sp10		58.3419	43.071	15.2709
58Sp10		102.25	47.5797	54.6703
58Sp10		67.5287	33.4512	34.0775
58Sp10		106.083	34.5817	71.5016
60Sp0		79.2333	26.9034	52.3299	30.1807	13.0885	5.34335	16.9662	52.3299	27.9471	7.5581	3.77905
60Sp0		69.75	31.5741	38.1759
60Sp0		46.3279	26.2464	20.0815
60Sp0		60.9672	33.1806	27.7866
60Sp0		44.7323	27.7661	16.9662
60Sp0		50.9053	25.1611	25.7442
60Sp8		71.7126	33.3628	38.3498	48.6529	21.5251	8.78759	25.5562	82.7009	45.9151	14.0706	7.0353
60Sp8		120.966	38.2646	82.7009
60Sp8		69.625	36.7654	32.8596
60Sp8		59.9722	34.416	25.5562
60Sp8		88.9032	41.4429	47.4603
60Sp8		109.5	44.5093	64.9907
61Sp0		169.773	66.8085	102.964	103.531	101.406	41.3988	20.358	301.525	74.8258	25.8229	12.9114
61Sp0		337.061	35.5358	301.525
61Sp0		77.402	57.044	20.358
61Sp0		121.18	43.5475	77.633
61Sp0		72.8	32.447	40.353
61Sp0		121.597	43.2441	78.3531
62Sp0		118.317	33.1375	85.1791	51.0911	22.2991	9.10355	18.4762	85.1791	50.7229	9.30904	4.65452
62Sp0		76.9676	32.1323	44.8353
62Sp0		99.9908	38.7814	61.2094
62Sp0		87.7731	32.112	55.6611
62Sp0		67.7732	49.297	18.4762
62Sp0		74.5321	33.3464	41.1857
64Sp0		136.876	32.7266	104.149	1137.05	2259.11	922.279	81.2167	5733.7	251.843	215.74	107.87
64Sp0		231.296	34.3113	196.985
64Sp0		177.046	41.0609	135.985
64Sp0		601.663	31.4095	570.254
64Sp0		123.812	42.5958	81.2167
64Sp0		5784.15	50.4567	5733.7
64Sp8		67.8756	36.6334	31.2422	50.7781	25.3878	10.3645	31.2422	99.3439	43.5207	9.51743	4.75871
64Sp8		139.844	40.5005	99.3439
64Sp8		98.3779	41.4187	56.9592
64Sp8		79.5121	35.9284	43.5837
64Sp8		76.6562	39.901	36.7552
64Sp8		68.2307	31.4461	36.7846
65Sp0		67.1241	34.5548	32.5693	29.8713	9.40244	3.83853	18.2722	43.3596	29.399	6.44629	3.22315
65Sp0		72.4457	29.0861	43.3596
65Sp0		68.3859	31.7347	36.6512
65Sp0		57.7464	31.5961	26.1503
65Sp0		56.0517	33.8266	22.2251
65Sp0		47.3225	29.0503	18.2722
66Sp0		76.1302	38.0407	38.0895	46.2499	8.67787	3.54273	38.0153	57.8961	45.3969	7.53158	3.76579
66Sp0		93.4011	35.505	57.8961
66Sp0		74.313	32.9935	41.3195
66Sp0		72.9069	34.8916	38.0153
66Sp0		86.9833	40.0977	46.8856
66Sp0		86.0648	30.7717	55.2931
67Sp0		294.857	45.6633	249.194	76.492	85.9916	35.1059	24.0275	249.194	46.4326	16.1257	8.06285
67Sp0		111.844	45.4564	66.3873
67Sp0		85.1333	40.789	44.3443
67Sp0		61.4471	34.387	27.0601
67Sp0		83.2385	35.2996	47.9389
67Sp0		63.5529	39.5254	24.0275
67Sp8		97.6434	56.103	41.5404	19.3755	16.957	6.92266	-1.2919	41.5404	19.001	13.1493	6.57466
67Sp8		64.5823	51.9047	12.6776
67Sp8		68.7471	63.724	5.0231
67Sp8		99.8437	64.4762	35.3675
67Sp8		69.1999	46.2639	22.936
67Sp8		46.0645	47.3564	-1.2919
68Sp0		4777.54	51.5144	4726.02	5627.35	1424.13	581.399	4542.26	7552.87	5417.24	1301.17	650.585
68Sp0		4588.24	45.9774	4542.26
68Sp0		7600.28	47.4109	7552.87
68Sp0		5079.36	43.7003	5035.66
68Sp0		4615.93	55.1797	4560.75
68Sp0		7393.88	47.3477	7346.53
69Sp8		92.8813	42.9548	49.9265	52.6444	18.351	7.49178	36.1954	77.4418	50.5572	16.1338	8.06689
69Sp8		91.2711	55.0757	36.1954
69Sp8		87.243	46.049	41.194
69Sp8		86.8541	49.2287	37.6254
69Sp8		119.898	46.4146	73.4831
69Sp8		131.689	54.247	77.4418
70Sp8		157.311	43.4045	113.907	96.5033	50.0662	20.4395	48.5366	180.048	87.6088	31.2843	15.6422
70Sp8		216.303	36.2545	180.048
70Sp8		86.1517	37.6151	48.5366
70Sp8		159.844	47.7833	112.06
70Sp8		97.6034	48.7655	48.8379
70Sp8		126.289	50.6587	75.6301
72Sp8		163.133	38.568	124.565	153.14	53.1812	21.7111	76.1552	230.613	153.018	27.1558	13.5779
72Sp8		289.422	58.8087	230.613
72Sp8		219.233	44.5871	174.646
72Sp8		182.267	47.1858	135.081
72Sp8		115.329	39.1743	76.1552
72Sp8		223.438	45.6559	177.782
73Sp8		149.375	42.1379	107.237	73.6388	46.8559	19.1288	4.8291	126.155	77.7122	33.7555	16.8778
73Sp8		128.333	31.2673	97.066
73Sp8		166.781	40.6264	126.155
73Sp8		68.6967	37.531	31.1657
73Sp8		118.094	42.7135	75.3802
73Sp8		49.221	44.3919	4.8291
74Sp0		44908.9	241.457	44667.4	38538.7	17131.9	6994.07	3876.83	49145.7	44552.4	1722.57	861.283
74Sp0		46921.5	287.771	46633.8
74Sp0		49445.2	299.481	49145.7
74Sp0		44738.7	249.125	44489.6
74Sp0		42597.1	178.344	42418.7
74Sp0		4326.77	449.944	3876.83
75Sp0		1142.51	35.9433	1106.56	1125.2	213.312	87.0841	791.142	1373.44	1146.65	132.223	66.1117
75Sp0		1364.41	42.7025	1321.7
75Sp0		1426.59	53.1423	1373.44
75Sp0		1190.06	36.4097	1153.65
75Sp0		836.662	45.5199	791.142
75Sp0		1048.19	43.488	1004.7
76Sp0		75.4186	37.4519	37.9667	53.1279	17.9456	7.32625	32.095	79.3886	51.821	12.535	6.26751
76Sp0		73.2807	28.634	44.6467
76Sp0		95.0937	30.9053	64.1884
76Sp0		62.8068	30.7118	32.095
76Sp0		109.333	29.9447	79.3886
76Sp0		95.5423	35.0602	60.4821
77Sp0		125.205	30.773	94.4316	282.111	205.145	83.75	94.4316	576.197	255.51	169.196	84.5978
77Sp0		240.591	42.5729	198.018
77Sp0		165.177	31.2201	133.957
77Sp0		613.603	37.4062	576.197
77Sp0		208.217	24.0773	184.139
77Sp0		532.497	26.573	505.924
77Sp8		31642.8	45.9489	31596.9	37656.2	5998.91	2449.04	30832.2	44809.7	37573.8	5233.45	2616.73
77Sp8		44280.2	129.657	44150.5
77Sp8		38577.8	76.9649	38500.8
77Sp8		45038.6	228.926	44809.7
77Sp8		36106	58.9598	36047
77Sp8		30913.8	81.6133	30832.2
78Sp0		136.764	35.3861	101.378	403.802	298.217	121.747	101.378	932.323	347.278	142.702	71.3511
78Sp0		531.681	31.9742	499.707
78Sp0		267.298	33.258	234.04
78Sp0		470.165	32.3325	437.833
78Sp0		258.097	40.5656	217.531
78Sp0		987.25	54.9273	932.323
79Sp8		65515.4	5055.7	60459.7	51487.9	15061.2	6148.73	21252.4	60459.7	56803.8	2971.47	1485.73
79Sp8		64972.6	5440.83	59531.8
79Sp8		63336.3	4491.56	58844.8
79Sp8		53562.1	467.637	53094.5
79Sp8		21411.1	158.707	21252.4
79Sp8		56431.7	687.443	55744.3
80Sp8		39711.5	67.563	39644	40555.9	6102.76	2491.44	35881.5	51304.5	39037.3	3633.68	1816.84
80Sp8		51496.5	191.99	51304.5
80Sp8		36158.8	42.3817	36116.5
80Sp8		44028.7	90.3669	43938.3
80Sp8		35931.5	50.014	35881.5
80Sp8		36492.4	41.948	36450.4
80Sp18		35741	48.4962	35692.5	41645.5	4468.82	1824.39	35692.5	47407.6	41693.1	3225.05	1612.53
80Sp18		38646.8	53.2769	38593.5
80Sp18		41327.4	64.0095	41263.4
80Sp18		47592.9	185.319	47407.6
80Sp18		40790.7	88.1554	40702.6
80Sp18		46416.8	203.78	46213
81Sp8		33963	161.536	33801.5	42086.2	12068	4926.73	33018.2	64726.4	38693.1	5395.1	2697.55
81Sp8		39372	104.258	39267.7
81Sp8		35743.1	75.4877	35667.7
81Sp8		46211.6	176.107	46035.5
81Sp8		65535	808.622	64726.4
81Sp8		33096.3	78.0313	33018.2
82Sp8		45954.4	186.796	45767.6	27486.2	14676.6	5991.7	3052.65	45767.6	29024.2	6741.52	3370.76
82Sp8		36303.7	59.8306	36243.8
82Sp8		26085.1	79.7177	26005.4
82Sp8		21222.8	55.9341	21166.9
82Sp8		3085.76	33.1075	3052.65
82Sp8		32744.5	63.7124	32680.8
84Sp8		597.321	50.3748	546.947	1193.18	760.588	310.509	255.698	2130.96	1193.1	614.861	307.43
84Sp8		2182.06	51.1004	2130.96
84Sp8		301.917	46.219	255.698
84Sp8		1613.4	51.376	1562.02
84Sp8		849.157	38.0742	811.083
84Sp8		1884.25	31.9033	1852.35
85Sp8		40180.4	55.2609	40125.2	42435.7	5016.1	2047.81	38477.4	52178	40989.8	1512.54	756.27
85Sp8		38517.5	40.1277	38477.4
85Sp8		52394.3	216.375	52178
85Sp8		39785.7	54.9842	39730.7
85Sp8		41070.8	85.9111	40984.9
85Sp8		43202.3	83.9663	43118.3
86Sp8		356.406	38.8942	317.512	136.101	101.818	41.5672	36.8988	317.512	115.55	49.6468	24.8234
86Sp8		215.401	33.6975	181.704
86Sp8		127.674	29.2411	98.4324
86Sp8		130.361	66.9231	63.438
86Sp8		142.186	105.288	36.8988
86Sp8		158.921	40.2971	118.624
87Sp0		122.695	50.5637	72.1312	64.4112	19.2011	7.83882	34.1883	84.8914	66.8468	12.7387	6.36933
87Sp0		109.54	40.604	68.9355
87Sp0		81.4216	47.2333	34.1883
87Sp0		94.8977	46.3551	48.5426
87Sp0		269.505	184.613	84.8914
87Sp0		163.624	85.8459	77.7779
90Sp0		111.018	41.4441	69.5742	1358.18	3111.21	1270.15	12.9321	7705.79	107.592	116.2	58.1001
90Sp0		7768.84	63.0495	7705.79
90Sp0		71.3846	43.6332	27.7514
90Sp0		79.11	66.1779	12.9321
90Sp0		418.696	138.724	279.972
90Sp0		175.559	122.487	53.0715
92Sp0		83.9638	43.5932	40.3706	298.502	345.657	141.114	40.3706	917.671	208.243	195.623	97.8116
92Sp0		164.66	44.2982	120.361
92Sp0		111.325	41.2364	70.0889
92Sp0		185.008	40.4538	144.554
92Sp0		1227.62	309.953	917.671
92Sp0		602.245	104.279	497.966
92Sp8		33901.5	515.617	33385.9	28949	15569.5	6356.22	2569.35	49179.7	30486.3	5698.66	2849.33
92Sp8		49856.6	676.84	49179.7
92Sp8		37609.5	601.632	37007.8
92Sp8		27149.3	347.011	26802.3
92Sp8		25690.2	941.023	24749.2
92Sp8		2797.55	228.194	2569.35
93Sp8		107.139	76.634	30.5048	37.1178	15.6936	6.40689	20.6845	64.8768	34.2863	7.27464	3.63732
93Sp8		118.255	53.3779	64.8768
93Sp8		72.4014	51.7169	20.6845
93Sp8		108.778	63.623	45.1547
93Sp8		75.885	44.3585	31.5265
93Sp8		81.1136	51.1543	29.9593
94Sp0		67.4852	41.1039	26.3813	47.3251	29.0676	11.8668	15.6164	97.9771	42.5893	13.7093	6.85466
94Sp0		87.6521	35.8989	51.7532
94Sp0		89.0642	33.146	55.9182
94Sp0		77.1166	40.8122	36.3044
94Sp0		50.6226	35.0062	15.6164
94Sp0		133.022	35.0451	97.9771
94Sp8		130.162	38.0308	92.1312	113.482	24.9598	10.1898	91.1144	155.061	108.68	16.2641	8.13206
94Sp8		214.221	59.1593	155.061
94Sp8		125.335	34.2202	91.1144
94Sp8		141.561	43.9533	97.6076
94Sp8		168.364	43.0733	125.29
94Sp8		166.971	47.2817	119.689
95Sp0		157.563	39.6514	117.912	132.7	39.2132	16.0087	103.174	211.182	120.461	4.39701	2.1985
95Sp0		166.761	47.0962	119.665
95Sp0		169.343	42.4512	126.892
95Sp0		146.312	28.9354	117.377
95Sp0		139.852	36.6786	103.174
95Sp0		253.667	42.4846	211.182
95Sp8		115.633	44.8425	70.7908	49.0372	24.4255	9.97168	22.8588	86.0821	46.3205	17.2808	8.6404
95Sp8		71.7777	40.9485	30.8292
95Sp8		91.6333	46.9047	44.7286
95Sp8		84.6418	45.7083	38.9335
95Sp8		66.2397	43.3809	22.8588
95Sp8		138.156	52.0741	86.0821
96Sp0		101.781	41.9029	59.8783	52.398	26.6566	10.8825	19.4605	93.1496	50.4445	16.2486	8.12428
96Sp0		145.375	52.2254	93.1496
96Sp0		76.5534	44.2019	32.3515
96Sp0		61.0508	41.5903	19.4605
96Sp0		85.6271	43.8569	41.7702
96Sp0		110.889	43.1108	67.778
97Sp0		174.956	57.715	117.24	94.1628	19.9699	8.15266	68.0443	117.24	94.923	16.0925	8.04626
97Sp0		154.214	81.7695	72.4442
97Sp0		164.227	58.738	105.489
97Sp0		150.954	56.7461	94.208
97Sp0		133.167	65.1223	68.0443
97Sp0		181.39	73.8392	107.551
98Sp8		111.533	30.8925	80.6408	48.2876	26.2869	10.7316	25.7115	83.1974	45.2042	23.7248	11.8624
98Sp8		75.5639	39.1424	36.4215
98Sp8		69.7419	38.3627	31.3792
98Sp8		67.8064	42.0949	25.7115
98Sp8		124.489	41.2914	83.1974
98Sp8		83.5057	51.1304	32.3753
98Sp18		62.5416	34.7435	27.7981	48.3607	21.8411	8.91659	27.7981	81.4237	45.2356	16.6345	8.31724
98Sp18		79.3913	45.0399	34.3514
98Sp18		68.9685	30.8772	38.0913
98Sp18		69.1637	30.6952	38.4685
98Sp18		188.435	118.404	70.0311
98Sp18		141.977	60.5535	81.4237
99Sp8		289.959	42.1809	247.778	173.209	66.5044	27.1503	94.3545	247.778	174.281	58.6829	29.3414
99Sp8		142.669	37.8262	104.843
99Sp8		132.727	38.3724	94.3545
99Sp8		178.642	31.8083	146.834
99Sp8		403.248	186.128	217.12
99Sp8		286.902	58.576	228.326
100Sp8		18395.8	125.418	18270.4	18013.4	3315.62	1353.59	13922.2	22384.3	17943.4	2523.49	1261.75
100Sp8		22462.7	78.3272	22384.3
100Sp8		14442.8	162.358	14280.5
100Sp8		19586.6	63.8479	19522.7
100Sp8		14206.6	284.386	13922.2
100Sp8		19823.3	123.297	19700
100Sp16		75.5566	44.4486	31.108	49.1279	20.2478	8.26613	24.1704	70.6529	49.986	17.8952	8.94762
100Sp16		59.4507	35.2803	24.1704
100Sp16		110.2	39.547	70.6529
100Sp16		98.4193	33.0552	65.3641
100Sp16		79.05	40.7626	38.2874
100Sp16		108.969	43.7841	65.1846
101Sp8		138.111	34.4133	103.698	63.0104	44.7339	18.2625	25.8816	133.389	54.698	33.6532	16.8266
101Sp8		165.531	32.1427	133.389
101Sp8		59.8538	31.7964	28.0574
101Sp8		69.9351	30.7147	39.2204
101Sp8		56.7796	30.898	25.8816
101Sp8		80.8165	33	47.8165
102Sp8		64.7209	28.2967	36.4242	46.1539	7.29771	2.97928	36.4242	56.8494	45.9125	4.35847	2.17924
102Sp8		82.8645	34.1108	48.7537
102Sp8		97.0725	50.9626	46.1099
102Sp8		73.75	34.0611	39.6889
102Sp8		94.6666	45.5691	49.0975
102Sp8		88.7379	31.8885	56.8494
103Sp0		80.6128	28.4564	52.1564	22.8588	14.7743	6.03158	12.5723	52.1564	18.106	3.50614	1.75307
103Sp0		47.8292	27.6569	20.1723
103Sp0		54.9166	33.3972	21.5194
103Sp0		41.0682	28.4959	12.5723
103Sp0		45.0454	31.4033	13.6421
103Sp0		44.1368	27.0466	17.0902
104Sp8		61.5312	46.4777	15.0535	30.0873	32.0652	13.0906	5.1311	91.6249	20.9419	11.4985	5.74925
104Sp8		84.4337	46.4067	38.027
104Sp8		61.4235	48.0023	13.4212
104Sp8		56.7999	39.5339	17.266
104Sp8		149.594	57.9688	91.6249
104Sp8		40.5999	35.4688	5.1311
105Sp0		96.284	33.4821	62.8019	32.5192	21.0649	8.5997	6.234	62.8019	31.5199	14.2208	7.11042
105Sp0		51.004	29.3628	21.6412
105Sp0		54.8688	33.4643	21.4045
105Sp0		67	35.6543	31.3457
105Sp0		38.4579	32.2239	6.234
105Sp0		82.8676	31.1795	51.6881
105Sp10		105.438	32.7146	72.7229	50.6818	40.8458	16.6752	8.1351	111.593	46.0907	30.2061	15.103
105Sp10		106.25	35.0046	71.2454
105Sp10		68.3739	42.9688	25.4051
105Sp10		171.821	60.228	111.593
105Sp10		50.8062	42.6711	8.1351
105Sp10		56.3196	41.3303	14.9893
106Sp8		124.733	34.4644	90.2689	90.809	26.0006	10.6147	41.4607	111.521	97.9681	10.1802	5.09008
106Sp8		152.239	45.764	106.475
106Sp8		83.034	41.5733	41.4607
106Sp8		155.517	43.9955	111.521
106Sp8		139.089	32.0654	107.023
106Sp8		134.682	46.5763	88.1055
107Sp8		78.2604	34.7752	43.4852	93.7579	115.97	47.3447	35.1388	329.088	49.5801	14.4041	7.20206
107Sp8		108.616	37.4731	71.1431
107Sp8		73.836	38.6972	35.1388
107Sp8		78.5333	37.2757	41.2576
107Sp8		484.182	155.094	329.088
107Sp8		82.7187	40.2843	42.4344
108Sp0		97.2227	51.2174	46.0053	54.5555	7.35301	3.00185	46.0053	64.0497	54.3195	5.96839	2.98419
108Sp0		110.75	46.7003	64.0497
108Sp0		85.6198	38.1237	47.4961
108Sp0		89.6275	36.5404	53.0871
108Sp0		219.72	157.744	61.9764
108Sp0		98.4	43.6814	54.7186
108Sp8		61.4583	39.4342	22.0241	157.843	264.828	108.116	22.0241	696.731	57.0764	20.0665	10.0333
108Sp8		108.422	42.7663	65.6559
108Sp8		70.0201	41.8792	28.1409
108Sp8		114.565	40.6048	73.9604
108Sp8		949.478	252.747	696.731
108Sp8		107.156	46.6075	60.5484
109Sp0		97	46.6436	50.3564	91.2938	67.6399	27.6139	32.1335	219.044	74.1463	25.0312	12.5156
109Sp0		147.469	43.8591	103.61
109Sp0		96.2333	64.0998	32.1335
109Sp0		103.489	46.8341	56.6545
109Sp0		535.5	316.456	219.044
109Sp0		143.289	57.3239	85.9649
110Sp8		76.0208	28.2417	47.7791	58.5325	16.798	6.85776	30.0491	74.1371	61.7522	10.2403	5.12016
110Sp8		114.339	42.2598	72.0791
110Sp8		108.644	34.5073	74.1371
110Sp8		98.5441	36.7086	61.8355
110Sp8		63.6779	33.6288	30.0491
110Sp8		109.441	44.1256	65.315
111Sp8		83.9212	31.4938	52.4274	27.9262	15.5916	6.36525	11.8395	52.4274	25.8225	10.6254	5.31271
111Sp8		63.8166	50.6016	13.215
111Sp8		47.3333	35.4938	11.8395
111Sp8		83.8073	44.5917	39.2156
111Sp8		53.5983	28.3502	25.2481
111Sp8		70.9558	45.3445	25.6113
112Sp8		117.428	40.2042	77.2237	77.9249	22.3906	9.14092	41.3873	100.273	81.4723	14.3983	7.19915
112Sp8		100.31	58.9226	41.3873
112Sp8		145.899	45.6262	100.273
112Sp8		106.113	42.6201	63.4927
112Sp8		138.087	41.4035	96.6834
112Sp8		152.667	64.1773	88.4893
113Sp0		105.211	48.9634	56.2476	27.7382	21.8787	8.93193	4.0665	56.2476	26.5287	18.3884	9.19418
113Sp0		48.5842	44.5177	4.0665
113Sp0		67.1612	46.969	20.1922
113Sp0		51.322	42.7822	8.5398
113Sp0		96.4576	44.4474	52.0102
113Sp0		64.7356	39.3628	25.3728
114Sp0		53.8064	39.8189	13.9875	74.7268	105.848	43.2124	13.9875	286.172	37.0503	25.4479	12.7239
114Sp0		75.518	52.6174	22.9006
114Sp0		130.452	55.784	74.6676
114Sp0		71.5441	51.3337	20.2104
114Sp0		340.094	53.9213	286.172
114Sp0		80.2753	49.8528	30.4225
115Sp0		75.3863	48.2763	27.11	56.8693	55.816	22.7868	14.7507	166.337	40.0321	15.1221	7.56105
115Sp0		213.625	47.2882	166.337
115Sp0		104	44.5167	59.4833
115Sp0		60.0511	45.3004	14.7507
115Sp0		77.8437	48.8024	29.0413
115Sp0		86.1333	41.6396	44.4937
115Sp8		168.978	49.2406	119.737	778.26	1703.6	695.494	42.9711	4255.25	92.8345	25.7169	12.8584
115Sp8		122.504	79.5334	42.9711
115Sp8		153.565	56.5947	96.9705
115Sp8		151.938	55.1093	96.8282
115Sp8		135.818	78.016	57.8021
115Sp8		4323	67.7477	4255.25
116Sp8		78.4895	44.3715	34.118	22.6453	14.9048	6.08487	-3.012	37.8582	25.2563	8.03676	4.01838
116Sp8		65.9014	47.0725	18.8289
116Sp8		79.0579	41.1997	37.8582
116Sp8		70.1295	40.1336	29.9959
116Sp8		52.3274	34.2449	18.0825
116Sp8		36.5877	39.5997	-3.012
119Sp8		76.4072	33.1979	43.2093	161.881	206.485	84.2973	37.3247	540.666	98.3232	112.591	56.2956
119Sp8		69.3709	32.0462	37.3247
119Sp8		579.312	38.6465	540.666
119Sp8		71.4795	29.49	41.9895
119Sp8		369.125	101.921	267.204
119Sp8		75.9354	35.0454	40.89
119Sp14		3771.57	65.7353	3705.84	4649.84	3784.85	1545.16	1523.83	9834.29	4135.23	3362.33	1681.17
119Sp14		9985.03	150.74	9834.29
119Sp14		1587.9	64.0647	1523.83
119Sp14		9085.62	88.2884	8997.33
119Sp14		2533.34	249.107	2284.23
119Sp14		1617.75	64.2367	1553.51
120Sp8		43343.1	91.6308	43251.5	44517.8	2350.09	959.421	41816.8	47350.6	44484.9	2024.03	1012.02
120Sp8		47471.7	121.143	47350.6
120Sp8		41890.2	73.4107	41816.8
120Sp8		42406.5	65.6951	42340.8
120Sp8		46017.9	327.591	45690.3
120Sp8		46784.8	127.69	46657.1
120Sp14		36880.5	89.0786	36791.5	36450.1	1094.89	446.988	34890.7	38192.6	36404.4	415.385	207.693
120Sp14		38271.5	78.9546	38192.6
120Sp14		35990.3	72.974	35917.3
120Sp14		36787.4	82.5074	36704.9
120Sp14		34956.4	65.7539	34890.7
120Sp14		36289.1	85.2994	36203.8
121Sp8		41959.6	78.6217	41881	40855	3197.92	1305.55	35336.3	44320.5	41368.3	1593.1	796.551
121Sp8		43001.3	110.383	42890.9
121Sp8		41646.2	78.8298	41567.4
121Sp8		44512.6	192.066	44320.5
121Sp8		39208.2	74.4394	39133.8
121Sp8		35389.1	52.8121	35336.3
121Sp14		44431.6	186.941	44244.6	44747.4	4967.66	2028.04	38316.8	53292.8	44218.7	1622.22	811.11
121Sp14		43725.8	319.877	43405.9
121Sp14		53714.9	422.111	53292.8
121Sp14		38521.1	204.3	38316.8
121Sp14		46670.7	197.958	46472.8
121Sp14		43023.8	272.353	42751.5
122Sp8		44053.5	82.2817	43971.2	40681.4	3946.15	1611.01	36601.4	46694.5	40198.1	2835.66	1417.83
122Sp8		39218.9	60.0532	39158.8
122Sp8		40501.4	78.0031	40423.4
122Sp8		37302.3	63.141	37239.1
122Sp8		36639.7	38.3428	36601.4
122Sp8		46803	108.506	46694.5
123Sp10		46.7862	39.6718	7.1144	27.117	16.4453	6.71377	7.1144	53.8899	25.4245	8.63885	4.31943
123Sp10		132.536	78.646	53.8899
123Sp10		54.4788	35.3696	19.1092
123Sp10		61.8181	42.6124	19.2057
123Sp10		74	36.53	37.47
123Sp10		64.3731	38.4601	25.913
126Sp8		39080.4	227.493	38852.9	37072.6	1524.66	622.439	35207.4	38852.9	37093.9	1287.46	643.732
126Sp8		37983.1	196.732	37786.4
126Sp8		35338.4	130.996	35207.4
126Sp8		35685.6	198.831	35486.7
126Sp8		38623.5	208.626	38414.8
126Sp8		36915.5	228.071	36687.4
126Sp14		36412.8	138.684	36274.1	35674.9	2430.81	992.372	33343.1	39575.4	35282.7	1661.1	830.549
126Sp14		39754.8	179.37	39575.4
126Sp14		33511.5	96.2979	33415.2
126Sp14		33451.8	108.707	33343.1
126Sp14		37159.6	130.531	37029.1
126Sp14		34511.5	99.2696	34412.2
126Sp16		31548.1	382.422	31165.6	30831	1357.3	554.117	29006.1	32884.9	30773.8	741.523	370.761
126Sp16		31253.7	420.827	30832.9
126Sp16		31820.7	438.421	31382.3
126Sp16		29312.4	306.341	29006.1
126Sp16		33408.8	523.958	32884.9
126Sp16		30092.1	377.712	29714.4
127Sp8		45834.5	161.142	45673.4	39878.1	3630.85	1482.29	34528.4	45673.4	39766.7	1104.66	552.332
127Sp8		39556.4	73.4979	39483
127Sp8		40260.8	106.641	40154.2
127Sp8		38469.9	63.6896	38406.2
127Sp8		34583	54.6527	34528.4
127Sp8		41117.8	94.418	41023.4
128Sp0		143.867	37.8537	106.013	64.879	27.2943	11.1429	37.4357	106.013	61.4564	20.2725	10.1362
128Sp0		86.824	40.3768	46.4472
128Sp0		127.239	36.9954	90.2432
128Sp0		101.466	40.4156	61.0503
128Sp0		88.5333	40.4484	48.0849
128Sp0		72.7661	35.3304	37.4357
129Sp0		92.9062	43.2321	49.6741	53.8962	21.0169	8.58013	19.4302	83.0138	55.2334	7.43116	3.71558
129Sp0		57.3855	37.9553	19.4302
129Sp0		124.594	41.5799	83.0138
129Sp0		102.656	39.907	62.7492
129Sp0		86.4745	38.3984	48.0761
129Sp0		99.1739	38.7399	60.434
130Sp8		111.883	43.4862	68.3971	52.0896	15.5589	6.3519	33.5554	69.0598	52.4805	13.8839	6.94193
130Sp8		90.487	39.0964	51.3906
130Sp8		94.2279	38.8203	55.4076
130Sp8		70.093	35.3661	34.7269
130Sp8		80.3181	46.7627	33.5554
130Sp8		115.167	46.1068	69.0598
131Sp8		126.464	50.3186	76.1451	80.8887	32.8506	13.4112	43.7085	142.069	74.8887	6.49079	3.2454
131Sp8		128.688	45.1159	83.5716
131Sp8		185.355	43.2857	142.069
131Sp8		86.6833	42.9748	43.7085
131Sp8		112.983	42.9549	70.0284
131Sp8		108.031	38.2216	69.8096
132Sp0		100.677	36.9148	63.7626	60.2632	38.5378	15.733	23.8338	116.79	55.2389	30.5641	15.282
132Sp0		57.1559	33.3117	23.8442
132Sp0		59.7796	35.9458	23.8338
132Sp0		150.938	34.1477	116.79
132Sp0		75.0312	35.5842	39.447
132Sp0		130.156	36.2543	93.9019
133Sp10		47.6544	46.1502	1.5042	14.3928	12.9542	5.28853	-2.0963	29.9876	14.6163	10.3886	5.1943
133Sp10		69.7954	39.8078	29.9876
133Sp10		52.7862	41.3964	11.3898
133Sp10		59.3145	34.5345	24.78
133Sp10		51.2258	53.3221	-2.0963
133Sp10		57.3225	36.5312	20.7913
134Sp0		70.2931	41.6618	28.6313	22.3454	13.4057	5.47286	2.0167	38.9746	23.2703	8.27361	4.13681
134Sp0		63.1333	39.2528	23.8805
134Sp0		78.5763	39.6017	38.9746
134Sp0		67.8	38.6153	29.1847
134Sp0		34.6086	32.5919	2.0167
134Sp0		53.7741	42.3893	11.3848
134Sp8		123.422	43.5883	79.8339	77.0139	65.6705	26.8099	13.9047	166.002	70.5442	56.2553	28.1277
134Sp8		78.0344	44.369	33.6654
134Sp8		57.6774	43.7727	13.9047
134Sp8		184.938	38.6833	146.254
134Sp8		214.2	48.1978	166.002
134Sp8		60.0092	37.586	22.4232
136Sp0		54.8064	43.2028	11.6036	32.5243	14.048	5.73509	11.6036	53.8147	32.4319	5.6494	2.8247
136Sp0		64.5497	30.7096	33.8401
136Sp0		66.0806	38.1238	27.9568
136Sp0		62.7217	34.6315	28.0902
136Sp0		96.7187	42.904	53.8147
136Sp0		74.6551	34.8146	39.8405
136Sp8		117.625	49.401	68.224	76.0717	31.0174	12.6628	40.1169	119.951	74.0906	22.9244	11.4622
136Sp8		167.375	47.4242	119.951
136Sp8		85.6395	45.5226	40.1169
136Sp8		101.284	37.3373	63.9467
136Sp8		104.729	48.2368	56.492
136Sp8		153.094	45.3942	107.7
137Sp0		87.0806	61.9045	25.1761	214.892	277.615	113.336	25.1761	773.84	122.584	30.8379	15.4189
137Sp0		171.311	51.5367	119.774
137Sp0		205.137	67.0449	138.092
137Sp0		116.033	35.3218	80.7115
137Sp0		223.044	71.2847	151.76
137Sp0		818.567	44.7263	773.84
138Sp0		348.656	41.5273	307.129	138.65	114.013	46.5455	49.838	307.129	118.733	95.1053	47.5526
138Sp0		88.7209	38.8829	49.838
138Sp0		298.4	38.9061	259.494
138Sp0		117.326	27.0734	90.253
138Sp0		98.8467	46.423	52.4237
138Sp0		108.562	35.8012	72.7613
140Sp0		318.367	36.5909	281.776	196.758	79.6248	32.5067	90.0197	293.408	199.279	60.3899	30.195
140Sp0		123.953	33.9334	90.0197
140Sp0		199.138	36.9745	162.163
140Sp0		197.659	50.4619	147.197
140Sp0		326.184	32.7761	293.408
140Sp0		246.783	40.8027	205.981
140Sp8		96.691	41.1028	55.5882	62.2478	31.1207	12.705	5.4852	86.6411	70.3402	15.9532	7.97659
140Sp8		78.0648	72.5796	5.4852
140Sp8		100.867	43.332	57.5346
140Sp8		121.711	38.6409	83.0702
140Sp8		118.983	32.3422	86.6411
140Sp8		122.906	37.7385	85.1677
141Sp8		42.9879	31.9774	11.0105	27.6644	18.4266	7.52262	11.0105	61.0495	23.4816	8.86553	4.43277
141Sp8		45.8122	31.222	14.5902
141Sp8		68.8499	33.1331	35.7168
141Sp8		92.6875	31.638	61.0495
141Sp8		47.7723	26.8126	20.9597
141Sp8		54.9919	32.3324	22.6595
142Sp8		71.5645	39.2947	32.2698	22.9861	5.93823	2.42427	16.1226	32.2698	22.381	3.72173	1.86087
142Sp8		55.1882	30.6443	24.5439
142Sp8		49.3346	25.8261	23.5085
142Sp8		48.4186	31.5681	16.8505
142Sp8		60.5161	44.3935	16.1226
142Sp8		50.5999	25.9788	24.6211
144Sp8		48780.1	193.35	48586.7	44676.6	16838.2	6874.16	29501.7	64417	43535.3	16252.7	8126.36
144Sp8		30400.5	60.3013	30340.2
144Sp8		65535	1199.73	64335.3
144Sp8		65535	1118.02	64417
144Sp8		29561.3	59.6303	29501.7
144Sp8		30926.1	47.2697	30878.8
144Sp14		3307.72	103.208	3204.52	4817.91	3204.72	1308.32	1916.53	10319.6	4167.83	1912.6	956.301
144Sp14		10612.9	293.332	10319.6
144Sp14		2819.7	146.692	2673.01
144Sp14		3945.28	96.044	3849.23
144Sp14		7019.22	74.6677	6944.55
144Sp14		1953.44	36.9118	1916.53
145Sp0		148.634	49.1463	99.4874	90.6058	25.5569	10.4336	56.6019	125.228	90.4513	17.4234	8.7117
145Sp0		168.453	43.2256	125.228
145Sp0		144.597	39.139	105.458
145Sp0		103.324	46.7219	56.6019
145Sp0		131.495	40.519	90.9764
145Sp0		101.839	35.9561	65.8832
146Sp0		108.594	36.6093	71.9844	60.7056	69.1679	28.2377	7.9021	192.553	40.9445	26.9996	13.4998
146Sp0		230.068	37.5148	192.553
146Sp0		58.4107	41.3892	17.0215
146Sp0		39.0947	31.1926	7.9021
146Sp0		89.0555	33.9802	55.0753
146Sp0		51.7673	32.0705	19.6968
147Sp0		53.25	42.2911	10.9589	33.0207	15.3782	6.27814	10.9589	52.996	33.5423	9.92686	4.96343
147Sp0		74.1954	40.9429	33.2525
147Sp0		56.6747	37.0073	19.6674
147Sp0		84.1875	31.1915	52.996
147Sp0		94.9583	55.498	39.4603
147Sp0		79.7627	37.9737	41.789
148Sp0		102.783	35.6567	67.1266	93.8191	66.3353	27.0813	28.4034	211.411	80.7752	32.7326	16.3663
148Sp0		57.4244	29.021	28.4034
148Sp0		250.031	38.6205	211.411
148Sp0		123	29.602	93.398
148Sp0		154.719	35.5616	119.157
148Sp0		85.1056	41.6866	43.419
148Sp8		76.7823	35.0544	41.7279	51.9255	9.69281	3.95707	41.7279	64.7293	51.2739	8.16754	4.08377
148Sp8		94.4567	38.5286	55.9281
148Sp8		80.9959	35.8854	45.1105
148Sp8		83.4176	39.7359	43.6817
148Sp8		102.083	37.354	64.7293
148Sp8		91.4947	31.1194	60.3753
152Sp8		46925.8	132.821	46793	41599.1	3316.47	1353.94	36631.7	46793	41542.5	1053.61	526.805
152Sp8		42754.6	77.1705	42677.5
152Sp8		40534.2	54.7881	40479.4
152Sp8		42249.8	68.9669	42180.9
152Sp8		36680.2	48.5322	36631.7
152Sp8		40889.5	57.1747	40832.3
152Sp14		36114.5	63.5782	36050.9	38637.8	3495.24	1426.92	34035.2	41846.4	38986.3	3115.5	1557.75
152Sp14		41935.3	88.9747	41846.4
152Sp14		36596.4	58.9642	36537.4
152Sp14		41871.7	121.928	41749.8
152Sp14		41687.9	80.7934	41607.1
152Sp14		34085.3	50.0943	34035.2
153Sp0		86.9357	41.6723	45.2634	61.6841	18.0111	7.35302	45.2634	93.9334	57.7269	9.12345	4.56173
153Sp0		97.6376	38.6692	58.9684
153Sp0		86.7666	37.6288	49.1378
153Sp0		93.8387	41.023	52.8157
153Sp0		112.644	42.6587	69.9857
153Sp0		139.323	45.3901	93.9334
153Sp8		51.4235	40.0385	11.385	26.9713	16.7765	6.84899	11.385	52.1011	24.5854	13.0391	6.51953
153Sp8		54.1788	40.3677	13.8111
153Sp8		83.8125	40.6072	43.2053
153Sp8		58.4678	40.6764	17.7914
153Sp8		89.6999	37.5988	52.1011
153Sp8		63.25	39.7163	23.5337
153Sp23		45.2395	25.5345	19.705	35.7667	22.8343	9.32205	12.0867	75.3507	31.7908	11.7778	5.88892
153Sp23		55.5581	27.1238	28.4343
153Sp23		75.1875	27.3213	47.8662
153Sp23		46.513	34.4263	12.0867
153Sp23		64.3333	33.1758	31.1575
153Sp23		114.031	38.6805	75.3507
154Sp0		74.2962	32.4109	41.8853	39.3078	13.9906	5.71163	15.1905	52.8456	41.9527	7.86941	3.93471
154Sp0		80.5092	33.3086	47.2006
154Sp0		57.3367	42.1462	15.1905
154Sp0		86.5166	33.671	52.8456
154Sp0		65.8888	35.0357	30.8531
154Sp0		84.5	36.6281	47.8719
154Sp8		71.1884	58.4758	12.7126	39.8789	22.8411	9.32483	12.7126	75.5858	37.7437	13.8726	6.93629
154Sp8		64.6686	34.4727	30.1959
154Sp8		93.9724	38.3394	55.633
154Sp8		118.656	43.0704	75.5858
154Sp8		82.7816	41.6389	41.1427
154Sp8		63.9333	39.9299	24.0034
155Sp8		46786.5	157.055	46629.4	46673.8	3020.92	1233.28	41758.7	51015.8	46817	919.485	459.742
155Sp8		41839.3	80.6539	41758.7
155Sp8		48200.3	245.283	47955
155Sp8		51485.1	469.322	51015.8
155Sp8		45980.2	252.608	45727.6
155Sp8		47449	492.787	46956.2
156Sp8		46341.1	132.898	46208.3	40088.7	3279.48	1338.84	36781.3	46208.3	39385.7	1066.22	533.108
156Sp8		39560.9	53.5997	39507.3
156Sp8		40871.7	64.9145	40806.7
156Sp8		36838.7	57.4447	36781.3
156Sp8		38975.9	55.9145	38920
156Sp8		38365.8	56.8794	38308.9
158Sp8		746.087	42.2308	703.856	1249.97	279.085	113.936	703.856	1469.86	1331.53	73.5819	36.791
158Sp8		1360.52	44.8385	1315.68
158Sp8		1488	50.4988	1437.5
158Sp8		1354.75	49.5787	1305.17
158Sp8		1513.2	43.3389	1469.86
158Sp8		1310.82	43.0599	1267.76
159Sp8		33076	72.9685	33003.1	38728.5	12558.7	5127.08	30606.1	64094.1	34417.7	1276.31	638.156
159Sp8		34840.2	66.8053	34773.4
159Sp8		36072.9	77.3286	35995.6
159Sp8		65535	1440.88	64094.1
159Sp8		30656.2	50.0375	30606.1
159Sp8		33967.9	69.3004	33898.6
159Sp14		22674.5	57.5942	22616.9	29550.1	7143.52	2916.33	18940.8	35843.2	30629.2	5725.09	2862.54
159Sp14		35614	50.1792	35563.8
159Sp14		18986.9	46.1493	18940.8
159Sp14		33814.9	58.3888	33756.5
159Sp14		35908.8	65.5997	35843.2
159Sp14		30623.8	44.4146	30579.4
161Sp8		28418.8	45.8427	28372.9	28782.9	1873.37	764.8	26166.6	30638.8	28973	1539.86	769.93
161Sp8		26208.4	41.7965	26166.6
161Sp8		30308.5	55.614	30252.8
161Sp8		27119.1	48.672	27070.4
161Sp8		30709.6	70.8067	30638.8
161Sp8		30311	115.051	30195.9
162Sp8		41022.5	110.943	40911.5	42199	1984.43	810.142	39494	45247.1	42113.2	1008.76	504.38
162Sp8		41703.9	54.0885	41649.8
162Sp8		43071.9	64.6918	43007.2
162Sp8		39533.3	39.2216	39494
162Sp8		42969.2	84.8104	42884.4
162Sp8		45339.5	92.4274	45247.1
162Sp14		32092.5	39.6444	32052.8	37821.9	8889.22	3629.01	30444	52421.9	36016.3	6176.79	3088.39
162Sp14		31316.6	35.0976	31281.5
162Sp14		44888.5	135.498	44753
162Sp14		52676.3	254.459	52421.9
162Sp14		30493.5	49.4623	30444
162Sp14		36047.6	69.8104	35977.8
163Sp8		15182.2	44.8833	15137.3	9196.54	10437.8	4261.23	166.026	24526.7	7621.62	8529.49	4264.75
163Sp8		213.679	47.652	166.026
163Sp8		24580.4	53.6996	24526.7
163Sp8		246.633	34.6684	211.965
163Sp8		14923.7	45.4143	14878.3
163Sp8		286.281	27.3481	258.933
164Sp0		39501.1	57.0109	39444.1	41191.6	4741.59	1935.75	37331	50559.9	39814.7	848.442	424.221
164Sp0		37383.6	52.6721	37331
164Sp0		38866.5	52.7208	38813.8
164Sp0		50747.2	187.231	50559.9
164Sp0		40363.2	62.7043	40300.5
164Sp0		40764.2	63.7588	40700.4
164Sp8		32419.8	53.3122	32366.5	46267.9	13746.3	5611.89	32366.5	64130	45277.7	11952.3	5976.17
164Sp8		37347.4	63.7754	37283.6
164Sp8		41031.4	101.56	40929.9
164Sp8		39899.3	61.1641	39838.1
164Sp8		65535	1405.01	64130
164Sp8		63863.4	804.342	63059.1
165Sp0		42560.9	101.255	42459.6	42356.1	6998.28	2857.03	37307.5	56234	40148.8	1560.81	780.406
165Sp0		37363.1	55.6094	37307.5
165Sp0		39706.4	61.6886	39644.7
165Sp0		56536.8	302.853	56234
165Sp0		39513.1	64.5513	39448.6
165Sp0		39122.6	80.1786	39042.4
166Sp0		33347.9	46.255	33301.7	33601.9	3654.57	1491.97	31009.2	40853.7	32437.2	825.017	412.508
166Sp0		40935.1	81.403	40853.7
166Sp0		31063.2	54.0483	31009.2
166Sp0		31522.8	44.0497	31478.7
166Sp0		32963.2	48.0341	32915.1
166Sp0		32095.8	42.6364	32053.2
167MDPLys		35.4018	32.3744	3.0274	22.69	19.0503	7.77726	3.0274	53.5428	19.8924	12.1759	6.08793
167MDPLys		46.2903	35.8867	10.4036
167MDPLys		47.1924	34.9803	12.2121
167MDPLys		88.875	35.3322	53.5428
167MDPLys		73.5	36.4108	37.0892
167MDPLys		50.5587	30.6939	19.8648
168Sp8		21131.8	290.735	20841	20358.6	8595.54	3509.11	8436.35	31044.5	20667.7	6129.34	3064.67
168Sp8		25576	385.307	25190.7
168Sp8		31450.1	405.69	31044.5
168Sp8		12029.6	81.5271	11948.1
168Sp8		8491.21	54.8639	8436.35
168Sp8		25036.2	345.197	24691
169Sp8		104.204	38.3205	65.884	32.9621	19.4712	7.94908	12.6518	65.884	29.8092	10.947	5.47351
169Sp8		97.4375	56.2936	41.1439
169Sp8		79.1944	41.9829	37.2115
169Sp8		54.3302	41.6784	12.6518
169Sp8		73	51.9666	21.0334
169Sp8		70.7377	50.8898	19.8479
170Sp8		36629.3	90.7444	36538.6	35703.5	1317.65	537.93	33684.6	37370	35791.6	773.954	386.977
170Sp8		34787.6	59.2894	34728.3
170Sp8		33744	59.3527	33684.6
170Sp8		35855.6	76.9956	35778.6
170Sp8		37449.2	79.1814	37370
170Sp8		36198.1	77.3573	36120.8
171Sp8		39285.2	53.2995	39231.9	40057.3	1297.05	529.518	37820.4	41237.8	40321.5	760.6	380.3
171Sp8		41304.4	66.6035	41237.8
171Sp8		40777.1	56.3009	40720.8
171Sp8		40994.7	53.7138	40941
171Sp8		37870.6	50.1177	37820.4
171Sp8		40451.9	59.7281	40392.2
173Sp8		44003.1	118.228	43884.9	42207.4	4304.68	1757.38	39059.9	50289.5	40973.8	1944.04	972.019
173Sp8		40158.5	63.9144	40094.6
173Sp8		50486.3	196.864	50289.5
173Sp8		39922.9	80.0914	39842.8
173Sp8		39124.5	64.6883	39059.9
173Sp8		40141.4	68.3835	40073.1
176Sp8		41002.8	56.1196	40946.6	42083.5	1537.88	627.837	39616.8	43894.6	42247.4	885.615	442.808
176Sp8		43963.2	68.5563	43894.6
176Sp8		42874.1	49.5652	42824.6
176Sp8		42859.6	68.5558	42791
176Sp8		39665.6	48.8707	39616.8
176Sp8		42484	56.7394	42427.3
176Sp14		58060.1	404.959	57655.1	44309.3	13167.9	5375.78	34433.8	64219.9	41800.5	10767.8	5383.92
176Sp14		34483.2	49.4318	34433.8
176Sp14		35644.9	49.7549	35595.2
176Sp14		39441.2	76.803	39364.4
176Sp14		34639	51.656	34587.4
176Sp14		65535	1315.15	64219.9
177Sp8		40576.4	66.4194	40509.9	41585	1726.65	704.902	39335.3	44202	41493.2	993.854	496.927
177Sp8		42946.3	70.1451	42876.1
177Sp8		41302.2	53.9653	41248.2
177Sp8		41400.3	61.871	41338.4
177Sp8		39392.1	56.8078	39335.3
177Sp8		44294.4	92.4877	44202
178Sp8		76.6018	35.6204	40.9814	39.7248	14.065	5.742	22.8042	60.2928	38.8129	9.59933	4.79967
178Sp8		63.409	38.0054	25.4036
178Sp8		87.0887	38.8638	48.2249
178Sp8		86.5909	45.9493	40.6416
178Sp8		101.469	41.1759	60.2928
178Sp8		66.6599	43.8557	22.8042
179Sp8		118.273	41.5672	76.7055	60.6753	26.2809	10.7292	34.4851	105.015	56.1378	15.4824	7.74119
179Sp8		150.125	45.1096	105.015
179Sp8		81.0999	41.862	39.2379
179Sp8		69.0877	34.6026	34.4851
179Sp8		93.2187	37.5458	55.6729
179Sp8		89.375	36.4403	52.9347
180Sp8		137.969	39.2706	98.6981	73.0168	25.1952	10.2859	41.0612	103.788	73.3129	20.0467	10.0234
180Sp8		89.6875	39.4968	50.1907
180Sp8		71.7777	30.7165	41.0612
180Sp8		105.867	37.1498	68.7168
180Sp8		112.783	37.1365	75.6461
180Sp8		138.438	34.6497	103.788
181Sp8		112.889	35.9365	76.9523	90.9562	31.7729	12.9712	45.924	139.324	90.1222	15.0268	7.51341
181Sp8		123.854	36.4859	87.3682
181Sp8		182.125	42.8006	139.324
181Sp8		126.906	42.4161	84.4901
181Sp8		83.1911	37.2671	45.924
181Sp8		150.443	38.7648	111.678
182Sp8		238.733	43.9345	194.799	219.436	52.2962	21.3498	157.112	289.185	217.579	40.4621	20.231
182Sp8		218.783	39.3779	179.405
182Sp8		268.818	43.9738	224.844
182Sp8		204.15	47.0377	157.112
182Sp8		311.812	40.5437	271.269
182Sp8		335.844	46.6592	289.185
183Sp8		121.688	44.1117	77.5758	56.9696	33.8631	13.8245	18.1762	99.8876	55.9385	28.1804	14.0902
183Sp8		60.7875	42.6113	18.1762
183Sp8		140.772	40.8844	99.8876
183Sp8		75.9425	52.5368	23.4057
183Sp8		118.349	37.0065	81.3423
183Sp8		78.6448	37.2146	41.4302
184Sp8		123.645	45.353	78.2921	298.671	552.154	225.416	30.0349	1422.47	84.8788	46.3557	23.1779
184Sp8		161.5	95.6655	65.8345
184Sp8		89	58.9651	30.0349
184Sp8		232.222	81.0862	151.136
184Sp8		1475.53	53.0581	1422.47
184Sp8		131.568	87.3153	44.2528
185Sp8		228.969	45.6965	183.272	125.398	45.2987	18.4931	90.4595	183.272	119.665	43.0436	21.5218
185Sp8		233.7	50.5133	183.187
185Sp8		135.614	45.1544	90.4595
185Sp8		157.45	48.059	109.391
185Sp8		129.978	36.965	93.0127
185Sp8		148.057	54.9884	93.069
186Sp8		71.4083	62.2036	9.2047	109.433	133.664	54.5681	9.2047	375.59	67.9505	22.8159	11.4079
186Sp8		113.854	38.2941	75.56
186Sp8		67.625	33.6507	33.9743
186Sp8		118.318	36.2348	82.0833
186Sp8		418.931	43.3406	375.59
186Sp8		122.35	42.1654	80.1845
187Sp8		76.0406	30.5522	45.4884	57.2579	14.6391	5.97639	44.4306	84.4752	53.6605	6.17605	3.08802
187Sp8		87.3975	35.0067	52.3908
187Sp8		84.9305	25.694	59.2365
187Sp8		118.217	33.7421	84.4752
187Sp8		93.5999	36.0737	57.5262
187Sp8		81.884	37.4534	44.4306
188Sp0		176.068	37.125	138.943	101.755	27.809	11.353	57.3497	138.943	103.559	12.8957	6.44785
188Sp0		138.024	38.1823	99.8419
188Sp0		158.312	35.75	122.562
188Sp0		91.1156	33.7659	57.3497
188Sp0		124.193	30.167	94.0261
188Sp0		134.379	36.573	97.8063
189Sp0		106.833	35.3301	71.5032	75.863	43.9905	17.959	1.0039	120.515	83.4149	24.833	12.4165
189Sp0		164.165	43.6504	120.515
189Sp0		157.875	37.9966	119.878
189Sp0		111.307	33.9564	77.3504
189Sp0		59.305	58.3011	1.0039
189Sp0		127.896	62.9681	64.9277
190Sp9		199.547	26.6345	172.912	131.538	33.5485	13.6961	87.8007	172.912	132.128	25.8285	12.9142
190Sp9		161.871	30.4136	131.458
190Sp9		119.023	31.2225	87.8007
190Sp9		131.815	33.4616	98.3532
190Sp9		170.579	32.7805	137.799
190Sp9		197.883	36.9806	160.903
191Sp9		176.449	35.7799	140.669	190.485	36.5678	14.9287	140.669	232.768	192.368	28.2982	14.1491
191Sp9		235.318	36.2636	199.054
191Sp9		193.267	36.8059	156.461
191Sp9		259.667	34.78	224.887
191Sp9		264.258	31.4899	232.768
191Sp9		221.133	32.0622	189.071
192Sp9		72.2033	30.7702	41.4331	66.4328	54.8729	22.4018	20.2933	172.299	51.5013	16.6028	8.3014
192Sp9		203.333	31.0348	172.299
192Sp9		68.1976	27.748	40.4496
192Sp9		81.0322	32.7628	48.2694
192Sp9		106.344	30.4907	75.853
192Sp9		50.3076	30.0143	20.2933
195Sp12		143.578	30.2164	113.362	113.574	31.1038	12.6981	75.5524	166.7	109.797	13.0657	6.53286
195Sp12		150.533	32.5804	117.953
195Sp12		198.011	31.3111	166.7
195Sp12		109.565	34.0123	75.5524
195Sp12		151.483	34.0507	117.433
195Sp12		126.448	36.0061	90.4421
197Sp12		108.697	48.8298	59.8674	37.996	19.8089	8.08696	17.3057	61.4933	37.2942	18.072	9.03598
197Sp12		90.2794	72.9737	17.3057
197Sp12		110.178	48.6844	61.4933
197Sp12		70.0925	50.8931	19.1994
197Sp12		101.867	58.6634	43.2032
197Sp12		89.8064	62.8997	26.9067
198Sp12		208.375	44.6544	163.721	149.903	42.9738	17.544	91.2559	211.388	149.194	25.8964	12.9482
198Sp12		220.079	42.0593	178.02
198Sp12		261.217	49.8295	211.388
198Sp12		180.467	49.0643	131.402
198Sp12		170.283	46.65	123.633
198Sp12		140.847	49.5915	91.2559
199Sp9		76.1962	42.8404	33.3558	38.9943	25.2524	10.3093	11.3786	84.2206	34.5916	10.0472	5.02361
199Sp9		118.755	34.5349	84.2206
199Sp9		84.3411	35.1766	49.1645
199Sp9		58.2831	46.9045	11.3786
199Sp9		64.8785	36.9196	27.9589
199Sp9		68.2528	40.3657	27.8871
200Sp9		65.5509	32.4296	33.1213	67.0165	49.6534	20.2709	12.4124	156.116	58.3927	19.2315	9.61574
200Sp9		109.781	35.2941	74.4871
200Sp9		93.5161	39.748	53.7681
200Sp9		47.2954	34.883	12.4124
200Sp9		196.406	40.2906	156.116
200Sp9		111.6	39.4054	72.1945
203Sp12		300.069	43.2306	256.839	253.57	23.1461	9.44934	219.155	281.537	255.183	15.2944	7.64721
203Sp12		322.137	46.1424	275.994
203Sp12		278.333	36.9818	241.352
203Sp12		315.312	33.7751	281.537
203Sp12		258.865	39.71	219.155
203Sp12		281.535	34.9882	246.546
205Sp12		189.22	40.4866	148.734	149.893	33.6951	13.756	93.4802	189.93	153.987	16.5767	8.28833
205Sp12		131.206	37.7256	93.4802
205Sp12		208.985	42.878	166.107
205Sp12		227.29	37.36	189.93
205Sp12		201.033	32.7839	168.249
205Sp12		176.383	43.5256	132.858
208Sp0		63.7916	42.2129	21.5787	28.7553	16.5233	6.74561	11.9928	60.3069	25.058	3.36311	1.68155
208Sp0		83.0275	54.1984	28.8291
208Sp0		125.871	65.564	60.3069
208Sp0		78.6465	51.79	26.8565
208Sp0		51.845	28.8775	22.9675
208Sp0		56.3522	44.3594	11.9928
210Sp0		67.7258	40.83	26.8958	13.6922	16.5322	6.74925	-1.7069	39.9437	10.979	11.7026	5.85131
210Sp0		42.2874	43.9943	-1.7069
210Sp0		82.7187	42.775	39.9437
210Sp0		47.8098	42.9195	4.8903
210Sp0		51.3842	39.3132	12.071
210Sp0		43.8055	43.7464	0.0591
211Sp8		95.538	42.9945	52.5435	73.1688	34.8004	14.2072	52.5435	142.604	60.9664	8.4293	4.21465
211Sp8		105.558	44.5833	60.9748
211Sp8		90.0259	35.1508	54.8751
211Sp8		132.248	59.3642	72.8835
211Sp8		96.9838	41.8516	55.1322
211Sp8		184.979	42.3757	142.604
212Sp0		77.9111	39.4941	38.417	34.4251	18.3626	7.4965	17.1702	67.6683	30.4281	8.54744	4.27372
212Sp0		63.807	36.3621	27.4449
212Sp0		72.25	36.1418	36.1082
212Sp0		51.4647	34.2945	17.1702
212Sp0		93.5312	25.8629	67.6683
212Sp0		49.9259	30.1838	19.7421
213Sp8		70.8275	37.0801	33.7474	32.0564	19.4205	7.92839	15.8977	69.2649	26.7939	6.56826	3.28413
213Sp8		58.986	35.5513	23.4347
213Sp8		56.6963	37.3268	19.3695
213Sp8		109.219	39.9538	69.2649
213Sp8		51.3225	35.4248	15.8977
213Sp8		73.8771	43.2532	30.6239
216Sp0		97.2685	39.6126	57.6559	91.4808	31.612	12.9056	47.7938	122.514	94.6443	26.3626	13.1813
216Sp0		85.7058	37.912	47.7938
216Sp0		136.156	42.1357	94.0205
216Sp0		155.35	39.767	115.583
216Sp0		144.562	33.2449	111.318
216Sp0		165.562	43.0484	122.514
220Sp8		49041.3	386.259	48655	47959.1	4909.1	2004.13	41882.4	55457.9	47603.6	2990.67	1495.33
220Sp8		52052.5	720.397	51332.1
220Sp8		57266	1808.08	55457.9
220Sp8		45015.2	249.553	44765.6
220Sp8		42054.5	172.032	41882.4
220Sp8		45931.6	269.96	45661.7
220Sp14		34356.1	835.582	33520.5	34089.9	1686.3	688.428	32741.2	37126.4	33668	906.71	453.355
220Sp14		34002.1	887.323	33114.8
220Sp14		36075.1	1083.93	34991.2
220Sp14		33424.5	683.24	32741.2
220Sp14		38137.5	1011.08	37126.4
220Sp14		33691.4	646.021	33045.4
221Sp0		62.9722	30.0341	32.9381	125.135	142.499	58.1749	31.8295	406.831	78.038	39.1515	19.5757
221Sp0		95.4311	34.8528	60.5783
221Sp0		169.031	47.4086	121.623
221Sp0		443.118	36.2866	406.831
221Sp0		88.0172	56.1877	31.8295
221Sp0		139.419	42.4062	97.0131
223Sp0		157.114	38.1314	118.982	120.978	58.8294	24.017	64.5663	229.998	107.826	22.6933	11.3467
223Sp0		119.157	33.2467	85.9102
223Sp0		169.024	34.8151	134.209
223Sp0		308.064	78.0664	229.998
223Sp0		127.877	35.6752	92.2016
223Sp0		105.401	40.8348	64.5663
224Sp0		73.55	48.3238	25.2262	52.1853	67.6463	27.6165	9.3356	189.037	28.6848	5.96078	2.98039
224Sp0		239.562	50.5258	189.037
224Sp0		62.931	29.9281	33.0029
224Sp0		66.4717	32.0678	34.4039
224Sp0		48.3437	39.0081	9.3356
224Sp0		61.3548	39.2485	22.1063
225Sp0		72.701	35.3984	37.3026	67.8876	27.3356	11.1597	37.3026	101.639	67.096	23.5166	11.7583
225Sp0		121.427	33.5184	87.9091
225Sp0		82.2222	40.0925	42.1297
225Sp0		135.812	34.1737	101.639
225Sp0		80.4954	28.5558	51.9396
225Sp0		120.917	34.5108	86.4058
227Sp8		144.935	34.5898	110.346	119.62	102.478	41.8363	13.888	311.315	98.1299	30.192	15.096
227Sp8		103.596	50.4135	53.182
227Sp8		58.1937	44.3057	13.888
227Sp8		140.594	29.9337	110.66
227Sp8		358.031	46.7159	311.315
227Sp8		168.126	49.7948	118.332
229Sp8		46.2439	31.7993	14.4446	26.2819	24.3321	9.93354	-0.2803	55.0649	25.7268	21.7946	10.8973
229Sp8		73.7812	31.4308	42.3504
229Sp8		74.2888	28.7927	45.4961
229Sp8		35.3488	34.7328	0.616
229Sp8		84.6562	29.5913	55.0649
229Sp8		31.9907	32.271	-0.2803
230Sp0		51.5916	24.3483	27.2433	25.9834	16.1656	6.59956	4.0667	51.3704	25.1158	7.71954	3.85977
230Sp0		50.4593	33.066	17.3933
230Sp0		55.4516	34.5726	20.879
230Sp0		65.8437	30.8963	34.9474
230Sp0		82.8135	31.4431	51.3704
230Sp0		38.7708	34.7041	4.0667
230Sp8		76	32.5722	43.4278	65.2616	33.9981	13.8797	14.2207	102.846	68.6258	23.919	11.9595
230Sp8		98.2222	32.3544	65.8678
230Sp8		140.867	39.7825	101.084
230Sp8		141.25	38.4043	102.846
230Sp8		101.956	37.832	64.1235
230Sp8		119.89	105.669	14.2207
231Sp0		63.799	29.5741	34.2249	41.1397	21.1757	8.64496	12.2016	74.2281	40.1021	10.0912	5.04562
231Sp0		85.0469	30.9261	54.1208
231Sp0		39.5	27.2984	12.2016
231Sp0		57.5903	26.1027	31.4876
231Sp0		104.064	29.8364	74.2281
231Sp0		69.8	29.2249	40.5751
232Sp0		74.9062	47.8793	27.0269	27.9404	8.23277	3.36102	20.6202	39.3185	26.9259	7.11171	3.55585
232Sp0		63.8548	42.4915	21.3633
232Sp0		69.6444	47.2632	22.3812
232Sp0		77.4074	38.0889	39.3185
232Sp0		71.4862	50.866	20.6202
232Sp0		75.9424	39.0104	36.932
233Sp8		73.2873	48.6432	24.6441	68.7377	90.0918	36.7798	3.9918	247.068	40.3417	21.3212	10.6606
233Sp8		45.6976	41.7058	3.9918
233Sp8		298.719	51.6511	247.068
233Sp8		62.3083	42.8602	19.4481
233Sp8		134.933	73.9131	61.0202
233Sp8		94.4375	38.1829	56.2546
234Sp8		52808.6	227.458	52581.2	59655.9	4062.17	1658.37	52581.2	63110.5	60561	2397.48	1198.74
234Sp8		57910.2	603.393	57306.8
234Sp8		64383.4	1801.53	62581.8
234Sp8		64534.1	1423.65	63110.5
234Sp8		60993.7	767.309	60226.4
234Sp8		65423.7	3294.78	62128.9
235Sp0		74.1875	56.6092	17.5783	13.0348	17.2082	7.02522	-5.8994	39.8717	11.0591	11.3472	5.67358
235Sp0		73.5625	33.6908	39.8717
235Sp0		63.785	60.6425	3.1425
235Sp0		67.4516	43.859	23.5926
235Sp0		41.1204	47.0198	-5.8994
235Sp0		50.5578	50.6348	-0.077
236Sp8		151.274	58.9	92.3742	84.7796	17.3135	7.06819	60.2668	110.404	84.5018	8.96269	4.48135
236Sp8		136.298	44.595	91.7026
236Sp8		124.435	50.0742	74.3612
236Sp8		100.948	40.6807	60.2668
236Sp8		175.281	64.8773	110.404
236Sp8		133.477	53.9081	79.5691
237Sp8		75.6355	53.3639	22.2716	30.6771	15.292	6.24293	12.6196	50.2161	30.3067	12.394	6.19699
237Sp8		107.932	63.5917	44.3403
237Sp8		67.8985	50.113	17.7855
237Sp8		53.2325	40.6129	12.6196
237Sp8		88.9687	52.1392	36.8295
237Sp8		97.8437	47.6276	50.2161
238Sp0		648.622	55.7111	592.911	742.556	128.644	52.5185	592.911	928.326	733.525	92.2234	46.1117
238Sp0		972.398	44.0718	928.326
238Sp0		707.942	49.1126	658.829
238Sp0		850.516	43.5212	806.995
238Sp0		731.35	82.4679	648.882
238Sp0		872.743	53.348	819.395
240Sp8		95.875	50.4712	45.4038	39.9191	33.1978	13.5529	-6.3278	95.9148	37.4819	8.41439	4.2072
240Sp8		82.5999	41.3456	41.2543
240Sp8		75.5341	49.689	25.8451
240Sp8		134.312	38.3977	95.9148
240Sp8		187.583	193.911	-6.3278
240Sp8		87.9534	50.5291	37.4243
243Sp8		64186.8	8092.83	56094	56575.5	3381.53	1380.5	50735	60035.4	57170.6	1795.76	897.881
243Sp8		64127.2	4441.21	59686
243Sp8		63197.8	7505.79	55692
243Sp8		65535	14800	50735
243Sp8		64915.4	7704.97	57210.4
243Sp8		63657.4	3621.97	60035.4
244Sp8		41338.5	85.9734	41252.5	38413.7	11813.4	4822.81	14891	46492.6	42274.7	2554.04	1277.02
244Sp8		46218.6	169.353	46049.3
244Sp8		46624.1	131.458	46492.6
244Sp8		41483.8	90.6599	41393.1
244Sp8		40464.2	60.3278	40403.9
244Sp8		14954.4	63.4409	14891
244Sp14		35779.5	72.0929	35707.4	35588.2	1270.54	518.698	33834.9	37753.4	35485.3	298.467	149.234
244Sp14		37847.2	93.8201	37753.4
244Sp14		35626.1	71.9492	35554.1
244Sp14		33912.2	77.2304	33834.9
244Sp14		35709.8	77.7486	35632
244Sp14		35121.8	74.2425	35047.5
245Sp8		96.7777	41.8665	54.9112	38.4115	11.7961	4.81572	25.1297	54.9112	37.6071	9.02775	4.51387
245Sp8		66.1951	39.2805	26.9146
245Sp8		71.3555	36.3186	35.0369
245Sp8		64.3888	39.2591	25.1297
245Sp8		88.6736	48.6552	40.0184
245Sp8		82.1793	33.7209	48.4584
246Sp0		178.31	49.049	129.261	107.66	22.8144	9.31395	77.0064	133.04	108.979	18.3644	9.18219
246Sp0		141.186	47.5347	93.6518
246Sp0		192.244	59.2045	133.04
246Sp0		167.486	47.6964	119.79
246Sp0		142.565	49.3527	93.2125
246Sp0		112.682	35.6758	77.0064
247Sp0		85.258	31.2243	54.0337	32.0825	31.3044	12.7799	4.2911	85.0706	25.7834	19.6723	9.83614
247Sp0		51.2732	29.4606	21.8126
247Sp0		123.062	37.9919	85.0706
247Sp0		40.9647	32.4397	8.525
247Sp0		48.5762	29.814	18.7622
247Sp0		35.3333	31.0422	4.2911
248Sp0		93.125	34.409	58.716	54.1442	24.2407	9.89621	32.1996	93.9031	49.6907	16.293	8.14648
248Sp0		103.495	35.4146	68.0808
248Sp0		73.5872	36.9231	36.6641
248Sp0		68.2222	32.9203	35.3019
248Sp0		70.6128	38.4132	32.1996
248Sp0		132.719	38.8156	93.9031
249Sp0		182.376	40.3646	142.012	353.113	371.358	151.606	60.246	992.047	266.596	234.937	117.469
249Sp0		1085.32	93.2758	992.047
249Sp0		210.938	59.8811	151.056
249Sp0		104.92	44.6736	60.246
249Sp0		675.4	56.4852	618.915
249Sp0		341.029	186.627	154.402
249Sp8		110.484	44.2954	66.1884	49.7686	27.6922	11.3053	20.3677	91.9756	46.567	19.557	9.77852
249Sp8		90.647	30.3181	60.3289
249Sp8		48.5691	28.2014	20.3677
249Sp8		55.17	28.1078	27.0622
249Sp8		127.844	35.8681	91.9756
249Sp8		66	33.3113	32.6887
250Sp8		120.531	78.1529	42.3783	169.093	339.553	138.622	12.382	861.646	35.1326	13.0494	6.52468
250Sp8		73.3194	32.4741	40.8453
250Sp8		906.719	45.0726	861.646
250Sp8		73.2647	31.539	41.7257
250Sp8		58.0275	42.4462	15.5813
250Sp8		44.7854	32.4034	12.382
251Sp8		50.5104	42.9932	7.5172	34.9856	29.6891	12.1205	7.5172	73.9992	32.0993	26.4406	13.2203
251Sp8		101.444	30.5284	70.916
251Sp8		57.8167	33.5788	24.2379
251Sp8		100.812	26.8133	73.9992
251Sp8		53.1495	41.5111	11.6384
251Sp8		56.1895	34.5844	21.6051
252Sp0		342.565	54.0916	288.473	224.915	70.3092	28.7036	152.821	332.295	216.094	50.5889	25.2944
252Sp0		186.794	33.9728	152.821
252Sp0		402.568	70.2732	332.295
252Sp0		219.897	42.571	177.326
252Sp0		252.418	39.5054	212.913
252Sp0		222.843	37.1772	185.666
253Sp0		86.1166	49.8273	36.2893	32.5841	13.3169	5.43662	17.7161	54.3145	30.8685	7.78168	3.89084
253Sp0		61.9539	32.7507	29.2032
253Sp0		65.6396	28.2092	37.4304
253Sp0		81.25	26.9355	54.3145
253Sp0		48.8958	28.3446	20.5512
253Sp0		48.5806	30.8645	17.7161
253Sp8		43.5748	26.7209	16.8539	28.9685	31.5338	12.8736	-0.0853	81.6854	23.0528	20.0725	10.0362
253Sp8		37.7355	27.1816	10.5539
253Sp8		116.844	35.1583	81.6854
253Sp8		32.129	32.2143	-0.0853
253Sp8		82.5	29.6135	52.8865
253Sp8		38.2479	26.3312	11.9167
254Sp8		28.25	25.2516	2.9984	9.70013	5.97294	2.43844	2.9984	17.1485	9.51347	5.0941	2.54705
254Sp8		43.0714	27.9789	15.0925
254Sp8		50.3846	33.2361	17.1485
254Sp8		35.7333	29.2572	6.4761
254Sp8		40.3888	28.0068	12.382
254Sp8		31.5877	27.4844	4.1033
255Sp8		514.408	43.3733	471.034	395.065	64.1503	26.1892	298.892	471.034	400.116	42.6367	21.3183
255Sp8		497.239	36.9759	460.263
255Sp8		429.112	54.589	374.523
255Sp8		405.531	39.779	365.752
255Sp8		342.155	43.2631	298.892
255Sp8		442.903	42.9773	399.926
257Sp0		322.023	63.2122	258.81	92.1282	108.4	44.2542	2.8539	258.81	72.7763	84.6605	42.3303
257Sp0		45.157	42.3031	2.8539
257Sp0		58.5	55.1361	3.3639
257Sp0		65.0967	34.3208	30.7759
257Sp0		244	49.5109	194.489
257Sp0		103.969	41.4925	62.4762
258Sp0		110.424	41.9178	68.5059	48.3378	26.883	10.9749	15.0988	76.1639	49.6911	23.9933	11.9966
258Sp0		119.454	47.2151	72.2394
258Sp0		114.042	37.8777	76.1639
258Sp0		71.4764	40.3271	31.1493
258Sp0		56.9883	41.8895	15.0988
258Sp0		71.1502	44.2804	26.8698
258Sp8		45.2479	36.594	8.6539	68.778	82.9653	33.8704	2.3077	199.555	52.7013	62.8793	31.4397
258Sp8		40.5517	38.244	2.3077
258Sp8		54.8925	36.84	18.0525
258Sp8		78.3382	39.3178	39.0204
258Sp8		269.156	69.6012	199.555
258Sp8		195.453	50.3748	145.079
259Sp0		69.4687	43.7291	25.7396	27.8246	10.4479	4.26533	8.3891	36.262	30.5742	4.7125	2.35625
259Sp0		71.9111	36.9479	34.9632
259Sp0		63.5287	36.1877	27.341
259Sp0		76.1724	41.9195	34.2529
259Sp0		60.9351	52.546	8.3891
259Sp0		76.0999	39.8379	36.262
260Sp0		80.4347	60.3559	20.0788	101.147	127.972	52.2443	20.0788	358.665	57.0351	20.1072	10.0536
260Sp0		407.781	49.1161	358.665
260Sp0		100.094	42.0913	58.0024
260Sp0		134.767	50.5835	84.1831
260Sp0		92.25	42.9595	49.2905
260Sp0		72.4274	35.763	36.6644
261Sp0		145.227	44.3111	100.916	122.17	34.273	13.9919	76.8342	169.187	121.75	23.1415	11.5708
261Sp0		145.896	43.1071	102.789
261Sp0		189.911	51.5149	138.396
261Sp0		115.234	38.3997	76.8342
261Sp0		244.217	75.0298	169.187
261Sp0		188.046	43.1461	144.9
261Sp8		156.706	49.2781	107.428	166.062	217.08	88.6227	53.0286	607.064	84.0703	22.1369	11.0685
261Sp8		126.432	52.8528	73.579
261Sp8		151.227	54.463	96.7642
261Sp8		106.083	47.5734	58.5099
261Sp8		689.211	82.1468	607.064
261Sp8		99.4022	46.3736	53.0286
263Sp8		68.8225	54.2105	14.612	20.6531	21.3594	8.71993	0.5626	55.5565	16.9499	14.1937	7.09687
263Sp8		87.3437	49.7001	37.6436
263Sp8		54.9274	54.3648	0.5626
263Sp8		53.4352	46.7177	6.7175
263Sp8		115.387	59.8306	55.5565
263Sp8		52.1695	43.343	8.8265
264Sp0		47.6901	38.7954	8.8947	26.6013	10.916	4.45645	8.8947	38.2576	28.1138	6.76398	3.38199
264Sp0		58.3181	37.4983	20.8198
264Sp0		61.6842	34.094	27.5902
264Sp0		62.9333	36.0692	26.8641
264Sp0		62.6451	24.3875	38.2576
264Sp0		74.1333	36.9522	37.1811
267Sp8		106.89	46.1835	60.7064	30.762	28.1617	11.497	-9.2412	62.6996	32.7784	21.0466	10.5233
267Sp8		66.7706	40.6628	26.1078
267Sp8		57.2105	66.4517	-9.2412
267Sp8		58.4062	48.0562	10.35
267Sp8		113.821	51.1216	62.6996
267Sp8		85.7461	51.7968	33.9493
268Sp0		91.8833	41.8068	50.0765	57.1737	35.3576	14.4347	11.5014	114.636	54.2261	16.6146	8.30728
268Sp0		79.8145	46.3908	33.4237
268Sp0		104.411	43.4916	60.9196
268Sp0		157.833	43.197	114.636
268Sp0		50.3886	38.8872	11.5014
268Sp0		118.281	45.7967	72.4845
268Sp8		53.4244	35.5521	17.8723	33.5368	18.6105	7.59769	12.3913	63.6736	31.2889	10.8961	5.44806
268Sp8		103.161	39.4876	63.6736
268Sp8		69.6693	39.3486	30.3207
268Sp8		47.1097	34.7184	12.3913
268Sp8		79.125	34.6532	44.4718
268Sp8		70.8219	38.331	32.4909
269Sp0		328.118	30.6282	297.489	327.059	33.5718	13.7056	292.856	372.543	324.238	28.0763	14.0381
269Sp0		413.138	40.5948	372.543
269Sp0		339.24	36.1733	303.067
269Sp0		369.608	26.5513	343.057
269Sp0		323.655	30.7991	292.856
269Sp0		394.42	41.0789	353.341
270Sp0		59.7205	31.8373	27.8832	31.0479	16.086	6.56707	9.7314	56.3628	30.0483	8.05312	4.02656
270Sp0		62.7666	35.6405	27.1261
270Sp0		74.25	32.4822	41.7678
270Sp0		39.0861	29.3547	9.7314
270Sp0		94.1555	37.7927	56.3628
270Sp0		60.0994	36.6832	23.4162
271Sp0		87.917	32.3352	55.5818	344.287	512.464	209.213	-15.6419	1226.12	213.812	335.574	167.787
271Sp0		1311	84.8836	1226.12
271Sp0		105.897	33.9031	71.9934
271Sp0		158.018	173.66	-15.6419
271Sp0		79.0482	67.1111	11.9371
271Sp0		1291.62	575.889	715.736
271Sp8		89.25	37.2809	51.9691	33.7552	16.898	6.89858	6.5143	51.9691	36.012	10.544	5.27198
271Sp8		72.8467	29.9948	42.8519
271Sp8		78.6511	31.5304	47.1207
271Sp8		64.6875	36.5864	28.1011
271Sp8		62.3555	36.3812	25.9743
271Sp8		42.3055	35.7912	6.5143
272Sp8		175.569	38.6528	136.916	142.581	80.7537	32.9675	79.5924	301.863	118.507	17.789	8.89451
272Sp8		335.821	33.9588	301.863
272Sp8		170.91	40.3933	130.516
272Sp8		108.896	29.3034	79.5924
272Sp8		147.541	42.9026	104.639
272Sp8		135.234	33.2773	101.957
273Sp8		105.871	31.9065	73.9644	240.162	468.746	191.365	28.4476	1196.44	54.0198	15.4733	7.73667
273Sp8		97.534	44.5149	53.0191
273Sp8		1231.12	34.6804	1196.44
273Sp8		61.644	33.1964	28.4476
273Sp8		99.05	62.8702	36.1798
273Sp8		87.1999	34.2838	52.9161
274Sp0		37.0489	31.5088	5.5401	17.6237	28.3284	11.565	-7.4284	72.5556	10.1537	6.93224	3.46612
274Sp0		36.1061	43.5345	-7.4284
274Sp0		55.0186	36.8836	18.135
274Sp0		107.356	34.7999	72.5556
274Sp0		41.1724	27.53	13.6424
274Sp0		34.7209	31.4236	3.2973
275Sp0		325.391	34.0263	291.364	415.207	123.134	50.2691	291.364	614.598	396.32	80.1845	40.0922
275Sp0		445.013	31.1401	413.873
275Sp0		323.873	31.7799	292.093
275Sp0		520.628	34.2748	486.353
275Sp0		422.054	29.0913	392.963
275Sp0		652.985	38.3872	614.598
277Sp8		61.7931	31.0521	30.741	25.1584	16.6423	6.79418	3.986	39.2939	26.9177	15.5388	7.76941
277Sp8		65.3906	29.833	35.5576
277Sp8		67.3457	28.0518	39.2939
277Sp8		95.0625	57.6816	37.3809
277Sp8		40.3488	36.3575	3.9913
277Sp8		43.3117	39.3257	3.986
278Sp8		47.7926	26.1729	21.6197	2455.73	5822.46	2377.01	21.6197	14339.1	93.4299	122.725	61.3624
278Sp8		14380.8	41.7395	14339.1
278Sp8		57.2834	28.1075	29.1759
278Sp8		63.0588	31.2829	31.7759
278Sp8		316.844	39.3649	277.479
278Sp8		73.7555	38.4667	35.2888
280Sp0		69.1555	47.6915	21.464	21.8946	21.5662	8.80436	3.0988	62.462	16.4517	8.32678	4.16339
280Sp0		122.135	59.6735	62.462
280Sp0		55.7488	52.65	3.0988
280Sp0		69.2797	43.75	25.5297
280Sp0		61.9722	51.7896	10.1826
280Sp0		62.9294	54.2989	8.6305
281Sp0		79.2331	35.5278	43.7053	112.099	155.678	63.5552	20.6655	424.968	56.7401	29.8471	14.9236
281Sp0		124.906	44.2108	80.6954
281Sp0		62.7251	42.0596	20.6655
281Sp0		57.8704	37.1615	20.7089
281Sp0		120.9	39.0493	81.8507
281Sp0		469.625	44.6571	424.968
282Sp0		63.9795	45.0335	18.946	68.4315	42.6851	17.4261	18.946	139.817	62.9563	21.95	10.975
282Sp0		189.259	49.4416	139.817
282Sp0		96.2903	35.2026	61.0877
282Sp0		90.4604	53.04	37.4204
282Sp0		124.193	61.9275	62.2655
282Sp0		148.344	57.2919	91.0518
283Sp0		79.0209	38.0041	41.0168	33.2757	12.1802	4.97253	22.2899	51.2146	31.5374	9.78442	4.89221
283Sp0		55.776	33.4861	22.2899
283Sp0		58.5706	35.4229	23.1477
283Sp0		61.6562	38.6123	23.0439
283Sp0		81.3437	30.1291	51.2146
283Sp0		72.035	33.0936	38.9414
284Sp0		91.4385	34.6134	56.8251	144.102	219.801	89.7336	32.2216	592.137	60.064	4.52292	2.26146
284Sp0		102.565	35.8032	66.7616
284Sp0		100.585	42.1083	58.4763
284Sp0		97.3761	39.1833	58.1928
284Sp0		639.156	47.0193	592.137
284Sp0		74.2242	42.0026	32.2216
285Sp0		128.8	41.0679	87.7321	56.0018	26.6782	10.8913	20.3629	87.7321	56.979	20.6386	10.3193
285Sp0		118.898	44.1886	74.7097
285Sp0		66.1527	35.1515	31.0012
285Sp0		90.1818	40.3626	49.8192
285Sp0		57.5555	37.1926	20.3629
285Sp0		112.79	40.4044	72.3859
286Sp0		116.454	46.7689	69.6856	60.01	15.9533	6.5129	31.1427	77.7145	62.8007	5.61586	2.80793
286Sp0		100.585	38.8463	61.7391
286Sp0		118.659	40.9445	77.7145
286Sp0		69.0902	37.9475	31.1427
286Sp0		93.5	37.4273	56.0727
286Sp0		100.655	36.9496	63.7055
287Sp8		122.594	44.1787	78.415	54.3235	36.986	15.0995	6.8081	87.8762	57.8142	33.7025	16.8512
287Sp8		129.938	42.0613	87.8762
287Sp8		118.344	34.4749	83.8688
287Sp8		62.0277	55.2196	6.8081
287Sp8		47.1011	37.272	9.8291
287Sp8		95.6875	36.5437	59.1438
295Sp14		43560.9	93.3328	43467.6	40587.5	2065.72	843.325	37664.1	43467.6	40598.4	1223.97	611.985
295Sp14		41212.3	64.4474	41147.8
295Sp14		40460.4	87.6713	40372.7
295Sp14		39074.2	67.5074	39006.7
295Sp14		37747.2	83.161	37664.1
295Sp14		41969.6	103.18	41866.4
297Sp0		115.017	44.9688	70.0478	69.2339	30.6145	12.4983	37.0206	123.896	63.6217	13.3492	6.6746
297Sp0		170	46.1038	123.896
297Sp0		82.2732	45.2526	37.0206
297Sp0		77.7569	31.8636	45.8933
297Sp0		98.6022	36.9168	61.6854
297Sp0		117.844	40.9833	76.8604
298Sp0		234.357	43.9458	190.412	167.517	32.252	13.1668	135.961	215.312	163.457	24.8652	12.4326
298Sp0		200.639	52.3157	148.323
298Sp0		181.574	44.3911	137.183
298Sp0		177.731	41.7704	135.961
298Sp0		257.899	42.5864	215.312
298Sp0		213.863	35.9523	177.911
299Sp0		133.6	40.9475	92.6525	60.2745	26.2622	10.7215	28.7988	92.6525	60.049	21.6738	10.8369
299Sp0		89.4093	37.1525	52.2568
299Sp0		126.308	39.7629	86.5452
299Sp0		76.6693	41.3277	35.3416
299Sp0		107.438	41.3852	66.0523
299Sp0		66.7235	37.9247	28.7988
300Sp0		130.25	48.0666	82.1834	53.7566	20.7452	8.46921	21.926	82.1834	54.6076	10.4508	5.2254
300Sp0		101.969	48.9008	53.0679
300Sp0		110.433	42.9413	67.492
300Sp0		54.0657	32.1397	21.926
300Sp0		92.5555	36.731	55.8245
300Sp0		76.8548	34.809	42.0458
301Sp0		83	31.8775	51.1225	29.2123	13.4935	5.50871	17.8081	51.1225	26.5858	9.5336	4.7668
301Sp0		50.1228	27.3502	22.7726
301Sp0		75.1724	34.3837	40.7887
301Sp0		59.7058	39.418	20.2878
301Sp0		61.3372	38.843	22.4942
301Sp0		44.0443	26.2362	17.8081
302Sp0		75.3724	39.8259	35.5465	40.0066	6.15927	2.51451	29.9013	46.9139	40.8061	3.52602	1.76301
302Sp0		87.5243	40.6104	46.9139
302Sp0		73.0321	43.1308	29.9013
302Sp0		78.2361	35.1522	43.0839
302Sp0		77.2651	34.9406	42.3245
302Sp0		81.5915	39.3221	42.2694
303Sp0		44.7342	25.9297	18.8045	36.9855	27.7508	11.3292	1.0644	66.1077	38.6852	23.8085	11.9043
303Sp0		28.6923	27.6279	1.0644
303Sp0		87.3125	31.7515	55.561
303Sp0		95.8928	29.7851	66.1077
303Sp0		44.2372	26.5883	17.6489
303Sp0		96.25	33.5236	62.7264
305Sp0		44.6718	37.0275	7.6443	19.2012	20.4667	8.3555	1.0971	54.6354	14.8686	12.0555	6.02775
305Sp0		55.3709	41.5126	13.8583
305Sp0		45.8064	44.7093	1.0971
305Sp0		88.4222	33.7868	54.6354
305Sp0		44.7187	38.9405	5.7782
305Sp0		66.7172	34.5235	32.1937
306Sp0		53.6837	30.3647	23.319	83.3145	148.54	60.6413	3.329	385.811	27.6868	3.71171	1.85585
306Sp0		439.308	53.4967	385.811
306Sp0		77.2982	46.7597	30.5385
306Sp0		66.4059	35.4144	30.9915
306Sp0		53.2129	49.8839	3.329
306Sp0		59.2183	33.3202	25.8981
307Sp10		69.3823	33.1524	36.2299	38.5137	13.9185	5.68221	12.5257	51.9893	41.6418	4.91659	2.45829
307Sp10		85.7954	33.8061	51.9893
307Sp10		71.1209	29.8255	41.2954
307Sp10		71.9791	31.1005	40.8786
307Sp10		44.8306	32.3049	12.5257
307Sp10		79.7187	31.5556	48.1631
311Sp14		31077.4	2703.53	28373.9	22280	7324.38	2990.17	11973.4	28373.9	23333.1	6336.03	3168.02
311Sp14		30254.3	3550.08	26704.2
311Sp14		29381.9	2684.54	26697.4
311Sp14		13922.9	84.0604	13838.8
311Sp14		12075.4	102.005	11973.4
311Sp14		28080.7	1988.58	26092.1
312Sp8		442.656	66.902	375.754	116.862	131.158	53.5451	27.2522	375.754	74.541	35.5573	17.7786
312Sp8		116.716	30.084	86.6319
312Sp8		93.5312	64.274	29.2572
312Sp8		102.815	34.5385	68.2763
312Sp8		56.13	28.8778	27.2522
312Sp8		147.717	33.718	113.999
313Sp12		92.743	47.9325	44.8105	77.8546	95.6249	39.0387	21.7057	272.18	43.3105	3.29164	1.64582
313Sp12		70.3548	29.0261	41.3287
313Sp12		310.488	38.3087	272.18
313Sp12		50.677	28.9713	21.7057
313Sp12		73.7386	33.8073	39.9313
313Sp12		79.118	31.9464	47.1716
314Sp0		50.6396	52.428	-1.7884	19.1901	41.8247	17.0749	-27.0861	95.1264	11.7751	14.3619	7.18093
314Sp0		62.189	47.3238	14.8652
314Sp0		145.083	49.9569	95.1264
314Sp0		41.4193	68.5054	-27.0861
314Sp0		69.8888	39.2677	30.6211
314Sp0		32.9622	29.5597	3.4025
315Sp0		39334.5	57.8912	39276.6	43906.9	9827.39	4012.01	38573.1	63854.3	40253.5	1024.37	512.186
315Sp0		65535	1680.69	63854.3
315Sp0		40421.9	56.1486	40365.8
315Sp0		39792	56.8604	39735.1
315Sp0		38625	51.9438	38573.1
315Sp0		41810.9	174.578	41636.4
316Sp0		59.0564	37.7962	21.2602	32.898	18.1348	7.40349	13.1211	56.2851	31.9955	15.308	7.65402
316Sp0		50.5255	37.4044	13.1211
316Sp0		64.9558	45.1111	19.8447
316Sp0		87.9886	35.1099	52.8787
316Sp0		102.156	45.8711	56.2851
316Sp0		75.5833	41.585	33.9983
317Sp0		61.9541	43.562	18.3921	32.7027	15.1941	6.20297	12.4552	53.065	32.674	10.4836	5.2418
317Sp0		65.7206	53.2654	12.4552
317Sp0		82.5517	46.4417	36.11
317Sp0		77.677	44.8298	32.8472
317Sp0		98.6789	45.6139	53.065
317Sp0		95.9862	52.6394	43.3468
320Sp8		76.7187	35.6982	41.0205	36.0571	12.9141	5.27218	19.118	50.9734	36.5628	10.3831	5.19153
320Sp8		59.2523	40.1343	19.118
320Sp8		50.7387	29.3917	21.347
320Sp8		80.3863	41.1055	39.2808
320Sp8		90.2463	39.2729	50.9734
320Sp8		88.2093	43.6063	44.603
321Sp8		56.5731	37.7275	18.8456	34.9746	18.7268	7.64519	18.2001	61.8799	32.4418	15.5191	7.75956
321Sp8		108.398	46.5178	61.8799
321Sp8		80.2367	40.2135	40.0232
321Sp8		91.5862	40.9365	50.6497
321Sp8		60.1935	39.9446	20.2489
321Sp8		61.5284	43.3283	18.2001
322Sp12		39250.3	62.2278	39188	40102.9	5473.97	2234.74	32793.6	49497.1	39581.6	1533.9	766.951
322Sp12		38817.4	60.4135	38757
322Sp12		49658.8	161.755	49497.1
322Sp12		38592.4	57.1892	38535.2
322Sp12		32832.4	38.7551	32793.6
322Sp12		41918.2	71.9198	41846.3
324Sp10		64957.3	1334.79	63622.5	35935.9	13830.7	5646.36	27061	63622.5	31233	2748.38	1374.19
324Sp10		27126.1	65.0786	27061
324Sp10		29482	75.5526	29406.4
324Sp10		33268.4	72.9007	33195.5
324Sp10		28427.7	43.2159	28384.5
324Sp10		34011	65.2111	33945.8
325Sp10		37981	80.1923	37900.8	39411.4	1469.3	599.84	37702.3	41194.4	39392.9	1250.68	625.338
325Sp10		39603.8	82.5749	39521.2
325Sp10		41045.1	98.5487	40946.5
325Sp10		37768.8	66.5087	37702.3
325Sp10		41297.1	102.7	41194.4
325Sp10		39264.1	60.9395	39203.1
325Sp12		26571.1	52.6169	26518.5	38058.8	8847.56	3612	26518.5	48978.9	38213.9	6803.73	3401.87
325Sp12		33265	52.3944	33212.6
325Sp12		48423.3	155.806	48267.5
325Sp12		49173.7	194.753	48978.9
325Sp12		35849.8	61.6279	35788.2
325Sp12		35643	55.9119	35587.1
327Sp10		251.281	55.8072	195.474	104.475	53.6607	21.9069	52.1187	195.474	94.8137	31.6333	15.8166
327Sp10		118.675	48.3719	70.3027
327Sp10		101.301	49.1825	52.1187
327Sp10		144.867	43.3563	101.51
327Sp10		109.639	39.0667	70.5721
327Sp10		182.435	45.565	136.87
329Sp10		208.1	43.7135	164.386	85.1802	52.6033	21.4752	38.675	164.386	77.005	41.3595	20.6797
329Sp10		125.8	52.1847	73.6153
329Sp10		172.569	36.1877	136.381
329Sp10		80.3488	41.6738	38.675
329Sp10		88.3499	35.6257	52.7242
329Sp10		82.4666	37.1672	45.2994
330Sp10		101.523	42.4798	59.0429	44.7943	21.4339	8.75036	18.5017	73.5632	44.1752	16.0891	8.04456
330Sp10		119.267	45.7034	73.5632
330Sp10		70.1354	35.8229	34.3125
330Sp10		91.1186	34.5172	56.6014
330Sp10		56.1363	37.6346	18.5017
330Sp10		64.9552	38.2112	26.744
331Sp9		75.9758	43.698	32.2778	117.55	174.339	71.1738	14.4477	470.99	54.9662	15.8585	7.92923
331Sp9		122.281	53.447	68.8341
331Sp9		104.533	43.0965	61.4368
331Sp9		541.829	70.8391	470.99
331Sp9		99.5517	42.2356	57.3161
331Sp9		54.75	40.3023	14.4477
332Sp9		103.393	25.7165	77.6766	138.061	55.3702	22.6048	77.6766	235.911	128.694	24.2038	12.1019
332Sp9		127.318	25.962	101.356
332Sp9		175.866	27.4752	148.391
332Sp9		152.25	36.9535	115.297
332Sp9		277.719	41.808	235.911
332Sp9		180.296	30.5634	149.733
333Sp14		39678.1	73.1438	39605	39873.4	2049.18	836.574	36929.8	42448	39965.7	1374.61	687.306
333Sp14		42544.8	96.8565	42448
333Sp14		42094.9	117.434	41977.5
333Sp14		39488.9	95.9216	39393
333Sp14		37010.3	80.4824	36929.8
333Sp14		38986.3	99.1132	38887.2
336Sp12		30.7037	22.5267	8.177	14.4236	9.68182	3.95259	6.2577	32.6963	11.8969	3.76728	1.88364
336Sp12		64.3636	31.6673	32.6963
336Sp12		32.1504	25.8927	6.2577
336Sp12		40.2881	25.2264	15.0617
336Sp12		42.9333	27.7118	15.2215
336Sp12		36.1212	26.9939	9.1273
337Sp12		79.884	35.6963	44.1877	55.404	46.5881	19.0195	16.9287	147.094	42.1001	9.252	4.626
337Sp12		197.875	50.7805	147.094
337Sp12		89.6666	39.2909	50.3757
337Sp12		60.813	31.9647	28.8483
337Sp12		75.6693	30.6805	44.9888
337Sp12		48.1345	31.2058	16.9287
338Sp12		35780.7	80.4309	35700.2	35354.3	4252.07	1735.9	28817.1	41834.2	35368.6	1375.36	687.678
338Sp12		37159.4	86.5671	37072.8
338Sp12		33865.6	57.1847	33808.4
338Sp12		28871.3	54.2039	28817.1
338Sp12		41957.9	123.662	41834.2
338Sp12		35001.1	108.14	34892.9
340Sp17		197.691	64.7923	132.898	158.076	118.575	48.4079	67.0122	378.053	125.848	56.1619	28.081
340Sp17		113.398	36.4773	76.9208
340Sp17		242.393	40.1905	202.203
340Sp17		131.255	39.8868	91.3683
340Sp17		441.151	63.0985	378.053
340Sp17		106.889	39.8773	67.0122
341Sp8		74.4838	29.7819	44.7019	74.2583	47.6531	19.4543	31.6958	161.954	62.9752	21.1568	10.5784
341Sp8		123.5	39.8872	83.6128
341Sp8		111.875	33.0495	78.8255
341Sp8		199.875	37.9214	161.954
341Sp8		56.1417	24.4459	31.6958
341Sp8		75.8532	31.0927	44.7605
342Sp8		511.68	38.6346	473.046	440.186	121.518	49.6094	255.484	616.547	442.271	53.5327	26.7664
342Sp8		648.071	31.524	616.547
342Sp8		399.116	24.0914	375.024
342Sp8		526.289	30.6893	495.599
342Sp8		297.048	41.5646	255.484
342Sp8		448.722	23.3086	425.414
343Sp19		3131.79	36.5286	3095.26	3324.29	246.956	100.819	3014.67	3704.02	3306.76	145.655	72.8276
343Sp19		3453.43	40.1505	3413.28
343Sp19		3361.67	34.5059	3327.16
343Sp19		3430.94	39.6079	3391.33
343Sp19		3048.24	33.5647	3014.67
343Sp19		3745.12	41.0955	3704.02
345Sp12		40.6639	33.1399	7.524	27.6749	23.6978	9.67458	-5.1102	61.7468	27.3532	13.8053	6.90263
345Sp12		71.875	39.1603	32.7147
345Sp12		103.725	73.889	29.8356
345Sp12		72.0937	32.7551	39.3386
345Sp12		20.9076	26.0178	-5.1102
345Sp12		94.6128	32.866	61.7468
346Sp12		82.2812	48.5937	33.6875	28.6164	39.3545	16.0664	-2.5416	104.67	17.3924	12.7142	6.3571
346Sp12		155.031	50.361	104.67
346Sp12		67.2375	49.3397	17.8978
346Sp12		45.9354	48.477	-2.5416
346Sp12		83.6564	80.9108	2.7456
346Sp12		61.6315	46.3928	15.2387
347Sp20		220.839	47.3122	173.526	108.03	98.5945	40.251	18.3137	270.967	89.7247	64.9787	32.4894
347Sp20		57.75	39.4363	18.3137
347Sp20		310.091	39.1243	270.967
347Sp20		84.4772	42.3034	42.1738
347Sp20		73.2903	38.6086	34.6817
347Sp20		153.969	45.452	108.517
350Sp0		128.023	76.9957	51.0275	72.6947	25.5639	10.4364	38.5109	106.528	72.7823	17.8352	8.91762
350Sp0		164.209	80.4302	83.7786
350Sp0		183.689	93.2344	90.4544
350Sp0		147.155	108.644	38.5109
350Sp0		185.689	79.1606	106.528
350Sp0		148.462	82.5929	65.8689
351Sp0		47.5614	35.705	11.8564	13.7908	15.316	6.25274	-0.3717	41.8522	10.3161	6.74763	3.37382
351Sp0		61.5504	43.7101	17.8403
351Sp0		46.283	44.7725	1.5105
351Sp0		61.056	50.9988	10.0572
351Sp0		82.1562	40.304	41.8522
351Sp0		42.038	42.4097	-0.3717
352Sp0		326.467	83.7557	242.711	66.6437	86.4571	35.296	22.1949	242.711	33.7391	4.75881	2.3794
352Sp0		89.9747	51.4884	38.4863
352Sp0		60.8663	38.6714	22.1949
352Sp0		91.3064	58.4858	32.8206
352Sp0		74.3495	38.2104	36.1391
352Sp0		78.7187	51.2085	27.5102
353Sp0		457.866	40.2172	417.649	435.769	66.1501	27.0057	349.621	551.31	428.42	17.2442	8.62212
353Sp0		591.855	40.5455	551.31
353Sp0		481.509	41.1075	440.401
353Sp0		452.841	42.7994	410.042
353Sp0		389.118	39.4962	349.621
353Sp0		482.217	36.6279	445.589
354Sp0		146.744	33.3975	113.347	107.401	27.7102	11.3126	82.2849	146.765	103.838	23.1529	11.5765
354Sp0		115.254	32.9691	82.2849
354Sp0		126.895	41.5028	85.3927
354Sp0		178.589	46.4322	132.156
354Sp0		128.545	44.0871	84.4577
354Sp0		192.083	45.3186	146.765
355Sp0		59.2113	31.1765	28.0348	32.5795	33.8958	13.8379	-1.9964	97.0383	25.1088	7.54853	3.77426
[truncated: 1,727 more rows]

## Sheet: SSR1_15243_Alexa488
Begin Header
	version	6.1.0
	Date	Thu Mar 15 11:23:36 EST 2012
	Image File	H:\Core H\Printed Glycan Array (PA)\Participating Investigators\Need to Analyze\2496 Shashikala Inamdar\SSR1_15243_Alexa488.tif
	Page	0
	Page Name
	Inverted	FALSE
	Begin Field Dimensions
		Field	Metarows	Metacols	Rows	Cols
		A	8	4	14	12
	End Field Dimensions
	Begin Measurement parameters
		Segmentation Method	auto
		Signal Low	0
		Signal High	0
		Background Low	0
		Background High	0
		Background Buffer	2
		Background Width	5
	End Measurement parameters
	Begin Alerts
		Control Type	Minimum threshold	If tested	Percentage allowed	If failed	Maximum threshold	If tested	Percentage allowed	If failed	CV threshold	If tested	If failed
		BLANK	0	FALSE	0.01	FALSE	500	TRUE	0.001	FALSE	1	FALSE	FALSE
		POSITIVE	1000	TRUE	0.001	FALSE	100000	FALSE	0.01	FALSE	1	FALSE	FALSE
	End Alerts
	Begin Quality Flags
		Begin Flagging Settings
			Empty Spots	TRUE	Threshold:	2
			Poor Spots	TRUE
			Begin Poor Spots Parameters
				Background contamination flag	TRUE	Threshold:	0.9995
				Background tested against subgrid data only	TRUE
				Signal contamination flag	FALSE	Threshold:	0.9995
				Signal contamination test connected to background contamination threshold	FALSE
				Ignored percentage flag	TRUE	Threshold:	25
				Open perimeter flag	TRUE	Threshold:	20
				Shape regularity flag	TRUE	Threshold:	0.6
				Area To Perimeter Ratio flag	FALSE	Threshold:	0.7
				Offset flag	TRUE	Threshold:	60
			End Poor Spots Parameters
			Negative Spots	TRUE
		End Flagging Settings
		Begin Flagged spots
			# of Empty Spots: 3638
			# of Poor Spots: 472
			# of Negative Spots: 0
			# of Manually Flagged Spots: 0
		End Flagged spots
	End Quality Flags
End Header
Begin Raw Data
	Field	Meta Row	Meta Column	Row	Column	Gene ID	Flag	Signal Mean	Background Mean	Signal Median	Background Median	Signal Mode	Background Mode	Signal Area	Background Area	Signal Total	Background Total	Signal Stdev	Background Stdev	Shape Regularity	Ignored Area	Spot Area	Ignored Median	Area To Perimeter	Open Perimeter	XCoord	YCoord	Diameter	Position offset	Offset X	Offset Y	Expected X	Expected Y	CM-X	CM-Y	CM Offset	CM Offset-X	CM Offset-Y	Min Diam	Max Diam	Control	Failed Control	Background contamination present	Signal contamination present	Ignored % failed	Open perimeter failed	Shape regularity failed	Perim-to-area failed	Offset failed
	A	1	1	1	1	0	2	88.014	70.8232	26.5	10	14.6569	14.678	214	741	18835	52480	123.281	107.313	0.8359	2	216	427.5	1	0	346.5	373.5	17	3.089	2.6948	-1.5098	343.805	375.01	346.5	373.5	3.089	2.6948	-1.5098	16.4125	16.6948		0	0	0	0	0	0	0	0
	A	1	1	1	2	0	2	100.1	72.2528	23.5	15	20.8999	15.4483	60	870	6006	62860	147.861	111.2	0.75	0	60	0	0.9617	0	375.5	374.5	9	1.9355	1.8478	-0.576	373.652	375.076	375.5	374.5	1.9355	1.8478	-0.576	8.8242	8.8242		0	0	0	0	0	0	0	0
	A	1	1	1	3	0	2	135.25	95.4467	84	40	151.8	19.0049	32	958	4328	91438	138.794	126.691	0.6153	0	32	0	1	0	405.5	374.5	7	2.0227	1.918	-0.6424	403.582	375.142	405.5	374.5	2.0227	1.918	-0.6424	6.4291	6.4291		0	0	0	0	0	0	0	0
	A	1	1	1	4	0	2	117.693	91.7123	51	25.5	28.2676	26.344	215	744	25304	68234	156.315	136.906	0.8398	2	217	530	1	0	433.5	375.5	17	1.1889	-1.1534	0.2886	434.653	375.211	433.465	375.516	1.2267	-1.1882	0.3049	16.5016	16.6561		0	0	0	0	0	0	0	0
	A	1	1	1	5	0	2	117.028	95.5229	59	32	30.7791	21.2505	249	675	29140	64478	151.357	136.585	1	0	249	0	1	0	466	377	18	4.151	3.7744	1.7275	462.226	375.272	466	377	4.151	3.7744	1.7275	17.8467	17.8467		0	0	0	0	0	0	0	0
	A	1	1	1	6	0	2	122.906	95.3492	71.5	34.5	80.4	17.2178	32	836	3933	79712	139.425	130.692	0.6153	0	32	0	1	0	496.5	374.5	7	2.4297	2.2786	-0.8434	494.221	375.343	496.5	374.5	2.4297	2.2786	-0.8434	6.4291	6.4291		0	0	0	0	0	0	0	0
	A	1	1	1	7	0	2	125.062	91.2192	85	33	103.667	21.0265	32	780	4002	71151	150.412	124.872	0.6153	0	32	0	1	0	521.5	378.5	7	3.9008	-2.3798	3.0907	523.88	375.409	521.5	378.5	3.9008	-2.3798	3.0907	6.4291	6.4291		0	0	0	0	0	0	0	0
	A	1	1	1	8	0	2	154.682	94.606	88.5	36	152.188	33.5626	88	962	13612	91011	168.262	136.647	0.7857	0	88	0	1	0	552.5	373.5	11	2.8181	-2.0083	-1.9771	554.508	375.477	552.5	373.5	2.8181	-2.0083	-1.9771	10.6287	10.6287		0	0	0	0	0	0	0	0
	A	1	1	1	9	0	2	582.312	194.847	180	122	222.857	59.835	32	929	18634	181013	1369.06	228.054	0.6153	0	32	0	1	0	580.5	376.5	7	2.3608	-2.1566	0.9604	582.657	375.539	580.5	376.5	2.3608	-2.1566	0.9604	6.4291	6.4291		0	0	0	0	0	0	0	0
	A	1	1	1	10	Grid Marker	0	21774.8	2050.87	17906.5	1717.5	18004.5	785.248	342	588	7446976	1205912	13503.3	1443.04	0.8965	0	342	0	1	0	612	376	18	0.7026	-0.5816	0.3941	612.582	375.606	613.026	376.105	0.6686	0.4446	0.4993	20.0399	21.8787		0	0	0	0	0	0	0	0
	A	1	1	1	11	Grid Marker	3	23508.7	3251.86	19399	2931	21280.7	2176.79	331	539	7781382	1752752	13498.8	1630.94	0.8654	0	331	0	1	0	642	375	18	1.3956	-1.2221	-0.6738	643.222	375.674	640.085	373.453	3.8439	-3.1375	-2.2206	19.8301	21.4313		0	1	0	0	0	0	0	0
	A	1	1	1	12	Grid Marker	3	22328.1	2557.18	18365	2022	18357.3	1663.2	305	581	6810073	1485723	12725.8	2022.09	0.8063	0	305	0	1	0	669.5	375.5	17	3.0886	-3.0793	-0.2389	672.579	375.739	669.023	375.928	3.5614	-3.5563	0.1889	18.7685	20.9732		0	1	0	0	0	0	0	0
	A	1	1	2	1	624 Sp14	3	41006.7	61.1824	65535	6	65495.9	19.2242	239	877	9800606	53657	29017.6	106.366	0.9251	0	239	0	1	0	341	405	14	1.4041	-1.363	-0.3374	342.363	405.337	341.004	405.582	1.3806	-1.3588	0.2441	17.1627	17.9202		0	0	0	0	0	0	0	0
	A	1	1	2	2	639 Sp21	2	1245.22	119.027	292	6	314.553	70.3445	73	902	90901	107362	2040.33	624.317	0.6517	17	90	42715	0.7078	0	376.5	404.5	11	2.5126	2.3428	-0.9079	374.157	405.408	375.863	404.685	1.8527	1.7058	-0.7229	9.5114	11.5038		0	0	0	0	0	0	0	0
	A	1	1	2	3	624 Sp14	3	65533.4	1705.96	65535	24	65535	364.162	161	767	10550876	1308468	15.5767	7054.61	0.809	0	161	0	1	0	401	406	14	1.0198	-0.8709	0.5306	401.871	405.469	401.137	405.857	0.8303	-0.7342	0.3877	14.0526	14.7338		0	0	0	0	0	0	0	0
	A	1	1	2	4	639 Sp21	0	41369.3	243.613	58751	22	64916.2	135.864	32	928	1323818	226073	25748.5	892.574	0.6153	0	32	0	1	0	438.5	406.5	7	4.1675	4.0558	0.9583	434.444	405.542	438.5	406.5	4.1675	4.0558	0.9583	6.4291	6.4291		0	0	0	0	0	0	0	0
	A	1	1	2	5	0	2	97.6136	88.0642	76.5	32	87.1111	16.6353	44	825	4295	72653	105.717	121.728	0.9361	1	45	492	0.9599	0	462	405	8	0.6054	0.0581	-0.6026	461.942	405.603	462.045	405.068	0.5443	0.1036	-0.5344	7.3946	7.7146		0	0	0	0	0	0	0	0
	A	1	1	2	6	0	2	156.062	92.4183	136	29	162.333	22.3058	32	992	4994	91679	150.685	135.238	0.6153	0	32	0	1	0	496.5	405.5	7	2.5682	2.5623	-0.1735	493.938	405.673	496.5	405.5	2.5682	2.5623	-0.1735	6.4291	6.4291		0	0	0	0	0	0	0	0
	A	1	1	2	7	0	2	118.153	110.32	85	46	97.6875	41.7488	59	870	6971	95978	129.77	143.799	0.7468	1	60	481	0.9456	0	524.5	406.5	9	1.6041	1.4116	0.7618	523.088	405.738	524.559	406.458	1.6375	1.471	0.7194	8.6059	8.8974		0	0	0	0	0	0	0	0
	A	1	1	2	8	0	2	103.871	113.724	77	57.5	81.125	80.1185	31	928	3220	105536	127.84	164.051	0.5961	1	32	492	0.9738	0	555.5	407.5	7	2.1151	1.2681	1.6927	554.232	405.807	555.548	407.419	2.0814	1.3165	1.612	6.1721	6.5286		0	0	0	0	0	1	0	0
	A	1	1	2	9	0	2	213.867	186.97	159.5	127	186.533	52.8712	60	870	12832	162664	185.196	203.075	0.75	0	60	0	0.9617	0	584.5	406.5	9	0.7423	-0.4009	0.6247	584.901	405.875	584.5	406.5	0.7423	-0.4009	0.6247	8.8242	8.8242		0	0	0	0	0	0	0	0
	A	1	1	2	10	0	2	479.661	495.976	426	396	484.022	84.4806	171	701	82022	347679	290.1	390.152	0.8221	2	173	1797	1	0	615.5	405.5	15	1.8246	1.771	-0.4391	613.729	405.939	615.474	405.532	1.7915	1.7447	-0.407	14.7285	14.889		0	0	0	0	0	0	0	0
	A	1	1	2	11	0	2	612.844	688.578	649.5	512	691	633.66	32	925	19611	636935	336.716	1016.24	0.6153	0	32	0	1	0	643.5	404.5	7	1.5683	-0.4372	-1.5061	643.937	406.006	643.5	404.5	1.5683	-0.4372	-1.5061	6.4291	6.4291		0	0	0	0	0	0	0	0
	A	1	1	2	12	0	2	490.4	368.163	486.5	274	511.333	109.819	30	945	14712	347914	198.326	346.364	0.5769	2	32	4020	0.9424	0	676.5	405.5	7	2.1352	2.0567	-0.5738	674.443	406.074	676.5	405.667	2.0966	2.0567	-0.4071	6.0736	6.4498		0	0	0	0	0	1	0	0
	A	1	1	3	1	502 Sp10	2	111.899	39.2179	27	1	49.146	8.2519	109	945	12197	37061	208.742	77.0022	1	0	109	0	1	0	343	434	12	1.2549	-0.3004	-1.2184	343.3	435.218	343	434	1.2549	-0.3004	-1.2184	11.8404	11.8404		0	0	0	0	0	0	0	0
	A	1	1	3	2	525 Sp21	2	88.25	46.645	32.5	1	30.3333	26.1447	32	896	2824	41794	118.636	103.307	0.6153	0	32	0	1	0	375.5	436.5	7	2.6478	2.3525	1.2153	373.147	435.285	375.5	436.5	2.6478	2.3525	1.2153	6.4291	6.4291		0	0	0	0	0	0	0	0
	A	1	1	3	3	502 Sp10	2	117.989	38.8111	62.5	1	109.565	9.916	88	842	10383	32679	146.998	78.1549	0.7857	0	88	0	1	0	400.5	431.5	11	4.6338	-2.5773	-3.851	403.077	435.351	400.5	431.5	4.6338	-2.5773	-3.851	10.6287	10.6287		0	0	0	0	0	0	0	0
	A	1	1	3	4	525 Sp21	2	75.7441	72.6987	19.5	1	14.2192	50.1026	172	820	13028	59613	106.017	563.099	0.8269	0	172	0	1	0	434.5	435.5	15	0.3602	0.3512	0.08	434.149	435.42	434.5	435.5	0.3602	0.3512	0.08	14.8459	14.8459		0	0	0	0	0	0	0	0
	A	1	1	3	5	548 Sp10	2	69.7627	61.9292	28	2.5	19.8372	37.7712	236	678	16464	41988	104.77	132.518	0.7539	16	252	701.5	0.9456	0	462	434	18	1.5071	0.2791	-1.481	461.721	435.481	462.093	434.347	1.1932	0.3723	-1.1336	16.9849	18.1734		0	0	0	0	0	0	0	0
	A	1	1	3	6	571 Sp21	2	109.579	55.0558	37.5	1	29.4166	36.6662	88	842	9643	46357	144.809	112.284	0.7857	0	88	0	1	0	494.5	438.5	11	3.0502	0.7833	2.9479	493.717	435.552	494.5	438.5	3.0502	0.7833	2.9479	10.6287	10.6287		0	0	0	0	0	0	0	0
	A	1	1	3	7	548 Sp10	0	3434.31	61.3893	525.5	4.5	660.25	12.4413	32	958	109898	58811	8404.88	103.928	0.6153	0	32	0	1	0	520.5	438.5	7	4.071	-2.8751	2.8822	523.375	435.618	520.5	438.5	4.071	-2.8751	2.8822	6.4291	6.4291		0	0	0	0	0	0	0	0
	A	1	1	3	8	571 Sp21	2	894.464	138.45	462.5	24	418.389	90.7867	28	867	25045	120036	1168.94	589.554	0.5384	4	32	13136	0.6108	0	558.5	436.5	7	4.5694	4.4963	0.8142	554.004	435.686	558.5	436.5	4.5694	4.4963	0.8142	6.4291	6.4291		0	0	0	0	0	1	0	0
	A	1	1	3	9	594 Sp25	0	574.527	91.8799	394	23.5	398.477	19.8138	169	608	97095	55863	806.187	137.162	0.8358	6	175	2261	0.756	0	581	436	16	1.1791	-1.1519	0.2518	582.152	435.748	581.024	435.822	1.1307	-1.1282	0.0743	14.3851	15.8842		0	0	0	0	0	0	0	0
	A	1	1	3	10	609 Sp19	3	52999.8	282.225	65535	71	65522.9	127.994	295	697	15634947	196711	22042	610.516	0.9365	0	295	0	1	0	610.5	435.5	17	1.608	-1.577	-0.3144	612.077	435.814	610.2	435.736	1.8786	-1.877	-0.0788	19.1883	19.6555		0	0	0	0	0	0	0	0
	A	1	1	3	11	594 Sp25	3	1647.71	235.257	887	107	799.962	194.609	31	923	51079	217142	2847.6	689.037	0.5961	1	32	3434	0.9738	0	642.5	435.5	7	0.4399	-0.2175	-0.3824	642.717	435.882	642.548	435.581	0.3459	-0.1691	-0.3017	6.1721	6.5286		0	0	0	0	0	1	0	0
	A	1	1	3	12	609 Sp19	3	48597.8	358.881	65535	110	65487.7	259.801	353	589	17155008	211381	25926.9	1976.18	0.924	0	353	0	1	0	671	435	18	1.4327	-1.0747	-0.9475	672.075	435.947	670.504	435.745	1.5834	-1.5704	-0.2024	20.9634	21.5357		0	0	0	0	0	0	0	0
	A	1	1	4	1	624 Sp14	3	65535	1486.71	65535	7	65535	261.833	156	1032	10223460	1534285	0	7090.93	0.7799	0	156	0	1	0	341	465	14	0.958	-0.8594	-0.4233	341.859	465.423	340.955	465.115	0.9552	-0.9042	-0.3079	13.3248	14.9922		0	0	0	0	0	0	0	0
	A	1	1	4	2	639 Sp21	3	62172.7	652.336	65535	4	65535	192.383	32	898	1989525	585798	9810.06	3878.26	0.6153	0	32	0	1	0	375.5	466.5	7	2.1028	1.8464	1.0061	373.654	465.494	375.5	466.5	2.1028	1.8464	1.0061	6.4291	6.4291		0	0	0	0	0	0	0	0
	A	1	1	4	3	624 Sp14	3	39961.1	50.1494	65535	1	65509.3	18.1476	254	736	10150112	36910	29294.4	107.801	0.8037	0	254	0	1	0	401	465	14	0.6657	-0.3672	-0.5552	401.367	465.555	400.563	465.61	0.8061	-0.8042	0.0549	17.7138	18.3576		0	0	0	0	0	0	0	0
	A	1	1	4	4	639 Sp21	3	52229.3	508.452	65535	5	65535	238.07	32	928	1671338	471843	22203.3	3168.91	0.6153	0	32	0	1	0	434.5	467.5	7	1.9542	0.5594	1.8724	433.94	465.627	434.5	467.5	1.9542	0.5594	1.8724	6.4291	6.4291		0	0	0	0	0	0	0	0
	A	1	1	4	5	0	2	80.6333	56.4655	30	6	13.9729	30.3128	60	900	4838	50819	107.479	106.76	0.75	0	60	0	0.9617	0	462.5	463.5	9	2.4324	1.0617	-2.1885	461.438	465.688	462.5	463.5	2.4324	1.0617	-2.1885	8.8242	8.8242		0	0	0	0	0	0	0	0
	A	1	1	4	6	0	2	64.5602	63.2087	9	8	11.442	9.6118	191	666	12331	42097	105.35	98.3036	0.9695	3	194	324.5	1	0	493	466	16	0.4962	-0.434	0.2405	493.434	465.759	492.984	466.063	0.5424	-0.4497	0.3033	15.5931	15.6866		0	0	0	0	0	0	0	0
	A	1	1	4	7	0	2	88.7419	67.0407	36.5	13	14.6381	24.9397	248	711	22008	47666	120.883	111.266	0.988	1	249	515	1	0	522	465	18	1.0104	-0.5847	-0.824	522.585	465.824	522.028	465.02	0.9777	-0.5565	-0.8039	17.7479	17.8825		0	0	0	0	0	0	0	0
	A	1	1	4	8	0	2	113.239	73.6305	29.5	12	55.3076	55.4274	88	904	9965	66562	258.087	141.767	0.7857	0	88	0	1	0	554.5	464.5	11	1.5926	0.7717	-1.3931	553.728	465.893	554.5	464.5	1.5926	0.7717	-1.3931	10.6287	10.6287		0	0	0	0	0	0	0	0
	A	1	1	4	9	0	2	46.0625	43.1413	1	3	4.826	5.4216	32	828	1474	35721	78.196	68.4473	0.6153	2	34	335	1	0	584.5	465.5	7	0.4724	0.1027	-0.4611	584.397	465.961	584.5	465.5	0.4724	0.1027	-0.4611	6.4291	6.4291		0	0	0	0	0	0	0	0
	A	1	1	4	10	0	2	84.2383	60.9843	17	3	23.7397	22.339	193	765	16258	46653	138.685	109.513	1	3	196	467.5	1	0	611	466	16	2.2254	-2.2252	-0.025	613.225	466.025	611	466	2.2254	-2.2252	-0.025	15.7179	15.7179		0	0	0	0	0	0	0	0
	A	1	1	4	11	0	2	82.8437	48.8207	1	1	4.7083	9.7474	32	898	2651	43841	161.313	83.4095	0.6153	0	32	0	1	0	643.5	466.5	7	0.4132	0.0664	0.4079	643.433	466.092	643.5	466.5	0.4132	0.0664	0.4079	6.4291	6.4291		0	0	0	0	0	0	0	0
	A	1	1	4	12	0	2	80.3417	74.5131	44	10	45.9655	25.6347	79	797	6347	59387	106.23	130.156	0.7053	15	94	1804.5	0.9116	0	672.5	468.5	11	2.7476	-1.4396	2.3402	673.94	466.16	672.354	468.051	2.4674	-1.5852	1.8908	9.4971	11.0757		0	0	0	0	0	0	0	0
	A	1	1	5	1	502 Sp10	2	104.387	43.3276	82	1	96.5	7.1578	31	1053	3236	45624	122.002	80.8284	0.5961	1	32	419	0.9738	0	340.5	498.5	7	4.1782	-2.2993	3.4886	342.799	495.011	340.452	498.419	4.1383	-2.3477	3.4079	6.1721	6.5286		0	0	0	0	0	1	0	0
	A	1	1	5	2	525 Sp21	2	46.2198	39.2275	1	1	8.7417	9.727	191	800	8828	31382	88.737	79.6544	0.9646	1	192	355	1	0	374	494	16	1.7302	1.3536	-1.0775	372.646	495.077	373.974	493.927	1.7569	1.3275	-1.1508	15.5005	15.7984		0	0	0	0	0	0	0	0
	A	1	1	5	3	502 Sp10	2	58.5962	39.122	10	1	10.9867	12.4905	213	713	12481	27894	89.8385	88.0847	0.832	4	217	328	1	0	400.5	496.5	17	2.4797	-2.0761	1.3561	402.576	495.144	400.559	496.474	2.4165	-2.0174	1.3302	16.3878	16.6305		0	0	0	0	0	0	0	0
	A	1	1	5	4	525 Sp21	2	81.1285	41.5535	13	1	15.5028	7.214	249	681	20201	28298	124.611	80.4402	1	0	249	0	1	0	433	493	18	2.3056	-0.6475	-2.2127	433.647	495.213	433	493	2.3056	-0.6475	-2.2127	17.8467	17.8467		0	0	0	0	0	0	0	0
	A	1	1	5	5	548 Sp10	2	70.5232	48.807	14.5	1	18.3777	7.5461	172	819	12130	39973	119.845	91.5467	0.8269	1	173	282	1	0	460.5	495.5	15	0.7543	-0.7196	0.226	461.22	495.274	460.5	495.5	0.7543	-0.7196	0.226	14.8459	14.8459		0	0	0	0	0	0	0	0
	A	1	1	5	6	571 Sp21	2	136.689	59.2328	40	6	41.7058	12.3258	45	945	6151	55975	251.146	100.82	1	0	45	0	0.9817	0	492	493	8	2.6412	-1.2155	-2.3449	493.216	495.345	492	493	2.6412	-1.2155	-2.3449	7.6303	7.6303		0	0	0	0	0	0	0	0
	A	1	1	5	7	548 Sp10	2	84.8437	52.0403	21	3	15.1304	12.6145	32	991	2715	51572	132.169	93.4647	0.6153	1	33	409	1	0	524.5	495.5	7	1.6284	1.626	0.0893	522.874	495.411	524.5	495.5	1.6284	1.626	0.0893	6.4291	6.4291		0	0	0	0	0	0	0	0
	A	1	1	5	8	571 Sp21	2	281.773	98.4099	91.5	13	122.732	66.5057	44	883	12398	86896	828.524	307.382	0.9361	1	45	1556	0.9599	0	554	497	8	1.6006	0.4974	1.5214	553.503	495.478	554.068	497.045	1.6658	0.5656	1.5668	7.3946	7.7146		0	0	0	0	0	0	0	0
	A	1	1	5	9	594 Sp25	0	400.438	68.7186	317	10.5	292.321	16.7478	249	750	99709	51539	404.628	116.087	0.8006	0	249	0	0.9977	0	581	495	18	0.8463	-0.6508	-0.5409	581.651	495.541	581.225	494.932	0.7433	-0.4259	-0.6092	17.7759	18.1333		0	0	0	0	0	0	0	0
	A	1	1	5	10	609 Sp19	3	43143.9	87.3092	65535	16	65520.2	21.892	377	553	16265269	48282	28736.3	142.63	0.8269	0	377	0	0.995	0.0579	611	496	18	0.6969	-0.5758	0.3926	611.576	495.607	611.082	496.04	0.6562	-0.4935	0.4324	20.7547	23.7116		0	0	0	0	0	0	0	0
	A	1	1	5	11	594 Sp25	0	438.047	53.1974	316.5	2	293.249	15.6407	214	699	93742	37185	534.069	101.14	0.8196	8	222	1444	0.5648	0	640	495	18	2.3169	-2.2163	-0.6752	642.216	495.675	640.284	495.365	1.9572	-1.9324	-0.3104	16.3464	18.0411		0	0	0	0	0	0	0	0
	A	1	1	5	12	609 Sp19	3	45157.7	118.032	65535	34.5	65535	41.8813	324	566	14631080	66806	27476.7	197.692	0.8503	0	324	0	1	0	670.5	495.5	17	1.1001	-1.0735	-0.2403	671.573	495.74	670.438	496.269	1.252	-1.1352	0.5281	20.1189	20.5849		0	0	0	0	0	0	0	0
	A	1	1	6	1	624 Sp14	3	39833.1	50.6981	65535	1	65506.5	12.0049	240	752	9559955	38125	29429.9	96.8657	0.9409	0	240	0	1	0	341	525	14	1.6548	-0.3464	-1.6181	341.346	526.618	340.612	525.646	1.2182	-0.734	-0.9723	17.3365	17.7717		0	0	0	0	0	0	0	0
	A	1	1	6	2	639 Sp21	0	31154.7	60.0898	19294	1	65463.7	19.3731	93	868	2897391	52158	28529.5	130.99	0.6038	0	93	0	1	0	372.5	528.5	7	1.9212	-0.6405	1.8113	373.14	526.689	372.548	528.484	1.8903	-0.5921	1.7952	9.599	12.5135		0	0	0	0	0	0	0	0
	A	1	1	6	3	624 Sp14	3	46873.1	84.6868	65535	2	65456.5	28.9972	232	824	10874565	69782	26309.2	192.356	0.9062	0	232	0	1	0	401	525	14	1.7561	0.1456	-1.7501	400.854	526.75	400.694	525.586	1.1749	-0.1604	-1.1639	16.6207	17.8742		0	0	0	0	0	0	0	0
	A	1	1	6	4	639 Sp21	0	29034.8	85.6459	10958	7	65347.1	49.2352	138	822	4006800	70401	29180.4	206.411	0.6934	0	138	0	1	0	433.5	526.5	9	0.3303	0.0724	-0.3223	433.428	526.822	432.935	526.399	0.6499	-0.4927	-0.4237	12.769	14.007		0	0	0	0	0	0	0	0
	A	1	1	6	5	0	2	68.0666	56.7692	14	2	10.931	12.0922	45	884	3063	50184	108.868	98.4019	1	1	46	397	0.9817	0	460	526	8	1.2791	-0.9252	-0.8833	460.925	526.883	460	526	1.2791	-0.9252	-0.8833	7.6303	7.6303		0	0	0	0	0	0	0	0
	A	1	1	6	6	0	2	157.25	70.4145	109.5	10	127.333	36.6487	32	960	5032	67598	160.906	122.832	0.6153	0	32	0	1	0	490.5	524.5	7	3.4474	-2.421	-2.4542	492.921	526.954	490.5	524.5	3.4474	-2.421	-2.4542	6.4291	6.4291		0	0	0	0	0	0	0	0
	A	1	1	6	7	0	2	66.2415	59.4935	18	3	11.5915	12.4195	207	776	13712	46167	101.392	107.123	0.8085	7	214	420	1	0	523.5	527.5	17	1.507	1.4282	0.481	522.072	527.019	523.541	527.401	1.5181	1.4692	0.382	16.0181	16.5651		0	0	0	0	0	0	0	0
	A	1	1	6	8	0	2	95.4965	62.3626	25	9	27.8952	15.1795	143	841	13656	52447	149.224	101.408	0.9862	2	145	460	1	0	555	526	14	2.0901	1.7847	-1.0879	553.215	527.088	555	526	2.0901	1.7847	-1.0879	13.346	13.7181		0	0	0	0	0	0	0	0
	A	1	1	6	9	0	2	60.0903	65.9	9	11	11	9.0658	166	580	9975	38222	99.4243	98.8919	0.8097	144	310	2061	1	0	589.643	535.357	15	10.0209	5.7584	8.2011	583.884	527.156	589.626	535.482	10.114	5.7421	8.3259	14.0313	15.3146		0	0	0	1	0	0	0	0
	A	1	1	6	10	0	2	278.531	83.8016	63.5	4	23.6842	63.9356	32	832	8913	69723	414.337	264.227	0.6153	0	32	0	1	0	613.5	527.5	7	0.8359	0.7876	0.28	612.712	527.22	613.5	527.5	0.8359	0.7876	0.28	6.4291	6.4291		0	0	0	0	0	0	0	0
	A	1	1	6	11	0	2	169.562	70.5011	74	1	41.1428	55.6872	32	894	5426	63028	283.61	290.077	0.6153	0	32	0	1	0	644.5	525.5	7	2.3847	1.5792	-1.7868	642.921	527.287	644.5	525.5	2.3847	1.5792	-1.7868	6.4291	6.4291		0	0	0	0	0	0	0	0
	A	1	1	6	12	0	2	113.415	80.5852	56	17	51.9189	46.8629	123	774	13950	62373	157.769	149.365	0.7987	2	125	631	1	0	673.5	526.5	13	0.8576	0.0733	-0.8545	673.427	527.355	673.463	526.463	0.8918	0.0367	-0.8911	12.4543	12.6658		0	0	0	0	0	0	0	0
	A	1	1	7	1	502 Sp10	2	69.7246	43.9375	7	1	12.2115	7.5224	69	736	4811	32338	126.385	85.5922	1	1	70	1335	1	0	343	559	10	3.805	0.7056	3.739	342.294	555.261	343	559	3.805	0.7056	3.739	9.4085	9.4085		0	0	0	0	0	0	0	0
	A	1	1	7	2	525 Sp21	2	78.5625	38.0837	28	1	28.7142	6.5384	32	896	2514	34123	98.2251	78.2894	0.6153	0	32	0	1	0	368.5	555.5	7	3.6454	-3.6413	0.1728	372.141	555.327	368.5	555.5	3.6454	-3.6413	0.1728	6.4291	6.4291		0	0	0	0	0	0	0	0
	A	1	1	7	3	502 Sp10	2	203.219	41.8312	131.5	1	140.5	9.6943	32	960	6503	40158	235.621	84.8778	0.6153	0	32	0	1	0	404.5	559.5	7	4.771	2.4288	4.1065	402.071	555.393	404.5	559.5	4.771	2.4288	4.1065	6.4291	6.4291		0	0	0	0	0	0	0	0
	A	1	1	7	4	525 Sp21	2	115.638	41.9525	52	1	46.3125	7.4992	69	801	7979	33604	140.313	82.4353	1	0	69	0	1	0	431	554	10	2.594	-2.1425	-1.4624	433.142	555.462	431	554	2.594	-2.1425	-1.4624	9.4085	9.4085		0	0	0	0	0	0	0	0
	A	1	1	7	5	548 Sp10	2	101.898	47.6208	60	1	100.176	24.1976	69	923	7031	43954	132.113	100.084	1	0	69	0	1	0	460	555	10	0.8859	-0.7146	-0.5235	460.715	555.524	460	555	0.8859	-0.7146	-0.5235	9.4085	9.4085		0	0	0	0	0	0	0	0
	A	1	1	7	6	571 Sp21	2	83.5161	47.759	5	1	4.4444	6.6864	31	992	2589	47377	113.671	85.58	0.5961	1	32	496	0.9738	0	493.5	552.5	7	3.1936	0.7894	-3.0945	492.711	555.595	493.548	552.419	3.2838	0.8378	-3.1751	6.1721	6.5286		0	0	0	0	0	1	0	0
	A	1	1	7	7	548 Sp10	2	85.5937	51.0565	42.5	1	54.1428	11.2406	32	867	2739	44266	110.9	99.1661	0.6153	0	32	0	1	0	522.5	554.5	7	1.1676	0.131	-1.1602	522.369	555.66	522.5	554.5	1.1676	0.131	-1.1602	6.4291	6.4291		0	0	0	0	0	0	0	0
	A	1	1	7	8	571 Sp21	2	136.75	70.4043	44.5	3	32.25	58.1414	44	915	6017	64420	225.446	302.163	0.9361	1	45	723	0.9599	0	551	553	8	3.3812	-1.9974	-2.7282	552.997	555.728	550.955	552.932	3.4631	-2.0429	-2.7963	7.3946	7.7146		0	0	0	0	0	0	0	0
	A	1	1	7	9	594 Sp25	2	287.267	59.7763	214.5	2	191.297	18.0542	206	617	59177	36882	334.745	117.62	0.811	0	206	0	0.9952	0	580.5	556.5	17	0.9593	-0.6458	0.7094	581.146	555.79	580.456	556.316	0.8666	-0.6895	0.5249	15.8581	16.7451		0	0	0	0	0	0	0	0
	A	1	1	7	10	609 Sp19	3	52287.7	192.309	65535	22	65520.5	89.2448	267	725	13960811	139424	22901.4	496.004	0.8449	0	267	0	1	0	610	556	16	1.0803	-1.0708	0.143	611.071	555.857	609.734	556.378	1.4347	-1.3367	0.5213	18.3387	18.6323		0	0	0	0	0	0	0	0
	A	1	1	7	11	594 Sp25	0	1794	128.17	687.5	31	716.174	74.8634	32	929	57408	119070	2515.34	221.811	0.6153	0	32	0	1	0	642.5	555.5	7	0.8958	0.7886	-0.4249	641.711	555.925	642.5	555.5	0.8958	0.7886	-0.4249	6.4291	6.4291		0	0	0	0	0	0	0	0
	A	1	1	7	12	609 Sp19	3	46284.1	119.941	65535	19.5	65473.6	73.2088	330	598	15273737	71725	27145.4	268.683	0.8707	0	330	0	1	0	670.5	556.5	17	0.7637	-0.5685	0.5099	671.068	555.99	670.209	556.327	0.9232	-0.8594	0.3372	20.3131	20.7751		0	0	0	0	0	0	0	0
	A	1	1	8	1	238 Sp0	0	648.622	55.7111	591	2	588.762	11.2153	193	675	125184	37605	347.169	98.8768	0.7689	0	193	0	0.9701	0	340.5	585.5	15	0.9097	-0.3458	-0.8414	340.846	586.341	340.948	585.964	0.3912	0.1022	-0.3776	14.9921	16.6628		0	0	0	0	0	0	0	0
	A	1	1	8	2	261 Sp0	2	145.227	44.3111	85	1	78.9687	15.9717	88	842	12780	37310	173.358	91.7504	0.7857	0	88	0	1	0	370.5	585.5	11	2.3262	-2.14	-0.9119	372.64	586.412	370.5	585.5	2.3262	-2.14	-0.9119	10.6287	10.6287		0	0	0	0	0	0	0	0
	A	1	1	8	3	238 Sp0	0	972.398	44.0718	979.5	1	993.428	12.8782	244	626	237265	27589	550.933	90.0684	0.7721	0	244	0	1	0	401	586	16	0.801	0.6462	-0.4733	400.354	586.473	400.729	586.344	0.3973	0.3757	-0.1291	16.9261	18.5593		0	0	0	0	0	0	0	0
	A	1	1	8	4	261 Sp0	2	145.896	43.1071	79.5	1	71.9019	6.6403	192	737	28012	31770	203.619	80.3418	0.9846	1	193	586	1	0	428	585	16	5.1637	-4.927	-1.5456	432.927	586.546	427.964	585.016	5.1939	-4.9634	-1.53	15.6036	15.7585		0	0	0	0	0	0	0	0
	A	1	1	8	5	298 Sp0	0	234.357	43.9458	138	1	136.841	6.5195	193	831	45231	36519	341.539	80.9648	1	0	193	0	1	0	460	587	16	0.5788	-0.4246	0.3933	460.425	586.607	460	587	0.5788	-0.4246	0.3933	15.7179	15.7179		0	0	0	0	0	0	0	0
	A	1	1	8	6	329 Sp10	2	208.1	43.7135	127.5	1	166.846	10.5355	60	932	12486	40741	301.226	88.3526	0.75	0	60	0	0.9617	0	491.5	587.5	9	1.2344	-0.9205	0.8224	492.421	586.678	491.5	587.5	1.2344	-0.9205	0.8224	8.8242	8.8242		0	0	0	0	0	0	0	0
	A	1	1	8	7	298 Sp0	2	200.639	52.3157	136.5	1	130.5	11.4481	216	836	43338	43736	228.373	98.6386	0.8437	0	216	0	1	0	520.5	588.5	17	2.0584	-1.0711	1.7578	521.571	586.742	520.5	588.5	2.0584	-1.0711	1.7578	16.6177	16.6177		0	0	0	0	0	0	0	0
	A	1	1	8	8	329 Sp10	2	125.8	52.1847	68	1	57.3076	10.252	45	947	5661	49419	157.127	94.9324	1	0	45	0	0.9817	0	554	588	8	1.7507	1.2853	1.1887	552.715	586.811	554	588	1.7507	1.2853	1.1887	7.6303	7.6303		0	0	0	0	0	0	0	0
	A	1	1	8	9	358 Sp0	0	38536.5	85.9207	52217	1	65453.5	38.2019	143	757	5510713	65042	28254.3	227.559	0.947	0	143	0	1	0	582	586	10	1.6395	-1.3837	-0.8792	583.384	586.879	581.874	585.979	1.7576	-1.5096	-0.9002	13.2526	13.8515		0	0	0	0	0	0	0	0
	A	1	1	8	10	383 Sp14	0	33712.6	95.9215	24261.5	9	65238.9	39.6281	196	765	6607662	73380	27294	211.273	0.7626	0	196	0	1	0	613.5	587.5	11	1.4033	1.2882	0.5567	612.212	586.943	612.296	586.832	0.1397	0.0841	-0.1116	15.1761	16.6244		0	0	0	0	0	0	0	0
	A	1	1	8	11	358 Sp0	3	41839.1	69.3455	65535	5	65468.9	23.2569	250	680	10459765	47155	28751.6	138.742	0.7987	0	250	0	1	0	641	586	14	1.7427	-1.4201	-1.0101	642.42	587.01	640.212	585.88	2.4805	-2.2081	-1.1301	17.5223	18.2681		0	0	0	0	0	0	0	0
	A	1	1	8	12	383 Sp14	0	36834.8	181.74	41840	37	65143.8	81.7767	209	719	7698480	130671	27362.5	370.783	0.8293	0	209	0	1	0	673	588	12	0.9251	0.0738	0.9221	672.926	587.078	671.986	587.713	1.1348	-0.9404	0.635	15.3717	17.4422		0	0	0	0	0	0	0	0
	A	1	1	9	1	92 Sp0	2	83.9638	43.5932	16	1	11.2484	9.2374	249	681	20907	29687	122.475	85.5197	1	0	249	0	1	0	341	614	18	1.523	-0.791	-1.3014	341.791	615.301	341	614	1.523	-0.791	-1.3014	17.8467	17.8467		0	0	0	0	0	0	0	0
	A	1	1	9	2	108 Sp8	2	61.4583	39.4342	5	1	9.3455	6.3125	192	799	11800	31508	99.2181	78.4272	0.9846	1	193	300	1	0	370	614	16	2.1339	-1.638	-1.3676	371.638	615.368	369.984	613.963	2.1693	-1.6536	-1.404	15.6036	15.7585		0	0	0	0	0	0	0	0
	A	1	1	9	3	92 Sp0	2	164.66	44.2982	102	1	61.7156	10.8852	144	845	23711	37432	228.064	88.1069	0.9795	1	145	1713	1	0	401	616	14	0.8017	-0.5678	0.566	401.568	615.434	400.972	615.965	0.7981	-0.5956	0.5313	13.5019	13.6707		0	0	0	0	0	0	0	0
	A	1	1	9	4	108 Sp8	2	108.422	42.7663	43	1	48.3333	11.8775	45	916	4879	39174	136.586	84.4998	1	0	45	0	0.9817	0	435	615	8	2.4136	2.3606	-0.5028	432.639	615.503	435	615	2.4136	2.3606	-0.5028	7.6303	7.6303		0	0	0	0	0	0	0	0
	A	1	1	9	5	129 Sp0	2	92.9062	43.2321	48.5	1	62.1666	8.6666	32	866	2973	37439	124.058	82.3851	0.6153	1	33	380	1	0	461.5	618.5	7	3.2063	1.2885	2.9359	460.211	615.564	461.5	618.5	3.2063	1.2885	2.9359	6.4291	6.4291		0	0	0	0	0	0	0	0
	A	1	1	9	6	152 Sp14	0	36114.5	63.5782	38130.5	1	65337.7	37.3062	176	754	6356156	47938	28877.7	150.151	0.8844	0	176	0	1	0	492.5	616.5	11	0.9132	0.2927	0.865	492.207	615.635	491.92	616.562	0.9708	-0.2868	0.9275	14.5928	15.4657		0	0	0	0	0	0	0	0
	A	1	1	9	7	129 Sp0	2	57.3855	37.9553	9	1	10.3055	7.837	249	649	14289	24633	96.9138	78.9335	1	2	251	325	1	0	522	618	18	2.3031	0.1342	2.2992	521.866	615.701	522	618	2.3031	0.1342	2.2992	17.8467	17.8467		0	0	0	0	0	0	0	0
	A	1	1	9	8	152 Sp14	3	41935.3	88.9747	65535	5	65472.2	42.2174	169	792	7087073	70468	27418.2	197.97	0.8492	0	169	0	1	0	551.5	615.5	11	1.0299	-0.9942	-0.2686	552.494	615.769	550.893	615.544	1.6164	-1.6007	-0.2243	14.103	15.327		0	0	0	0	0	0	0	0
	A	1	1	9	9	177 Sp8	3	40576.4	66.4194	65535	1	65529.4	22.1114	222	708	9007952	47025	28724.9	137.222	0.8671	0	222	0	1	0	581.5	615.5	13	0.9191	0.8574	-0.331	580.643	615.831	581.221	615.685	0.5963	0.5781	-0.1463	16.3734	17.397		0	0	0	0	0	0	0	0
	A	1	1	9	10	208 Sp0	2	63.7916	42.2129	18.5	1	12.4123	19.4343	144	817	9186	34488	92.8622	88.3009	0.9795	0	144	0	1	0	610	615	14	1.0618	-0.5675	-0.8974	610.567	615.897	609.965	615.028	1.0578	-0.6022	-0.8696	13.5019	13.6707		0	0	0	0	0	0	0	0
	A	1	1	9	11	177 Sp8	3	42946.3	70.1451	65535	4	65523.2	30.3467	303	627	13012717	43981	28310.4	141.684	0.9588	0	303	0	1	0	641	616	16	0.2109	-0.208	0.0346	641.208	615.965	640.221	616.515	1.1295	-0.9869	0.5494	19.5326	19.8439		0	0	0	0	0	0	0	0
	A	1	1	9	12	208 Sp0	2	83.0275	54.1984	25	1	18.054	33.5264	109	791	9050	42871	116.65	140.914	1	0	109	0	1	0	671	614	12	2.0764	0.4347	-2.0304	670.565	616.03	671	614	2.0764	0.4347	-2.0304	11.8404	11.8404		0	0	0	0	0	0	0	0
	A	1	1	10	1	238 Sp0	0	707.942	49.1126	665	1	687.609	8.1356	206	817	145836	40125	414.758	92.4961	0.8078	0	206	0	1	0	340.5	645.5	15	0.7737	0.1563	-0.7577	340.344	646.258	340.403	645.854	0.4077	0.0592	-0.4033	15.5116	17.0883		0	0	0	0	0	0	0	0
	A	1	1	10	2	261 Sp0	2	189.911	51.5149	141	1	139.233	11.2328	124	868	23549	44715	180.05	96.6032	0.7948	0	124	0	0.9738	0	371.5	646.5	13	0.6605	-0.6377	0.1717	372.138	646.328	371.5	646.5	0.6605	-0.6377	0.1717	12.615	12.615		0	0	0	0	0	0	0	0
	A	1	1	10	3	238 Sp0	0	850.516	43.5212	743	1	720.965	13.9102	190	706	161598	30726	525.941	93.5222	0.748	0	190	0	1	0	401	646	14	1.2127	1.1484	-0.3897	399.851	646.39	400.684	645.558	1.1769	0.8326	-0.8317	15.082	16.4217		0	0	0	0	0	0	0	0
	A	1	1	10	4	261 Sp0	2	115.234	38.3997	51	1	50.1754	7.3868	171	788	19705	30259	165.367	76.7912	0.8221	1	172	518	1	0	430.5	645.5	15	2.1517	-1.9247	-0.9619	432.425	646.462	430.474	645.468	2.1897	-1.951	-0.994	14.7285	14.889		0	0	0	0	0	0	0	0
	A	1	1	10	5	298 Sp0	2	181.574	44.3911	116.5	1	110.526	9.4041	216	652	39220	28943	198.234	90.5126	0.8437	0	216	0	1	0	459.5	647.5	17	1.0645	-0.4224	0.9771	459.922	646.523	459.5	647.5	1.0645	-0.4224	0.9771	16.6177	16.6177		0	0	0	0	0	0	0	0
	A	1	1	10	6	329 Sp10	2	172.569	36.1877	51	1	110.619	11.8236	109	852	18810	30832	444.687	77.5386	1	0	109	0	1	0	492	647	12	0.4142	0.0817	0.4061	491.918	646.594	492	647	0.4142	0.0817	0.4061	11.8404	11.8404		0	0	0	0	0	0	0	0
	A	1	1	10	7	298 Sp0	2	177.731	41.7704	100	1	97.4918	10.3029	145	784	25771	32748	218.136	83.9093	1	1	146	1076	1	0	519	648	14	2.4658	-2.0689	1.3414	521.069	646.659	519	648	2.4658	-2.0689	1.3414	13.6238	13.6238		0	0	0	0	0	0	0	0
	A	1	1	10	8	329 Sp10	2	80.3488	41.6738	19	1	10.5272	9.0262	86	969	6910	40382	112.457	85.6981	0.7478	1	87	766	0.9923	0	550.5	647.5	11	1.8786	-1.7124	0.7724	552.212	646.727	550.407	647.488	1.9592	-1.8054	0.7608	10.4578	10.5894		0	0	0	0	0	0	0	0
	A	1	1	10	9	358 Sp0	0	36812.3	75.6776	44529	3	65441	39.0633	174	850	6405333	64326	28797.5	177.863	0.6932	0	174	0	1	0	582.5	645.5	11	1.3506	-0.3815	-1.2955	582.881	646.795	581.931	646.178	1.1334	-0.9505	-0.6174	14.0172	16.014		0	0	0	0	0	0	0	0
	A	1	1	10	10	383 Sp14	0	32566.6	187.933	24360	11	65220.9	107.18	217	713	7066950	133996	27145.1	1904.05	0.8443	0	217	0	1	0	612	648	12	1.1769	0.2904	1.1405	611.71	646.859	611.18	647.355	0.7252	-0.5297	0.4953	16.2303	17.1502		0	0	0	0	0	0	0	0
	A	1	1	10	11	358 Sp0	3	40440	70.4734	65535	6.5	65515.2	48.3313	208	716	8411529	50459	28707.7	160.262	0.8156	0	208	0	1	0	641	646	12	1.3042	-0.9179	-0.9265	641.918	646.927	641.197	646.139	1.0672	-0.7207	-0.7871	16.1332	16.5224		0	0	0	0	0	0	0	0
	A	1	1	10	12	383 Sp14	0	31853	140.23	22989.5	19	65177.5	92.8	192	791	6115780	110922	26919.3	333.253	0.6044	0	192	0	0.9276	0	671.5	646.5	11	1.0477	-0.9238	-0.4941	672.424	646.994	670.552	646.885	1.8749	-1.8718	-0.1087	14.1122	18.2872		0	0	0	0	0	0	0	0
	A	1	1	11	1	92 Sp0	2	111.325	41.2364	32	1	18.975	8.4733	249	681	27720	28082	153.105	84.4584	1	0	249	0	1	0	341	678	18	2.0934	-0.2828	2.0742	341.283	675.926	341	678	2.0934	-0.2828	2.0742	17.8467	17.8467		0	0	0	0	0	0	0	0
	A	1	1	11	2	108 Sp8	2	70.0201	41.8792	13.5	1	17.9518	7.0018	248	712	17365	29818	112.285	78.9252	0.988	1	249	386	1	0	370	676	18	1.1299	-1.1299	0.008	371.13	675.992	370.02	675.972	1.1099	-1.1097	-0.0201	17.7479	17.8825		0	0	0	0	0	0	0	0
	A	1	1	11	3	92 Sp0	2	185.008	40.4538	68	1	120.533	9.4584	123	899	22756	36368	528.506	80.4499	0.7935	1	124	744	0.966	0	401.5	674.5	13	1.6192	0.4402	-1.5582	401.06	676.058	401.48	674.455	1.6571	0.4199	-1.603	12.4754	12.6658		0	0	0	0	0	0	0	0
	A	1	1	11	4	108 Sp8	2	114.565	40.6048	59	1	83.7692	8.5112	69	830	7905	33702	138.109	77.8808	1	0	69	0	1	0	433	677	10	1.2315	0.8688	0.8728	432.131	676.127	433	677	1.2315	0.8688	0.8728	9.4085	9.4085		0	0	0	0	0	0	0	0
	A	1	1	11	5	129 Sp0	2	124.594	41.5799	43.5	1	52.2	15.9811	32	838	3987	34844	187.657	88.0784	0.6153	0	32	0	1	0	457.5	673.5	7	3.4758	-2.2033	-2.6883	459.703	676.188	457.5	673.5	3.4758	-2.2033	-2.6883	6.4291	6.4291		0	0	0	0	0	0	0	0
	A	1	1	11	6	152 Sp14	0	36596.4	58.9642	43478	1	64985.5	31.7826	211	812	7721833	47879	28724.4	134.406	0.8406	0	211	0	1	0	489	677	12	2.7988	-2.699	0.7407	491.699	676.259	489.199	676.938	2.5906	-2.5	0.6791	16.2237	16.691		0	0	0	0	0	0	0	0
	A	1	1	11	7	129 Sp0	2	102.656	39.907	24.5	1	11.0476	8.5186	32	925	3285	36914	152.307	77.6914	0.6153	0	32	0	1	0	522.5	678.5	7	2.4566	1.1423	2.1749	521.358	676.325	522.5	678.5	2.4566	1.1423	2.1749	6.4291	6.4291		0	0	0	0	0	0	0	0
	A	1	1	11	8	152 Sp14	3	41871.7	121.928	65535	4.5	65503.1	80.0942	134	796	5610811	97055	27288.7	492.761	0.8815	0	134	0	1	0	552	677	10	0.6071	0.0139	0.6069	551.986	676.393	551.836	676.888	0.5173	-0.1502	0.495	12.8488	13.4069		0	0	0	0	0	0	0	0
	A	1	1	11	9	177 Sp8	3	41302.2	53.9653	65535	1	65475.2	16.0099	271	721	11192891	38909	29180.1	107.491	0.8658	0	271	0	1	0	581.5	677.5	15	1.7193	1.3656	1.0446	580.134	676.455	581.129	677.635	1.5428	0.9947	1.1793	18.4364	18.8203		0	0	0	0	0	0	0	0
	A	1	1	11	10	208 Sp0	2	125.871	65.564	77	1	86.7142	45.1549	31	867	3902	56844	129.761	530.507	0.5961	1	32	601	0.9738	0	611.5	674.5	7	2.4825	1.4405	-2.0217	610.059	676.522	611.419	674.548	2.3965	1.3599	-1.9733	6.1721	6.5286		0	0	0	0	0	1	0	0
	A	1	1	11	11	177 Sp8	3	41400.3	61.871	65535	2	65504.6	14.8067	239	721	9894668	44609	28957.9	126.704	0.7611	0	239	0	1	0	642	676	14	1.4275	1.3	-0.5897	640.7	676.59	641.64	676.502	0.9443	0.9402	-0.0876	16.711	18.3525		0	0	0	0	0	0	0	0
	A	1	1	11	12	208 Sp0	2	78.6465	51.79	18.5	3	36.0895	16.4132	232	724	18246	37496	149.324	97.757	0.7341	26	258	2058	0.9997	0	674	676	18	3.9968	3.9428	-0.6547	670.057	676.655	673.513	676.228	3.482	3.4558	-0.4263	16.5199	18.4172		0	0	0	0	0	0	0	0
	A	1	1	12	1	238 Sp0	0	731.35	82.4679	625	18	684.63	19.6867	143	810	104583	66799	472.155	128.16	0.7044	0	143	0	1	0	341.5	705.5	13	1.7327	1.6571	-0.5064	339.843	706.006	341.392	705.685	1.5816	1.5487	-0.3211	12.9324	14.3715		0	0	0	0	0	0	0	0
	A	1	1	12	2	261 Sp0	2	244.217	75.0298	208	19	297.632	15.777	60	870	14653	65276	216.021	110.687	0.75	0	60	0	0.9617	0	371.5	706.5	9	0.4446	-0.1369	0.423	371.637	706.077	371.5	706.5	0.4446	-0.1369	0.423	8.8242	8.8242		0	0	0	0	0	0	0	0
	A	1	1	12	3	238 Sp0	0	872.743	53.348	790	1	776.223	10.6327	191	770	166694	41078	658.466	98.233	0.7639	0	191	0	1	0	401	706	14	1.655	1.6492	-0.1384	399.351	706.138	401.099	705.974	1.7564	1.7487	-0.1646	15.22	16.1783		0	0	0	0	0	0	0	0
	A	1	1	12	4	261 Sp0	2	188.046	43.1461	124	1	131.235	10.3517	109	821	20497	35423	183.92	82.4402	1	0	109	0	1	0	433	706	12	1.0964	1.076	-0.2106	431.924	706.211	433	706	1.0964	1.076	-0.2106	11.8404	11.8404		0	0	0	0	0	0	0	0
	A	1	1	12	5	298 Sp0	0	257.899	42.5864	209	1	210.219	8.2521	89	868	22953	36965	195.857	85.7712	0.7672	0	89	0	1	0	459.5	706.5	11	0.2414	0.0783	0.2283	459.422	706.272	459.528	706.764	0.5037	0.1064	0.4924	9.805	11.8134		0	0	0	0	0	0	0	0
	A	1	1	12	6	329 Sp10	2	88.3499	35.6257	30.5	1	29.875	6.1299	60	839	5301	29890	118.312	74.2319	0.75	0	60	0	0.9617	0	493.5	707.5	9	2.3825	2.0825	1.1574	491.417	706.342	493.5	707.5	2.3825	2.0825	1.1574	8.8242	8.8242		0	0	0	0	0	0	0	0
	A	1	1	12	7	298 Sp0	0	213.863	35.9523	158	1	153.127	6.9126	161	651	34432	23405	216.761	76.1393	0.7931	0	161	0	0.8426	0	519.5	705.5	15	1.4014	-1.0681	-0.9072	520.568	706.407	519.665	705.422	1.3365	-0.9035	-0.9848	14.1994	14.8504		0	0	0	0	0	0	0	0
	A	1	1	12	8	329 Sp10	2	82.4666	37.1672	24	1	11.4482	10.5044	45	915	3711	34008	114.176	76.2138	1	0	45	0	0.9817	0	548	709	8	4.4884	-3.7116	2.5237	551.712	706.476	548	709	4.4884	-3.7116	2.5237	7.6303	7.6303		0	0	0	0	0	0	0	0
	A	1	1	12	9	358 Sp0	3	55475.5	305.261	65535	3	65516	85.782	103	857	5713978	261609	18589.7	1102.32	0.7103	0	103	0	1	0	582	707	10	0.5938	-0.3807	0.4556	582.381	706.544	582	707	0.5938	-0.3807	0.4556	10.8839	12.126		0	0	0	0	0	0	0	0
	A	1	1	12	10	383 Sp14	0	40659.1	198.308	44771	7	65261.8	81.1221	131	829	5326339	164397	24528.2	605.865	0.8376	0	131	0	1	0	610.5	704.5	9	2.2241	-0.7087	-2.1082	611.209	706.608	610.496	704.878	1.8713	-0.7125	-1.7303	12.2046	13.8435		0	0	0	0	0	0	0	0
	A	1	1	12	11	358 Sp0	0	37488.3	76.1762	53396	1	65464.2	59.0996	194	766	7272736	58351	29243.8	361.738	0.7578	0	194	0	1	0	641	706	12	0.7936	-0.4171	-0.6751	641.417	706.675	640.784	706.392	0.6941	-0.6336	-0.2834	15.312	16.2624		0	0	0	0	0	0	0	0
	A	1	1	12	12	383 Sp14	0	37447.9	133.946	41966	9	64903.3	48.7759	163	798	6104012	106889	26042.6	320.219	0.8149	0	163	0	1	0	671.5	706.5	11	0.4878	-0.423	-0.2428	671.923	706.743	671.116	706.626	0.8149	-0.8065	-0.117	14.1373	14.8083		0	0	0	0	0	0	0	0
	A	1	1	13	1	92 Sp0	3	1227.62	309.953	1150	248	1155.95	74.5566	234	726	287264	225026	502.493	285.96	0.287	0	234	0	0.2474	0.2935	341	737	12	1.3021	0.2182	1.2837	340.782	735.716	342.449	743.615	8.073	1.6669	7.8991	20.1624	24.8796		0	0	0	0	1	1	0	0
	A	1	1	13	2	108 Sp8	3	949.478	252.747	857	198	827.368	79.3231	301	594	285793	150132	478.702	235	0.2482	4	305	1983	0.2763	0.3162	371.5	735.5	13	0.9158	0.8712	-0.2824	370.629	735.782	370.089	742.541	6.7801	-0.5402	6.7585	21.2167	28.3234		0	0	0	0	1	1	0	0
	A	1	1	13	3	92 Sp0	0	602.245	104.279	513	48	501.581	31.7785	143	785	86121	81859	346.679	141.949	0.7114	0	143	0	0.9281	0	401	735	14	0.9566	0.4414	-0.8487	400.558	735.849	400.755	735.119	0.7558	0.1966	-0.7298	12.8695	14.5226		0	0	0	0	0	0	0	0
	A	1	1	13	4	108 Sp8	2	107.156	46.6075	59	2	67.8709	9.3756	109	790	11680	36820	131.804	86.5624	1	0	109	0	1	0	432	738	12	2.1149	0.3699	2.0823	431.63	735.918	432	738	2.1149	0.3699	2.0823	11.8404	11.8404		0	0	0	0	0	0	0	0
	A	1	1	13	5	129 Sp0	2	86.4745	38.3984	28	1	17.6666	9.3771	59	901	5102	34597	130.264	80.2335	0.7468	1	60	349	0.9456	0	457.5	735.5	9	1.7682	-1.7021	-0.4788	459.202	735.979	457.559	735.542	1.6998	-1.6428	-0.4364	8.6059	8.8974		0	0	0	0	0	0	0	0
	A	1	1	13	6	152 Sp14	0	41687.9	80.7934	63275	2	65249.2	31.8126	135	789	5627870	63746	27071.7	193.022	0.8766	0	135	0	1	0	491	734	10	2.0592	-0.1979	-2.0497	491.198	736.05	490.815	733.755	2.3259	-0.3831	-2.2941	12.8339	13.4926		0	0	0	0	0	0	0	0
	A	1	1	13	7	129 Sp0	2	99.1739	38.7399	31	1	14.3809	7.6575	69	892	6843	34556	140.299	80.4726	1	0	69	0	1	0	523	736	10	2.1466	2.1435	-0.1155	520.856	736.115	523	736	2.1466	2.1435	-0.1155	9.4085	9.4085		0	0	0	0	0	0	0	0
	A	1	1	13	8	152 Sp14	0	34085.3	50.0943	30682	1	65381.2	17.3637	181	689	6169446	34515	28662.8	108.882	0.8955	0	181	0	1	0	551.5	735.5	11	0.6836	0.015	-0.6834	551.485	736.183	551.193	734.967	1.251	-0.2915	-1.2166	14.9327	15.6301		0	0	0	0	0	0	0	0
	A	1	1	13	9	177 Sp8	3	39392.1	56.8078	65535	1	65462.2	22.6066	206	786	8114774	44651	29238.8	115.976	0.8078	0	206	0	1	0	582	736	12	2.3794	2.3667	-0.2458	579.633	736.246	582.126	736.553	2.5118	2.4929	0.3075	15.5724	16.9653		0	0	0	0	0	0	0	0
	A	1	1	13	10	208 Sp0	2	51.845	28.8775	6	1	11.7692	5.7507	213	776	11043	22409	94.5895	63.9505	0.832	3	216	169	1	0	612.5	737.5	17	3.1724	2.9417	1.1877	609.558	736.312	612.573	737.54	3.2548	3.0144	1.2276	16.4478	16.5834		0	0	0	0	0	0	0	0
	A	1	1	13	11	177 Sp8	3	44294.4	92.4877	65535	2	65523.1	45.4089	229	695	10143428	64279	27687.6	227.99	0.9015	0	229	0	1	0	642	736	14	1.8408	1.8012	-0.3801	640.199	736.38	641.803	736.166	1.6189	1.6046	-0.2142	16.8963	17.3451		0	0	0	0	0	0	0	0
	A	1	1	13	12	208 Sp0	2	56.3522	44.3594	5	1	11.2311	11.2553	247	676	13919	29987	96.6406	87.6524	0.9879	3	250	268	1	0	671	737	18	1.5469	1.444	0.5547	669.556	736.445	671.065	737	1.6075	1.5087	0.5547	17.6837	17.8606		0	0	0	0	0	0	0	0
	A	1	1	14	1	Grid Marker	3	23336.7	2500.37	18713	2297	18528.8	2208.63	270	567	6300905	1417712	14306.7	1489.66	0.8544	0	270	0	1	0	340.5	763.5	15	2.5363	1.1579	-2.2566	339.342	765.757	340.489	762.763	3.2058	1.1468	-2.9937	18.4228	18.8309		0	1	0	0	0	0	0	0
	A	1	1	14	2	Grid Marker	3	23464.6	3121.48	18314	2876.5	18073.1	2108.69	327	514	7672908	1604441	14425.6	1440.07	0.8582	0	327	0	1	0	370.5	764.5	17	1.4717	-0.6361	-1.3271	371.136	765.827	370.214	764.737	1.4278	-0.922	-1.0901	19.9351	20.9975		0	1	0	0	0	0	0	0
	A	1	1	14	3	0	2	610.062	448.324	561	312.5	586.5	152.241	32	1044	19522	468050	333.383	457.303	0.6153	0	32	0	1	0	396.5	768.5	7	3.513	-2.3499	2.6113	398.85	765.889	396.5	768.5	3.513	-2.3499	2.6113	6.4291	6.4291		0	0	0	0	0	0	0	0
	A	1	1	14	4	0	2	86.6999	93.5905	38.5	44	49.25	11.7465	30	933	2601	87320	114.33	114.323	0.5769	2	32	481	0.9424	0	432.5	767.5	7	1.8784	1.0768	1.5391	431.423	765.961	432.4	767.5	1.8229	0.9768	1.5391	6.1101	6.4373		0	0	0	0	0	1	0	0
	A	1	1	14	5	0	2	108.886	81.6766	74	16.5	78.0312	17.7603	123	832	13393	67955	129.896	128.538	0.7935	2	125	561	0.966	0	459.5	767.5	13	1.5876	0.5791	1.4782	458.921	766.022	459.48	767.545	1.6222	0.5588	1.5229	12.4754	12.6658		0	0	0	0	0	0	0	0
	A	1	1	14	6	0	2	107.591	72.7062	61	10	169.857	14.9617	44	851	4734	61873	120.986	119.501	0.9361	1	45	539	0.9599	0	490	762	8	4.1941	-0.9166	-4.0927	490.917	766.093	489.932	762.045	4.1653	-0.9848	-4.0473	7.3946	7.7146		0	0	0	0	0	0	0	0
	A	1	1	14	7	0	2	108.889	67.1333	82	6	94.375	29.3607	45	885	4900	59413	110.296	129.277	1	0	45	0	0.9817	0	522	766	8	1.939	1.9326	-0.1574	520.067	766.157	522	766	1.939	1.9326	-0.1574	7.6303	7.6303		0	0	0	0	0	0	0	0
	A	1	1	14	8	0	2	58.9375	65.3229	32.5	7	43.875	15.9788	32	867	1886	56635	77.8335	106.838	0.6153	0	32	0	1	0	551.5	765.5	7	0.7818	0.2891	-0.7264	551.211	766.226	551.5	765.5	0.7818	0.2891	-0.7264	6.4291	6.4291		0	0	0	0	0	0	0	0
	A	1	1	14	9	0	2	50.0967	50.9864	1	2	5.3333	4.9199	31	885	1553	45123	82.624	78.7069	0.5961	5	36	345.5	0.9738	0	578.5	767.5	7	3.5885	-3.3799	1.2055	581.88	766.294	578.452	767.419	3.6081	-3.4283	1.1249	6.1721	6.5286		0	0	0	0	0	1	0	0
	A	1	1	14	10	0	2	42.0322	42.8006	1	1	4.3913	5.5742	31	948	1303	40575	84.0888	75.1945	0.5961	1	32	209	0.9738	0	609.5	767.5	7	1.662	-1.2079	1.1416	610.708	766.358	609.452	767.581	1.7527	-1.2563	1.2222	6.1721	6.5286		0	0	0	0	0	1	0	0
	A	1	1	14	11	0	2	51.5932	56.4847	5	3	11.1627	13.1452	59	984	3044	55581	83.6236	96.8904	0.7468	1	60	304	0.9456	0	642.5	767.5	9	1.9139	1.5837	1.0746	640.916	766.425	642.542	767.559	1.9824	1.626	1.1339	8.6059	8.8974		0	0	0	0	0	0	0	0
	A	1	1	14	12	0	2	78.2378	57.7519	19.5	4	25.1743	10.8	248	649	19403	37481	128.828	95.3444	0.988	3	251	430.5	1	0	672	766	18	0.7594	0.5776	-0.493	671.422	766.493	672.016	766.032	0.7516	0.5938	-0.4607	17.737	17.8825		0	0	0	0	0	0	0	0
	A	1	2	1	1	0	2	123.539	89.367	79	29	82.8958	21.1139	193	831	23843	74264	137.146	129.082	1	0	193	0	1	0	799	374	16	3.6273	-3.3591	-1.3687	802.359	375.369	799	374	3.6273	-3.3591	-1.3687	15.7179	15.7179		0	0	0	0	0	0	0	0
	A	1	2	1	2	0	2	108.4	88.0075	56	28	40	21.7491	45	795	4878	69966	136.337	129.331	1	0	45	0	0.9817	0	831	378	8	2.5251	-0.4337	2.4876	831.434	375.512	831	378	2.5251	-0.4337	2.4876	7.6303	7.6303		0	0	0	0	0	0	0	0
	A	1	2	1	3	0	2	95.2168	92.0436	38	35	21.3803	19.9505	249	711	23709	65443	127.859	125.04	1	0	249	0	1	0	859	375	18	1.9734	-1.8605	-0.6576	860.861	375.658	859	375	1.9734	-1.8605	-0.6576	17.8467	17.8467		0	0	0	0	0	0	0	0
	A	1	2	1	4	0	2	110	93.1749	48	33	26.4107	44.7379	249	743	27390	69229	149.53	138.708	1	0	249	0	1	0	890	374	18	1.9161	-0.6436	-1.8047	890.644	375.805	890	374	1.9161	-0.6436	-1.8047	17.8467	17.8467		0	0	0	0	0	0	0	0
	A	1	2	1	5	0	2	106.535	92.9439	53	30	48.8979	18.2542	215	714	22905	66362	127.418	128.261	0.8398	1	216	598	1	0	918.5	376.5	17	1.9388	-1.8596	0.5484	920.36	375.952	918.474	376.474	1.9564	-1.8852	0.5228	16.5197	16.6561		0	0	0	0	0	0	0	0
	A	1	2	1	6	0	2	109.661	84.4482	69.5	24	73.3	19.8908	56	870	6141	73470	149.172	120.219	0.6999	4	60	679	0.8975	0	949.5	378.5	9	2.4094	0.142	2.4052	949.358	376.095	949.482	378.482	2.3906	0.1241	2.3873	8.4286	8.6296		0	0	0	0	0	0	0	0
	A	1	2	1	7	0	2	113.5	96.008	38.5	32	18.75	26.0222	32	867	3632	83239	175.312	140.996	0.6153	0	32	0	1	0	978.5	378.5	7	3.0134	-2.003	2.2514	980.503	376.248	978.5	378.5	3.0134	-2.003	2.2514	6.4291	6.4291		0	0	0	0	0	0	0	0
	A	1	2	1	8	0	2	87.5555	89.3823	39	30.5	177.889	16.94	45	850	3940	75975	97.3473	120.6	1	0	45	0	0.9817	0	1010	378	8	1.6455	0.3518	1.6074	1009.65	376.392	1010	378	1.6455	0.3518	1.6074	7.6303	7.6303		0	0	0	0	0	0	0	0
	A	1	2	1	9	0	2	268.094	155.209	192.5	100.5	260	51.9517	32	838	8579	130065	276.639	176.882	0.6153	0	32	0	1	0	1040.5	377.5	7	1.1505	0.6367	0.9582	1039.86	376.542	1040.5	377.5	1.1505	0.6367	0.9582	6.4291	6.4291		0	0	0	0	0	0	0	0
	A	1	2	1	10	Grid Marker	3	21431.5	1264.68	19063	979	18985.1	634.894	239	657	5122132	830895	12958.3	1018.13	0.9372	0	239	0	1	0	1068	375	14	1.8037	-0.6464	-1.6838	1068.65	376.684	1068.56	374.695	1.9913	-0.0899	-1.9893	16.998	17.9996		0	1	0	0	0	0	0	0
	A	1	2	1	11	Grid Marker	3	21073	1496.53	18223.5	1311	19155.6	1036.74	238	722	5015369	1080496	13505.9	930.745	0.7531	0	238	0	1	0	1096	374	14	4.3427	-3.2895	-2.8352	1099.29	376.835	1096.43	373.735	4.2183	-2.8609	-3.0999	16.9084	18.0635		0	1	0	0	0	0	0	0
	A	1	2	1	12	Grid Marker	0	20452.6	1051.7	18874.5	810	19253.4	381.93	222	866	4540467	910774	12558.8	911.939	0.8671	0	222	0	1	0	1127	375	14	2.5749	-1.6458	-1.9802	1128.65	376.98	1126.64	374.82	2.9513	-2.0107	-2.1604	16.5265	17.2477		0	0	0	0	0	0	0	0
	A	1	2	2	1	625 Sp14	2	244.389	79.3754	215	20	241.951	19.0438	144	879	35192	69771	220.541	121.66	0.9795	1	145	948	1	0	800	405	14	0.487	0.2824	-0.3967	799.717	405.397	799.965	404.972	0.4915	0.2476	-0.4245	13.5019	13.6707		0	0	0	0	0	0	0	0
	A	1	2	2	2	640 Sp21	2	94	67.9817	31	11	19.9295	19.1465	215	713	20210	48471	127.312	108.509	0.8398	2	217	495	1	0	830.5	405.5	17	1.1394	1.1386	-0.0431	829.361	405.543	830.525	405.474	1.1662	1.1642	-0.0687	16.5197	16.6561		0	0	0	0	0	0	0	0
	A	1	2	2	3	625 Sp14	2	233.673	70.647	192	10	234.397	21.5387	193	799	45099	56447	226.698	116.332	1	0	193	0	1	0	860	406	16	0.3134	0.0684	0.3058	859.932	405.694	860	406	0.3134	0.0684	0.3058	15.7179	15.7179		0	0	0	0	0	0	0	0
	A	1	2	2	4	640 Sp21	2	109.341	70.8663	56	13	30.6287	23.3217	249	711	27226	50386	139.191	119.341	1	0	249	0	1	0	891	406	18	0.1689	-0.0737	0.152	891.074	405.848	891	406	0.1689	-0.0737	0.152	17.8467	17.8467		0	0	0	0	0	0	0	0
	A	1	2	2	5	0	2	92.2661	79.7059	41.5	14	17.8125	36.7991	124	806	11441	64243	127.672	139.358	0.7948	0	124	0	0.9738	0	917.5	406.5	13	2.2085	-2.1486	0.5109	919.649	405.989	917.5	406.5	2.2085	-2.1486	0.5109	12.615	12.615		0	0	0	0	0	0	0	0
	A	1	2	2	6	0	2	162	92.2521	109	29	119.214	41.4039	45	912	7290	84134	170.684	138.031	1	0	45	0	0.9817	0	950	408	8	1.9465	-0.5797	1.8581	950.58	406.142	950	408	1.9465	-0.5797	1.8581	7.6303	7.6303		0	0	0	0	0	0	0	0
	A	1	2	2	7	0	2	132.667	87.6595	98	24	101.909	17.7254	45	796	5970	69777	132.909	128.577	1	0	45	0	0.9817	0	982	407	8	2.1815	2.0616	0.7131	979.938	406.287	982	407	2.1815	2.0616	0.7131	7.6303	7.6303		0	0	0	0	0	0	0	0
	A	1	2	2	8	0	2	109.126	92.1622	55	21	48.7692	29.4558	87	752	9494	69306	128.453	141.126	0.7631	1	88	543	1	0	1006.5	405.5	11	2.6715	-2.5043	-0.9303	1009	406.43	1006.46	405.54	2.6957	-2.5445	-0.8901	10.4735	10.6889		0	0	0	0	0	0	0	0
	A	1	2	2	9	0	2	133.585	128.357	79	81	111.184	20.8138	193	729	25782	93572	156.689	145.177	1	0	193	0	1	0	1037	405	16	2.384	-1.7874	-1.5774	1038.79	406.577	1037	405	2.384	-1.7874	-1.5774	15.7179	15.7179		0	0	0	0	0	0	0	0
	A	1	2	2	10	0	2	327.8	307.905	290.5	243	304.385	98.1252	60	996	19668	306673	260.391	291.465	0.75	0	60	0	0.9617	0	1066.5	406.5	9	2.3699	-2.3591	-0.226	1068.86	406.726	1066.5	406.5	2.3699	-2.3591	-0.226	8.8242	8.8242		0	0	0	0	0	0	0	0
	A	1	2	2	11	0	2	350.028	361.418	318	304	330.621	99.1107	144	816	50404	294917	266.277	298.803	0.9795	1	145	1631	1	0	1100	406	14	0.927	-0.2877	-0.8812	1100.29	406.881	1099.98	406.042	0.8944	-0.3085	-0.8395	13.4853	13.6707		0	0	0	0	0	0	0	0
	A	1	2	2	12	0	2	334.594	264.302	311	194	364.571	119.383	32	867	10707	229150	285.18	269.454	0.6153	0	32	0	1	0	1127.5	407.5	7	2.3369	-2.2885	0.473	1129.79	407.027	1127.5	407.5	2.3369	-2.2885	0.473	6.4291	6.4291		0	0	0	0	0	0	0	0
	A	1	2	3	1	503 Sp14	2	119.844	60.663	82.5	6	205.167	12.0329	32	929	3835	56356	129.652	105.37	0.6153	0	32	0	1	0	802.5	436.5	7	1.2397	0.3801	1.18	802.12	435.32	802.5	436.5	1.2397	0.3801	1.18	6.4291	6.4291		0	0	0	0	0	0	0	0
	A	1	2	3	2	526 Sp14	3	53683.8	520.21	65535	21	65535	304.513	32	838	1717883	435936	17936.4	2365.51	0.6153	0	32	0	1	0	832.5	436.5	7	1.6669	1.3056	1.0364	831.194	435.464	832.5	436.5	1.6669	1.3056	1.0364	6.4291	6.4291		0	0	0	0	0	0	0	0
	A	1	2	3	3	503 Sp14	2	68.4368	58.6406	19	6	11.4365	13.0566	190	768	13003	45036	104.793	96.3206	0.9743	3	193	316	1	0	859	437	16	2.1362	-1.6212	1.3911	860.621	435.609	858.974	436.989	2.1494	-1.6475	1.3805	15.5213	15.6855		0	0	0	0	0	0	0	0
	A	1	2	3	4	526 Sp14	3	30765.4	221.713	18293.5	19	65098.9	100.637	66	958	2030519	212401	27515.2	704.081	0.5892	0	66	0	1	0	892.5	436.5	7	2.2237	2.0956	0.744	890.404	435.756	892.333	436.818	2.202	1.9289	1.0621	7.7704	11.0581		0	0	0	0	0	1	0	0
	A	1	2	3	5	549 Sp0	2	83.8709	57.5729	21.5	7	11.3037	14.3926	124	775	10400	44619	121.253	96.1756	0.7948	0	124	0	0.9738	0	921.5	437.5	13	2.1106	1.3796	1.5972	920.12	435.903	921.5	437.5	2.1106	1.3796	1.5972	12.615	12.615		0	0	0	0	0	0	0	0
	A	1	2	3	6	572 Sp25	3	39481.9	122.056	65535	16	65501.8	81.2583	251	679	9909957	82876	29140.4	366.052	0.807	0	251	0	1	0	949	435	14	1.0526	-0.1186	-1.0459	949.119	436.046	947.96	435.793	1.1858	-1.1585	-0.2531	17.8169	18.0954		0	0	0	0	0	0	0	0
	A	1	2	3	7	549 Sp0	2	54.9348	52.624	6	2	6.9932	12.1116	215	774	11811	40731	86.8944	94.1329	0.8398	3	218	310.5	1	0	979.5	434.5	17	1.8634	-0.7637	-1.6997	980.264	436.2	979.465	434.516	1.8633	-0.7986	-1.6835	16.5016	16.6561		0	0	0	0	0	0	0	0
	A	1	2	3	8	572 Sp25	3	50599.8	296.005	65535	20	65531.8	197.898	212	811	10727151	240060	23537.3	1057.9	0.8313	0	212	0	1	0	1009	436	14	0.5341	-0.4088	-0.3437	1009.41	436.344	1008.59	436.344	0.8145	-0.8145	0.0006	16.2994	16.6385		0	0	0	0	0	0	0	0
	A	1	2	3	9	595 Sp14	0	40031.5	153.763	49608	49	65251.1	72.0496	213	717	8526709	110248	26363.1	283.795	0.8486	0	213	0	1	0	1040	437	12	0.6312	0.3759	0.507	1039.62	436.493	1040.03	437.038	0.6782	0.4041	0.5446	16.0398	17.0588		0	0	0	0	0	0	0	0
	A	1	2	3	10	610 Sp19	0	851.234	73.4214	771	12	781.805	26.4847	235	726	200040	53304	456.001	120.099	0.9108	0	235	0	1	0	1068.5	436.5	17	0.1639	0.0928	-0.135	1068.41	436.635	1068.5	436.779	0.1722	0.0949	0.1436	17.0741	17.7099		0	0	0	0	0	0	0	0
	A	1	2	3	11	595 Sp14	0	36535.5	126.824	39907	51	65245	32.75	251	649	9170411	82309	27749.8	172.377	0.7968	0	251	0	1	0	1100	435	14	2.0232	0.9498	-1.7864	1099.05	436.786	1099.83	435.291	1.6879	0.7824	-1.4956	17.7229	18.1241		0	0	0	0	0	0	0	0
	A	1	2	3	12	610 Sp19	0	879.079	94.4342	814	25	805.381	33.0306	253	608	222407	57416	547.924	162.601	0.8006	0	253	0	1	0	1127.5	435.5	17	1.6942	-0.9064	-1.4313	1128.41	436.931	1127.58	435.739	1.4524	-0.8294	-1.1922	17.5586	18.5576		0	0	0	0	0	0	0	0
	A	1	2	4	1	625 Sp14	2	207.528	70.1888	140	11	142.292	15.0437	216	683	44826	47939	222.779	111.982	0.8437	0	216	0	1	0	799.5	465.5	17	0.4795	0.0242	-0.4789	799.476	465.979	799.5	465.5	0.4795	0.0242	-0.4789	16.6177	16.6177		0	0	0	0	0	0	0	0
	A	1	2	4	2	640 Sp21	2	98.6774	77.8839	47	23.5	78.4	18.9021	31	836	3059	65111	113.67	113.553	0.5961	3	34	573	0.9738	0	828.5	465.5	7	0.8801	-0.6194	-0.6253	829.119	466.125	828.452	465.581	0.8617	-0.6678	-0.5446	6.1721	6.5286		0	0	0	0	0	1	0	0
	A	1	2	4	3	625 Sp14	2	285.634	63.6417	213	10	192.357	20.1272	145	815	41417	51868	261.81	111.892	1	0	145	0	1	0	859	467	14	0.9997	-0.6896	0.7236	859.69	466.276	859	467	0.9997	-0.6896	0.7236	13.6238	13.6238		0	0	0	0	0	0	0	0
	A	1	2	4	4	640 Sp21	2	100.498	56.3235	36	6	51.5891	15.1881	215	683	21607	38469	171.321	95.5609	0.8398	1	216	458	1	0	890.5	468.5	17	2.0963	-0.3319	2.0698	890.832	466.43	890.47	468.479	2.0807	-0.3621	2.0489	16.5152	16.6561		0	0	0	0	0	0	0	0
	A	1	2	4	5	0	2	77.324	55.436	28	5	12.1343	12.0047	108	821	8351	45513	105.004	95.8398	0.9729	1	109	343	0.9913	0	918	468	12	2.0051	-1.4067	1.4287	919.407	466.571	917.963	467.963	2.0053	-1.4438	1.3917	11.6917	11.8945		0	0	0	0	0	0	0	0
	A	1	2	4	6	0	2	57.8387	52.5635	6	3	8.913	20.431	31	928	1793	48779	107.423	95.4187	0.5961	2	33	350	0.9738	0	950.5	468.5	7	1.7833	0.1621	1.776	950.338	466.724	950.581	468.548	1.8404	0.2427	1.8244	6.1721	6.5286		0	0	0	0	0	1	0	0
	A	1	2	4	7	0	2	68.2685	52.517	12	4	10.0704	10.6801	108	851	7373	44692	99.6631	87.8826	0.9729	1	109	426	0.9913	0	979	469	12	2.2419	-0.6964	2.131	979.696	466.869	979.037	468.963	2.1953	-0.6594	2.0939	11.6917	11.8945		0	0	0	0	0	0	0	0
	A	1	2	4	8	0	2	95.9375	44.0456	20	1	11.55	9.0746	32	898	3070	39553	135.027	79.6616	0.6153	0	32	0	1	0	1008.5	468.5	7	1.5104	-0.2624	1.4874	1008.76	467.012	1008.5	468.5	1.5104	-0.2624	1.4874	6.4291	6.4291		0	0	0	0	0	0	0	0
	A	1	2	4	9	0	2	76.7209	63.9544	14	7	11.6999	46.6783	43	856	3299	54745	124.184	133.659	0.8775	1	44	481	1	0	1037	465	8	2.6557	-1.5456	-2.1596	1038.55	467.16	1037.12	465.116	2.4936	-1.4293	-2.0433	7.1507	7.7779		0	0	0	0	0	0	0	0
	A	1	2	4	10	0	2	66.4029	56.6427	13	3	14.1	12.3683	67	921	4449	52168	119.483	99.2986	0.9054	4	71	342	1	0	1067	466	10	2.0801	-1.6173	-1.3081	1068.62	467.308	1067.06	466	2.034	-1.5576	-1.3081	9.1368	9.4422		0	0	0	0	0	0	0	0
	A	1	2	4	11	0	2	132.125	72.8857	64.5	17	88.1666	15.336	32	1024	4228	74635	165.734	113.05	0.6153	0	32	0	1	0	1099.5	463.5	7	4.0007	-0.5457	-3.9633	1100.05	467.463	1099.5	463.5	4.0007	-0.5457	-3.9633	6.4291	6.4291		0	0	0	0	0	0	0	0
	A	1	2	4	12	0	2	180.194	106.053	86.5	35.5	77.2608	41.9953	216	806	38922	85479	233.356	168.04	0.8437	1	217	1173	1	0	1131.5	466.5	17	2.2462	1.9533	-1.109	1129.55	467.609	1131.5	466.5	2.2462	1.9533	-1.109	16.6177	16.6177		0	0	0	0	0	0	0	0
	A	1	2	5	1	503 Sp14	2	107.365	71.7459	22.5	14	70.4812	20.0333	192	736	20614	52805	333.297	115.688	0.9846	2	194	522	1	0	802	497	16	1.8926	0.1188	1.8889	801.881	495.111	802.036	497.016	1.9108	0.1553	1.9045	15.6036	15.7585		0	0	0	0	0	0	0	0
	A	1	2	5	2	526 Sp14	0	26082.1	125.341	9322	18.5	65535	52.2011	98	830	2556042	104033	26823.2	245.716	0.6447	0	98	0	1	0	831.5	494.5	7	0.9304	0.5443	-0.7546	830.956	495.255	830.755	494.969	0.3487	-0.2005	-0.2852	10.1448	12.5518		0	0	0	0	0	0	0	0
	A	1	2	5	3	503 Sp14	2	74.125	47.9274	25	1	31.125	24.5137	32	868	2372	41601	101.109	103.093	0.6153	0	32	0	1	0	858.5	495.5	7	1.8851	-1.8825	0.1	860.383	495.4	858.5	495.5	1.8851	-1.8825	0.1	6.4291	6.4291		0	0	0	0	0	0	0	0
	A	1	2	5	4	526 Sp14	0	28809.4	141.721	11679	10	64625.6	75.0514	70	826	2016661	117062	27742.5	443.048	0.6194	0	70	0	1	0	891.5	493.5	7	2.4435	1.3343	-2.047	890.166	495.547	890.843	494.228	1.4822	0.6771	-1.3185	8.1014	11.315		0	0	0	0	0	0	0	0
	A	1	2	5	5	549 Sp0	2	79.1159	46.265	15	1	9.5	9.0656	69	830	5459	38400	113.412	87.0298	1	0	69	0	1	0	921	495	10	1.3161	1.1183	-0.6938	919.882	495.694	921	495	1.3161	1.1183	-0.6938	9.4085	9.4085		0	0	0	0	0	0	0	0
	A	1	2	5	6	572 Sp25	3	41930.5	102.147	65535	11	65464.2	57.3188	292	607	12243717	62003	28552.7	251.504	0.9329	0	292	0	1	0	948.5	495.5	15	0.5079	-0.3799	-0.337	948.88	495.837	947.938	496.017	0.9586	-0.9415	0.18	19.0445	19.5809		0	0	0	0	0	0	0	0
	A	1	2	5	7	549 Sp0	2	112	46.3875	73	1	108.857	10.05	32	929	3584	43094	126.656	87.7688	0.6153	0	32	0	1	0	980.5	495.5	7	0.683	0.4749	-0.4908	980.025	495.991	980.5	495.5	0.683	0.4749	-0.4908	6.4291	6.4291		0	0	0	0	0	0	0	0
	A	1	2	5	8	572 Sp25	3	38522	70.5863	65535	6	65511.5	47.7507	254	672	9784576	47434	29319.1	169.283	0.8089	0	254	0	1	0	1009	497	14	0.8817	-0.1701	0.8651	1009.17	496.135	1008.53	496.606	0.7969	-0.6425	0.4714	17.9924	18.09		0	0	0	0	0	0	0	0
	A	1	2	5	9	595 Sp14	0	37326.2	127.188	38405	31	65327.4	42.0159	262	638	9779470	81146	27312.6	208.779	0.8264	0	262	0	1	0	1041	497	14	1.7663	1.6147	0.7159	1039.39	496.284	1040.44	497.16	1.3704	1.0537	0.8762	17.9145	18.7945		0	0	0	0	0	0	0	0
	A	1	2	5	10	610 Sp19	0	843.652	52.8026	775.5	1	762.102	13.677	256	674	215975	35589	455.507	96.2236	0.8101	0	256	0	1	0	1068.5	496.5	17	0.3396	0.3315	0.0738	1068.17	496.426	1068.75	496.801	0.695	0.5854	0.3746	17.548	18.6816		0	0	0	0	0	0	0	0
	A	1	2	5	11	595 Sp14	0	37685.6	101.642	43240.5	28	65291.5	36.7603	204	786	7687872	79891	27601	166.578	0.8	0	204	0	1	0	1100	497	12	1.2613	1.1884	0.4224	1098.81	496.577	1100.35	497.461	1.7722	1.5364	0.8832	15.8066	16.5384		0	0	0	0	0	0	0	0
	A	1	2	5	12	610 Sp19	0	824.426	64.6921	739.5	10	718.151	25.6175	230	627	189618	40562	751.684	116.605	0.9087	0	230	0	1	0	1128	497	16	0.3243	-0.1678	0.2774	1128.17	496.723	1128.15	496.909	0.1872	-0.02	0.1861	16.9231	17.542		0	0	0	0	0	0	0	0
	A	1	2	6	1	625 Sp14	2	309.75	75.2605	218.5	13	201.929	29.2675	88	902	27258	67885	329.441	128.642	0.7857	0	88	0	1	0	799.5	526.5	11	1.0235	0.2619	0.9894	799.238	525.51	799.5	526.5	1.0235	0.2619	0.9894	10.6287	10.6287		0	0	0	0	0	0	0	0
	A	1	2	6	2	640 Sp21	2	93.4561	64.6898	37	6	29.2083	19.8582	171	819	15981	52981	120.866	114.717	0.8221	2	173	483.5	1	0	831.5	528.5	15	3.8649	2.6182	2.843	828.882	525.657	831.474	528.532	3.871	2.5919	2.8751	14.7285	14.889		0	0	0	0	0	0	0	0
	A	1	2	6	3	625 Sp14	2	196.064	49.2812	123	1	110.164	9.9387	249	711	48820	35039	211.347	90.6912	1	0	249	0	1	0	861	526	18	1.5598	1.5479	0.192	859.452	525.808	861	526	1.5598	1.5479	0.192	17.8467	17.8467		0	0	0	0	0	0	0	0
	A	1	2	6	4	640 Sp21	2	171.677	88.0302	122	7	121.555	67.9686	31	960	5322	84509	177.953	415.196	0.5961	1	32	1358	0.9738	0	890.5	523.5	7	2.4635	-0.0942	-2.4617	890.594	525.962	890.419	523.548	2.4196	-0.1749	-2.4133	6.1721	6.5286		0	0	0	0	0	1	0	0
	A	1	2	6	5	0	2	110.867	59.1573	27	2	11.9259	12.2362	45	947	4989	56022	150.557	100.466	1	0	45	0	0.9817	0	922	528	8	3.4077	2.8308	1.8971	919.169	526.103	922	528	3.4077	2.8308	1.8971	7.6303	7.6303		0	0	0	0	0	0	0	0
	A	1	2	6	6	0	2	56.6562	55.4743	15	2.5	4.8947	11.6925	32	896	1813	49705	77.7598	93.9869	0.6153	2	34	380.5	1	0	950.5	525.5	7	0.8548	0.3997	-0.7556	950.1	526.256	950.5	525.5	0.8548	0.3997	-0.7556	6.4291	6.4291		0	0	0	0	0	0	0	0
	A	1	2	6	7	0	2	91.2008	61.6069	17	1	23.8395	17.057	244	743	22253	45774	153.599	119.156	0.9641	5	249	1353.5	0.9777	0	980	529	18	2.6551	0.5411	2.5993	979.459	526.401	979.984	529.032	2.6835	0.525	2.6316	17.737	17.8825		0	0	0	0	0	0	0	0
	A	1	2	6	8	0	2	49	48.2798	6	1	3.9444	13.2332	31	929	1519	44852	66.3879	92.5417	0.5961	1	32	480	0.9738	0	1010.5	525.5	7	2.2342	1.9752	-1.0441	1008.52	526.544	1010.42	525.452	2.187	1.8945	-1.0925	6.1721	6.5286		0	0	0	0	0	1	0	0
	A	1	2	6	9	0	2	70.9411	59.3607	6	6	10.9019	13.4984	68	840	4824	49863	133.992	96.6808	0.9066	1	69	271	1	0	1041	525	10	3.1792	2.692	-1.6912	1038.31	526.691	1040.96	525.044	3.1184	2.6479	-1.6471	9.2469	9.4764		0	0	0	0	0	0	0	0
	A	1	2	6	10	0	2	82.2119	54.7299	19.5	1	21.5212	16.07	250	711	20553	38913	137.743	100.487	0.992	0	250	0	1	0	1071	525	18	3.2017	2.6203	-1.8397	1068.38	526.84	1071.03	524.98	3.2394	2.6523	-1.8598	17.8111	17.9697		0	0	0	0	0	0	0	0
	A	1	2	6	11	0	2	65.129	62.1936	2	11	8.4545	9.2042	31	914	2019	56845	109.386	94.1765	0.5961	1	32	348	0.9738	0	1101.5	527.5	7	1.7656	1.6918	0.505	1099.81	526.995	1101.45	527.419	1.6974	1.6435	0.4243	6.1721	6.5286		0	0	0	0	0	1	0	0
	A	1	2	6	12	0	2	95.3623	81.3344	39	24	31.3571	21.7813	69	861	6580	70029	116.779	116.788	1	0	69	0	1	0	1131	526	10	2.0397	1.691	-1.1406	1129.31	527.141	1131	526	2.0397	1.691	-1.1406	9.4085	9.4085		0	0	0	0	0	0	0	0
	A	1	2	7	1	503 Sp14	2	57.2372	63.0827	14	6	12.4047	30.7005	59	870	3377	54882	89.1926	118.598	0.7468	1	60	324	0.9456	0	800.5	555.5	9	1.1417	-1.1397	-0.0684	801.64	555.568	800.559	555.542	1.0806	-1.0803	-0.026	8.6059	8.8974		0	0	0	0	0	0	0	0
	A	1	2	7	2	526 Sp14	0	19776.6	90.2061	4620	10	2818.84	50.3803	84	786	1661233	70902	25316.8	178.069	0.7567	0	84	0	1	0	831.5	555.5	7	0.8137	0.7857	-0.2119	830.714	555.712	830.012	556.238	0.8775	-0.7023	0.5261	9.2686	11.898		0	0	0	0	0	0	0	0
	A	1	2	7	3	503 Sp14	2	67.5813	54.1491	12	2	9.5714	13.6146	43	885	2906	47922	95.0415	96.7966	0.9148	2	45	432	0.9381	0	860	558	8	2.1472	-0.1411	2.1426	860.141	555.857	860.023	557.884	2.0297	-0.1179	2.0263	7.4703	7.4853		0	0	0	0	0	0	0	0
	A	1	2	7	4	526 Sp14	3	21888.6	110.188	5114.5	12.5	3156.93	63.8226	84	940	1838641	103577	26366.4	265.982	0.5526	0	84	0	1	0	891.5	553.5	7	2.9589	1.5757	-2.5044	889.924	556.004	890.19	553.952	2.0692	0.2662	-2.052	8.767	12.583		0	0	0	0	0	1	0	0
	A	1	2	7	5	549 Sp0	2	51.2032	45.5297	3	1	11.5033	9.876	187	706	9575	32144	98.4036	86.5697	0.9589	6	193	355.5	1	0	921	557	16	1.6029	1.3597	0.8488	919.64	556.151	920.947	557.021	1.5695	1.3062	0.8701	15.1877	15.7917		0	0	0	0	0	0	0	0
	A	1	2	7	6	572 Sp25	3	38573.2	77.0492	65535	4	65501.5	59.6382	247	772	9527571	59482	29307.8	229.238	0.7942	0	247	0	1	0	949	556	14	0.4661	0.3614	-0.2943	948.639	556.294	947.988	556.336	0.652	-0.6506	0.0416	17.4823	18.1385		0	0	0	0	0	0	0	0
	A	1	2	7	7	549 Sp0	2	97.9545	54.6158	66.5	2	83.125	29.2302	44	885	4310	48335	109.481	111.109	0.9361	1	45	1511	0.9599	0	982	558	8	2.7055	2.2163	1.5517	979.784	556.448	981.932	557.955	2.6236	2.1481	1.5062	7.3946	7.7146		0	0	0	0	0	0	0	0
	A	1	2	7	8	572 Sp25	3	43997.3	129.98	65535	10	65490	93.1943	242	718	10647345	93326	27325.8	432.04	0.7634	0	242	0	1	0	1009	557	14	0.414	0.0712	0.4078	1008.93	556.592	1008.55	557.178	0.6998	-0.3833	0.5855	17.1504	18.0593		0	0	0	0	0	0	0	0
	A	1	2	7	9	595 Sp14	0	41338.4	198.404	51535	29	65144.3	123.079	173	775	7151546	153763	25536.5	526.158	0.865	0	173	0	1	0	1039.5	556.5	11	0.4301	0.356	-0.2413	1039.14	556.741	1039.04	556.364	0.3912	-0.1035	-0.3772	14.4624	15.327		0	0	0	0	0	0	0	0
	A	1	2	7	10	610 Sp19	0	787.272	63.7368	715	6	693.264	39.0789	213	779	167689	49651	673.633	122.787	0.8385	0	213	0	1	0	1068	556	16	0.8865	0.0729	-0.8835	1067.93	556.884	1067.66	556.061	0.8641	-0.265	-0.8225	15.7778	17.3845		0	0	0	0	0	0	0	0
	A	1	2	7	11	595 Sp14	0	42850.8	154.621	60106	25	65156	56.7128	198	702	8484453	108544	25532.1	325.24	0.7795	0	198	0	1	0	1100	557	12	1.4302	1.4298	-0.0348	1098.57	557.035	1099.6	557.126	1.0298	1.0257	0.0914	15.7504	16.092		0	0	0	0	0	0	0	0
	A	1	2	7	12	610 Sp19	0	707.488	47.5651	647.5	1	723.116	7.6688	256	614	181117	29205	462.953	80.3199	0.8173	0	256	0	1	0	1127.5	556.5	17	0.8025	-0.4263	-0.6798	1127.93	557.18	1128.04	556.871	0.3273	0.1087	-0.3087	18.115	18.2852		0	0	0	0	0	0	0	0
	A	1	2	8	1	240 Sp8	2	95.875	50.4712	60.5	1	158.125	31.3562	32	836	3068	42194	103.989	107.922	0.6153	0	32	0	1	0	801.5	586.5	7	2.6335	2.5021	0.8214	798.998	585.678	801.5	586.5	2.6335	2.5021	0.8214	6.4291	6.4291		0	0	0	0	0	0	0	0
	A	1	2	8	2	261 Sp8	2	156.706	49.2781	85	1	81.48	11.9309	109	852	17081	41985	170.654	92.6715	1	0	109	0	1	0	831	586	12	2.3649	2.3584	0.1751	828.641	585.825	831	586	2.3649	2.3584	0.1751	11.8404	11.8404		0	0	0	0	0	0	0	0
	A	1	2	8	3	240 Sp8	2	82.5999	41.3456	53	1	62.1666	9.3568	30	865	2478	35764	89.1723	81.6525	0.5769	1	31	564	0.9424	0	862.5	584.5	7	3.6042	3.2882	-1.4758	859.212	585.976	862.433	584.667	3.4774	3.2215	-1.3092	5.976	6.6159		0	0	0	0	0	1	0	0
	A	1	2	8	4	261 Sp8	2	126.432	52.8528	58.5	1	60.84	29.9323	88	904	11126	47779	155.728	118.956	0.7857	0	88	0	1	0	892.5	585.5	11	2.2364	2.1459	-0.6296	890.354	586.13	892.5	585.5	2.2364	2.1459	-0.6296	10.6287	10.6287		0	0	0	0	0	0	0	0
	A	1	2	8	5	299 Sp0	2	133.6	40.9475	68.5	1	83.0588	10.1393	60	781	8016	31980	166.933	80.7092	0.75	0	60	0	0.9617	0	922.5	587.5	9	3.7767	3.5711	1.2291	918.929	586.271	922.5	587.5	3.7767	3.5711	1.2291	8.8242	8.8242		0	0	0	0	0	0	0	0
	A	1	2	8	6	330 Sp10	2	101.523	42.4798	44.5	1	39	11.0692	88	842	8934	35768	130.065	85.6161	0.7857	0	88	0	1	0	948.5	588.5	11	2.4821	-1.3599	2.0764	949.86	586.423	948.5	588.5	2.4821	-1.3599	2.0764	10.6287	10.6287		0	0	0	0	0	0	0	0
	A	1	2	8	7	299 Sp0	2	89.4093	37.1525	32	1	17.6666	6.9833	193	675	17256	25078	124.795	71.8135	1	0	193	0	1	0	982	588	16	3.1281	2.7814	1.4313	979.218	586.569	982	588	3.1281	2.7814	1.4313	15.7179	15.7179		0	0	0	0	0	0	0	0
	A	1	2	8	8	330 Sp10	2	119.267	45.7034	62	1	67	12.5747	60	870	7156	39762	137.002	86.0683	0.75	0	60	0	0.9617	0	1009.5	587.5	9	1.4484	1.2153	0.7879	1008.28	586.712	1009.5	587.5	1.4484	1.2153	0.7879	8.8242	8.8242		0	0	0	0	0	0	0	0
	A	1	2	8	9	359 Sp14	0	20519.9	112.27	17718	9	30010.7	49.2797	211	689	4329706	77354	14170.3	249.992	0.8242	0	211	0	1	0	1039	586	12	1.2677	0.9322	-0.8591	1038.07	586.859	1037.3	586.118	1.0644	-0.7644	-0.7407	15.5732	17.3581		0	0	0	0	0	0	0	0
	A	1	2	8	10	384 Sp20	2	208.83	49.607	172	1	176.4	11.1647	153	771	31951	38247	170.956	89.6035	0.75	1	154	653	0.711	0	1068.5	586.5	15	0.6227	0.3605	-0.5077	1068.14	587.008	1068.35	586.49	0.5598	0.2135	-0.5175	13.5823	15.218		0	0	0	0	0	0	0	0
	A	1	2	8	11	359 Sp14	0	14437.4	73.2886	10709	5	27038.1	45.8108	258	672	3724862	49250	11260.8	151.054	0.8269	0	258	0	1	0	1098	586	14	1.9521	-1.5678	-1.1629	1099.57	587.163	1097.63	586.062	2.2305	-1.9399	-1.1009	17.6214	18.7571		0	0	0	0	0	0	0	0
	A	1	2	8	12	384 Sp20	2	223.203	48.3276	177	1	156.161	19.797	207	769	46203	37164	233.429	102.02	0.8313	12	219	5.5	0.892	0	1128.5	585.5	17	1.8959	-0.5687	-1.8086	1129.07	587.309	1128.02	585.792	1.8413	-1.0445	-1.5163	15.7744	17.2151		0	0	0	0	0	0	0	0
	A	1	2	9	1	92 Sp8	0	33901.5	515.617	27649	67	65535	164.86	32	718	1084847	370213	26191	1058.25	0.6153	0	32	0	1	0	802.5	611.5	7	3.1058	1.0951	-2.9063	801.405	614.406	802.5	611.5	3.1058	1.0951	-2.9063	6.4291	6.4291		0	0	0	0	0	0	0	0
	A	1	2	9	2	109 Sp0	2	97	46.6436	34.5	1	28.4117	17.319	60	870	5820	40580	132.528	101.375	0.75	0	60	0	0.9617	0	826.5	615.5	9	4.0912	-3.9793	0.95	830.479	614.55	826.5	615.5	4.0912	-3.9793	0.95	8.8242	8.8242		0	0	0	0	0	0	0	0
	A	1	2	9	3	92 Sp8	3	49856.6	676.84	65535	50	65535	473.574	32	898	1595410	607802	22330.1	2152.49	0.6153	0	32	0	1	0	860.5	612.5	7	2.2741	0.5937	-2.1952	859.906	614.695	860.5	612.5	2.2741	0.5937	-2.1952	6.4291	6.4291		0	0	0	0	0	0	0	0
	A	1	2	9	4	109 Sp0	2	147.469	43.8591	68	1	63.5714	11.9841	32	838	4719	36754	156.217	83.4353	0.6153	0	32	0	1	0	885.5	616.5	7	4.5054	-4.1893	1.6576	889.689	614.842	885.5	616.5	4.5054	-4.1893	1.6576	6.4291	6.4291		0	0	0	0	0	0	0	0
	A	1	2	9	5	130 Sp8	2	111.883	43.4862	71	1	99.4666	9.6176	60	839	6713	36485	123.949	82.5626	0.75	0	60	0	0.9617	0	918.5	614.5	9	1.029	-0.9053	-0.4891	919.405	614.989	918.5	614.5	1.029	-0.9053	-0.4891	8.8242	8.8242		0	0	0	0	0	0	0	0
	A	1	2	9	6	153 Sp0	2	86.9357	41.6723	38	1	28.2941	17.8723	109	821	9476	34213	111.722	92.3307	1	0	109	0	1	0	947	614	12	1.8034	-1.4036	-1.1323	948.404	615.132	947	614	1.8034	-1.4036	-1.1323	11.8404	11.8404		0	0	0	0	0	0	0	0
	A	1	2	9	7	130 Sp8	2	90.487	39.0964	31	1	15.6141	12.4648	193	767	17464	29987	131.457	83.5135	1	0	193	0	1	0	978	614	16	2.0131	-1.5487	-1.2861	979.549	615.286	978	614	2.0131	-1.5487	-1.2861	15.7179	15.7179		0	0	0	0	0	0	0	0
	A	1	2	9	8	153 Sp0	2	97.6376	38.6692	33	1	20.8888	12.7923	69	892	6737	34493	133.914	82.4555	1	0	69	0	1	0	1009	617	10	1.5994	0.3061	1.5698	1008.69	615.43	1009	617	1.5994	0.3061	1.5698	9.4085	9.4085		0	0	0	0	0	0	0	0
	A	1	2	9	9	178 Sp8	2	76.6018	35.6204	10.5	1	8.5428	8.4499	108	851	8273	30313	117.912	77.3894	0.9729	1	109	345	1	0	1038	616	12	1.0015	-0.9089	0.4206	1038.91	615.579	1038.05	616.028	0.9722	-0.8626	0.4484	11.6789	11.8946		0	0	0	0	0	0	0	0
	A	1	2	9	10	210 Sp0	2	67.7258	40.83	22	1	11.6049	17.6221	124	806	8398	32909	99.4364	91.3858	0.7948	0	124	0	0.9738	0	1070.5	615.5	13	2.8165	2.8078	-0.2214	1067.69	615.721	1070.5	615.5	2.8165	2.8078	-0.2214	12.615	12.615		0	0	0	0	0	0	0	0
	A	1	2	9	11	178 Sp8	2	63.409	38.0054	19	1	8.037	12.8487	44	916	2790	34813	89.7383	78.6223	0.9361	1	45	303	0.9599	0	1099	616	8	0.6768	0.6647	0.1271	1098.34	615.873	1099.05	615.932	0.7126	0.7102	0.059	7.3946	7.7146		0	0	0	0	0	0	0	0
	A	1	2	9	12	210 Sp0	2	42.2874	43.9943	1	1	8.8999	27.5961	167	883	7062	38847	77.328	106.926	0.8028	6	173	172.5	1	0	1130.5	619.5	15	4.4735	2.8084	3.4821	1127.69	616.018	1130.45	619.455	4.4066	2.7575	3.4372	14.3776	14.912		0	0	0	0	0	0	0	0
	A	1	2	10	1	240 Sp8	2	75.5341	49.689	24	1	14.8304	22.2232	249	582	18808	28919	108.744	106.884	1	1	250	324	1	0	800	645	18	1.2684	1.24	-0.2668	798.76	645.267	800	645	1.2684	1.24	-0.2668	17.8467	17.8467		0	0	0	0	0	0	0	0
	A	1	2	10	2	261 Sp8	2	151.227	54.463	105	1	110.794	37.1126	88	812	13308	44224	175.143	152.764	0.7857	0	88	0	1	0	825.5	646.5	11	3.1003	-2.9036	1.0867	828.404	645.413	825.5	646.5	3.1003	-2.9036	1.0867	10.6287	10.6287		0	0	0	0	0	0	0	0
	A	1	2	10	3	240 Sp8	2	134.312	38.3977	98.5	1	155.286	9.9066	32	1056	4298	40548	140.767	79.2602	0.6153	0	32	0	1	0	857.5	644.5	7	1.8179	-1.4739	-1.0642	858.974	645.564	857.5	644.5	1.8179	-1.4739	-1.0642	6.4291	6.4291		0	0	0	0	0	0	0	0
	A	1	2	10	4	261 Sp8	2	106.083	47.5734	41.5	1	40.3461	16.1891	108	790	11457	37583	137.779	94.9812	0.9729	1	109	741	1	0	891	644	12	1.932	0.8838	-1.718	890.116	645.718	891.028	644.046	1.9041	0.9116	-1.6716	11.6789	11.8946		0	0	0	0	0	0	0	0
	A	1	2	10	5	299 Sp0	2	126.308	39.7629	72	1	66.8723	7.7765	172	789	21725	31373	146.67	82.6928	0.8269	0	172	0	1	0	918.5	644.5	15	1.3724	-0.191	-1.3591	918.691	645.859	918.5	644.5	1.3724	-0.191	-1.3591	14.8459	14.8459		0	0	0	0	0	0	0	0
	A	1	2	10	6	330 Sp10	2	70.1354	35.8229	19	1	17.5285	8.1197	192	768	13466	27512	105.072	75.9383	0.9846	1	193	464	1	0	950	648	16	2.0236	0.3778	1.988	949.622	646.012	950.036	647.984	2.0155	0.4143	1.9724	15.6036	15.7585		0	0	0	0	0	0	0	0
	A	1	2	10	7	299 Sp0	2	76.6693	41.3277	26	1	21.92	7.5967	124	900	9507	37195	99.9675	83.7391	0.7948	0	124	0	0.9738	0	979.5	647.5	13	1.4399	0.5193	1.343	978.981	646.157	979.5	647.5	1.4399	0.5193	1.343	12.615	12.615		0	0	0	0	0	0	0	0
	A	1	2	10	8	330 Sp10	2	91.1186	34.5172	37	1	16.3513	9.4257	59	810	5376	27959	123.8	81.7214	0.7468	1	60	450	0.9456	0	1011.5	647.5	9	3.6557	3.4533	1.1995	1008.05	646.3	1011.56	647.542	3.7257	3.5126	1.2418	8.6059	8.8974		0	0	0	0	0	0	0	0
	A	1	2	10	9	359 Sp14	0	16284.6	63.6347	12375	2	29781.4	25.3885	273	657	4445690	41808	13042.1	123.966	0.8806	0	273	0	1	0	1038	646	14	0.4788	0.1701	-0.4475	1037.83	646.447	1037.59	645.993	0.5143	-0.2401	-0.4548	18.3427	19.0356		0	0	0	0	0	0	0	0
	A	1	2	10	10	384 Sp20	0	281.006	52.2733	241	1	247.887	12.7004	159	794	44680	41505	218.591	102.043	0.6259	8	167	194.5	0.7389	0	1068.5	645.5	17	1.2488	0.5985	-1.096	1067.9	646.596	1068.92	647.34	1.2595	1.0167	0.7435	13.331	16.7317		0	0	0	0	0	0	0	0
	A	1	2	10	11	359 Sp14	0	19279	86.5023	17637	8	33222.7	41.6033	177	846	3412389	73181	13463.3	189.866	0.8676	0	177	0	1	0	1099.5	646.5	11	0.3033	0.1699	-0.2512	1099.33	646.751	1098.49	646.644	0.8453	-0.8385	-0.1072	14.2214	15.9347		0	0	0	0	0	0	0	0
	A	1	2	10	12	384 Sp20	2	156.024	48.5187	112	1	128.083	8.5933	124	775	19347	37602	169.048	90.9677	0.7948	0	124	0	0.9738	0	1129.5	647.5	13	0.9008	0.6691	0.603	1128.83	646.897	1129.5	647.5	0.9008	0.6691	0.603	12.615	12.615		0	0	0	0	0	0	0	0
	A	1	2	11	1	92 Sp8	0	37609.5	601.632	34091.5	55	64925.3	384.781	36	859	1353941	516802	25456.5	1385.95	0.72	0	36	0	1	0	802.5	674.5	7	1.357	1.336	-0.2376	801.164	674.738	802.139	674.389	1.0354	0.9749	-0.3487	6.2707	7.4352		0	0	0	0	0	0	0	0
	A	1	2	11	2	109 Sp0	2	96.2333	64.0998	36.5	7	30.0714	49.6997	60	801	5774	51344	120.306	163.969	0.75	0	60	0	0.9617	0	831.5	675.5	9	1.405	1.2614	0.6187	830.239	674.881	831.5	675.5	1.405	1.2614	0.6187	8.8242	8.8242		0	0	0	0	0	0	0	0
	A	1	2	11	3	92 Sp8	0	27149.3	347.011	13002	24.5	65535	103.105	42	888	1140271	308146	25742.9	738.819	0.84	0	42	0	1	0	863.5	674.5	7	3.8706	3.8346	-0.5266	859.665	675.027	863.619	674.952	3.9543	3.9536	-0.0742	7.0198	7.7939		0	0	0	0	0	0	0	0
	A	1	2	11	4	109 Sp0	2	103.489	46.8341	37.5	1	17.6	10.6	88	808	9107	37842	144.454	93.0233	0.7857	0	88	0	1	0	890.5	673.5	11	1.9766	1.0515	-1.6737	889.448	675.174	890.5	673.5	1.9766	1.0515	-1.6737	10.6287	10.6287		0	0	0	0	0	0	0	0
	A	1	2	11	5	130 Sp8	2	94.2279	38.8203	24	1	43.8143	7.8867	193	707	18186	27446	179.545	76.4596	1	0	193	0	1	0	918	674	16	1.7605	-1.1644	-1.3204	919.164	675.32	918	674	1.7605	-1.1644	-1.3204	15.7179	15.7179		0	0	0	0	0	0	0	0
	A	1	2	11	6	153 Sp0	2	86.7666	37.6288	25	1	8.5882	7.9247	60	900	5206	33866	108.023	81.537	0.75	0	60	0	0.9617	0	949.5	675.5	9	1.3377	1.3372	0.0363	948.163	675.464	949.5	675.5	1.3377	1.3372	0.0363	8.8242	8.8242		0	0	0	0	0	0	0	0
	A	1	2	11	7	130 Sp8	2	70.093	35.3661	27	1	20.8333	9.3084	86	781	6028	27621	88.0831	78.794	0.7478	3	89	379.5	1	0	980.5	675.5	11	1.1979	1.1921	-0.1174	979.308	675.617	980.57	675.593	1.2621	1.2619	-0.0244	10.2977	10.7416		0	0	0	0	0	0	0	0
	A	1	2	11	8	153 Sp0	2	93.8387	41.023	45	1	38.1428	6.7532	31	780	2909	31998	107.042	78.6228	0.5961	1	32	618	0.9738	0	1007.5	674.5	7	1.5809	-0.953	-1.2614	1008.45	675.761	1007.45	674.419	1.6744	-1.0014	-1.342	6.1721	6.5286		0	0	0	0	0	1	0	0
	A	1	2	11	9	178 Sp8	2	87.0887	38.8638	13	1	59.7476	9.3842	214	683	18637	26544	266.315	85.3862	0.8359	2	216	464.5	1	0	1035.5	676.5	17	3.2224	-3.168	0.5893	1038.67	675.911	1035.56	676.486	3.1647	-3.112	0.5753	16.52	16.5731		0	0	0	0	0	0	0	0
	A	1	2	11	10	210 Sp0	2	82.7187	42.775	28.5	1	34	8.0953	32	929	2647	39738	106.612	81.6064	0.6153	0	32	0	1	0	1064.5	675.5	7	3.0026	-2.9512	-0.5527	1067.45	676.053	1064.5	675.5	3.0026	-2.9512	-0.5527	6.4291	6.4291		0	0	0	0	0	0	0	0
	A	1	2	11	11	178 Sp8	2	86.5909	45.9493	29.5	1	16.9666	8.4539	44	947	3810	43514	125.699	85.4808	0.9361	1	45	528	0.9599	0	1097	681	8	4.9191	-1.0943	4.7958	1098.09	676.204	1097.07	681.045	4.9489	-1.0261	4.8413	7.3946	7.7146		0	0	0	0	0	0	0	0
	A	1	2	11	12	210 Sp0	2	47.8098	42.9195	2.5	1	7.9902	11.9266	142	783	6789	33606	78.4918	84.7078	0.9659	5	147	374	1	0	1127	676	14	0.57	-0.4506	-0.3491	1127.45	676.349	1126.97	676.021	0.5804	-0.4788	-0.328	13.4093	13.5964		0	0	0	0	0	0	0	0
	A	1	2	12	1	240 Sp8	2	187.583	193.911	42	34	39.8878	124.468	151	738	28325	143106	288.899	863.268	0.7512	22	173	2961.5	0.6507	0	796.5	705.5	15	2.267	-2.0235	1.022	798.524	704.478	797.185	705.589	1.7395	-1.3381	1.1115	13.634	15.3931		0	0	0	0	0	0	0	0
	A	1	2	12	2	261 Sp8	0	689.211	82.1468	118	9	231.852	70.0156	57	899	39285	73850	2465.63	228.372	0.7124	4	61	8509	0.9136	0	826.5	703.5	9	2.0109	-1.6672	-1.1243	828.167	704.624	826.561	703.509	1.9552	-1.6058	-1.1155	8.3396	9.0225		0	0	0	0	0	0	0	0
	A	1	2	12	3	240 Sp8	2	87.9534	50.5291	7	1	60.0861	12.8814	215	805	18910	40676	263.935	101.985	0.8398	3	218	427.5	1	0	858.5	704.5	17	0.3636	-0.2375	-0.2753	858.737	704.775	858.465	704.484	0.399	-0.2724	-0.2916	16.5016	16.6561		0	0	0	0	0	0	0	0
	A	1	2	12	4	261 Sp8	2	99.4022	46.3736	47	1	39.5937	9.1547	87	902	8648	41829	128.706	82.5749	0.7631	1	88	890	1	0	890.5	705.5	11	0.843	0.6202	0.5709	889.88	704.929	890.552	705.471	0.8633	0.6719	0.5421	10.4557	10.6889		0	0	0	0	0	0	0	0
	A	1	2	12	5	299 Sp0	2	107.438	41.3852	70.5	1	78.5999	9.5731	32	898	3438	37164	117.963	85.5603	0.6153	0	32	0	1	0	917.5	703.5	7	1.8376	-0.9546	-1.5702	918.455	705.07	917.5	703.5	1.8376	-0.9546	-1.5702	6.4291	6.4291		0	0	0	0	0	0	0	0
	A	1	2	12	6	330 Sp10	2	56.1363	37.6346	1	1	2.9259	7.7553	44	854	2470	32140	82.6552	77.1907	0.9361	1	45	325	0.9599	0	950	706	8	0.9905	0.6142	0.777	949.386	705.223	949.932	706.045	0.9872	0.546	0.8225	7.3946	7.7146		0	0	0	0	0	0	0	0
	A	1	2	12	7	299 Sp0	2	66.7235	37.9247	16.5	1	11.3999	12.875	246	651	16414	24689	101.103	84.225	0.976	2	248	423	1	0	977	705	18	1.7826	-1.7442	-0.3679	978.744	705.368	976.91	704.996	1.871	-1.8336	-0.372	17.6447	17.8507		0	0	0	0	0	0	0	0
	A	1	2	12	8	330 Sp10	2	64.9552	38.2112	9	1	10	9.2087	67	923	4352	35269	110.346	83.0454	0.8815	2	69	340.5	1	0	1007	705	10	0.9582	-0.8103	-0.5115	1007.81	705.511	1007	704.881	1.0269	-0.8103	-0.6309	9.1243	9.4453		0	0	0	0	0	0	0	0
	A	1	2	12	9	359 Sp14	0	16391	70.8347	10524	1	25819	26.1395	169	823	2770071	58297	13302.7	166.422	0.8492	0	169	0	1	0	1039	707	10	1.9436	1.4066	1.3413	1037.59	705.659	1038.64	706.018	1.1056	1.0456	0.3591	14.2189	15.2628		0	0	0	0	0	0	0	0
	A	1	2	12	10	384 Sp20	2	182.995	42.3867	100	1	135.811	11.3036	193	861	35318	36495	524.45	82.5239	1	0	193	0	1	0	1068	706	16	0.3864	0.3348	0.1928	1067.67	705.807	1068	706	0.3864	0.3348	0.1928	15.7179	15.7179		0	0	0	0	0	0	0	0
	A	1	2	12	11	359 Sp14	0	19324.4	117.573	15977.5	9	27551.1	48.5045	190	738	3671638	86769	13692	258.719	0.7599	0	190	0	1	0	1099.5	705.5	11	0.6155	0.4063	-0.4623	1099.09	705.962	1098.04	705.879	1.0548	-1.0515	-0.0833	15.0384	16.1986		0	0	0	0	0	0	0	0
	A	1	2	12	12	384 Sp20	2	94.2757	44.7957	34.5	1	14.8778	7.3927	214	744	20175	33328	125.58	84.2908	0.8359	3	217	462.5	1	0	1129.5	706.5	17	0.9867	0.9055	0.3919	1128.59	706.108	1129.5	706.505	0.9928	0.9101	0.3966	16.4009	16.6926		0	0	0	0	0	0	0	0
	A	1	2	13	1	92 Sp8	3	25690.2	941.023	10734	385.5	9680.45	694.922	33	788	847777	741526	23981.9	3004.18	0.6599	0	33	0	0.9403	0	802.5	734.5	7	1.7587	1.5777	-0.777	800.922	735.277	801.667	734.333	1.202	0.7444	-0.9437	6.1818	7.0787		0	1	0	0	0	0	0	0
	A	1	2	13	2	109 Sp0	2	535.5	316.456	402.5	174	384.594	269.122	86	813	46053	257279	630.446	625.481	0.7478	1	87	1865	1	0	830.5	734.5	11	1.0492	0.5031	-0.9207	829.997	735.421	830.453	734.605	0.9351	0.4566	-0.816	10.311	10.7465		0	0	0	0	0	0	0	0
	A	1	2	13	3	92 Sp8	0	2797.55	228.194	2014	45	1834	149.325	165	751	461595	171374	2725.07	827.802	0.647	14	179	64092	0.7971	0	860.5	735.5	11	1.0783	1.0763	-0.066	859.424	735.566	858.048	735.539	1.3754	-1.3751	-0.0266	13.7095	16.8382		0	0	0	0	0	0	0	0
	A	1	2	13	4	109 Sp0	2	143.289	57.3239	110	4	111.25	35.1834	45	855	6448	49012	152.63	114.581	1	0	45	0	0.9817	0	888	737	8	1.7641	-1.2067	1.2868	889.207	735.713	888	737	1.7641	-1.2067	1.2868	7.6303	7.6303		0	0	0	0	0	0	0	0
	A	1	2	13	5	130 Sp8	2	80.3181	46.7627	16.5	2	12.1071	8.4043	44	978	3534	45734	119.038	81.0118	0.9361	1	45	468	0.9599	0	919	734	8	1.8614	0.0772	-1.8598	918.923	735.86	919.068	733.955	1.9108	0.1453	-1.9053	7.3946	7.7146		0	0	0	0	0	0	0	0
	A	1	2	13	6	153 Sp0	2	112.644	42.6587	49	1	33.5454	8.9355	45	885	5069	37753	145.224	82.2804	1	0	45	0	0.9817	0	948	732	8	4.0038	0.0789	-4.0031	947.921	736.003	948	732	4.0038	0.0789	-4.0031	7.6303	7.6303		0	0	0	0	0	0	0	0
	A	1	2	13	7	130 Sp8	2	115.167	46.1068	48.5	1	35.75	8.6268	60	964	6910	44447	154.652	88.197	0.75	0	60	0	0.9617	0	979.5	735.5	9	0.7872	0.4338	-0.6569	979.066	736.157	979.5	735.5	0.7872	0.4338	-0.6569	8.8242	8.8242		0	0	0	0	0	0	0	0
	A	1	2	13	8	153 Sp0	2	139.323	45.3901	83	1	143.059	25.0372	68	892	9474	40488	175.636	106.42	0.9066	1	69	597	1	0	1009	737	10	1.0539	0.7886	0.6991	1008.21	736.301	1008.97	737.059	1.0728	0.7592	0.7579	9.2211	9.4764		0	0	0	0	0	0	0	0
	A	1	2	13	9	178 Sp8	2	101.469	41.1759	12	1	7	13.3452	32	898	3247	36976	135.772	89.3277	0.6153	0	32	0	1	0	1039.5	738.5	7	2.314	1.0736	2.0499	1038.43	736.45	1039.5	738.5	2.314	1.0736	2.0499	6.4291	6.4291		0	0	0	0	0	0	0	0
	A	1	2	13	10	210 Sp0	2	51.3842	39.3132	1	1	9.8848	9.9372	216	712	11099	27991	92.9954	81.308	0.8437	2	218	278.5	1	0	1067.5	740.5	17	3.9185	0.2904	3.9077	1067.21	736.592	1067.5	740.5	3.9185	0.2904	3.9077	16.6177	16.6177		0	0	0	0	0	0	0	0
	A	1	2	13	11	178 Sp8	2	66.6599	43.8557	14	1	10.5059	9.4442	247	742	16465	32541	96.8844	84.7239	0.984	3	250	362	1	0	1098	737	18	0.2957	0.1473	0.2564	1097.85	736.744	1097.99	737.008	0.2989	0.1392	0.2645	17.6563	17.9112		0	0	0	0	0	0	0	0
	A	1	2	13	12	210 Sp0	2	43.8055	43.7464	1	1	6.6226	14.4941	144	785	6308	34341	74.6659	90.473	0.9795	1	145	290	1	0	1128	737	14	0.7988	0.791	0.1114	1127.21	736.889	1127.96	737.021	0.7609	0.7493	0.1322	13.4853	13.6707		0	0	0	0	0	0	0	0
	A	1	2	14	1	Grid Marker	3	20980.4	1262.9	18296	1054	23328.9	827.745	191	705	4007249	890345	13862.3	919.092	0.749	0	191	0	1	0	796	762	12	3.8572	-2.2814	-3.1101	798.281	765.11	796.209	762.183	3.5861	-2.072	-2.9269	15.0121	16.3464		0	1	0	0	0	0	0	0
	A	1	2	14	2	Grid Marker	3	25204	1981.14	22214	1448	22962.3	1524.19	197	733	4965181	1452176	14957.2	2212.39	0.7755	0	197	0	1	0	827	763	12	2.4388	-0.9251	-2.2565	827.925	765.256	826.944	762.665	2.771	-0.981	-2.5916	15.5508	16.2608		0	1	0	0	0	0	0	0
	A	1	2	14	3	0	2	287.309	266.587	247	206	253.852	86.0135	68	836	19537	222867	219.071	255.389	0.9066	2	70	1101	1	0	856	765	10	2.5284	-2.4954	-0.4075	858.495	765.408	856.044	764.956	2.4925	-2.4512	-0.4516	9.2469	9.4764		0	0	0	0	0	0	0	0
	A	1	2	14	4	0	2	156.494	130.488	92	59.5	79.2957	70.633	87	810	13615	105695	258.401	191.893	0.7631	2	89	722.5	1	0	886.5	764.5	11	3.3123	-3.1376	-1.0613	889.638	765.561	886.529	764.552	3.2687	-3.1089	-1.0096	10.4557	10.6889		0	0	0	0	0	0	0	0
	A	1	2	14	5	0	2	112.456	102.788	65	37.5	66.5102	31.2795	171	884	19230	90865	129.095	147.356	0.8221	1	172	643	1	0	916.5	766.5	15	1.8891	-1.7125	0.7975	918.212	765.702	916.462	766.52	1.9322	-1.7505	0.8179	14.7158	14.889		0	0	0	0	0	0	0	0
	A	1	2	14	6	0	2	83.6585	87.7799	16	31	12.6329	13.9946	123	918	10290	80582	114.892	116.364	0.7935	2	125	594	0.966	0	949.5	765.5	13	0.5031	0.3563	-0.3552	949.144	765.855	949.52	765.455	0.5493	0.3766	-0.3999	12.4754	12.6658		0	0	0	0	0	0	0	0
	A	1	2	14	7	0	2	127.04	79.8406	67	20	61.8202	16.9877	249	703	31633	56128	163.881	116.827	1	0	249	0	1	0	975	768	18	4.0329	-3.5021	1.9997	978.502	766	975	768	4.0329	-3.5021	1.9997	17.8467	17.8467		0	0	0	0	0	0	0	0
	A	1	2	14	8	0	2	182.969	78.5628	99	15	522.667	21.3338	32	867	5855	68114	210.536	120.809	0.6153	0	32	0	1	0	1004.5	765.5	7	3.135	-3.0682	-0.6437	1007.57	766.144	1004.5	765.5	3.135	-3.0682	-0.6437	6.4291	6.4291		0	0	0	0	0	0	0	0
	A	1	2	14	9	0	2	92.9298	75.4126	39	16.5	20.4778	24.2474	171	756	15891	57012	130.901	119.379	0.8221	1	172	473	1	0	1035.5	767.5	15	2.2111	-1.8513	1.2091	1037.35	766.291	1035.52	767.462	2.1733	-1.8308	1.171	14.7157	14.889		0	0	0	0	0	0	0	0
	A	1	2	14	10	0	2	125.387	96.8032	63	36	47.5555	39.6055	31	859	3887	83154	136.299	140.093	0.5961	1	32	635	0.9738	0	1067.5	767.5	7	1.0633	0.0769	1.0606	1067.42	766.439	1067.55	767.581	1.148	0.1252	1.1412	6.1721	6.5286		0	0	0	0	0	1	0	0
	A	1	2	14	11	0	2	123.044	100.827	66	43	140.75	32.0536	45	915	5537	92257	134.811	133.742	1	0	45	0	0.9817	0	1099	769	8	2.4099	0.1484	2.4053	1098.85	766.595	1099	769	2.4099	0.1484	2.4053	7.6303	7.6303		0	0	0	0	0	0	0	0
	A	1	2	14	12	0	2	118.01	93.3508	49	28	20.9249	22.4407	192	647	22658	60398	160.101	132.273	0.9846	1	193	763	1	0	1126	767	16	2.3667	-2.3524	0.2597	1128.35	766.74	1126.03	766.969	2.3376	-2.3264	0.2284	15.5956	15.7586		0	0	0	0	0	0	0	0
	A	1	3	1	1	0	2	119.337	76.8347	53	22	25.4871	25.3844	193	702	23032	53938	153.424	113.287	1	1	194	618	1	0	1248	374	16	2.5006	2.0783	-1.3905	1245.92	375.39	1248	374	2.5006	2.0783	-1.3905	15.7179	15.7179		0	0	0	0	0	0	0	0
	A	1	3	1	2	0	2	69.5596	71.0914	18	11	11.8082	16.7989	109	787	7582	55949	98.6832	119.196	1	0	109	0	1	0	1276	376	12	1.9754	1.8609	0.6628	1274.14	375.337	1276	376	1.9754	1.8609	0.6628	11.8404	11.8404		0	0	0	0	0	0	0	0
	A	1	3	1	3	0	2	106.103	78.2564	54	16	36.8018	29.9112	145	776	15385	60727	146.022	133.845	1	0	145	0	1	0	1303	375	14	0.7603	-0.7064	-0.2812	1303.71	375.281	1303	375	0.7603	-0.7064	-0.2812	13.6238	13.6238		0	0	0	0	0	0	0	0
	A	1	3	1	4	0	2	99.5555	75.2077	15	16	6.7407	19.9869	45	823	4480	61896	133.466	117.473	1	0	45	0	0.9817	0	1336	377	8	2.2394	1.3626	1.7771	1334.64	375.223	1336	377	2.2394	1.3626	1.7771	7.6303	7.6303		0	0	0	0	0	0	0	0
	A	1	3	1	5	0	2	70.9676	66.4794	17	10	18.4666	13.8684	247	561	17529	37295	108.26	110.284	0.984	4	251	399	1	0	1363	378	18	2.839	0.2222	2.8303	1362.78	375.17	1363.05	378.016	2.8594	0.2708	2.8465	17.7721	17.7733		0	0	0	0	0	0	0	0
	A	1	3	1	6	0	2	64.1818	60.9667	10.5	11	7.7586	16.5611	88	721	5648	43957	97.7464	99.3373	0.7857	1	89	383	1	0	1392.5	377.5	11	2.5598	-0.9213	2.3883	1393.42	375.112	1392.5	377.5	2.5598	-0.9213	2.3883	10.6287	10.6287		0	0	0	0	0	0	0	0
	A	1	3	1	7	0	2	58.1279	53.549	6	2	9.1621	14.1441	211	683	12265	36574	92.5882	95.7309	0.8242	5	216	351	0.9805	0	1421.5	373.5	17	1.6149	-0.4259	-1.5578	1421.93	375.058	1421.53	373.516	1.5903	-0.3909	-1.5415	16.5016	16.6561		0	0	0	0	0	0	0	0
	A	1	3	1	8	0	2	55.699	34.5363	1	1	17.0607	7.3161	216	742	12031	25626	109.199	73.9102	0.8437	3	219	250.5	1	0	1450.5	374.5	17	2.6832	-2.6364	-0.4987	1453.14	374.999	1450.55	374.505	2.6323	-2.5855	-0.4941	16.4779	16.7771		0	0	0	0	0	0	0	0
	A	1	3	1	9	0	2	115.233	86.1298	41	17	33.9473	28.4107	60	1124	6914	96810	164.527	139.88	0.75	0	60	0	0.9617	0	1483.5	371.5	9	3.5445	-0.8553	-3.4397	1484.36	374.94	1483.5	371.5	3.5445	-0.8553	-3.4397	8.8242	8.8242		0	0	0	0	0	0	0	0
	A	1	3	1	10	Grid Marker	3	20129.7	1184.11	18031	947	19441.2	509.903	251	649	5052545	768488	12994.3	958.285	0.7893	0	251	0	1	0	1513	374	14	0.8856	0.0047	-0.8856	1513	374.886	1513.39	374.653	0.4583	0.3951	-0.2322	17.7149	18.2157		0	1	0	0	0	0	0	0
	A	1	3	1	11	Grid Marker	3	22404.9	1620.95	19868	1349	20120.5	1046.61	197	643	4413770	1042271	12910.1	1082.13	0.7725	0	197	0	1	0	1542	375	12	0.1885	0.0834	0.169	1541.92	374.831	1541.79	375.228	0.4165	-0.1246	0.3974	15.2906	16.5226		0	1	0	0	0	0	0	0
	A	1	3	1	12	Grid Marker	0	19565.7	992.461	18520	764	21801.7	318.268	233	727	4558799	721519	13072.1	872.798	0.7327	0	233	0	1	0	1572	375	14	1.3684	-1.3492	0.2284	1573.35	374.772	1571.35	375.412	2.1015	-2.0015	0.6405	16.4968	18.0737		0	0	0	0	0	0	0	0
	A	1	3	2	1	632 Sp14	0	41686.2	151.881	59285	36	65089.9	63.5433	213	843	8879167	128036	26876.6	280.158	0.832	0	213	0	1	0	1244.5	405.5	13	0.3212	-0.0623	0.3151	1244.56	405.185	1243.89	405.498	0.7397	-0.6704	0.3128	16.1328	16.8961		0	0	0	0	0	0	0	0
	A	1	3	2	2	0	2	134.004	97.0531	40.5	18	47.8163	78.4962	242	678	32429	65802	226.439	279.321	0.9521	10	252	855	0.9697	0	1277	407	18	2.9658	2.3002	1.8721	1274.7	405.128	1276.9	406.976	2.8751	2.2027	1.8477	17.5765	17.9513		0	0	0	0	0	0	0	0
	A	1	3	2	3	632 Sp14	0	39541.4	137.394	58677.5	15.5	65286.2	98.0277	236	624	9331774	85734	28258.5	435.703	0.7492	0	236	0	1	0	1305	405	14	1.3684	1.3664	-0.0731	1303.63	405.073	1304.51	405.106	0.8754	0.8748	0.0327	16.7242	18.064		0	0	0	0	0	0	0	0
	A	1	3	2	4	0	2	69.2835	62.1552	35	9	31.2631	21.1075	67	831	4642	51651	86.4256	107.858	0.8933	2	69	431.5	1	0	1334	404	10	1.249	0.7249	-1.0171	1333.28	405.017	1333.97	403.91	1.3068	0.695	-1.1066	9.2847	9.2923		0	0	0	0	0	0	0	0
	A	1	3	2	5	0	2	60.5524	62.4537	10	13	9.9702	9.8236	143	714	8659	44592	103.826	92.7953	0.9403	4	147	398	1	0	1364	406	14	1.082	0.2974	1.0403	1363.7	404.96	1363.86	405.979	1.0315	0.1575	1.0194	13.3682	13.7297		0	0	0	0	0	0	0	0
	A	1	3	2	6	0	2	98.6774	66.8454	22	12	7.7222	24.0121	31	809	3059	54078	154.817	108.921	0.5961	1	32	485	0.9738	0	1394.5	403.5	7	1.5791	0.7252	-1.4027	1393.77	404.903	1394.42	403.452	1.5878	0.6445	-1.4511	6.1721	6.5286		0	0	0	0	0	1	0	0
	A	1	3	2	7	0	2	87.4888	61.637	17	2.5	7.7777	19.4422	45	854	3937	52638	115.305	117.304	1	0	45	0	0.9817	0	1421	403	8	2.8789	-2.2082	-1.8471	1423.21	404.847	1421	403	2.8789	-2.2082	-1.8471	7.6303	7.6303		0	0	0	0	0	0	0	0
	A	1	3	2	8	0	2	21.8064	25.2438	1	1	3.4705	2.9615	62	816	1352	20599	46.9333	44.539	0.7948	68	130	421.5	0.9937	0	1450	405	10	2.9991	-2.9918	0.2091	1452.99	404.791	1450.08	405.226	2.9434	-2.9111	0.4349	8.6408	9.3731		0	0	0	1	0	0	0	0
	A	1	3	2	9	0	2	121.875	85.9472	72.5	20	69.6666	34.8763	32	1023	3900	87924	131.541	137.364	0.6153	1	33	690	1	0	1482.5	407.5	7	2.8541	-0.7025	2.7662	1483.2	404.734	1482.5	407.5	2.8541	-0.7025	2.7662	6.4291	6.4291		0	0	0	0	0	0	0	0
	A	1	3	2	10	0	2	292.942	294.635	243	205	239	80.5063	87	873	25486	257216	212.828	307.478	0.7631	1	88	969	1	0	1512.5	402.5	11	2.2484	-0.5615	-2.1772	1513.06	404.677	1512.53	402.552	2.1912	-0.5328	-2.1255	10.4557	10.6889		0	0	0	0	0	0	0	0
	A	1	3	2	11	0	2	378.5	333.371	414	230	444	93.8942	32	992	12112	330704	237.748	345.778	0.6153	0	32	0	1	0	1542.5	402.5	7	2.1765	-0.4902	-2.1206	1542.99	404.621	1542.5	402.5	2.1765	-0.4902	-2.1206	6.4291	6.4291		0	0	0	0	0	0	0	0
	A	1	3	2	12	0	2	195	211.238	115	134	100.548	75.4539	69	900	13455	190114	224.221	249.57	1	1	70	1735	1	0	1574	407	10	2.9431	1.6533	2.4348	1572.35	404.565	1574	407	2.9431	1.6533	2.4348	9.4085	9.4085		0	0	0	0	0	0	0	0
	A	1	3	3	1	514 Sp24	2	128.185	65.2069	84	1	75	48.9874	65	802	8332	52296	160.762	234.821	0.8441	1	66	605	1	0	1249	436	10	2.91	2.7673	0.9	1246.23	435.1	1249.02	435.877	2.8891	2.7827	0.7769	8.7346	9.6573		0	0	0	0	0	0	0	0
	A	1	3	3	2	537 Sp14	0	875.867	47.4811	816	1	1074.19	18.8958	181	715	158532	33949	534.966	96.3478	0.707	0	181	0	0.9872	0	1276	434	14	1.8703	1.55	-1.0466	1274.45	435.047	1275.45	433.862	1.5523	1.003	-1.1847	14.479	16.3145		0	0	0	0	0	0	0	0
	A	1	3	3	3	514 Sp24	2	93.008	37.4023	16	1	65.5578	8.7122	247	681	22973	25471	258.371	76.5021	0.984	2	249	725	1	0	1303	435	18	1.0174	-1.0174	0.0093	1304.02	434.991	1303	435.036	1.0225	-1.0214	0.0457	17.7128	17.8439		0	0	0	0	0	0	0	0
	A	1	3	3	4	537 Sp14	0	991.785	57.8713	967	5	1131.27	34.2591	209	762	207283	44098	555.472	120.749	0.8228	0	209	0	1	0	1334.5	434.5	15	0.6226	-0.4482	-0.4322	1334.95	434.932	1334.06	434.277	1.1016	-0.8859	-0.6546	16.0659	16.6777		0	0	0	0	0	0	0	0
	A	1	3	3	5	560 Sp0	2	122.646	60.9906	47	2	44.7701	29.825	212	745	26001	45438	191.827	139.341	0.8281	4	216	3994.5	1	0	1364.5	433.5	17	1.9732	1.4113	-1.379	1363.09	434.879	1364.52	433.632	1.8975	1.4302	-1.2469	16.3057	16.7707		0	0	0	0	0	0	0	0
	A	1	3	3	6	579 Sp25	0	483.594	43.4266	387	1	346.3	8.5578	239	593	115579	25752	432.58	84.1627	0.7635	0	239	0	1	0	1395.5	434.5	17	1.7966	1.7677	-0.321	1393.73	434.821	1395.1	434.389	1.4386	1.3723	-0.4319	17.0137	18.047		0	0	0	0	0	0	0	0
	A	1	3	3	7	560 Sp0	2	155.478	55.7884	21	1	81.278	19.8492	207	709	32184	39554	759.285	113.288	0.8117	14	221	1146	1	0	1420.5	433.5	17	2.1499	-1.7368	-1.2671	1422.24	434.767	1420.8	433.555	1.878	-1.4349	-1.2116	15.8593	16.8711		0	0	0	0	0	0	0	0
	A	1	3	3	8	579 Sp25	0	591.257	38.2875	470.5	1	444.173	11.2405	276	692	163187	26495	647.317	87.7817	0.7263	20	296	2561.5	0.669	0	1455	434	18	1.7063	1.5524	-0.7081	1453.45	434.708	1454.97	434.394	1.5572	1.5251	-0.3143	18.782	20.0167		0	0	0	0	0	0	0	0
	A	1	3	3	9	602 Sp21	2	51.7291	36.9901	7.5	1	12.041	10.293	192	707	9932	26152	89.4546	78.2116	0.9846	1	193	317	1	0	1483	435	16	1.7027	-1.6662	0.3508	1484.67	434.649	1482.96	434.984	1.7354	-1.7027	0.3352	15.6036	15.7585		0	0	0	0	0	0	0	0
	A	1	3	3	10	617 Sp24	0	2634.73	66.5757	2296	8	2326.11	17.3275	236	752	621797	50065	2203.96	105.892	0.7468	4	240	7454.5	0.9456	0	1514.5	434.5	15	1.1975	1.1937	-0.095	1513.31	434.595	1514.45	434.9	1.1796	1.1395	0.3049	16.943	18.1822		0	0	0	0	0	0	0	0
	A	1	3	3	11	602 Sp21	2	46.4069	65.1682	2	1	4.7758	55.3573	86	862	3991	56175	71.7533	220.39	0.7678	2	88	368.5	0.9923	0	1542.5	437.5	11	2.9721	0.2724	2.9596	1542.23	434.54	1542.51	437.488	2.9616	0.284	2.948	10.3082	10.7414		0	0	0	0	0	0	0	0
	A	1	3	3	12	617 Sp24	0	3501.77	86.4317	3380.5	15	3551.86	51.9417	258	637	903457	55057	2595.93	158.999	0.6605	0	258	0	0.8713	0	1573.5	435.5	15	1.0316	-0.1602	1.019	1573.66	434.481	1574.17	435.388	1.0403	0.5102	0.9066	16.8481	20.5226		0	0	0	0	0	0	0	0
	A	1	3	4	1	632 Sp14	0	42378.4	106.317	64445	8	65493.5	40.6736	221	649	9365624	69000	26720.7	219.748	0.87	0	221	0	1	0	1245.5	464.5	13	1.2651	0.623	-1.101	1244.88	465.601	1244.98	464.679	0.9282	0.1049	-0.9223	16.2899	17.3535		0	0	0	0	0	0	0	0
	A	1	3	4	2	0	2	58.9677	50.0612	12	1	8.1428	28.4152	31	898	1828	44955	88.731	109.575	0.5961	1	32	335	0.9738	0	1274.5	469.5	7	3.9892	-0.5144	3.9559	1275.01	465.544	1274.58	469.452	3.9314	-0.4337	3.9075	6.1721	6.5286		0	0	0	0	0	1	0	0
	A	1	3	4	3	632 Sp14	0	37400.5	62.6671	51422	1	65313.4	21.6841	197	733	7367895	45935	28811.2	125.56	0.7755	0	197	0	1	0	1304	466	12	0.5132	0.0517	0.5105	1303.95	465.489	1303.59	465.873	0.5223	-0.3543	0.3836	15.5207	16.2772		0	0	0	0	0	0	0	0
	A	1	3	4	4	0	2	61.7288	42.6942	3	1	5.4736	7.7416	59	870	3642	37144	90.5744	80.0772	0.7468	1	60	294	0.9456	0	1332.5	465.5	9	1.0917	-1.0897	0.0666	1333.59	465.433	1332.56	465.542	1.0361	-1.0303	0.1089	8.6059	8.8974		0	0	0	0	0	0	0	0
	A	1	3	4	5	0	2	59.3162	54.4211	5	1	15.0701	31.2823	215	805	12753	43809	110.368	129.325	0.8398	4	219	273	1	0	1364.5	465.5	17	0.4984	0.4827	0.1241	1364.02	465.376	1364.52	465.465	0.5069	0.499	0.0892	16.5016	16.6561		0	0	0	0	0	0	0	0
	A	1	3	4	6	0	2	42.1428	50.0623	1	1	5.0937	36.4423	42	882	1770	44155	83.575	135.269	0.875	2	44	289.5	0.9162	0	1394	463	8	2.3207	-0.0894	-2.319	1394.09	465.319	1394	463.19	2.1303	-0.0894	-2.1285	7.2797	7.5685		0	0	0	0	0	0	0	0
	A	1	3	4	7	0	2	43.7591	57.7287	1	1	7.6206	33.1606	191	763	8358	44047	79.0598	142.877	0.9646	3	194	309.5	1	0	1423	464	16	1.3672	-0.5229	-1.2633	1423.52	465.263	1422.93	464.01	1.3852	-0.591	-1.2528	15.566	15.7132		0	0	0	0	0	0	0	0
	A	1	3	4	8	0	2	32.4772	42.7295	1	1	1.8484	28.1251	44	832	1429	35551	65.2636	105.279	0.9361	1	45	229	0.9599	0	1455	465	8	1.706	1.6934	-0.207	1453.31	465.207	1454.93	464.954	1.6447	1.6252	-0.2524	7.3946	7.7146		0	0	0	0	0	0	0	0
	A	1	3	4	9	0	2	35.1864	33.4792	1	1	3.9565	7.3006	59	866	2076	28993	71.5279	72.6772	0.7468	1	60	289	0.9456	0	1480.5	466.5	9	3.3053	-3.017	1.35	1483.52	465.15	1480.44	466.458	3.3428	-3.0764	1.3077	8.6059	8.8974		0	0	0	0	0	0	0	0
	A	1	3	4	10	0	2	45.7796	40.3821	1	1	4.6428	11.8498	59	963	2701	38888	80.9532	84.1297	0.7468	1	60	173	0.9456	0	1512.5	464.5	9	1.0582	-0.8762	-0.5934	1513.38	465.093	1512.56	464.542	0.9854	-0.8168	-0.5511	8.6059	8.8974		0	0	0	0	0	0	0	0
	A	1	3	4	11	0	2	91.5483	38.7476	1	1	5.3	12.9832	31	868	2838	33633	135.589	93.4774	0.5961	1	32	839	0.9738	0	1545.5	465.5	7	2.2435	2.1951	0.4631	1543.3	465.037	1545.58	465.452	2.3133	2.2758	0.4147	6.1721	6.5286		0	0	0	0	0	1	0	0
	A	1	3	4	12	0	2	298.054	60.2092	17	1	111.258	35.9355	130	650	38747	39136	1662	161.739	0.6435	22	152	1972	0.7395	0	1571	464	14	1.9295	-1.6613	-0.9813	1572.66	464.981	1571.42	464.052	1.5522	-1.2434	-0.9291	12.749	14.1138		0	0	0	0	0	0	0	0
	A	1	3	5	1	514 Sp24	2	81.3821	60.5113	18	1	9.8289	47.9295	123	749	10010	45323	112.013	166.221	0.7935	1	124	540	0.966	0	1246.5	495.5	13	0.4033	-0.0451	0.4008	1246.55	495.099	1246.54	495.48	0.3804	-0.0004	0.3804	12.4754	12.6658		0	0	0	0	0	0	0	0
	A	1	3	5	2	537 Sp14	0	977.699	49.7931	903.5	1	910.938	24.3459	226	672	220960	33461	613.813	102.171	0.8784	0	226	0	1	0	1274.5	493.5	15	1.5679	-0.2624	-1.5458	1274.76	495.046	1274.81	493.77	1.2769	0.0517	-1.2759	16.6005	17.6681		0	0	0	0	0	0	0	0
	A	1	3	5	3	514 Sp24	2	97.2638	43.5023	18	1	61.2116	11.6838	144	846	14006	36803	253.236	82.5107	0.9795	2	146	458.5	1	0	1303	495	14	1.3299	-1.3299	0.01	1304.33	494.99	1303.04	495.021	1.2887	-1.2883	0.0309	13.4853	13.6707		0	0	0	0	0	0	0	0
	A	1	3	5	4	537 Sp14	0	1209.48	50.4837	993	1	956.034	13.2287	157	831	189889	41952	1029.68	95.1032	0.781	0	157	0	1	0	1336	494	12	1.1891	0.7392	-0.9314	1335.26	494.931	1335.73	493.879	1.1507	0.4653	-1.0524	13.7075	14.7414		0	0	0	0	0	0	0	0
	A	1	3	5	5	560 Sp0	2	84.8275	52.049	16	1	11.2365	12.4724	145	754	12300	39245	119.064	102.59	1	1	146	570	1	0	1365	496	14	1.9531	1.5988	1.1217	1363.4	494.878	1365	496	1.9531	1.5988	1.1217	13.6238	13.6238		0	0	0	0	0	0	0	0
	A	1	3	5	6	579 Sp25	0	510.208	41.5122	422	1	424.077	14.5609	255	652	130103	27066	403.329	90.4544	0.8173	0	255	0	0.9525	0	1395	494	18	1.2591	0.9552	-0.8203	1394.04	494.82	1394.91	494.361	0.9794	0.8649	-0.4595	17.8147	18.5501		0	0	0	0	0	0	0	0
	A	1	3	5	7	560 Sp0	2	46.2537	42.2984	3	1	5.3541	6.1505	67	794	3099	33585	80.2115	74.2511	0.8701	3	70	289.5	1	0	1421	493	10	2.3496	-1.5493	-1.7664	1422.55	494.766	1420.99	493.104	2.2822	-1.5642	-1.6619	9.2172	9.3829		0	0	0	0	0	0	0	0
	A	1	3	5	8	579 Sp25	0	386.691	40.7267	317.5	1	355.667	7.7391	220	805	85072	32785	275.732	80.2762	0.7096	11	231	310.5	0.9841	0	1454.5	494.5	17	0.7685	0.7399	-0.2074	1453.76	494.707	1455	494.577	1.2512	1.2445	-0.1301	15.7854	18.0969		0	0	0	0	0	0	0	0
	A	1	3	5	9	602 Sp21	2	67.1475	30.3475	3	1	35.8722	6.0886	244	679	16384	20606	170.009	67.4586	0.7795	7	251	253.5	1	0	1485	495	18	0.3522	0.0212	0.3515	1484.98	494.648	1484.9	495.033	0.392	-0.0771	0.3843	17.3934	18.0135		0	0	0	0	0	0	0	0
	A	1	3	5	10	617 Sp24	0	2020.46	36.6024	2062	1	2251.16	9.0618	260	664	525320	24304	1143.24	79.1431	0.8306	0	260	0	1	0	1515	495	16	1.4395	1.3812	0.4057	1513.62	494.594	1514.85	495.215	1.3756	1.2274	0.6211	17.2628	19.2641		0	0	0	0	0	0	0	0
	A	1	3	5	11	602 Sp21	2	144.594	42.5824	40	1	28	9.3568	32	867	4627	36919	182.357	85.3312	0.6153	0	32	0	1	0	1540.5	496.5	7	2.8292	-2.04	1.9603	1542.54	494.54	1540.5	496.5	2.8292	-2.04	1.9603	6.4291	6.4291		0	0	0	0	0	0	0	0
	A	1	3	5	12	617 Sp24	0	2943.89	73.4953	3097	2	3533.04	54.8532	231	854	680038	62765	1593.89	240.248	0.731	0	231	0	1	0	1574.5	495.5	15	1.148	0.5272	1.0198	1573.97	494.48	1574.46	495.671	1.2862	0.486	1.1908	16.5364	18.0597		0	0	0	0	0	0	0	0
	A	1	3	6	1	632 Sp14	0	37060.8	91.6985	40901	7	65453.4	66.3181	170	836	6300330	76660	28242	236.217	0.8457	0	170	0	1	0	1244.5	525.5	11	0.7747	-0.6907	-0.3508	1245.19	525.851	1244.31	526.076	0.9132	-0.8848	0.2256	14.4136	15.1822		0	0	0	0	0	0	0	0
	A	1	3	6	2	0	2	49.2764	46.8236	1	1	6	9.773	123	805	6061	37693	95.8803	83.4846	0.7987	2	125	274	1	0	1275.5	529.5	13	3.7101	0.1718	3.7061	1275.33	525.794	1275.54	529.463	3.6755	0.2084	3.6696	12.4543	12.6658		0	0	0	0	0	0	0	0
	A	1	3	6	3	632 Sp14	0	40905.5	101.299	59142.5	8	65201.9	45.5694	204	695	8344725	70403	27074.5	241.634	0.8192	0	204	0	1	0	1303	526	12	1.2887	-1.262	0.2608	1304.26	525.739	1302.85	525.99	1.4361	-1.414	0.251	15.3161	17.0611		0	0	0	0	0	0	0	0
	A	1	3	6	4	0	2	50.147	39.8416	1	1	11.7543	9.2808	68	884	3410	35220	112.62	79.8591	0.9066	1	69	148	1	0	1333	526	10	0.9574	-0.9034	0.3168	1333.9	525.683	1333.06	526.029	0.9128	-0.8446	0.3463	9.2211	9.4764		0	0	0	0	0	0	0	0
	A	1	3	6	5	0	2	62.879	50.8214	7	1	7.7777	15.4407	215	745	13519	37862	94.4215	97.4705	0.8398	1	216	567	1	0	1363.5	523.5	17	2.2822	-0.831	-2.1255	1364.33	525.625	1363.53	523.479	2.2909	-0.8007	-2.1464	16.5152	16.6561		0	0	0	0	0	0	0	0
	A	1	3	6	6	0	2	28.2797	32.6552	1	1	4.8432	4.0423	168	760	4751	24818	55.8435	63.9295	0.8076	4	172	323.5	1	0	1393.5	527.5	15	2.132	-0.9031	1.9312	1394.4	525.569	1393.42	527.506	2.174	-0.9865	1.9372	14.4923	14.8693		0	0	0	0	0	0	0	0
	A	1	3	6	7	0	2	86.3262	76.9251	6.5	2	18.0558	58.1599	236	681	20373	52386	156.578	226.387	0.7492	13	249	831	0.9127	0	1424	523	18	2.5183	0.1632	-2.513	1423.84	525.513	1423.7	523.169	2.3476	-0.1376	-2.3435	16.958	18.0666		0	0	0	0	0	0	0	0
	A	1	3	6	8	0	2	37.9375	37.4565	1	1	3	17.8838	32	898	1214	33636	68.0803	92.4487	0.6153	0	32	0	1	0	1452.5	527.5	7	2.3302	-1.1203	2.0432	1453.62	525.457	1452.5	527.5	2.3302	-1.1203	2.0432	6.4291	6.4291		0	0	0	0	0	0	0	0
	A	1	3	6	9	0	2	42.6745	31.0783	2	1	7.7607	5.4745	212	715	9047	22221	77.5072	73.2077	0.8281	3	215	203	1	0	1483.5	523.5	17	1.9282	-0.3309	-1.8996	1483.83	525.4	1483.44	523.424	2.0128	-0.3875	-1.9751	16.2992	16.6458		0	0	0	0	0	0	0	0
	A	1	3	6	10	0	2	46.3437	32.3834	4.5	1	10.2692	10.9035	32	897	1483	29048	89.9824	72.6774	0.6153	1	33	257	1	0	1514.5	527.5	7	2.3038	0.8099	2.1567	1513.69	525.343	1514.5	527.5	2.3038	0.8099	2.1567	6.4291	6.4291		0	0	0	0	0	0	0	0
	A	1	3	6	11	0	2	42.813	45.7759	1	1	4.7882	15.936	123	799	5266	36575	70.4321	91.5716	0.7987	4	127	300.5	1	0	1542.5	523.5	13	2.1079	-1.1186	-1.7866	1543.62	525.287	1542.46	523.537	2.0969	-1.1552	-1.75	12.4543	12.6658		0	0	0	0	0	0	0	0
	A	1	3	6	12	0	2	70.0459	50.113	15	1	8.9655	41.0927	87	902	6094	45202	108.635	172.812	0.7631	1	88	369	1	0	1574.5	523.5	11	2.3069	1.5249	-1.7311	1572.97	525.231	1574.54	523.46	2.3637	1.5651	-1.7713	10.4735	10.6889		0	0	0	0	0	0	0	0
	A	1	3	7	1	514 Sp24	2	102.074	43.7021	15.5	1	57.1619	8.2681	108	883	11024	38589	356.649	83.5095	0.9729	1	109	380	1	0	1244	559	12	4.5397	-2.8596	3.5258	1246.86	555.474	1244.05	558.972	4.489	-2.8133	3.4981	11.6789	11.8946		0	0	0	0	0	0	0	0
	A	1	3	7	2	537 Sp14	0	940.012	46.9561	836	1	835.338	12.8947	165	821	155102	38551	671.91	91.7926	0.8128	0	165	0	1	0	1275.5	554.5	13	1.0132	0.4229	-0.9207	1275.08	555.421	1275.32	554.2	1.2437	0.2381	-1.2207	14.0516	15.1704		0	0	0	0	0	0	0	0
	A	1	3	7	3	514 Sp24	2	109.136	34.596	51.5	1	55.5	7.8962	44	854	4802	29545	134.495	75.243	0.9361	1	45	1058	0.9599	0	1309	556	8	4.4016	4.3555	0.635	1304.64	555.365	1308.95	556.068	4.3671	4.3101	0.7032	7.3946	7.7146		0	0	0	0	0	0	0	0
	A	1	3	7	4	537 Sp14	0	1399.92	79.9633	1427	2	1467.89	22.8084	130	710	181989	56774	621.546	156.133	0.8333	0	130	0	1	0	1336.5	555.5	11	0.9447	0.9246	0.1936	1335.58	555.306	1336.61	555.261	1.0333	1.0323	-0.0448	12.5714	13.4492		0	0	0	0	0	0	0	0
	A	1	3	7	5	560 Sp0	2	53.6875	41.401	1	1	8.3087	8.5823	192	743	10308	30761	100.788	80.2173	0.9599	4	196	226.5	1	0	1363	556	16	1.0342	-0.7155	0.7467	1363.72	555.253	1363.1	556.026	0.9886	-0.6165	0.7728	15.4717	15.8941		0	0	0	0	0	0	0	0
	A	1	3	7	6	579 Sp25	0	373.796	33.9827	322	1	332.897	7.0253	225	695	84104	23618	296.617	77.0022	0.8593	0	225	0	0.8122	0	1394.5	554.5	17	0.7094	0.1407	-0.6953	1394.36	555.195	1394.4	554.222	0.9739	0.0407	-0.973	17.1747	17.3319		0	0	0	0	0	0	0	0
	A	1	3	7	7	560 Sp0	2	52.8263	44.074	6	1	10.3252	36.3518	167	851	8822	37507	91.135	182.892	0.8146	5	172	433.5	0.95	0	1423.5	552.5	15	2.7169	0.6361	-2.6414	1422.86	555.141	1423.48	552.617	2.5999	0.621	-2.5246	14.4085	15.0244		0	0	0	0	0	0	0	0
	A	1	3	7	8	579 Sp25	0	771.443	33.2731	469	1	537.765	6.6752	228	692	175889	23025	2897.61	72.6985	0.912	0	228	0	1	0	1455	555	16	0.9291	0.9255	-0.0823	1454.07	555.082	1454.95	554.952	0.8826	0.8729	-0.1306	16.8567	17.3765		0	0	0	0	0	0	0	0
	A	1	3	7	9	602 Sp21	2	40.6475	27.5953	1	1	6.421	6.4025	244	739	9918	20393	78.4468	62.7041	0.9603	7	251	244.5	0.9777	0	1484	554	18	1.6492	-1.2933	-1.0233	1485.29	555.023	1483.98	554.032	1.6422	-1.3094	-0.991	17.737	17.8825		0	0	0	0	0	0	0	0
	A	1	3	7	10	617 Sp24	0	1554.04	36.0993	1468	1	1629.51	5.3745	207	634	321687	22887	1263.92	72.9008	0.8117	0	207	0	1	0	1514	555	14	0.0735	0.0667	0.0307	1513.93	554.969	1514.38	554.696	0.5252	0.4483	-0.2735	15.722	16.8911		0	0	0	0	0	0	0	0
	A	1	3	7	11	602 Sp21	3	310.935	40.5656	222	1	231	9.5765	31	960	9639	38943	454.139	82.9094	0.5961	1	32	978	0.9738	0	1540.5	555.5	7	2.4261	-2.3544	0.5854	1542.85	554.914	1540.45	555.419	2.4552	-2.4028	0.5048	6.1721	6.5286		0	0	0	0	0	1	0	0
	A	1	3	7	12	617 Sp24	0	2871.9	58.2747	2849.5	1	3769.61	31.0499	232	888	666280	51748	1636.65	130.974	0.9023	0	232	0	1	0	1574.5	554.5	15	0.4139	0.2127	-0.3551	1574.29	554.855	1574.59	554.974	0.3258	0.3033	0.119	16.6997	17.867		0	0	0	0	0	0	0	0
	A	1	3	8	1	251 Sp8	2	50.5104	42.9932	1	1	9.7053	8.2338	143	746	7223	32073	95.6178	83.3134	0.9794	3	146	187.5	1	0	1247	586	14	1.504	1.4967	0.1486	1245.5	585.851	1246.94	586	1.4484	1.4407	0.1486	13.5126	13.5851		0	0	0	0	0	0	0	0
	A	1	3	8	2	273 Sp8	2	105.871	31.9065	70	1	81.0909	7.6882	31	867	3282	27663	140.162	68.8615	0.5961	1	32	405	0.9738	0	1278.5	586.5	7	2.9451	2.8593	0.7056	1275.64	585.794	1278.45	586.419	2.8796	2.811	0.625	6.1721	6.5286		0	0	0	0	0	1	0	0
	A	1	3	8	3	251 Sp8	2	101.444	30.5284	43	1	135.3	10.0677	45	825	4565	25186	124.628	72.1341	1	0	45	0	0.9817	0	1303	584	8	2.3464	-1.5745	-1.7396	1304.57	585.74	1303	584	2.3464	-1.5745	-1.7396	7.6303	7.6303		0	0	0	0	0	0	0	0
	A	1	3	8	4	273 Sp8	2	97.534	44.5149	43	1	40.9473	33.6228	88	872	8583	38817	125.016	138.206	0.7857	0	88	0	1	0	1334.5	583.5	11	2.2019	0.284	-2.1835	1334.22	585.683	1334.5	583.5	2.2019	0.284	-2.1835	10.6287	10.6287		0	0	0	0	0	0	0	0
	A	1	3	8	5	314 Sp0	2	50.6396	52.428	2	1	6.674	30.3344	247	591	12508	30985	88.421	314.923	0.984	3	250	235.5	1	0	1365	586	18	0.5165	0.3564	0.3739	1364.64	585.626	1365.01	586.012	0.5337	0.3685	0.386	17.6543	17.9022		0	0	0	0	0	0	0	0
	A	1	3	8	6	345 Sp12	2	40.6639	33.1399	1	1	5.7021	8.069	247	650	10044	21541	76.6983	78.9876	0.984	2	249	266.5	1	0	1393	586	18	1.769	-1.7158	0.4307	1394.72	585.569	1392.99	586.008	1.7788	-1.7238	0.4389	17.6487	17.9114		0	0	0	0	0	0	0	0
	A	1	3	8	7	314 Sp0	2	62.189	47.3238	3.5	1	22.0242	24.6652	238	741	14801	35067	129.645	103.925	0.7579	13	251	353	0.8037	0	1423	586	18	1.248	-1.1492	0.4864	1424.15	585.514	1423.09	585.943	1.1474	-1.0639	0.4295	17.5605	17.9288		0	0	0	0	0	0	0	0
	A	1	3	8	8	345 Sp12	2	71.875	39.1603	31	1	76.1428	11.6887	32	929	2300	36380	90.5851	86.4241	0.6153	0	32	0	1	0	1454.5	585.5	7	0.5687	0.5671	0.0427	1453.93	585.457	1454.5	585.5	0.5687	0.5671	0.0427	6.4291	6.4291		0	0	0	0	0	0	0	0
	A	1	3	8	9	370 Sp12	2	92.931	32.5416	29	1	16.9062	6.3664	145	816	13475	26554	132.806	70.1924	1	0	145	0	1	0	1483	587	14	1.9664	-1.1434	1.5998	1484.14	585.4	1483	587	1.9664	-1.1434	1.5998	13.6238	13.6238		0	0	0	0	0	0	0	0
	A	1	3	8	10	395 Sp20	0	244.871	34.8376	208	1	207.042	10.8787	163	727	39914	25327	195.581	74.4275	0.81	0	163	0	0.9272	0	1514.5	584.5	15	0.9794	0.4974	-0.8436	1514	585.344	1514.16	584.981	0.3946	0.1569	-0.3621	14.4783	14.8891		0	0	0	0	0	0	0	0
	A	1	3	8	11	370 Sp12	0	375.07	48.2654	135	1	223.155	15.0789	171	727	64137	35089	1306.13	98.0727	0.8221	1	172	1214	1	0	1543.5	585.5	15	0.4808	-0.4311	0.2128	1543.93	585.287	1543.48	585.538	0.5166	-0.4516	0.2509	14.7157	14.889		0	0	0	0	0	0	0	0
	A	1	3	8	12	395 Sp20	0	968.222	47.4031	499.5	1	644.572	13.2828	194	697	187835	33040	2306.09	98.5957	0.7637	13	207	8141	0.6551	0	1572	586	14	1.4995	-1.2877	0.7683	1573.29	585.232	1573.86	585.598	0.6801	0.5731	0.3663	15.3544	17.6883		0	0	0	0	0	0	0	0
	A	1	3	9	1	100 Sp8	0	18395.8	125.418	7731.5	10	6324.39	46.0014	104	795	1913163	99707	17772.8	291.548	0.8965	0	104	0	1	0	1246.5	613.5	7	1.3582	-0.6679	-1.1826	1247.17	614.683	1245.52	613.75	1.8941	-1.6486	-0.9326	11.4469	11.7478		0	0	0	0	0	0	0	0
	A	1	3	9	2	120 Sp8	3	43343.1	91.6308	65535	3	65495.2	22.4844	312	558	13523052	51130	27978.6	176.052	0.821	0	312	0	1	0	1274	614	16	1.5215	-1.3853	-0.6292	1275.39	614.629	1273.77	614.131	1.691	-1.616	-0.4978	19.4399	20.5185		0	0	0	0	0	0	0	0
	A	1	3	9	3	100 Sp8	0	22462.7	78.3272	19805	2	38770.9	31.5475	139	822	3122312	64385	17060.2	187.004	0.6915	0	139	0	1	0	1304.5	615.5	9	1.0313	-0.4527	0.9266	1304.95	614.573	1303.94	615.683	1.5009	-1.0102	1.1101	12.7281	14.0517		0	0	0	0	0	0	0	0
	A	1	3	9	4	120 Sp8	3	47471.7	121.143	65535	5	65502.5	59.4949	332	629	15760613	76199	26332.2	304.067	0.8713	0	332	0	1	0	1335.5	614.5	17	0.3839	-0.3836	-0.0148	1335.88	614.515	1335.47	614.44	0.4205	-0.4138	-0.0751	20.3365	20.8519		0	0	0	0	0	0	0	0
	A	1	3	9	5	140 Sp8	2	96.691	41.1028	49	1	66.8	6.7386	123	836	11893	34362	116.565	78.3711	0.7935	2	125	633	0.966	0	1365.5	613.5	13	1.7617	1.476	-0.9616	1364.02	614.462	1365.46	613.48	1.7358	1.4313	-0.9819	12.4754	12.6658		0	0	0	0	0	0	0	0
	A	1	3	9	6	162 Sp8	3	41022.5	110.943	65535	6.5	65484.5	58.5241	244	652	10009479	72335	28681.1	309.159	0.949	0	244	0	1	0	1395	615	14	0.6826	0.3323	0.5962	1394.67	614.404	1394.78	614.791	0.4039	0.1152	0.3872	17.4514	17.9069		0	0	0	0	0	0	0	0
	A	1	3	9	7	140 Sp8	2	78.0648	72.5796	31.5	1	28.2571	42.1298	108	804	8431	58354	104.145	308.535	0.9729	1	109	344	1	0	1424	615	12	1.0525	0.8277	0.6501	1423.17	614.35	1424.03	615.046	1.1032	0.8555	0.6964	11.6789	11.8945		0	0	0	0	0	0	0	0
	A	1	3	9	8	162 Sp8	3	41703.9	54.0885	65535	1	65427.6	11.378	294	666	12260954	36023	29055.7	104.169	0.7777	0	294	0	1	0	1452.5	615.5	15	2.2376	-1.8828	1.2091	1454.38	614.291	1452.47	616.088	2.6278	-1.9168	1.7976	18.6125	20.2142		0	0	0	0	0	0	0	0
	A	1	3	9	9	189 Sp0	2	106.833	35.3301	35	1	20.923	8.1549	60	839	6410	29642	154.658	75.5374	0.75	0	60	0	0.9617	0	1487.5	613.5	9	2.0344	1.8983	-0.7318	1485.6	614.232	1487.5	613.5	2.0344	1.8983	-0.7318	8.8242	8.8242		0	0	0	0	0	0	0	0
	A	1	3	9	10	227 Sp8	2	144.935	34.5898	93	1	89.5	10.4713	31	868	4493	30024	164.885	72.3943	0.5961	1	32	706	0.9738	0	1513.5	611.5	7	2.7784	-0.7415	-2.6776	1514.24	614.178	1513.55	611.581	2.6879	-0.6932	-2.597	6.1721	6.5286		0	0	0	0	0	1	0	0
	A	1	3	9	11	189 Sp0	2	164.165	43.6504	131	1	167.944	13.1625	109	844	17894	36841	170.473	90.6112	1	0	109	0	1	0	1545	615	12	2.0357	1.8371	0.877	1543.16	614.123	1545	615	2.0357	1.8371	0.877	11.8404	11.8404		0	0	0	0	0	0	0	0
	A	1	3	9	12	227 Sp8	2	103.596	50.4135	45	1	46.1136	37.4925	136	752	14089	37911	138.561	179.076	0.6732	8	144	651.5	0.8076	0	1575	616	14	1.9781	0.4044	1.9364	1574.6	614.063	1574.73	615.794	1.7355	0.1323	1.7305	12.9208	14.0368		0	0	0	0	0	0	0	0
	A	1	3	10	1	251 Sp8	2	57.8167	33.5788	2	1	7.8928	6.4846	191	831	11043	27904	98.2327	69.8978	0.9794	2	193	401	1	0	1246	646	16	0.8355	0.1876	0.8142	1245.81	645.186	1246.01	646.005	0.843	0.1981	0.8194	15.4875	15.7929		0	0	0	0	0	0	0	0
	A	1	3	10	2	273 Sp8	0	1231.12	34.6804	164	1	335.1	9.2449	32	992	39396	34403	3826.21	75.0023	0.6153	0	32	0	1	0	1277.5	643.5	7	2.2486	1.5502	-1.6288	1275.95	645.129	1277.5	643.5	2.2486	1.5502	-1.6288	6.4291	6.4291		0	0	0	0	0	0	0	0
	A	1	3	10	3	251 Sp8	2	100.812	26.8133	41.5	1	41.875	6.7752	32	868	3226	23274	116.497	65.4061	0.6153	0	32	0	1	0	1307.5	644.5	7	2.6786	2.6164	-0.574	1304.88	645.074	1307.5	644.5	2.6786	2.6164	-0.574	6.4291	6.4291		0	0	0	0	0	0	0	0
	A	1	3	10	4	273 Sp8	2	61.644	33.1964	7	1	4.5588	7.8058	59	840	3637	27885	85.3721	73.4188	0.7468	1	60	307	0.9456	0	1335.5	644.5	9	1.104	0.9749	-0.518	1334.53	645.018	1335.44	644.542	1.0318	0.9156	-0.4757	8.6059	8.8974		0	0	0	0	0	0	0	0
	A	1	3	10	5	314 Sp0	2	145.083	49.9569	30	1	73.2857	31.0782	60	882	8705	44062	369.382	124.281	0.75	0	60	0	0.9617	0	1366.5	646.5	9	2.1827	1.5474	1.5394	1364.95	644.961	1366.5	646.5	2.1827	1.5474	1.5394	8.8242	8.8242		0	0	0	0	0	0	0	0
	A	1	3	10	6	345 Sp12	2	103.725	73.889	31	4	15.7954	50.1444	69	829	7157	61254	144.529	170.132	1	2	71	690.5	1	0	1397	644	10	2.1721	1.9752	-0.9036	1395.02	644.904	1397	644	2.1721	1.9752	-0.9036	9.4085	9.4085		0	0	0	0	0	0	0	0
	A	1	3	10	7	314 Sp0	2	41.4193	68.5054	3	1	1.5882	53.2582	31	821	1284	56243	56.3117	298.17	0.5961	1	32	472	0.9738	0	1424.5	646.5	7	1.6524	0.0417	1.6519	1424.46	644.848	1424.58	646.548	1.7047	0.1224	1.7003	6.1721	6.5286		0	0	0	0	0	1	0	0
	A	1	3	10	8	345 Sp12	2	72.0937	32.7551	36.5	1	47.7999	6.201	32	927	2307	30364	89.2994	73.1087	0.6153	1	33	405	1	0	1450.5	643.5	7	3.9585	-3.7418	-1.2917	1454.24	644.792	1450.5	643.5	3.9585	-3.7418	-1.2917	6.4291	6.4291		0	0	0	0	0	0	0	0
	A	1	3	10	9	370 Sp12	2	76.2891	33.5478	18	1	33.1062	6.8417	249	774	18996	25966	129.772	75.2594	1	0	249	0	1	0	1486	644	18	1.713	1.5474	-0.7346	1484.45	644.735	1486	644	1.713	1.5474	-0.7346	17.8467	17.8467		0	0	0	0	0	0	0	0
	A	1	3	10	10	395 Sp20	0	197.154	28.9058	162.5	1	162.596	8.0247	208	733	41008	21188	165.274	68.5177	0.8156	4	212	322.5	0.8334	0	1514.5	644.5	17	0.2593	0.1884	-0.1781	1514.31	644.678	1514.33	644.779	0.1027	0.0202	0.1007	15.8264	17.4188		0	0	0	0	0	0	0	0
	A	1	3	10	11	370 Sp12	2	168.406	65.4019	108	1	94.12	43.7587	123	806	20714	52714	189.94	544.139	0.7935	1	124	952	0.966	0	1543.5	646.5	13	2.019	-0.7402	1.8784	1544.24	644.621	1543.48	646.545	2.0681	-0.7606	1.9231	12.4754	12.6658		0	0	0	0	0	0	0	0
	A	1	3	10	12	395 Sp20	0	473.614	27.7607	312	1	313.649	7.6799	197	673	93302	18683	918.165	69.467	0.7686	8	205	122.5	0.8489	0	1573.5	644.5	17	0.1171	-0.0966	-0.0661	1573.6	644.566	1573.19	645.208	0.7584	-0.4038	0.642	15.1492	16.9471		0	0	0	0	0	0	0	0
	A	1	3	11	1	100 Sp8	0	14442.8	162.358	5755.5	3	5148.69	51.9072	104	706	1502054	114625	18342.9	469.731	0.6709	0	104	0	1	0	1248.5	674.5	7	1.0246	1.0198	-0.0986	1247.48	674.599	1245.38	674.548	2.096	-2.0954	-0.0505	10.6887	12.5458		0	0	0	0	0	0	0	0
	A	1	3	11	2	120 Sp8	3	41890.2	73.4107	65535	4	65475.4	30.3187	378	521	15834488	38247	28955.1	146.505	0.8344	0	378	0	1	0	1275	675	18	0.8325	-0.6973	0.4546	1275.7	674.545	1274.35	675.262	1.5267	-1.3481	0.7165	21.6389	22.3579		0	0	0	0	0	0	0	0
	A	1	3	11	3	100 Sp8	0	19586.6	63.8479	18327	1	35332	23.3399	119	842	2330804	53760	15407.5	151.398	0.7628	0	119	0	1	0	1304.5	675.5	9	1.2673	-0.7648	1.0105	1305.26	674.489	1304.21	675.386	1.3847	-1.0548	0.897	11.9397	12.826		0	0	0	0	0	0	0	0
	A	1	3	11	4	120 Sp8	3	42406.5	65.6951	65535	1	65439.7	18.1096	314	643	13315633	42242	28393.3	133.201	0.8219	0	314	0	1	0	1335	673	16	1.8647	-1.1956	-1.4309	1336.2	674.431	1334.49	673.309	2.0386	-1.702	-1.122	19.7953	20.2779		0	0	0	0	0	0	0	0
	A	1	3	11	5	140 Sp8	2	100.867	43.332	55	1	78.5	13.0891	60	810	6052	35099	118.01	88.6287	0.75	0	60	0	0.9617	0	1360.5	675.5	9	3.9968	-3.836	1.1222	1364.34	674.378	1360.5	675.5	3.9968	-3.836	1.1222	8.8242	8.8242		0	0	0	0	0	0	0	0
	A	1	3	11	6	162 Sp8	3	43071.9	64.6918	65535	2	65509.5	33.1689	296	727	12749278	47031	28530.9	145.168	0.9453	0	296	0	1	0	1393	674	16	2.0054	-1.9797	-0.3198	1394.98	674.32	1392.94	674.257	2.038	-2.0371	-0.063	19.0814	19.8534		0	0	0	0	0	0	0	0
	A	1	3	11	7	140 Sp8	2	121.711	38.6409	63	1	49.5	11.1757	45	883	5477	34120	156.187	84.1829	1	0	45	0	0.9817	0	1424	675	8	0.8971	0.5157	0.734	1423.48	674.266	1424	675	0.8971	0.5157	0.734	7.6303	7.6303		0	0	0	0	0	0	0	0
	A	1	3	11	8	162 Sp8	0	39533.3	39.2216	65363.5	1	65402.1	14.1885	266	758	10515847	29730	29513.1	94.0792	0.8471	0	266	0	1	0	1456	674	14	1.3213	1.305	-0.2069	1454.69	674.207	1455.16	674.673	0.6568	0.4628	0.466	18.0762	18.8353		0	0	0	0	0	0	0	0
	A	1	3	11	9	189 Sp0	2	157.875	37.9966	102.5	1	111.667	15.6991	32	898	5052	34121	157.262	82.7543	0.6153	0	32	0	1	0	1487.5	672.5	7	2.2873	1.5863	-1.6478	1485.91	674.148	1487.5	672.5	2.2873	1.5863	-1.6478	6.4291	6.4291		0	0	0	0	0	0	0	0
	A	1	3	11	10	227 Sp8	2	58.1937	44.3057	11	1	10.0769	26.973	191	736	11115	32609	89.0013	123.511	0.9794	3	194	329	1	0	1514	676	16	1.985	-0.5537	1.9062	1514.55	674.094	1514.01	676.016	1.9972	-0.5432	1.9219	15.4984	15.7822		0	0	0	0	0	0	0	0
	A	1	3	11	11	189 Sp0	2	111.307	33.9564	68	1	63.5454	8.6809	88	872	9795	29610	119.691	72.3909	0.7857	0	88	0	1	0	1545.5	674.5	11	2.0768	2.025	0.4609	1543.47	674.039	1545.5	674.5	2.0768	2.025	0.4609	10.6287	10.6287		0	0	0	0	0	0	0	0
	A	1	3	11	12	227 Sp8	2	140.594	29.9337	100	1	124	7.6271	69	861	9701	25773	145.187	69.3558	1	0	69	0	1	0	1575	672	10	1.9818	0.0924	-1.9796	1574.91	673.98	1575	672	1.9818	0.0924	-1.9796	9.4085	9.4085		0	0	0	0	0	0	0	0
	A	1	3	12	1	251 Sp8	2	53.1495	41.5111	4	1	9.3974	18.4576	107	718	5687	29805	86.1105	90.5052	0.9553	2	109	296	1	0	1247	705	12	0.8869	0.8753	-0.1428	1246.12	705.143	1247.09	705	0.9793	0.9688	-0.1428	11.6264	11.8363		0	0	0	0	0	0	0	0
	A	1	3	12	2	273 Sp8	2	99.05	62.8702	21.5	1	10.054	45.4366	60	840	5943	52811	150.297	313.3	0.75	0	60	0	0.9617	0	1274.5	703.5	9	2.3705	-1.7619	-1.5858	1276.26	705.086	1274.5	703.5	2.3705	-1.7619	-1.5858	8.8242	8.8242		0	0	0	0	0	0	0	0
	A	1	3	12	3	251 Sp8	2	56.1895	34.5844	6	1	8.6983	8.4168	248	681	13935	23552	92.1122	76.6357	0.988	1	249	222	1	0	1304	706	18	1.539	-1.1958	0.9688	1305.2	705.031	1304.02	705.968	1.5062	-1.1796	0.9365	17.737	17.8825		0	0	0	0	0	0	0	0
	A	1	3	12	4	273 Sp8	2	87.1999	34.2838	15	1	49.0608	7.2127	120	835	10464	28627	284.367	71.7491	0.7692	6	126	823.5	0.8548	0	1335.5	707.5	13	2.6104	0.6627	2.5249	1334.84	704.975	1335.47	707.333	2.4407	0.6293	2.3582	12.2448	12.8166		0	0	0	0	0	0	0	0
	A	1	3	12	5	314 Sp0	2	69.8888	39.2677	19	1	10.1	12.1324	45	885	3145	34752	104.933	86.2145	1	0	45	0	0.9817	0	1363	704	8	2.4437	-2.2648	-0.9176	1365.26	704.918	1363	704	2.4437	-2.2648	-0.9176	7.6303	7.6303		0	0	0	0	0	0	0	0
	A	1	3	12	6	345 Sp12	2	20.9076	26.0178	1	1	2.9259	4.1635	65	839	1359	21829	50.4983	56.1717	0.8441	4	69	437	1	0	1396	706	10	1.3181	0.6629	1.1392	1395.34	704.861	1396.08	705.877	1.257	0.7398	1.0162	9.0224	9.3316		0	0	0	0	0	0	0	0
	A	1	3	12	7	314 Sp0	2	32.9622	29.5597	1	1	6.7102	7.6399	212	745	6988	22022	70.7019	73.6614	0.8281	4	216	108.5	1	0	1424.5	702.5	17	2.3209	-0.2706	-2.3051	1424.77	704.805	1424.56	702.472	2.3428	-0.2093	-2.3334	16.3408	16.6071		0	0	0	0	0	0	0	0
	A	1	3	12	8	345 Sp12	2	94.6128	32.866	54	1	158.833	11.7098	31	918	2933	30171	102.733	83.4251	0.5961	1	32	1097	0.9738	0	1457.5	704.5	7	2.9564	2.9459	-0.2487	1454.55	704.749	1457.45	704.419	2.9162	2.8975	-0.3294	6.1721	6.5286		0	0	0	0	0	1	0	0
	A	1	3	12	9	370 Sp12	2	70.7309	31.2068	18	1	11.6	5.4102	171	696	12095	21720	102.394	71.2424	0.8221	1	172	322	1	0	1485.5	704.5	15	0.7597	0.7352	-0.1916	1484.76	704.692	1485.54	704.48	0.8017	0.7731	-0.212	14.7158	14.889		0	0	0	0	0	0	0	0
	A	1	3	12	10	395 Sp20	0	357.046	38.0591	227	1	239.88	10.1356	87	811	31063	30866	757.264	79.2962	0.7631	1	88	2238	1	0	1511.5	705.5	11	3.2413	-3.1239	0.8647	1514.62	704.635	1511.55	705.529	3.1994	-3.0721	0.8934	10.4557	10.6889		0	0	0	0	0	0	0	0
	A	1	3	12	11	370 Sp12	2	175.992	44.176	120.5	1	122.383	32.9733	122	869	21471	38389	188.507	201.725	0.7973	1	123	1920	0.9581	0	1545.5	704.5	13	0.9507	0.9475	-0.0786	1544.55	704.579	1545.41	704.467	0.8645	0.8572	-0.1113	12.3526	12.7149		0	0	0	0	0	0	0	0
	A	1	3	12	12	395 Sp20	0	422.175	41.3295	347	1	322.046	28.6531	177	710	74725	29344	397.47	123.402	0.6968	0	177	0	0.9263	0	1573.5	704.5	15	0.4095	-0.4089	-0.0231	1573.91	704.523	1573.11	704.537	0.8017	-0.8016	0.0136	14.495	16.0456		0	0	0	0	0	0	0	0
	A	1	3	13	1	100 Sp8	0	14206.6	284.386	7428.5	206	7194.46	69.6561	86	813	1221769	231206	13940.5	285.211	0.7413	0	86	0	1	0	1245.5	732.5	7	2.6146	-2.2882	-1.265	1247.79	733.765	1244.71	732.477	3.3375	-3.0788	-1.2883	10.4409	10.6667		0	0	0	0	0	0	0	0
	A	1	3	13	2	120 Sp8	3	46017.9	327.591	65535	169	65474.9	123.046	256	674	11780585	220796	26546.6	443.2	0.8258	0	256	0	1	0	1274.5	733.5	15	1.5204	-1.5056	-0.2117	1276.01	733.712	1274.21	733.93	1.8039	-1.7907	0.2179	17.9199	18.2972		0	0	0	0	0	0	0	0
	A	1	3	13	3	100 Sp8	0	19823.3	123.297	20437	29	37511.2	38.4625	125	805	2477917	99254	14578.9	197.877	0.8503	0	125	0	1	0	1305.5	733.5	9	0.172	-0.0729	-0.1558	1305.57	733.656	1305.03	733.936	0.6092	-0.541	0.2801	12.4748	12.8817		0	0	0	0	0	0	0	0
	A	1	3	13	4	120 Sp8	3	46784.8	127.69	65535	8	65405.8	46.6131	329	571	15392200	72911	25865.2	327.896	0.859	0	329	0	1	0	1335.5	733.5	17	1.0086	-1.0039	-0.0973	1336.5	733.597	1335.33	733.687	1.1729	-1.1695	0.0895	20.32	20.6901		0	0	0	0	0	0	0	0
	A	1	3	13	5	140 Sp8	2	118.983	32.3422	75.5	1	75.3888	8.5581	60	900	7139	29108	136.737	73.797	0.75	0	60	0	0.9617	0	1364.5	732.5	9	1.054	-0.1441	-1.0441	1364.64	733.544	1364.5	732.5	1.054	-0.1441	-1.0441	8.8242	8.8242		0	0	0	0	0	0	0	0
	A	1	3	13	6	162 Sp8	3	42969.2	84.8104	65535	3	65489.7	34.5328	243	749	10441527	63523	28110.4	207.353	0.7838	0	243	0	1	0	1395	734	14	0.5889	-0.2878	0.5137	1395.29	733.486	1394.63	733.996	0.8357	-0.6623	0.5097	17.1715	18.0975		0	0	0	0	0	0	0	0
	A	1	3	13	7	140 Sp8	2	122.906	37.7385	52	1	50.3846	8.935	32	960	3933	36229	191.66	76.8045	0.6153	0	32	0	1	0	1425.5	734.5	7	2.0138	1.7075	1.0676	1423.79	733.432	1425.5	734.5	2.0138	1.7075	1.0676	6.4291	6.4291		0	0	0	0	0	0	0	0
	A	1	3	13	8	162 Sp8	3	45339.5	92.4274	65535	1	65432.9	44.8695	237	662	10745465	61187	26736.2	238.855	0.9365	0	237	0	1	0	1455	734	14	0.6266	-0.003	0.6266	1455	733.373	1454.84	733.92	0.5692	-0.1591	0.5465	17.0065	17.8244		0	0	0	0	0	0	0	0
	A	1	3	13	9	189 Sp0	2	59.305	58.3011	18	1	15.2765	41.9832	59	840	3499	48973	112.408	396.286	0.7468	1	60	310	0.9456	0	1486.5	733.5	9	0.3343	0.278	0.1856	1486.22	733.314	1486.54	733.559	0.4033	0.3204	0.2449	8.6059	8.8974		0	0	0	0	0	0	0	0
	A	1	3	13	10	227 Sp8	0	358.031	46.7159	123	1	144.714	26.6444	32	838	11457	39148	814.997	119.445	0.6153	0	32	0	1	0	1513.5	732.5	7	1.5596	-1.3618	-0.7601	1514.86	733.26	1513.5	732.5	1.5596	-1.3618	-0.7601	6.4291	6.4291		0	0	0	0	0	0	0	0
	A	1	3	13	11	189 Sp0	2	127.896	62.9681	45.5	1	21.5666	42.3487	144	847	18417	53334	176.208	381.676	0.9795	1	145	770	1	0	1544	734	14	0.8235	0.2169	0.7944	1543.78	733.206	1544.04	733.979	0.8157	0.2585	0.7736	13.4853	13.6707		0	0	0	0	0	0	0	0
	A	1	3	13	12	227 Sp8	2	168.126	49.7948	99	1	67.5312	38.7419	87	902	14627	44915	262.827	275.687	0.7631	1	88	976	1	0	1575.5	733.5	11	0.4539	0.2841	0.3539	1575.22	733.146	1575.55	733.529	0.5092	0.3359	0.3826	10.4557	10.6889		0	0	0	0	0	0	0	0
	A	1	3	14	1	Grid Marker	3	18333.1	1142.43	14389.5	1005	23266	801.747	204	692	3739957	790560	13915	761.444	0.8031	0	204	0	1	0	1244	764	14	2.7104	-2.4373	-1.1855	1246.44	765.186	1242.35	762.755	4.7572	-4.0893	-2.4306	15.295	17.1803		0	1	0	0	0	0	0	0
	A	1	3	14	2	Grid Marker	3	23683	1523.48	21052	1188.5	20600	863.346	192	800	4547133	1218782	13276.7	1172.7	0.7559	0	192	0	1	0	1272	764	12	4.7118	-4.5747	-1.1286	1276.57	765.129	1272.38	764.094	4.3253	-4.1997	-1.0348	15.1514	16.2186		0	1	0	0	0	0	0	0
	A	1	3	14	3	0	2	198.656	194.195	181	112.5	206.875	62.0724	32	950	6357	184485	160.445	221.995	0.6153	0	32	0	1	0	1305.5	764.5	7	0.5739	-0.0085	-0.5738	1305.51	765.074	1305.5	764.5	0.5739	-0.0085	-0.5738	6.4291	6.4291		0	0	0	0	0	0	0	0
	A	1	3	14	4	0	2	49.6562	52.2974	24.5	1	33.5	11.4375	32	985	1589	51513	69.3958	93.1236	0.6153	0	32	0	1	0	1334.5	766.5	7	1.6184	-0.65	1.4821	1335.15	765.018	1334.5	766.5	1.6184	-0.65	1.4821	6.4291	6.4291		0	0	0	0	0	0	0	0
	A	1	3	14	5	0	2	71.5183	42.2372	23	1	15.7164	7.3626	191	923	13660	38985	107.827	75.068	0.9794	2	193	589.5	1	0	1366	767	16	2.0829	0.4224	2.0396	1365.58	764.96	1366.01	766.995	2.0799	0.4329	2.0344	15.4875	15.7929		0	0	0	0	0	0	0	0
	A	1	3	14	6	0	0	492.667	78.3595	245	1	858.333	37.7064	45	1043	22170	81729	563.857	184.543	1	0	45	0	0.9817	0	1395	767	8	2.1949	-0.6497	2.0965	1395.65	764.903	1395	767	2.1949	-0.6497	2.0965	7.6303	7.6303		0	0	0	0	0	0	0	0
	A	1	3	14	7	0	2	87.3181	43.7221	37	1	57.5454	13.2576	44	979	3842	42804	129.89	95.6407	0.9361	1	45	595	0.9599	0	1429	765	8	3.9197	3.9167	0.1521	1425.08	764.848	1428.93	764.955	3.8499	3.8485	0.1066	7.3946	7.7146		0	0	0	0	0	0	0	0
	A	1	3	14	8	0	2	49.9195	46.4379	8	1	5.5593	18.3539	87	781	4343	36268	78.6043	99.8479	0.7631	2	89	387	1	0	1457.5	761.5	11	4.2151	2.6331	-3.2915	1454.87	764.792	1457.55	761.471	4.27	2.6849	-3.3202	10.4557	10.6889		0	0	0	0	0	0	0	0
	A	1	3	14	9	0	2	73.938	72.7942	16.5	7.5	13.6407	53.2277	242	734	17893	53431	110.76	155.438	0.7806	12	254	1748.5	1	0	1488	764	18	3.0133	2.9224	-0.7343	1485.08	764.734	1487.79	764.07	2.7878	2.7076	-0.6641	17.2761	18.0809		0	0	0	0	0	0	0	0
	A	1	3	14	10	0	2	78.6829	56.4239	21.5	1	15.9644	23.3971	246	736	19356	41528	116.631	103.563	0.98	4	250	547.5	1	0	1518	765	18	3.0803	3.0634	0.322	1514.94	764.678	1518.02	764.963	3.097	3.0838	0.2854	17.6133	17.868		0	0	0	0	0	0	0	0
	A	1	3	14	11	0	2	111.048	62.1968	20.5	5	13.4444	29.7061	124	833	13770	51810	163.378	112.097	0.7948	0	124	0	0.9738	0	1544.5	765.5	13	0.9514	-0.3652	0.8786	1544.87	764.621	1544.5	765.5	0.9514	-0.3652	0.8786	12.615	12.615		0	0	0	0	0	0	0	0
	A	1	3	14	12	0	2	103.839	54.5888	75	1	75.8571	26.4239	31	929	3219	50713	115.652	113.505	0.5961	1	32	505	0.9738	0	1574.5	764.5	7	0.286	0.2783	-0.0658	1574.22	764.566	1574.42	764.548	0.1984	0.1976	-0.0174	6.1721	6.5286		0	0	0	0	0	1	0	0
	A	1	4	1	1	0	2	64.5937	24.754	15.5	1	8.9523	6.0225	32	805	2067	19927	93.7389	57.8591	0.6153	0	32	0	1	0	1695.5	381.5	7	2.9027	1.3154	2.5875	1694.18	378.912	1695.5	381.5	2.9027	1.3154	2.5875	6.4291	6.4291		0	0	0	0	0	0	0	0
	A	1	4	1	2	0	2	47.6869	25.87	1	1	5.3205	5.0627	214	839	10205	21705	81.8078	59.0119	0.8359	3	217	235.5	1	0	1726.5	377.5	17	3.2952	3.0297	-1.2957	1723.47	378.796	1726.5	377.505	3.2976	3.0344	-1.291	16.4009	16.6926		0	0	0	0	0	0	0	0
	A	1	4	1	3	0	2	32.2727	26.8836	1	1	5.3636	4.6527	165	653	5325	17555	64.2304	61.3248	0.8088	7	172	205	0.8635	0	1758.5	381.5	15	4.636	3.6726	2.8292	1754.83	378.671	1758.4	381.462	4.5352	3.5749	2.7907	14.6237	14.8266		0	0	0	0	0	0	0	0
	A	1	4	1	4	0	2	54.4444	33.3637	3	1	6.9393	5.5829	45	767	2450	25590	96.5563	74.2104	1	0	45	0	0.9817	0	1790	379	8	5.4766	5.4583	0.4476	1784.54	378.552	1790	379	5.4766	5.4583	0.4476	7.6303	7.6303		0	0	0	0	0	0	0	0
	A	1	4	1	5	0	2	35.621	31.4434	1	1	4.2808	6.5916	190	778	6768	24463	70.5285	65.677	0.9743	4	194	199.5	1	0	1816	374	16	4.6666	1.4588	-4.4328	1814.54	378.433	1815.98	374.026	4.6351	1.4378	-4.4064	15.5131	15.6773		0	0	0	0	0	0	0	0
	A	1	4	1	6	0	2	22.6333	29.2032	1	1	3.6666	6.028	30	1053	679	30751	52.5772	64.6572	0.5769	2	32	124	0.9424	0	1843.5	375.5	7	2.8454	0.3875	-2.8189	1843.11	378.319	1843.53	375.367	2.9821	0.4208	-2.9523	6.2581	6.2822		0	0	0	0	0	1	0	0
	A	1	4	1	7	0	2	32.9883	28.0603	1	1	8.4324	4.234	86	779	2837	21859	71.9955	59.9666	0.7543	1	87	157	0.9923	0	1876.5	376.5	11	2.9282	2.3874	-1.6954	1874.11	378.195	1876.43	376.512	2.8647	2.3176	-1.6838	10.4644	10.5857		0	0	0	0	0	0	0	0
	A	1	4	1	8	0	2	42.8465	28.3298	1	1	10.7594	6.4051	189	767	8098	21729	87.5576	65.1783	0.9742	4	193	211.5	0.9891	0	1903	376	16	2.0955	0.2445	-2.0812	1902.76	378.081	1903	375.952	2.1428	0.2445	-2.1288	15.4014	15.728		0	0	0	0	0	0	0	0
	A	1	4	1	9	0	2	64.0625	43.9633	20.5	1	52	11.3444	32	927	2050	40754	98.4993	80.9409	0.6153	2	34	501.5	1	0	1934.5	377.5	7	0.8136	0.6728	-0.4574	1933.83	377.957	1934.5	377.5	0.8136	0.6728	-0.4574	6.4291	6.4291		0	0	0	0	0	0	0	0
	A	1	4	1	10	Grid Marker	3	25966.2	845.395	26502	568	37565.1	379.9	153	684	3972834	578250	15991.5	885.956	0.7611	0	153	0	1	0	1963.5	380.5	11	2.9782	-1.3275	2.666	1964.83	377.834	1963.71	380.817	3.1869	-1.1215	2.983	13.4887	14.6284		0	1	0	0	0	0	0	0
	A	1	4	1	11	Grid Marker	3	29161.6	894.667	29381	580	42473.6	446.401	87	813	2537063	727364	15312.1	1062.48	0.7767	0	87	0	1	0	1995	380	8	2.449	0.8869	2.2827	1994.11	377.717	1994.94	379.644	2.0974	0.8294	1.9264	10.0403	11.1418		0	1	0	0	0	0	0	0
	A	1	4	1	12	Grid Marker	3	28755	939.892	33719	565.5	37833.8	422.255	105	678	3019274	637247	14525.8	1197.44	0.9375	0	105	0	1	0	2022.5	379.5	9	2.1669	-1.0418	1.9	2023.54	377.6	2022.48	379.086	1.8284	-1.0656	1.4857	11.2429	11.9834		0	1	0	0	0	0	0	0
	A	1	4	2	1	0	2	35.3821	32.0574	1	1	6.7128	6.5022	123	801	4352	25678	78.8145	73.1897	0.7935	1	124	205	0.966	0	1696.5	407.5	13	2.1327	2.1011	-0.3657	1694.4	407.866	1696.52	407.545	2.1457	2.1215	-0.321	12.4754	12.6658		0	0	0	0	0	0	0	0
	A	1	4	2	2	0	2	70.5625	30.0562	22	1	50.6666	8.556	32	836	2258	25127	102.937	72.044	0.6153	0	32	0	1	0	1727.5	410.5	7	4.589	3.6727	2.7514	1723.83	407.748	1727.5	410.5	4.589	3.6727	2.7514	6.4291	6.4291		0	0	0	0	0	0	0	0
	A	1	4	2	3	0	2	51.7209	45.2993	6	1	5.5714	34.0705	43	825	2224	37372	76.9352	243.674	0.9148	2	45	460	0.9381	0	1751	405	8	3.7579	-2.6846	-2.6295	1753.68	407.63	1751.02	404.884	3.8239	-2.6613	-2.7457	7.4703	7.4853		0	0	0	0	0	0	0	0
	A	1	4	2	4	0	2	42.9687	33.9799	1	1	4.0454	7.0919	32	896	1375	30446	69.348	75.3605	0.6153	0	32	0	1	0	1785.5	405.5	7	3.0678	2.3159	-2.0119	1783.18	407.512	1785.5	405.5	3.0678	2.3159	-2.0119	6.4291	6.4291		0	0	0	0	0	0	0	0
	A	1	4	2	5	0	2	50.3125	31.1601	8.5	1	8.5416	8.757	32	924	1610	28792	89.0138	77.0904	0.6153	4	36	250.5	1	0	1814.5	408.5	7	1.377	0.8155	1.1095	1813.68	407.39	1814.5	408.5	1.377	0.8155	1.1095	6.4291	6.4291		0	0	0	0	0	0	0	0
	A	1	4	2	6	0	2	36.2758	31.9284	1	1	9.1599	8.0119	29	867	1052	27682	83.9777	71.2522	0.5686	4	33	237.5	1	0	1844.5	410.5	7	3.4849	1.3154	3.2271	1843.18	407.273	1844.72	410.414	3.4979	1.5395	3.1409	5.9323	6.3842		0	0	0	0	0	1	0	0
	A	1	4	2	7	0	2	36.6147	33.8337	1	1	10.0096	8.2145	122	746	4467	25240	82.6238	78.5697	0.7922	2	124	167	0.9581	0	1873.5	404.5	13	2.7748	-0.8271	-2.6487	1874.33	407.149	1873.5	404.41	2.861	-0.8271	-2.7388	12.396	12.6525		0	0	0	0	0	0	0	0
	A	1	4	2	8	0	2	55.8144	35.6492	1	1	25.0054	9.1669	194	764	10828	27236	168.798	76.1882	0.9897	1	195	107	1	0	1902	407	16	1.2564	-1.2559	-0.0334	1903.26	407.033	1901.96	406.979	1.2932	-1.2921	-0.0541	15.6775	15.8467		0	0	0	0	0	0	0	0
	A	1	4	2	9	0	2	60.7096	45.0432	1	1	8.25	13.6273	31	925	1882	41665	114.888	90.0979	0.5961	1	32	346	0.9738	0	1932.5	407.5	7	2.1253	-2.0415	0.5912	1934.54	406.909	1932.45	407.581	2.1951	-2.0898	0.6718	6.1721	6.5286		0	0	0	0	0	1	0	0
	A	1	4	2	10	0	2	76.1449	78.124	17	13.5	13.7659	10.4559	69	798	5254	62343	116.005	114.171	1	3	72	356.5	1	0	1966	406	10	2.6513	2.5297	-0.7935	1963.47	406.793	1966	406	2.6513	2.5297	-0.7935	9.4085	9.4085		0	0	0	0	0	0	0	0
	A	1	4	2	11	0	2	56.3437	56.7436	4	19	4.0999	5.6267	32	749	1803	42501	77.2656	72.3366	0.6153	1	33	353	1	0	1993.5	408.5	7	1.9286	-0.613	1.8286	1994.11	406.671	1993.5	408.5	1.9286	-0.613	1.8286	6.4291	6.4291		0	0	0	0	0	0	0	0
	A	1	4	2	12	0	2	44.6774	86.9546	13	16	129	32.1363	31	948	1385	82433	55.1785	143.47	0.5961	1	32	484	0.9738	0	2025.5	405.5	7	1.0516	0.1013	-1.0467	2025.4	406.547	2025.58	405.548	1.0147	0.182	-0.9983	6.1721	6.5286		0	0	0	0	0	1	0	0
	A	1	4	3	1	0	2	25.5227	31.0932	1	1	3.3333	9.9977	44	1008	1123	31342	45.6251	73.0556	0.9361	2	46	224	0.9599	0	1692	439	8	2.6202	-2.1711	1.4669	1694.17	437.533	1691.95	439.068	2.6962	-2.2165	1.5351	7.3946	7.7146		0	0	0	0	0	0	0	0
	A	1	4	3	2	0	2	39.8251	36.2635	1	1	9.2241	7	143	812	5695	29446	77.1589	76.5494	0.9727	2	145	297	1	0	1725	438	14	1.6499	1.5432	0.5836	1723.46	437.416	1724.99	438.007	1.6458	1.5362	0.5906	13.3667	13.7141		0	0	0	0	0	0	0	0
	A	1	4	3	3	0	2	27.8999	26.2497	1	1	3.5185	4.4691	30	941	837	24701	86.9039	60.8063	0.5769	3	33	151.5	0.9424	0	1755.5	438.5	7	1.3897	0.686	1.2086	1754.81	437.291	1755.43	438.333	1.2121	0.6193	1.0419	5.976	6.6159		0	0	0	0	0	1	0	0
	A	1	4	3	4	0	2	39.7812	36.0517	6.5	1	5.2857	11.8606	32	927	1273	33420	64.0281	83.3654	0.6153	2	34	307.5	1	0	1784.5	435.5	7	1.6731	-0.0281	-1.6729	1784.53	437.173	1784.5	435.5	1.6731	-0.0281	-1.6729	6.4291	6.4291		0	0	0	0	0	0	0	0
	A	1	4	3	5	0	2	32.2	28.6169	1	1	5.121	9.2052	190	765	6118	21892	71.6293	69.1942	0.9499	6	196	161	1	0	1816	437	16	1.4732	1.4722	-0.0533	1814.53	437.053	1816.02	436.911	1.5001	1.4932	-0.1428	15.3567	15.8375		0	0	0	0	0	0	0	0
	A	1	4	3	6	0	2	44.4062	37.364	1	1	8.92	8.2187	32	835	1421	31199	94.0434	72.5424	0.6153	1	33	179	1	0	1844.5	435.5	7	2.0087	1.401	-1.4395	1843.1	436.94	1844.5	435.5	2.0087	1.401	-1.4395	6.4291	6.4291		0	0	0	0	0	0	0	0
	A	1	4	3	7	0	2	54.4482	38.6154	1	1	12.2391	8.5609	58	840	3158	32437	112.302	79.9458	0.7435	2	60	282.5	0.9296	0	1876.5	435.5	9	2.7379	2.401	-1.3159	1874.1	436.816	1876.4	435.483	2.6564	2.2976	-1.3332	8.6733	8.6834		0	0	0	0	0	0	0	0
	A	1	4	3	8	0	2	75.1136	32.8085	5	1	20.1506	15.8274	88	768	6610	25197	163.299	74.7289	0.7857	2	90	255	1	0	1903.5	438.5	11	1.9513	0.7579	1.7981	1902.74	436.702	1903.5	438.5	1.9513	0.7579	1.7981	10.6287	10.6287		0	0	0	0	0	0	0	0
	A	1	4	3	9	0	2	22.3225	19.6933	1	1	2.5	2.5955	31	838	692	16503	44.435	40.0129	0.5961	4	35	204	0.9738	0	1934.5	434.5	7	2.1884	0.6862	-2.078	1933.81	436.578	1934.45	434.581	2.0967	0.6379	-1.9973	6.1721	6.5286		0	0	0	0	0	1	0	0
	A	1	4	3	10	0	2	48.8823	40.6127	1	1	4.98	10.3831	68	860	3324	34927	89.834	84.3261	0.9066	2	70	220	1	0	1965	437	10	0.5763	0.186	0.5455	1964.81	436.454	1965.04	436.956	0.5516	0.2301	0.5013	9.2469	9.4764		0	0	0	0	0	0	0	0
	A	1	4	3	11	0	2	79.8444	45.343	11	1	18.4411	10.6272	45	825	3593	37408	143.925	85.2996	1	0	45	0	0.9817	0	1992	436	8	2.1266	-2.0996	-0.3377	1994.1	436.338	1992	436	2.1266	-2.0996	-0.3377	7.6303	7.6303		0	0	0	0	0	0	0	0
	A	1	4	3	12	0	2	51.5	45.232	1	1	11.2619	17.3248	214	806	11021	36457	95.0955	90.8756	0.8359	3	217	216	1	0	2022.5	437.5	17	1.6415	-1.0284	1.2794	2023.53	436.221	2022.55	437.509	1.6173	-0.977	1.2888	16.5529	16.5542		0	0	0	0	0	0	0	0
	A	1	4	4	1	0	2	37.3294	28.5458	1	1	5.409	7.6792	85	872	3173	24892	75.9519	66.7939	0.7456	4	89	182.5	1	0	1693.5	468.5	11	1.0901	-0.885	0.6365	1694.38	467.863	1693.45	468.529	1.1503	-0.9379	0.6659	10.1434	10.766		0	0	0	0	0	0	0	0
	A	1	4	4	2	0	2	55.8617	40.3712	1	1	11.2244	7.7024	123	862	6871	34800	116.532	79.6411	0.7935	1	124	369	0.966	0	1724.5	467.5	13	0.7292	0.6864	-0.2462	1723.81	467.746	1724.48	467.545	0.6958	0.666	-0.2015	12.4754	12.6658		0	0	0	0	0	0	0	0
	A	1	4	4	3	0	2	74.9499	37.7626	9	1	7.8205	8.4205	60	931	4497	35157	109.086	75.0756	0.75	0	60	0	0.9617	0	1751.5	471.5	9	4.4397	-2.1708	3.8727	1753.67	467.627	1751.5	471.5	4.4397	-2.1708	3.8727	8.8242	8.8242		0	0	0	0	0	0	0	0
	A	1	4	4	4	0	2	83.7386	40.3822	11.5	1	15.8461	10.9408	88	934	7369	37717	149.848	85.0149	0.7857	1	89	372	1	0	1785.5	466.5	11	2.5389	2.3295	-1.0096	1783.17	467.51	1785.5	466.5	2.5389	2.3295	-1.0096	10.6287	10.6287		0	0	0	0	0	0	0	0
	A	1	4	4	5	0	2	53.2881	39.5038	4	1	4.9523	14.7384	59	901	3144	35593	91.3903	85.4374	0.7468	1	60	241	0.9456	0	1811.5	467.5	9	2.1735	-2.1706	0.1118	1813.67	467.388	1811.46	467.441	2.2136	-2.213	0.0525	8.6059	8.8974		0	0	0	0	0	0	0	0
	A	1	4	4	6	0	2	46.9375	35.9633	3	1	8.1564	9.6987	192	736	9012	26469	82.6308	73.8833	0.9846	2	194	241	1	0	1845	465	16	2.9157	1.8292	-2.2705	1843.17	467.271	1845.03	465.026	2.9153	1.8604	-2.2445	15.5956	15.7586		0	0	0	0	0	0	0	0
	A	1	4	4	7	0	2	37.8064	42.0189	1	1	6.7692	7.3128	31	898	1172	37733	86.6671	82.7883	0.5961	1	32	329	0.9738	0	1872.5	464.5	7	3.2081	-1.8133	-2.6464	1874.31	467.146	1872.58	464.548	3.1228	-1.7326	-2.598	6.1721	6.5286		0	0	0	0	0	1	0	0
	A	1	4	4	8	0	2	45.9677	35.9084	1	1	2.8499	5.7252	31	896	1425	32174	67.9071	73.1417	0.5961	1	32	252	0.9738	0	1905.5	465.5	7	2.7279	2.2576	-1.5311	1903.24	467.031	1905.55	465.581	2.7243	2.306	-1.4505	6.1721	6.5286		0	0	0	0	0	1	0	0
	A	1	4	4	9	0	2	37.8333	35.844	9.5	1	22.7999	21.7555	30	898	1135	32188	50.6906	94.4628	0.5769	2	32	255.5	0.9424	0	1935.5	467.5	7	1.1391	0.9722	0.5934	1934.53	466.906	1935.47	467.533	1.1289	0.9389	0.6268	5.9553	6.5902		0	0	0	0	0	1	0	0
	A	1	4	4	10	0	2	39.4293	34.3914	1	1	5.156	8.9603	191	677	7531	23283	70.6807	74.3555	0.9646	2	193	216.5	1	0	1964	467	16	0.5822	0.5435	0.2087	1963.46	466.791	1964.07	466.958	0.634	0.6116	0.1669	15.4842	15.7929		0	0	0	0	0	0	0	0
	A	1	4	4	11	0	2	42.1951	37.9693	2	1	10.2432	12.1944	41	978	1730	37134	108.503	82.4761	0.8367	4	45	240.5	0.9739	0	1992	465	8	2.6819	-2.0992	-1.6691	1994.1	466.669	1992.15	464.854	2.6663	-1.9528	-1.8154	7.276	7.3229		0	0	0	0	0	0	0	0
	A	1	4	4	12	0	2	74.0937	42.4946	18.5	1	8.8421	14.9683	32	1023	2371	43472	104.184	82.0429	0.6153	1	33	438	1	0	2024.5	470.5	7	4.0533	-0.885	3.9555	2025.38	466.544	2024.5	470.5	4.0533	-0.885	3.9555	6.4291	6.4291		0	0	0	0	0	0	0	0
	A	1	4	5	1	0	2	37.6557	34.6237	1	1	6.0543	5.5724	122	675	4594	23371	65.4804	75.9805	0.7922	3	125	287.5	1	0	1695.5	499.5	13	1.437	1.343	0.5114	1694.16	498.988	1695.5	499.426	1.4125	1.343	0.4376	12.5031	12.5066		0	0	0	0	0	0	0	0
	A	1	4	5	2	0	2	55.2222	37.5377	9	1	6.1379	8.5071	45	915	2485	34347	77.1457	78.1693	1	0	45	0	0.9817	0	1720	503	8	5.3752	-3.4426	4.1281	1723.44	498.872	1720	503	5.3752	-3.4426	4.1281	7.6303	7.6303		0	0	0	0	0	0	0	0
	A	1	4	5	3	0	2	27.5609	39.2125	1	1	4.6666	7.9564	41	880	1130	34507	58.345	83.4206	0.8367	5	46	167	0.8944	0	1754	501	8	2.3908	-0.7998	2.253	1754.8	498.747	1753.85	501.122	2.5565	-0.9461	2.375	7.0132	7.76		0	0	0	0	0	0	0	0
	A	1	4	5	4	0	2	37.0465	33.5643	1	1	4.2058	5.2544	43	886	1593	29738	77.4638	60.8701	0.9148	2	45	278.5	0.9381	0	1782	500	8	2.8638	-2.514	1.3714	1784.51	498.628	1781.98	499.977	2.8733	-2.5373	1.3482	7.1809	7.7768		0	0	0	0	0	0	0	0
	A	1	4	5	5	0	2	67.129	46.3499	26	1	15.8636	36.9155	31	960	2081	44496	102.151	130.371	0.5961	1	32	430	0.9738	0	1815.5	497.5	7	1.4109	0.9863	-1.0089	1814.51	498.509	1815.55	497.581	1.39	1.0346	-0.9282	6.1721	6.5286		0	0	0	0	0	1	0	0
	A	1	4	5	6	0	2	40.2272	38.3839	1	1	4.421	7.1168	44	771	1770	29594	110.931	72.2883	0.9361	5	49	108.5	0.9599	0	1844	495	8	3.5162	0.9151	-3.395	1843.08	498.395	1843.93	495.045	3.455	0.8469	-3.3496	7.3946	7.7146		0	0	0	0	0	0	0	0
	A	1	4	5	7	0	2	33.1747	34.0119	1	1	6.7788	6.0994	246	670	8161	22788	74.7127	69.4228	0.976	2	248	119.5	1	0	1872	495	18	3.8794	-2.0849	-3.2715	1874.08	498.272	1871.96	494.902	3.9814	-2.1215	-3.3691	17.5482	17.9515		0	0	0	0	0	0	0	0
	A	1	4	5	8	0	2	43.1959	31.8788	1	1	7.4948	6.1746	245	743	10583	23686	88.715	72.1439	0.976	4	249	356.5	1	0	1902	496	18	2.2768	-0.7279	-2.1574	1902.73	498.157	1902.02	495.992	2.2769	-0.7033	-2.1655	17.5521	17.8651		0	0	0	0	0	0	0	0
	A	1	4	5	9	0	2	34.2999	40.5841	1	1	3.7142	25.9107	30	957	1029	38839	53.5388	90.5779	0.5769	3	33	325.5	0.9424	0	1935.5	496.5	7	2.2898	1.7004	-1.5335	1933.8	498.034	1935.47	496.367	2.3575	1.6671	-1.6669	6.2581	6.2822		0	0	0	0	0	1	0	0
	A	1	4	5	10	0	2	33.5949	42.5949	1	1	9.4179	8.1459	237	674	7962	28709	70.7142	85.5366	0.9179	15	252	353.5	0.8272	0	1966	497	18	1.5061	1.2	-0.91	1964.8	497.91	1965.73	497.148	1.2025	0.93	-0.7623	17.2571	17.905		0	0	0	0	0	0	0	0
	A	1	4	5	11	0	2	79.5483	42.7077	1	1	16.4799	27.9641	31	958	2466	40914	176.328	106.707	0.5961	1	32	688	0.9738	0	1992.5	499.5	7	2.3294	-1.5854	1.7066	1994.09	497.793	1992.55	499.419	2.2375	-1.5371	1.6259	6.1721	6.5286		0	0	0	0	0	1	0	0
	A	1	4	5	12	0	2	42.9142	45.3389	1	1	5.8579	12.3289	245	708	10514	32100	78.5336	99.1265	0.9641	6	251	320	0.9817	0	2024	500	18	2.3741	0.4857	2.3239	2023.51	497.676	2024	500	2.3741	0.4857	2.3239	17.8467	17.8467		0	0	0	0	0	0	0	0
	A	1	4	6	1	0	2	43.8052	36.5897	1	1	10.4258	7.7339	190	702	8323	25686	92.6362	73.3563	0.9743	4	194	350.5	1	0	1693	531	16	2.4037	-1.3709	1.9744	1694.37	529.025	1692.96	531.01	2.4365	-1.413	1.9849	15.3721	15.8232		0	0	0	0	0	0	0	0
	A	1	4	6	2	0	2	58.0724	48.0198	4	1	7.7872	27.4738	69	858	4007	41201	95.2683	106.538	1	3	72	265	1	0	1721	531	10	3.4946	-2.7995	2.0916	1723.8	528.908	1721	531	3.4946	-2.7995	2.0916	9.4085	9.4085		0	0	0	0	0	0	0	0
	A	1	4	6	3	0	2	48.3448	39.2286	1	1	6.8043	7.0041	58	901	2804	35345	104.86	77.7962	0.7435	2	60	270.5	0.9296	0	1754.5	530.5	9	1.9071	0.8431	1.7106	1753.66	528.789	1754.5	530.379	1.7997	0.8431	1.59	8.574	8.7782		0	0	0	0	0	0	0	0
	A	1	4	6	4	0	2	66.4193	46.3935	1	1	6.1818	9.9932	31	925	2059	42914	111.428	90.1116	0.5961	1	32	743	0.9738	0	1780.5	527.5	7	2.9033	-2.6563	-1.1717	1783.16	528.672	1780.55	527.581	2.827	-2.608	-1.0911	6.1721	6.5286		0	0	0	0	0	1	0	0
	A	1	4	6	5	0	2	44.7049	34.161	1	1	7.3664	6.6175	244	714	10908	24391	84.9969	72.8523	0.9721	2	246	238	1	0	1811	527	18	3.0758	-2.6566	-1.5502	1813.66	528.55	1811.11	526.996	2.9864	-2.55	-1.5543	17.4486	17.8994		0	0	0	0	0	0	0	0
	A	1	4	6	6	0	2	47.1818	44.8424	1	1	5	25.1558	33	1009	1557	45246	88.1401	98.432	0.6346	0	33	0	0.9403	0	1841.5	525.5	7	3.3682	-1.6567	-2.9326	1843.16	528.433	1841.58	525.424	3.3985	-1.5809	-3.0084	6.3341	6.7821		0	0	0	0	0	0	0	0
	A	1	4	6	7	0	2	37.1971	39.7869	1	1	7.0956	11.6385	142	784	5282	31193	81.8055	85.1825	0.9342	4	146	288	1	0	1875	527	14	1.4843	0.7006	-1.3085	1874.3	528.308	1874.91	527.091	1.3609	0.6091	-1.2169	13.2854	13.7618		0	0	0	0	0	0	0	0
	A	1	4	6	8	0	2	49.4514	47.1804	1	1	27.2197	23.9451	237	676	11720	31894	124.293	103.53	0.762	17	254	380.5	0.8272	0	1903	526	18	2.2051	-0.2282	-2.1932	1903.23	528.193	1903.04	526.129	2.0735	-0.1909	-2.0646	17.3365	17.9306		0	0	0	0	0	0	0	0
	A	1	4	6	9	0	2	26.4838	33.9446	1	1	1.9583	8.1066	31	958	821	32519	46.9844	69.975	0.5961	1	32	179	0.9738	0	1935.5	526.5	7	1.8529	0.9863	-1.5686	1934.51	528.069	1935.45	526.581	1.7589	0.9379	-1.4879	6.1721	6.5286		0	0	0	0	0	1	0	0
	A	1	4	6	10	0	2	37.7891	30.6345	1	1	9.4817	14.1332	166	788	6273	24140	77.9157	72.8252	0.8217	6	172	184	1	0	1961.5	528.5	15	2.0178	-1.9423	0.5466	1963.44	527.953	1961.59	528.717	2.0032	-1.852	0.7635	14.2416	15.0987		0	0	0	0	0	0	0	0
	A	1	4	6	11	0	2	29.3666	40.7838	1	1	5.6666	11.2905	30	893	881	36420	60.1678	83.6932	0.5769	3	33	207	0.9424	0	1993.5	530.5	7	2.7322	-0.5852	2.6688	1994.09	527.831	1993.5	530.5	2.7322	-0.5852	2.6688	5.9104	6.6332		0	0	0	0	0	1	0	0
	A	1	4	6	12	0	2	53.5934	62.0464	13	1	8.1518	47.3186	123	775	6592	48086	79.847	298.151	0.7935	1	124	271	0.966	0	2021.5	529.5	13	4.2662	-3.8709	1.7934	2025.37	527.707	2021.42	529.382	4.289	-3.9482	1.6755	12.4055	12.7743		0	0	0	0	0	0	0	0
	A	1	4	7	1	0	2	35.3636	39.7846	1	1	6.1333	6.84	209	678	7391	26974	69.5442	77.5536	0.8164	12	221	555	0.9349	0	1692.5	562.5	17	3.0383	-1.6429	2.5558	1694.14	559.944	1692.43	562.545	3.1128	-1.711	2.6004	16.4347	16.592		0	0	0	0	0	0	0	0
	A	1	4	7	2	0	2	47.2903	38.6899	1	1	5.913	19.222	31	832	1466	32190	93.3523	88.2577	0.5961	2	33	272	0.9738	0	1720.5	561.5	7	3.3726	-2.9287	1.6725	1723.43	559.827	1720.58	561.452	3.2785	-2.848	1.6241	6.1721	6.5286		0	0	0	0	0	1	0	0
	A	1	4	7	3	0	2	60.4062	91.0077	8.5	1	6.4499	50.183	32	898	1933	81725	88.3448	973.683	0.6153	0	32	0	1	0	1751.5	560.5	7	3.3812	-3.2858	0.7975	1754.79	559.702	1751.5	560.5	3.3812	-3.2858	0.7975	6.4291	6.4291		0	0	0	0	0	0	0	0
	A	1	4	7	4	0	0	1870.65	65.33	659	1	538.619	44.7558	31	915	57990	59777	2906.29	260.154	0.6078	4	35	37425.5	0.6232	0	1780.5	563.5	7	5.5978	-4.0001	3.9159	1784.5	559.584	1780.94	563.143	5.0318	-3.5572	3.5588	6.3151	7.306		0	0	0	0	0	0	0	0
	A	1	4	7	5	0	2	69.75	46.1275	8	1	7	21.8169	60	996	4185	45943	101.994	97.2641	0.75	0	60	0	0.9617	0	1813.5	556.5	9	3.1285	-0.9996	-2.9645	1814.5	559.465	1813.5	556.5	3.1285	-0.9996	-2.9645	8.8242	8.8242		0	0	0	0	0	0	0	0
	A	1	4	7	6	0	2	59.3437	50.1585	27	1	24.875	28.1238	32	984	1899	49356	82.6493	98.6157	0.6153	0	32	0	1	0	1844.5	557.5	7	2.3381	1.429	-1.8506	1843.07	559.351	1844.5	557.5	2.3381	1.429	-1.8506	6.4291	6.4291		0	0	0	0	0	0	0	0
	A	1	4	7	7	0	2	204.406	42.6953	31.5	1	52.0344	8.2133	32	896	6541	38255	562.23	82.5701	0.6153	0	32	0	1	0	1873.5	554.5	7	4.7614	-0.5709	-4.7271	1874.07	559.227	1873.5	554.5	4.7614	-0.5709	-4.7271	6.4291	6.4291		0	0	0	0	0	0	0	0
	A	1	4	7	8	0	2	59.9302	39.2698	15	1	12.0937	33.122	43	971	2577	38131	101.742	150.377	0.9148	2	45	324.5	0.9381	0	1901	555	8	4.4558	-1.7139	-4.1129	1902.71	559.113	1901.12	555.023	4.3907	-1.5976	-4.0897	7.4703	7.4853		0	0	0	0	0	0	0	0
	A	1	4	7	9	0	2	50.2881	35.2941	1	1	4.8095	10.5092	59	996	2967	35153	90.687	77.196	0.7468	1	60	250	0.9456	0	1931.5	560.5	9	2.7398	-2.2856	1.5108	1933.79	558.989	1931.46	560.441	2.7434	-2.328	1.4515	8.6059	8.8974		0	0	0	0	0	0	0	0
	A	1	4	7	10	0	2	33.419	35.7655	1	1	4.9404	10.7943	210	806	7018	28827	68.5272	78.467	0.8203	7	217	234.5	0.9394	0	1965.5	559.5	17	0.9552	0.7141	0.6343	1964.79	558.866	1965.5	559.463	0.9343	0.7187	0.597	16.4724	16.6215		0	0	0	0	0	0	0	0
	A	1	4	7	11	0	0	501.707	47.4807	33.5	1	143.623	36.5394	58	778	29099	36940	1426.47	193.1	0.7435	4	62	2671	0.9296	0	1995.5	559.5	9	1.6138	1.4284	0.751	1994.07	558.749	1995.38	559.5	1.508	1.3077	0.751	8.574	8.9648		0	0	0	0	0	0	0	0
	A	1	4	7	12	0	2	62.0333	46.3802	2	1	4.5	12.0457	60	781	3722	36223	103.022	94.6407	0.75	0	60	0	0.9617	0	2024.5	560.5	9	2.1189	0.9996	1.8683	2023.5	558.632	2024.5	560.5	2.1189	0.9996	1.8683	8.8242	8.8242		0	0	0	0	0	0	0	0
	A	1	4	8	1	Rat IgM	3	6706.34	64.2143	5935	1	6632.86	34.5659	174	667	1166904	42831	5118.21	165.029	0.3803	0	174	0	0.7784	0.1132	1694.5	590.5	9	0.2295	0.143	0.1795	1694.36	590.32	1697.24	590.396	2.8854	2.8843	0.0761	10.5948	22.2747		0	0	0	0	0	1	0	0
	A	1	4	8	2	FLAG Peptide	2	368.344	72.7365	293.5	1	307.571	39.9696	32	839	11787	61026	309.602	173.763	0.6153	0	32	0	1	0	1723.5	589.5	7	0.7588	-0.2854	-0.7031	1723.79	590.203	1723.5	589.5	0.7588	-0.2854	-0.7031	6.4291	6.4291		0	0	0	0	0	0	0	0
	A	1	4	8	3	Rat IgM	3	8870.17	53.3793	8328	1	12371.5	30.6613	203	667	1800645	35604	6330.54	136.476	0.5211	0	203	0	0.8748	0.1296	1754.5	591.5	11	1.655	0.8571	1.4158	1753.64	590.084	1757.37	590.374	3.7428	3.7315	0.2902	12.6843	21.3026		0	0	0	0	0	1	0	0
	A	1	4	8	4	FLAG Peptide	2	194.244	62.438	50	1	91.9279	42.8938	123	751	23892	46891	443.244	194.369	0.7935	1	124	607	0.966	0	1780.5	588.5	13	3.022	-2.6423	-1.4666	1783.14	589.967	1780.54	588.52	2.9731	-2.5976	-1.4462	12.4754	12.6658		0	0	0	0	0	0	0	0
	A	1	4	8	5	HA Peptide	2	595.517	132.555	235	1	292.818	69.8041	60	963	35731	127651	1372.72	1252.31	0.75	0	60	0	0.9617	0	1815.5	590.5	9	1.9694	1.8574	0.6549	1813.64	589.845	1815.5	590.5	1.9694	1.8574	0.6549	8.8242	8.8242		0	0	0	0	0	0	0	0
	A	1	4	8	6	Biotin Amine	0	3389.8	121.073	2256	11	2157.71	90.6594	64	791	216947	95769	4299.48	495.139	0.8205	0	64	0	1	0	1842.5	591.5	7	1.8853	-0.6427	1.7724	1843.14	589.727	1842.84	591.734	2.0289	-0.2989	2.0068	8.615	9.6009		0	0	0	0	0	0	0	0
	A	1	4	8	7	HA Peptide	2	276.109	65.5629	170	3	205.645	27.4667	101	906	27887	59400	325.384	138.192	0.6474	10	111	4603.5	0.8344	0	1870	589	12	4.3275	-4.2852	-0.6034	1874.29	589.603	1870.33	589.089	3.9917	-3.9584	-0.5143	11.203	12.261		0	0	0	0	0	0	0	0
	A	1	4	8	8	Biotin Amine	0	4869.12	132.498	4539.5	19	7215.94	60.877	72	1017	350577	134750	2306.02	278.136	0.8999	0	72	0	1	0	1902.5	592.5	7	3.0953	-0.7141	3.0118	1903.21	589.488	1902.68	592.583	3.1408	-0.5335	3.0951	9.5522	9.8041		0	0	0	0	0	0	0	0
	A	1	4	8	9	0	2	131	32.6302	1	1	24.931	7.0792	31	898	4061	29302	485.622	76.2485	0.5961	1	32	179	0.9738	0	1935.5	589.5	7	1.0096	1.0003	0.1365	1934.5	589.363	1935.58	589.548	1.0967	1.081	0.1849	6.1721	6.5286		0	0	0	0	0	1	0	0
	A	1	4	8	10	0	2	65.5625	37.6915	1	1	7.1739	21.0058	32	898	2098	33847	103.914	93.133	0.6153	0	32	0	1	0	1963.5	590.5	7	1.2538	0.0716	1.2518	1963.43	589.248	1963.5	590.5	1.2538	0.0716	1.2518	6.4291	6.4291		0	0	0	0	0	0	0	0
	A	1	4	8	11	0	2	34.4549	42.1664	1	1	9.1061	33.4766	211	757	7270	31920	73.7546	157.548	0.8242	5	216	161	1	0	1993.5	586.5	17	2.6874	-0.5711	-2.626	1994.07	589.126	1993.47	586.431	2.7602	-0.5972	-2.6948	16.3711	16.5156		0	0	0	0	0	0	0	0
	A	1	4	8	12	0	2	51.4554	47.3884	1	1	6.0563	37.5114	191	798	9828	37816	95.1378	137.02	0.9794	3	194	244.5	1	0	2025	586	16	3.0225	-0.3568	-3.0014	2025.36	589.001	2025.01	586.01	3.0114	-0.3515	-2.9909	15.4875	15.7929		0	0	0	0	0	0	0	0
	A	1	4	9	1	Human IgG	0	7822.7	79.5825	6737	1	15675.1	59.2231	125	745	977837	59289	5997.07	256.303	0.6188	0	125	0	0.9817	0	1694.5	619.5	9	1.1334	0.3708	-1.071	1694.13	620.571	1694.26	619.664	0.9158	0.1268	-0.907	11.0167	14.8478		0	0	0	0	0	0	0	0
	A	1	4	9	2	Human IgM	0	6162.22	40.169	7075.5	1	8184.87	12.7045	162	704	998279	28279	4922.6	88.5805	0.8059	0	162	0	1	0	1723.5	620.5	11	0.0966	0.0852	0.0456	1723.41	620.454	1723.34	620.66	0.2195	-0.0753	0.2061	13.4066	15.6056		0	0	0	0	0	0	0	0
	A	1	4	9	3	Human IgG	0	10538.4	85.0723	10748.5	1	16462.6	55.539	128	802	1348911	68228	6604.26	426.061	0.6108	0	128	0	0.9568	0	1753.5	620.5	9	1.2833	-1.2719	0.1706	1754.77	620.329	1754.25	620.258	0.5268	-0.5219	-0.0715	10.9416	15.8274		0	0	0	0	0	0	0	0
	A	1	4	9	4	Human IgM	3	7977.26	66.8655	8742	1	10743.2	41.1953	175	751	1396021	50216	4387.46	205.984	0.5377	0	175	0	0.9159	0	1784.5	620.5	11	0.2893	0.0137	0.289	1784.49	620.211	1785.38	620.314	0.8969	0.8909	0.1033	12.074	19.632		0	0	0	0	0	1	0	0
	A	1	4	9	5	Mouse IgG	3	19157.1	234.477	20687.5	11	23991.1	107.232	268	631	5134101	147955	7660.67	689.795	0.5833	0	268	0	0.8761	0.1612	1813	620	14	1.4885	-1.4857	-0.0914	1814.49	620.091	1815.61	619.187	1.4446	1.1262	-0.9048	15.0644	23.6539		0	0	0	0	0	1	0	0
	A	1	4	9	6	Mouse IgM	3	3524.43	61.8577	2918	1	2649.37	18.0675	211	689	743655	42620	3794.24	122.043	0.3754	61	272	21734.5	0.3132	0.0543	1840.5	617.5	17	3.5604	-2.557	-2.4775	1843.06	619.977	1838.15	618.739	5.0566	-4.9025	-1.2385	13.674	28.0405		0	0	0	0	0	1	0	0
	A	1	4	9	7	Mouse IgG	3	20919.4	1023.53	21461	21	22450.1	216.972	263	722	5501794	738987	5301.87	3134.16	0.5783	0	263	0	0.7147	0.1323	1873	619	16	1.3588	-1.057	-0.854	1874.06	619.854	1875.63	619.654	1.5868	1.5742	-0.2	15.3898	23.6751		0	0	0	0	0	1	0	0
	A	1	4	9	8	Mouse IgM	3	5590.62	203.981	4620.5	1	4524.02	79.7102	224	586	1252299	119533	4012.87	1035.74	0.5605	60	284	22388.5	0.5429	0.0416	1901.5	619.5	15	1.2238	-1.2	-0.2398	1902.7	619.74	1903.88	618.504	1.711	1.1838	-1.2354	14.8274	21.8703		0	0	0	0	0	1	0	0
	A	1	4	9	9	Rabbit IgG	0	15965.4	583.662	17561	10.5	18594.7	206.846	43	910	686513	531132	4354.59	1842.48	0.8431	0	43	0	1	0	1932.5	619.5	7	1.277	-1.2717	-0.116	1933.77	619.616	1932.26	619.814	1.5287	-1.5158	0.1979	7.1045	7.9114		0	0	0	0	0	0	0	0
	A	1	4	9	10	Rat IgG	0	10720	50.6744	8377	1	22604.8	34.1432	143	725	1532960	36739	8580.36	146.766	0.698	0	143	0	1	0	1965.5	621.5	9	2.1354	0.728	2.0075	1964.77	619.492	1964.84	621.455	1.9631	0.0671	1.962	12.31	15.1974		0	0	0	0	0	0	0	0
	A	1	4	9	11	Rabbit IgG	0	11481.7	45.6198	10971	1	12747.8	30.9658	296	634	3398576	28923	8694.46	124.682	0.783	0	296	0	1	0	1994	620	16	0.6268	-0.0576	0.6242	1994.06	619.376	1993.88	620.845	1.4793	-0.1759	1.4688	18.0356	21.0575		0	0	0	0	0	0	0	0
	A	1	4	9	12	Rat IgG	0	10422.6	65.4509	8713	1	21871.1	50.355	156	774	1625918	50659	8318.91	228.371	0.7722	0	156	0	1	0	2024	621	10	1.8155	0.5135	1.7414	2023.49	619.259	2023.9	620.679	1.4809	0.4173	1.4209	13.7922	14.6439		0	0	0	0	0	0	0	0
	A	1	4	10	1	Rat IgM	3	8220.99	47.369	8967.5	1	10486.1	16.5961	184	653	1512662	30932	5521.78	98.5371	0.4814	0	184	0	0.7929	0.1111	1695.5	650.5	11	1.4328	1.1566	0.8458	1694.34	649.654	1697.18	650.359	2.9274	2.8414	0.7045	11.7789	21.5792		0	0	0	0	0	1	0	0
	A	1	4	10	2	FLAG Peptide	2	672.938	74.5707	135.5	1	167.655	60.7162	32	862	21534	64280	2253.56	390.088	0.6153	0	32	0	1	0	1721.5	647.5	7	3.0512	-2.2718	-2.0368	1723.77	649.537	1721.5	647.5	3.0512	-2.2718	-2.0368	6.4291	6.4291		0	0	0	0	0	0	0	0
	A	1	4	10	3	Rat IgM	3	7175.7	40.6563	6702.5	1	11345.8	10.8013	190	710	1363384	28866	5497.82	83.0006	0.4921	0	190	0	0.7892	0.109	1753.5	650.5	11	1.0897	-0.1292	1.082	1753.63	649.418	1755.53	649.826	1.9405	1.897	0.4083	12.0831	21.2583		0	0	0	0	0	1	0	0
	A	1	4	10	4	FLAG Peptide	2	405.755	92.8584	67	1	106.85	61.928	45	883	18259	81994	1120.95	428.647	1	0	45	0	0.9817	0	1780	648	8	3.3881	-3.1286	-1.3003	1783.13	649.3	1780	648	3.3881	-3.1286	-1.3003	7.6303	7.6303		0	0	0	0	0	0	0	0
	A	1	4	10	5	HA Peptide	0	464.656	51.3062	458	1	536.222	13.401	32	960	14869	49254	251.499	100.983	0.6153	0	32	0	1	0	1813.5	651.5	7	2.3247	-0.129	2.3211	1813.63	649.179	1813.5	651.5	2.3247	-0.129	2.3211	6.4291	6.4291		0	0	0	0	0	0	0	0
	A	1	4	10	6	Biotin Amine	0	4548.97	167.63	3868	24	6758	55.169	72	920	327526	154220	2284.79	332.231	0.6371	0	72	0	1	0	1842.5	651.5	7	2.5185	-0.629	2.4387	1843.13	649.061	1842.21	650.833	1.9969	-0.9206	1.772	9.3597	10.1286		0	0	0	0	0	0	0	0
	A	1	4	10	7	HA Peptide	2	136.578	37.5775	114	1	147.438	18.1764	45	916	6146	34421	166.683	93.0417	1	0	45	0	0.9817	0	1874	650	8	1.097	-0.2716	1.0628	1874.27	648.937	1874	650	1.097	-0.2716	1.0628	7.6303	7.6303		0	0	0	0	0	0	0	0
	A	1	4	10	8	Biotin Amine	0	2137.31	58.9116	1562.5	1	1542.72	7.2375	70	860	149612	50664	1580.01	101.123	0.625	0	70	0	1	0	1903.5	650.5	7	1.7046	0.2994	1.6781	1903.2	648.822	1902.91	651.2	2.3953	-0.2862	2.3781	9.0262	10.0729		0	0	0	0	0	0	0	0
	A	1	4	10	9	0	2	35.7307	27.5164	1	1	5.5402	14.1392	104	821	3716	22591	82.4833	80.5399	0.9203	5	109	160.5	1	0	1934	647	12	1.7654	-0.486	-1.6972	1934.49	648.697	1934.05	647.125	1.632	-0.4379	-1.5722	11.2477	11.8914		0	0	0	0	0	0	0	0
	A	1	4	10	10	0	2	46.542	28.6671	1	1	23.2211	5.2897	214	742	9960	21271	128.681	69.3512	0.8359	4	218	212.5	1	0	1961.5	646.5	17	2.8285	-1.9147	-2.0819	1963.41	648.582	1961.5	646.434	2.8801	-1.9194	-2.1473	16.4703	16.6221		0	0	0	0	0	0	0	0
	A	1	4	10	11	0	2	43.1603	34.3647	1	1	7.3892	6.9313	212	806	9150	27698	84.2245	72.3455	0.8281	5	217	181.5	1	0	1996.5	647.5	17	2.6243	2.4425	-0.9597	1994.06	648.46	1996.49	647.566	2.5875	2.4283	-0.8937	16.3373	16.6332		0	0	0	0	0	0	0	0
	A	1	4	10	12	0	2	24.2376	31.8119	1	1	6.0459	6.997	101	787	2448	25036	54.4253	69.7329	0.8849	8	109	140	0.8344	0	2026	647	12	1.4879	0.6567	-1.3351	2025.34	648.335	2026.2	647.168	1.4463	0.8547	-1.1668	11.4635	11.614		0	0	0	0	0	0	0	0
	A	1	4	11	1	Human IgG	0	8167.53	57.347	8252	1	13651.3	45.9548	160	801	1306805	45935	6080.99	250.486	0.6274	0	160	0	0.9928	0	1694.5	680.5	11	0.4158	0.3846	-0.158	1694.12	680.658	1694.22	680.562	0.1408	0.1033	-0.0955	13.0074	16.017		0	0	0	0	0	0	0	0
	A	1	4	11	2	Human IgM	3	7658.91	68.2423	8491	1	9412.92	55.05	177	784	1355628	53502	4309.67	249.324	0.4511	0	177	0	0.8225	0	1724.5	680.5	11	1.0997	1.0989	-0.0413	1723.4	680.541	1725.87	679.938	2.5418	2.4691	-0.6035	11.1456	21.9822		0	0	0	0	0	1	0	0
	A	1	4	11	3	Human IgG	3	6142.78	38.5	4292.5	1	3858.36	25.5428	148	782	909132	30107	6048.04	110.809	0.5826	0	148	0	1	0	1755.5	679.5	11	1.179	0.7418	-0.9163	1754.76	680.416	1756.09	679.554	1.5904	1.3364	-0.8623	11.3414	16.9517		0	0	0	0	0	1	0	0
	A	1	4	11	4	Human IgM	0	6538.72	63.5757	7199	1	8385.41	44.5465	167	733	1091966	46601	4532.63	369.547	0.647	0	167	0	0.9917	0	1785.5	680.5	11	1.0472	1.0275	0.202	1784.47	680.298	1785.34	680.575	0.9062	0.8629	0.2768	12.1902	17.9709		0	0	0	0	0	0	0	0
	A	1	4	11	5	Mouse IgG	3	16294.5	76.3869	19043	3	22279.7	22.5808	304	566	4953527	43235	8176.48	146.234	0.5614	0	304	0	0.8769	0.1515	1814	680	16	0.5045	-0.4719	-0.1784	1814.47	680.178	1815.37	679.714	1.0068	0.8931	-0.4646	16.4236	24.5316		0	0	0	0	0	1	0	0
	A	1	4	11	6	Mouse IgM	3	3335.32	120.342	2643.5	1	2653.41	52.2183	182	640	607029	77019	2623.75	692.865	0.3774	78	260	18879	0.4536	0.0563	1841	679	18	2.3039	-2.0432	-1.0645	1843.04	680.064	1843.44	680.544	0.6255	0.4018	0.4793	11.7664	23.9882		0	0	0	1	0	1	0	0
	A	1	4	11	7	Mouse IgG	3	15998.1	104.545	17856	1	21802.5	62.8395	260	723	4159509	75586	7101.24	313.488	0.4847	0	260	0	0.8499	0.1451	1873	680	14	1.0448	-1.0432	0.0589	1874.04	679.941	1876.35	679.881	2.3075	2.3067	-0.0602	14.0722	24.6848		0	0	0	0	0	1	0	0
	A	1	4	11	8	Mouse IgM	3	3238.56	44.4325	2558	1	2662.09	34.1172	145	749	469591	33280	2602.68	163.775	0.3677	36	181	17010.5	0.6023	0.0363	1903.5	679.5	9	0.8769	0.8137	-0.3269	1902.69	679.827	1901.49	679.91	1.1995	-1.1966	0.0834	11.1355	20.1524		0	0	0	0	0	1	0	0
	A	1	4	11	9	Rabbit IgG	0	7605.82	31.7707	6442	1	12129.3	9.6574	215	746	1635251	23701	6448.58	67.1036	0.8498	0	215	0	1	0	1934.5	679.5	13	0.7693	0.742	-0.203	1933.76	679.703	1934.68	679.986	0.968	0.9257	0.2829	16.167	17.143		0	0	0	0	0	0	0	0
	A	1	4	11	10	Rat IgG	0	9926.16	43.7279	8412	1	20471	9.8707	138	886	1369810	38743	7376.64	99.6955	0.8846	0	138	0	1	0	1964.5	680.5	9	0.9559	-0.2581	0.9204	1964.76	679.58	1964.61	680.761	1.1907	-0.1495	1.1813	13.0509	13.6111		0	0	0	0	0	0	0	0
	A	1	4	11	11	Rabbit IgG	0	8344.44	52.5265	8043	1	10779.1	16.7688	165	792	1376832	41601	5623.9	105.615	0.8208	0	165	0	1	0	1996.5	679.5	11	2.4564	2.4561	0.0371	1994.04	679.463	1995.82	679.588	1.7788	1.7744	0.125	14.1449	14.9753		0	0	0	0	0	0	0	0
	A	1	4	11	12	Rat IgG	0	9059.58	135.469	6929.5	4	6742.58	72.6521	122	718	1105269	97267	6692.88	781.941	0.7922	0	122	0	1	0	2024	681	8	1.7364	0.5273	1.6544	2023.47	679.346	2024.17	680.721	1.5433	0.6994	1.3757	11.8054	13.3922		0	0	0	0	0	0	0	0
	A	1	4	12	1	Rat IgM	0	3194.38	42.5412	2360	1	2290.83	24.8772	107	885	341799	37649	3122.73	102.294	0.7039	0	107	0	1	0	1693	710	8	1.3632	-1.3295	0.3009	1694.33	709.699	1693.35	710	1.0287	-0.9837	0.3009	11.1782	12.3767		0	0	0	0	0	0	0	0
	A	1	4	12	2	FLAG Peptide	0	532.281	45.0968	192	1	242.345	31.9569	32	960	17033	43293	1231.27	112.785	0.6153	0	32	0	1	0	1724.5	709.5	7	0.7464	0.7419	-0.0817	1723.76	709.582	1724.5	709.5	0.7464	0.7419	-0.0817	6.4291	6.4291		0	0	0	0	0	0	0	0
	A	1	4	12	3	Rat IgM	3	6706.12	51.6496	7032	1	10140.3	36.933	170	822	1140041	42456	4546.42	164.293	0.3811	0	170	0	0.79	0	1755	710	10	1.485	1.3845	0.5372	1753.62	709.463	1756.91	710.024	3.3378	3.2904	0.5607	10.7054	22.2352		0	0	0	0	0	1	0	0
	A	1	4	12	4	FLAG Peptide	2	202.781	45.8214	151.5	1	252.222	25.7563	32	868	6489	39773	206.406	121.647	0.6153	0	32	0	1	0	1785.5	707.5	7	3.0155	2.3851	-1.8452	1783.11	709.345	1785.5	707.5	3.0155	2.3851	-1.8452	6.4291	6.4291		0	0	0	0	0	0	0	0
	A	1	4	12	5	HA Peptide	3	384.409	39.5942	352.5	1	365.571	8.0419	22	865	8457	34249	175.836	81.884	0.423	5	27	107.5	0.7658	0	1814.5	708.5	7	1.143	0.8847	-0.7236	1813.62	709.224	1814.41	708.636	0.9874	0.7938	-0.5873	5.256	6.1549		0	0	0	0	0	1	0	0
	A	1	4	12	6	Biotin Amine	0	1859.39	51.1657	1327.5	1	1329.83	22.9282	62	899	115282	45998	1429.63	107.542	0.7848	0	62	0	1	0	1842.5	710.5	7	1.5236	-0.6153	1.3938	1843.12	709.106	1842.47	710.161	1.238	-0.6475	1.0551	8.6237	9.3667		0	0	0	0	0	0	0	0
	A	1	4	12	7	HA Peptide	0	189.5	33.7694	107.5	1	132.667	8.6529	32	898	6064	30325	205.36	74.8194	0.6153	0	32	0	1	0	1875.5	710.5	7	1.9614	1.2421	1.5179	1874.26	708.982	1875.5	710.5	1.9614	1.2421	1.5179	6.4291	6.4291		0	0	0	0	0	0	0	0
	A	1	4	12	8	Biotin Amine	0	1825.3	45.8738	1282	1	1263.38	11.4224	73	888	133247	40736	1502.68	96.2856	0.646	0	73	0	0.9545	0	1902.5	709.5	7	0.9341	-0.6867	0.6332	1903.19	708.867	1902.45	710.11	1.4437	-0.7347	1.2428	9.3336	10.2773		0	0	0	0	0	0	0	0
	A	1	4	12	9	0	2	33.6448	25.7452	1	1	4.4416	6.7522	245	738	8243	19000	69.134	63.5496	0.976	5	250	152	1	0	1936	708	18	1.6983	1.5277	-0.742	1934.47	708.742	1935.98	708.02	1.6711	1.5073	-0.7216	17.4597	17.9591		0	0	0	0	0	0	0	0
	A	1	4	12	10	0	2	13.1333	15.3733	1	1	1.1111	2.5185	30	766	394	11776	39.4467	35.8877	0.5769	8	38	97	0.9424	0	1962.5	709.5	7	1.2547	-0.901	0.8732	1963.4	708.627	1962.67	709.5	1.1409	-0.7343	0.8732	6.0736	6.4498		0	0	0	0	0	1	0	0
	A	1	4	12	11	0	2	21.2903	35.8897	1	1	3.7307	9.5054	31	952	660	34167	46.0793	81.1762	0.5961	2	33	240	0.9738	0	1992.5	708.5	7	1.5437	-1.5437	-0.0046	1994.04	708.505	1992.55	708.581	1.4972	-1.4953	0.0759	6.1721	6.5286		0	0	0	0	0	1	0	0
	A	1	4	12	12	0	2	64.875	33.5546	8.5	1	4.619	6.4862	32	1053	2076	35333	98.6843	70.9513	0.6153	0	32	0	1	0	2027.5	706.5	7	2.8715	2.1705	-1.88	2025.33	708.38	2027.5	706.5	2.8715	2.1705	-1.88	6.4291	6.4291		0	0	0	0	0	0	0	0
	A	1	4	13	1	Human IgG	3	6891.52	181.384	5653	73	5460.07	146.328	73	857	503081	155446	4774.39	453.023	0.474	0	73	0	0.9545	0	1694.5	741.5	7	0.4998	0.3985	0.3016	1694.1	741.198	1694.62	741.356	0.5386	0.515	0.1578	7.4854	12.8427		0	0	0	0	0	1	0	0
	A	1	4	13	2	Human IgM	0	5350.87	172.781	5234.5	78.5	7728.4	56.7119	86	844	460175	145827	3598.83	237.5	0.7413	0	86	0	1	0	1724	741	8	0.6183	0.6129	-0.0816	1723.39	741.082	1723.48	741.267	0.2063	0.0895	0.1858	9.8088	11.4565		0	0	0	0	0	0	0	0
	A	1	4	13	3	Human IgG	3	6559.12	116.804	5699	18	6559.92	86.779	145	816	951073	95312	5069.05	450.342	0.5664	0	145	0	0.9411	0	1755	740	10	0.9901	0.2557	-0.9566	1754.74	740.957	1755.53	740.186	1.1011	0.7867	-0.7703	11.7919	16.0897		0	0	0	0	0	1	0	0
	A	1	4	13	4	Human IgM	3	4982.66	44.684	5148	1	8036.45	14.3693	161	769	802209	34362	3544.67	95.6157	0.4157	0	161	0	0.7778	0.0588	1784.5	740.5	11	0.3407	0.0415	-0.3381	1784.46	740.838	1786.2	740.366	1.809	1.7464	-0.4717	11.1477	21.2455		0	0	0	0	0	1	0	0
	A	1	4	13	5	Mouse IgG	0	11139.8	62.268	10434	1	17730.1	48.3483	128	802	1425893	49939	7256.76	283.832	0.6336	0	128	0	1	0	1813.5	740.5	9	0.9826	-0.958	-0.2186	1814.46	740.719	1813.48	740.297	1.061	-0.9736	-0.4218	11.8067	14.0393		0	0	0	0	0	0	0	0
	A	1	4	13	6	Mouse IgM	0	1710.02	39.8797	1329	1	1345	13.271	84	815	143642	32502	1372.39	81.2913	0.7433	0	84	0	1	0	1843.5	739.5	7	1.2008	0.4707	-1.1047	1843.03	740.605	1843.02	740.155	0.45	-0.0054	-0.45	10.0699	10.9245		0	0	0	0	0	0	0	0
	A	1	4	13	7	Mouse IgG	0	12674	40.1233	14617	1	18626.6	10.3427	190	738	2408053	29611	8125.54	91.0643	0.7372	0	190	0	0.9944	0	1874	740	12	0.4821	-0.0294	-0.4812	1874.03	740.481	1873.66	740.042	0.5752	-0.3715	-0.4391	14.3043	17.3686		0	0	0	0	0	0	0	0
	A	1	4	13	8	Mouse IgM	3	2378.99	33.2933	2014	1	2170.27	7.3961	159	801	378259	26668	1776.17	73.0428	0.4111	0	159	0	0.8321	0.0204	1904.5	739.5	11	2.0229	1.8276	-0.8671	1902.67	740.367	1905.94	740.013	3.2839	3.2647	-0.3545	10.7465	20.4605		0	0	0	0	0	1	0	0
	A	1	4	13	9	Rabbit IgG	0	6592.61	64.0529	6159.5	1	9839.79	40.8532	72	888	474668	56879	5124.71	296.49	0.6371	0	72	0	1	0	1933.5	741.5	7	1.2801	-0.244	1.2567	1933.74	740.243	1933.75	741.139	0.8956	0.0059	0.8956	8.949	10.9313		0	0	0	0	0	0	0	0
	A	1	4	13	10	Rat IgG	0	4416.39	38.8255	2448	1	2389.76	12.1972	107	854	472554	33157	4517.94	79.5206	0.7086	0	107	0	1	0	1963.5	742.5	7	2.6859	-1.2443	2.3802	1964.74	740.12	1964.07	741.084	1.1793	-0.6789	0.9643	11.4081	12.1318		0	0	0	0	0	0	0	0
	A	1	4	13	11	Rabbit IgG	0	5796.59	65.4451	3964.5	2	3820.74	51.1111	128	802	741964	52487	4658.04	195.174	0.8476	0	128	0	1	0	1993	739	8	1.4376	-1.0299	-1.003	1994.03	740.003	1993.18	739.914	0.8548	-0.8502	-0.0889	12.5172	13.1567		0	0	0	0	0	0	0	0
	A	1	4	13	12	Rat IgG	0	6618.43	47.2113	4139.5	1	3875.41	15.4037	124	866	820685	40885	5702.26	93.3016	0.8	0	124	0	1	0	2023	741	8	1.2049	-0.4587	1.1141	2023.46	739.886	2023.64	740.572	0.7095	0.1783	0.6867	12.2197	13.1318		0	0	0	0	0	0	0	0
	A	1	4	14	1	Grid Marker	3	26878.6	835.647	21481.5	584	51643.4	584.152	78	759	2096530	634256	18655.4	999.361	0.6902	0	78	0	1	0	1694.5	768.5	7	1.2578	0.1842	-1.2442	1694.32	769.744	1694.41	768.846	0.903	0.0944	-0.8981	9.8246	10.2429		0	1	0	0	0	0	0	0
	A	1	4	14	2	Grid Marker	3	30375.8	1102.71	27274	763	52570.3	573.715	97	771	2946448	850191	18070.2	1097	0.8584	0	97	0	1	0	1724	768	8	1.6469	0.2557	-1.6269	1723.74	769.627	1723.79	768.247	1.3804	0.0495	-1.3795	11.0216	11.3257		0	1	0	0	0	0	0	0
	A	1	4	14	3	0	2	111.1	131.81	70.5	75	146.588	19.1846	60	933	6666	122979	134.92	149.495	0.75	1	61	1121	0.9617	0	1755.5	771.5	9	2.7516	1.8983	1.992	1753.6	769.508	1755.5	771.5	2.7516	1.8983	1.992	8.8242	8.8242		0	0	0	0	0	0	0	0
	A	1	4	14	4	0	2	40.6179	42.0307	1	1	8.3696	8.393	212	651	8611	27362	75.7818	79.3358	0.8281	7	219	225	1	0	1784.5	768.5	17	1.6582	1.3989	-0.8904	1783.1	769.39	1784.49	768.495	1.6488	1.3847	-0.8951	16.4525	16.5031		0	0	0	0	0	0	0	0
	A	1	4	14	5	0	2	62.0277	34.0384	6.5	1	26.8734	7.5886	180	677	11165	23044	162.801	70.564	0.7086	11	191	515.5	0.7757	0	1815	768	16	1.8884	1.3985	-1.2689	1813.6	769.269	1815.3	768.072	2.0778	1.6986	-1.1967	14.93	16.0226		0	0	0	0	0	0	0	0
	A	1	4	14	6	0	2	50.4375	35.1199	3	1	3.45	9.477	32	925	1614	32486	75.7895	81.2866	0.6153	0	32	0	1	0	1843.5	768.5	7	0.7635	0.3984	-0.6513	1843.1	769.151	1843.5	768.5	0.7635	0.3984	-0.6513	6.4291	6.4291		0	0	0	0	0	0	0	0
	A	1	4	14	7	0	2	32.6333	28.8955	1	1	3.96	6.252	30	862	979	24908	84.0097	69.5342	0.5769	3	33	156.5	0.9424	0	1879.5	767.5	7	5.4732	5.2558	-1.5272	1874.24	769.027	1879.43	767.333	5.4586	5.1892	-1.6939	5.976	6.6159		0	0	0	0	0	1	0	0
	A	1	4	14	8	0	2	56.75	30.0372	2	1	5.5416	6.6198	32	859	1816	25802	105.811	66.2657	0.6153	0	32	0	1	0	1903.5	771.5	7	2.6086	0.327	2.588	1903.17	768.912	1903.5	771.5	2.6086	0.327	2.588	6.4291	6.4291		0	0	0	0	0	0	0	0
	A	1	4	14	9	0	2	75.1875	45.8096	29	1	55.1666	15.0981	32	867	2406	39717	97.7661	98.2041	0.6153	0	32	0	1	0	1932.5	769.5	7	2.0841	-1.9584	0.7127	1934.46	768.787	1932.5	769.5	2.0841	-1.9584	0.7127	6.4291	6.4291		0	0	0	0	0	0	0	0
	A	1	4	14	10	0	2	86.8317	74.5355	30	14	19.2399	13.7304	107	816	9291	60821	132.778	112.068	0.9639	1	108	380	0.9821	0	1965	770	12	2.0891	1.6127	1.328	1963.39	768.672	1964.99	769.991	2.0759	1.6033	1.3186	11.5355	11.9432		0	0	0	0	0	0	0	0
	A	1	4	14	11	0	2	97.4634	77.1699	49	19	39.8253	19.2383	246	712	23976	54945	119.25	118.929	0.98	2	248	516	1	0	1997	768	18	3.0205	2.97	-0.5498	1994.03	768.55	1996.95	767.939	2.9844	2.9212	-0.6108	17.6734	17.8085		0	0	0	0	0	0	0	0
	A	1	4	14	12	0	2	68.9719	70.346	16.5	18	10.5	10.341	214	679	14760	47765	103.02	97.6729	0.8359	3	217	413.5	1	0	2027.5	769.5	17	2.4344	2.1843	1.0747	2025.32	768.425	2027.5	769.434	2.4104	2.1889	1.0093	16.4703	16.6221		0	0	0	0	0	0	0	0
	A	2	1	1	1	0	2	121.433	80.7133	52.5	23	51.2999	21.941	60	1029	7286	83054	144.323	114.003	0.75	0	60	0	0.9617	0	344.5	825.5	9	2.1758	-2.1505	0.3309	346.651	825.169	344.5	825.5	2.1758	-2.1505	0.3309	8.8242	8.8242		0	0	0	0	0	0	0	0
	A	2	1	1	2	0	2	114.969	96.7517	48	46	177.375	41.7865	32	991	3679	95881	130.386	128.667	0.6153	0	32	0	1	0	377.5	823.5	7	1.8355	0.6354	-1.722	376.865	825.222	377.5	823.5	1.8355	0.6354	-1.722	6.4291	6.4291		0	0	0	0	0	0	0	0
	A	2	1	1	3	0	2	129	92.3923	80	36	82.3571	19.208	172	757	22188	69941	143.761	125.926	0.8269	1	173	535	1	0	406.5	825.5	15	0.2261	-0.0079	0.226	406.508	825.274	406.5	825.5	0.2261	-0.0079	0.226	14.8459	14.8459		0	0	0	0	0	0	0	0
	A	2	1	1	4	0	2	106.621	107.267	55	43	57.2	33.1108	169	727	18019	77983	145.269	145.293	0.8125	3	172	439	1	0	437.5	827.5	15	2.563	-1.3651	2.1692	438.865	825.331	437.462	827.544	2.621	-1.4035	2.2136	14.6535	14.8013		0	0	0	0	0	0	0	0
	A	2	1	1	5	0	2	135.111	94.297	123	35	140.692	21.0765	45	855	6080	80624	167.531	128.857	1	0	45	0	0.9817	0	467	824	8	1.38	-0.0079	-1.38	467.008	825.38	467	824	1.38	-0.0079	-1.38	7.6303	7.6303		0	0	0	0	0	0	0	0
	A	2	1	1	6	0	2	69.0645	87.6322	7	22.5	3.4117	35.9542	31	832	2141	72910	93.3653	133.907	0.5961	1	32	445	0.9738	0	495.5	826.5	7	2.0871	-1.7939	1.0667	497.294	825.433	495.452	826.581	2.1704	-1.8423	1.1473	6.1721	6.5286		0	0	0	0	0	1	0	0
	A	2	1	1	7	0	2	95.2903	75.5022	43.5	16.5	50.074	16.7267	124	898	11816	67801	117.505	116.035	0.7948	1	125	624	0.9738	0	529.5	824.5	13	2.2873	2.0638	-0.986	527.436	825.486	529.5	824.5	2.2873	2.0638	-0.986	12.615	12.615		0	0	0	0	0	0	0	0
	A	2	1	1	8	0	2	113.881	76.2289	39	23	15.5737	14.0788	109	843	12413	64261	139.27	108.114	1	0	109	0	1	0	559	824	12	1.6171	0.492	-1.5405	558.508	825.54	559	824	1.6171	0.492	-1.5405	11.8404	11.8404		0	0	0	0	0	0	0	0
	A	2	1	1	9	0	2	123.194	112.958	56.5	49	36.7938	27.7891	144	755	17740	85283	160.303	146.338	0.9795	1	145	864	1	0	585	823	14	2.997	-1.5085	-2.5896	586.509	825.59	585.021	822.958	3.0228	-1.4877	-2.6313	13.4853	13.6707		0	0	0	0	0	0	0	0
	A	2	1	1	10	Grid Marker	3	22050.5	1179.61	20974	879	24206.9	339.243	207	754	4564444	889428	13358.2	1055.87	0.8085	0	207	0	1	0	617.5	825.5	13	0.4443	0.4206	-0.1432	617.079	825.643	617.556	825.28	0.5987	0.4761	-0.363	15.6602	16.9763		0	1	0	0	0	0	0	0
	A	2	1	1	11	Grid Marker	3	23619.4	1740.06	23955.5	1495.5	26072.8	1353.43	184	628	4345962	1092755	13554.9	1050.37	0.9104	0	184	0	1	0	646	828	12	2.3101	0.1338	2.3062	645.866	825.694	645.679	828.288	2.601	-0.1868	2.5942	14.8833	15.8554		0	1	0	0	0	0	0	0
	A	2	1	1	12	Grid Marker	3	23413	1350.84	22361	1081	23892.4	455.886	189	595	4425052	803751	13322.9	1124.35	0.747	0	189	0	1	0	674	828	12	3.3713	-2.5084	2.2525	676.508	825.747	673.878	827.815	3.3453	-2.6301	2.0673	15.0952	16.0963		0	1	0	0	0	0	0	0
	A	2	1	2	1	622 Sp14	3	38970	82.5489	65535	7	65491.1	42.9221	163	736	6352114	60756	28996.3	162.882	0.8149	0	163	0	1	0	348.5	857.5	11	2.6089	0.9904	2.4136	347.51	855.086	347.791	857.871	2.799	0.2818	2.7847	13.9476	15.0142		0	0	0	0	0	0	0	0
	A	2	1	2	2	637 Sp12	0	654.366	73.8343	567.5	11	562.517	22.8313	164	827	107316	61061	424.001	126.489	0.6456	0	164	0	1	0	377	856	14	0.8643	0.0631	0.862	376.937	855.138	376.902	856.335	1.1979	-0.0344	1.1974	13.2272	16.1968		0	0	0	0	0	0	0	0
	A	2	1	2	3	622 Sp14	0	38844.1	67.6227	61842	5	65385.1	33.04	201	729	7807660	49297	29149.3	128.326	0.7882	0	201	0	1	0	409	856	12	2.0834	1.9198	0.8092	407.08	855.191	408.378	856.095	1.5815	1.2979	0.9037	15.5156	16.6143		0	0	0	0	0	0	0	0
	A	2	1	2	4	637 Sp12	0	631.122	63.6712	547	10	547.588	10.0328	213	657	134429	41832	404.257	101.269	0.8385	0	213	0	1	0	436.5	856.5	15	1.7941	1.2774	1.2598	435.223	855.24	436.685	856.08	1.6867	1.4629	0.8396	16.2608	17.0038		0	0	0	0	0	0	0	0
	A	2	1	2	5	0	2	97.8489	81.7803	39	19.5	20.3212	19.2941	245	774	23973	63298	137.189	118.52	0.9682	4	249	569	1	0	467	854	18	1.2959	-0.0077	-1.2958	467.008	855.296	467.061	854.004	1.2929	0.0534	-1.2918	17.5634	17.871		0	0	0	0	0	0	0	0
	A	2	1	2	6	0	2	87.5312	73.7761	16	12	10.5238	16.4669	32	898	2801	66251	134.603	112.224	0.6153	0	32	0	1	0	495.5	853.5	7	2.1397	-1.0791	-1.8477	496.579	855.348	495.5	853.5	2.1397	-1.0791	-1.8477	6.4291	6.4291		0	0	0	0	0	0	0	0
	A	2	1	2	7	0	2	44.3181	56.4284	1	9.5	5.8064	6.8078	44	866	1950	48867	76.5861	82.4443	0.9361	2	46	388.5	0.9599	0	525	854	8	1.7244	-1.0076	-1.3993	526.008	855.399	525.045	853.932	1.7548	-0.9622	-1.4675	7.3946	7.7146		0	0	0	0	0	0	0	0
	A	2	1	2	8	0	2	65.9481	58.4185	21	5	13.4285	12.4063	193	829	12728	48429	96.1205	100.894	1	1	194	378	1	0	556	857	16	1.971	-1.2228	1.5458	557.223	855.454	556	857	1.971	-1.2228	1.5458	15.7179	15.7179		0	0	0	0	0	0	0	0
	A	2	1	2	9	0	2	91.324	82.378	40.5	20	15.8387	18.5733	108	947	9863	78012	111.685	122.225	0.9729	1	109	607	0.9913	0	586	853	12	2.5147	-0.2224	-2.5049	586.222	855.505	586.037	853.037	2.4748	-0.1853	-2.4678	11.6917	11.8945		0	0	0	0	0	0	0	0
	A	2	1	2	10	0	2	231.032	232.02	214.5	159	219.555	114.611	124	862	28648	200001	164.581	253.241	0.7948	0	124	0	0.9738	0	618.5	856.5	13	1.2194	0.7769	0.9398	617.723	855.56	618.5	856.5	1.2194	0.7769	0.9398	12.615	12.615		0	0	0	0	0	0	0	0
	A	2	1	2	11	0	2	296.304	319.409	250	260	303.278	51.4054	69	821	20445	262235	224.183	261.329	1	2	71	989.5	1	0	648	855	10	1.227	1.0638	-0.6113	646.936	855.611	648	855	1.227	1.0638	-0.6113	9.4085	9.4085		0	0	0	0	0	0	0	0
	A	2	1	2	12	0	2	187.875	214.436	150	134	151.875	75.7411	32	894	6012	191706	170.183	249.992	0.6153	0	32	0	1	0	678.5	855.5	7	1.3592	1.3493	-0.1643	677.151	855.664	678.5	855.5	1.3592	1.3493	-0.1643	6.4291	6.4291		0	0	0	0	0	0	0	0
	A	2	1	3	1	500 Sp8	2	64.4715	42.3641	9	1	9.7218	14.4064	246	681	15860	28850	97.8696	88.7368	0.98	3	249	314	1	0	348	885	18	1.9927	1.4005	-1.4176	346.599	886.418	348.02	884.988	2.0157	1.4208	-1.4298	17.6846	17.82		0	0	0	0	0	0	0	0
	A	2	1	3	2	523 Sp14	2	190.597	43.9657	107	1	150.178	14.9986	144	817	27446	35920	223.101	93.8177	0.9795	0	144	0	1	0	377	886	14	0.5062	0.1865	-0.4706	376.813	886.471	376.965	885.972	0.521	0.1518	-0.4984	13.5019	13.6707		0	0	0	0	0	0	0	0
	A	2	1	3	3	500 Sp8	2	79.9532	36.6455	22	1	20.5937	13.7712	171	883	13672	32358	127.825	85.7436	0.8221	2	173	385.5	1	0	408.5	885.5	15	2.2847	2.043	-1.0225	406.457	886.523	408.52	885.462	2.3201	2.0635	-1.0606	14.7157	14.889		0	0	0	0	0	0	0	0
	A	2	1	3	4	523 Sp14	3	57797.3	527.653	65535	9.5	65535	243.289	32	838	1849514	442173	15719.8	2463.57	0.6153	0	32	0	1	0	440.5	885.5	7	2.0018	1.6859	-1.0793	438.814	886.579	440.5	885.5	2.0018	1.6859	-1.0793	6.4291	6.4291		0	0	0	0	0	0	0	0
	A	2	1	3	5	546 Sp8	2	154.219	42.7724	46.5	1	19.1578	15.5177	32	958	4935	40976	227.572	90.6811	0.6153	0	32	0	1	0	464.5	889.5	7	3.7789	-2.4568	2.8713	466.957	886.629	464.5	889.5	3.7789	-2.4568	2.8713	6.4291	6.4291		0	0	0	0	0	0	0	0
	A	2	1	3	6	569 Sp21	3	40542.4	95	65535	2	65484.6	53.3402	107	949	4338041	90155	27892.3	280.119	0.6948	0	107	0	1	0	499	888	8	2.1965	1.757	1.3181	497.243	886.682	498.766	888.159	2.1219	1.5234	1.477	10.7047	12.8308		0	0	0	0	0	0	0	0
	A	2	1	3	7	546 Sp8	2	46.2195	35.491	1	1	4.8681	7.9843	123	835	5685	29635	84.648	74.1136	0.7935	2	125	307.5	0.966	0	528.5	885.5	13	1.6635	1.1148	-1.2346	527.385	886.735	528.52	885.545	1.6445	1.1351	-1.1899	12.4754	12.6658		0	0	0	0	0	0	0	0
	A	2	1	3	8	569 Sp21	0	37087.9	92.5013	47824.5	2	65303.4	60.99	150	720	5563189	66601	28728.2	297.288	0.7575	0	150	0	1	0	558	888	10	1.2942	-0.4569	1.2108	558.457	886.789	557.873	888	1.3441	-0.5835	1.2108	13.139	14.6683		0	0	0	0	0	0	0	0
	A	2	1	3	9	592 Sp0	2	77.2361	44.6442	9.5	1	12.0718	11.0977	216	773	16683	34510	123.123	86.2431	0.8437	1	217	707	1	0	586.5	887.5	17	0.6631	0.0425	0.6617	586.457	886.838	586.5	887.5	0.6631	0.0425	0.6617	16.6177	16.6177		0	0	0	0	0	0	0	0
	A	2	1	3	10	607 Sp24	3	46197.9	155.339	65535	36	65503.2	83.1222	315	645	14552352	100194	27116.4	300.454	0.8311	0	315	0	1	0	616.5	886.5	17	0.6577	-0.5282	-0.3918	617.028	886.892	616.089	887.13	0.9691	-0.9393	0.2383	19.2988	20.8773		0	0	0	0	0	0	0	0
	A	2	1	3	11	592 Sp0	2	124.272	125.375	35	27	42.9617	32.8674	228	661	28334	82873	215.485	206.375	0.7238	41	269	1053	0.6781	0	645	887	18	0.8171	-0.815	0.0576	645.815	886.942	645.579	886.881	0.2438	-0.2361	-0.0607	16.7199	18.4594		0	0	0	0	0	0	0	0
	A	2	1	3	12	607 Sp24	3	47729.9	116.553	65535	23	65507.9	44.7588	318	705	15178107	82170	26243.5	209.019	0.839	0	318	0	1	0	676.5	886.5	17	0.4978	0.0426	-0.496	676.457	886.996	676.069	887.151	0.4179	-0.3881	0.1549	19.4444	20.8977		0	0	0	0	0	0	0	0
	A	2	1	4	1	622 Sp14	0	37751.1	73.2248	64100	4	65490.1	34.3398	192	676	7248209	49500	29523.2	164.078	0.7559	0	192	0	1	0	348	918	12	2.0277	0.5412	1.9541	347.459	916.046	347.646	918.25	2.212	0.1871	2.2041	15.0306	16.3729		0	0	0	0	0	0	0	0
	A	2	1	4	2	637 Sp12	0	476.082	42.6797	380.5	1	371.32	11.5792	218	712	103786	30388	407.683	88.4688	0.8515	0	218	0	1	0	376	917	16	1.2648	-0.886	0.9025	376.886	916.097	376.394	917.037	1.0601	-0.4915	0.9392	16.3963	17.1151		0	0	0	0	0	0	0	0
	A	2	1	4	3	622 Sp14	0	39068.6	59.717	64883	1	65506.1	18.6788	173	788	6758868	47057	29245.5	129.153	0.8514	0	173	0	1	0	407.5	917.5	11	1.4294	0.4706	1.3497	407.029	916.15	407.295	918.399	2.2642	0.2654	2.2485	14.0967	15.7366		0	0	0	0	0	0	0	0
	A	2	1	4	4	637 Sp12	0	585.599	38.703	472	1	449.333	17.3738	212	714	124147	27634	517.391	93.9668	0.8203	0	212	0	1	0	436.5	916.5	15	1.3618	1.3282	0.3003	435.172	916.2	436.434	916.269	1.2641	1.2622	0.0692	16.3573	16.8676		0	0	0	0	0	0	0	0
	A	2	1	4	5	0	2	42.5161	40.4386	1	1	5.909	11.232	31	864	1318	34939	73.4025	78.1325	0.5961	3	34	203	0.9738	0	466.5	917.5	7	1.3258	-0.4569	1.2446	466.957	916.255	466.452	917.581	1.4183	-0.5053	1.3252	6.1721	6.5286		0	0	0	0	0	1	0	0
	A	2	1	4	6	0	2	52.6753	40.2163	1	1	8.7482	14.7281	191	735	10061	29559	97.5913	87.2179	0.9845	4	195	257.5	1	0	496	916	16	0.6111	-0.5283	-0.3072	496.528	916.307	495.969	916	0.6385	-0.5597	-0.3072	15.5376	15.7512		0	0	0	0	0	0	0	0
	A	2	1	4	7	0	2	52.845	38.4497	5	1	8.7009	7.4841	142	816	7504	31375	91.8531	75.756	0.9659	2	144	394.5	1	0	527	914	14	2.5791	1.0431	-2.3588	525.957	916.359	526.951	914.014	2.5466	0.9938	-2.3447	13.2575	13.7273		0	0	0	0	0	0	0	0
	A	2	1	4	8	0	2	47.875	39.6332	1	1	3.1904	11.0432	32	867	1532	34362	68.6384	83.7337	0.6153	0	32	0	1	0	558.5	913.5	7	3.2019	1.328	-2.9135	557.172	916.413	558.5	913.5	3.2019	1.328	-2.9135	6.4291	6.4291		0	0	0	0	0	0	0	0
	A	2	1	4	9	0	2	68.875	41.5423	1	1	4.619	24.5929	32	898	2204	37305	104.506	99.7546	0.6153	0	32	0	1	0	583.5	917.5	7	2.8653	-2.6716	1.0355	586.172	916.464	583.5	917.5	2.8653	-2.6716	1.0355	6.4291	6.4291		0	0	0	0	0	0	0	0
	A	2	1	4	10	0	2	241.469	59.7825	126	1	129.4	18.634	32	929	7727	55538	295.895	115.834	0.6153	0	32	0	1	0	618.5	918.5	7	2.1463	0.8277	1.9803	617.672	916.52	618.5	918.5	2.1463	0.8277	1.9803	6.4291	6.4291		0	0	0	0	0	0	0	0
	A	2	1	4	11	0	2	40.7926	50.6846	1	1	9.0231	9.1487	217	555	8852	28130	78.2245	95.7199	0.6888	91	308	1046	0.7833	0	645	914	18	3.188	-1.8853	-2.5708	646.885	916.571	645.756	914.521	2.3407	-1.1295	-2.0501	15.9572	18.9277		0	0	0	1	0	0	0	0
	A	2	1	4	12	0	2	51.7656	35.3608	4	1	20.9151	6.6396	192	726	9939	25672	103.708	74.6936	0.9846	2	194	318	1	0	674	916	16	3.162	-3.0998	-0.6238	677.1	916.624	674.036	916.016	3.1232	-3.0634	-0.6082	15.6036	15.7585		0	0	0	0	0	0	0	0
	A	2	1	5	1	500 Sp8	2	80.0763	43.8005	26	1	15.0843	10.3223	249	742	19939	32500	117.768	83.5146	1	1	250	855	1	0	346	945	18	0.9309	-0.55	-0.751	346.55	945.751	346	945	0.9309	-0.55	-0.751	17.8467	17.8467		0	0	0	0	0	0	0	0
	A	2	1	5	2	523 Sp14	0	264.895	37.2376	182	1	174.5	6.3906	210	711	55628	26476	234.736	76.4108	0.8235	0	210	0	1	0	377	946	16	0.3067	0.236	0.1959	376.764	945.804	376.776	945.876	0.0732	0.0122	0.0722	15.915	17.0687		0	0	0	0	0	0	0	0
	A	2	1	5	3	500 Sp8	2	104.097	36.2327	35	1	29.7199	7.8358	31	928	3227	33624	211.557	75.9203	0.5961	1	32	442	0.9738	0	403.5	945.5	7	2.9291	-2.9074	-0.356	406.407	945.856	403.548	945.419	2.8922	-2.859	-0.4366	6.1721	6.5286		0	0	0	0	0	1	0	0
	A	2	1	5	4	523 Sp14	3	50958.4	332.179	65535	2	65524.8	160.561	32	991	1630668	329189	21254.9	1475.23	0.6153	0	32	0	1	0	440.5	946.5	7	1.832	1.7353	0.5872	438.765	945.913	440.5	946.5	1.832	1.7353	0.5872	6.4291	6.4291		0	0	0	0	0	0	0	0
	A	2	1	5	5	546 Sp8	2	51.4672	43.8028	3	1	9.5212	9.8908	122	776	6279	33991	95.4883	85.4743	0.782	2	124	261.5	1	0	469.5	945.5	13	2.6334	2.5925	-0.462	466.907	945.962	469.516	945.492	2.6509	2.6089	-0.4702	12.3267	12.7043		0	0	0	0	0	0	0	0
	A	2	1	5	6	569 Sp21	0	34111.9	65.6427	27622	2	65402.4	40.869	133	767	4536884	50348	29110.6	166.393	0.6616	0	133	0	1	0	499.5	946.5	9	2.3569	2.3065	0.4848	497.193	946.015	498.669	947.083	1.8213	1.4757	1.0675	12.1944	14.1297		0	0	0	0	0	0	0	0
	A	2	1	5	7	546 Sp8	2	54.5648	30.1772	8	1	6.9594	7.8337	108	852	5893	25711	84.8466	67.1125	0.9729	1	109	302	1	0	527	943	12	3.0863	-0.3356	-3.068	527.336	946.068	526.972	943.046	3.0435	-0.3634	-3.0217	11.6789	11.8946		0	0	0	0	0	0	0	0
	A	2	1	5	8	569 Sp21	0	34362	52.3946	32572	1	65481	27.3462	164	859	5635374	45007	29406.9	126.456	0.8159	0	164	0	1	0	559.5	947.5	11	1.7581	1.0925	1.3774	558.407	946.122	558.543	947.805	1.6877	0.1351	1.6823	13.5407	15.6062		0	0	0	0	0	0	0	0
	A	2	1	5	9	592 Sp0	2	50.0643	34.6561	5	1	6.3305	8.8507	171	698	8561	24190	81.0017	79.86	0.8221	1	172	327	1	0	587.5	947.5	15	1.7195	1.0919	1.3283	586.408	946.172	587.526	947.468	1.7119	1.1182	1.2962	14.7285	14.889		0	0	0	0	0	0	0	0
	A	2	1	5	10	607 Sp24	3	50719.3	297.365	65535	81	65496.6	124.817	309	561	15672257	166822	24448.4	515.464	0.8174	0	309	0	1	0	616.5	946.5	17	0.552	-0.4788	0.2747	616.979	946.225	616.366	947.058	1.0343	-0.613	0.833	19.4498	20.2945		0	0	0	0	0	0	0	0
	A	2	1	5	11	592 Sp0	2	33.7108	44.4034	1	1	7.0584	26.055	211	761	7113	33791	65.4812	118.845	0.8242	6	217	176	1	0	644.5	945.5	17	1.4844	-1.2656	-0.7756	645.766	946.276	644.46	945.573	1.4827	-1.3059	-0.7022	16.2479	16.6315		0	0	0	0	0	0	0	0
	A	2	1	5	12	607 Sp24	3	42432.8	59.1109	65535	2	65497.1	19.4727	329	694	13960400	41023	28672.9	114.393	0.8703	0	329	0	1	0	676.5	947.5	17	1.1741	0.0921	1.1705	676.408	946.329	675.948	947.346	1.116	-0.4595	1.017	20.2724	20.7632		0	0	0	0	0	0	0	0
	A	2	1	6	1	622 Sp14	0	32368.9	50.8856	23991	2	65511.9	13.719	175	848	5664563	43151	29740.9	95.1486	0.8793	0	175	0	1	0	346.5	978.5	11	2.6171	-0.9087	2.4542	347.409	976.046	345.983	978.348	2.7085	-1.4258	2.3028	14.4023	15.5981		0	0	0	0	0	0	0	0
	A	2	1	6	2	637 Sp12	0	442.477	36.2874	373.5	1	377.915	14.9524	176	807	77876	29284	338.8	84.2056	0.8669	0	176	0	1	0	377	977	14	0.9174	0.1639	0.9026	376.836	976.097	376.608	976.67	0.6168	-0.2281	0.5731	14.8592	15.2774		0	0	0	0	0	0	0	0
[truncated: 4,644 more rows]
[truncated: 4 more columns]
