# Supplementary material for: Molecular Cloning, Carbohydrate Specificity and the Crystal Structure of Two Sclerotium rolfsii Lectin Variants
Source: Molecules. 2015 Jun 12;20(6):10848–65. doi: 10.3390/molecules200610848 (PMC6272482; doi:10.3390/molecules200610848)
Supplement: Supplementary file 1 [file molecules-20-10848-s001.zip › SSR2_15244_v5.0_DATA.xls]

## Sheet: Core PA Results
Chart Number	Structure on Masterlist	Average RFU	StDev	% CV		Chart Number	SSR2 200ug/ml Slide#15244 CFG#2496 v5.0 Alexa488 3/15/12 HJ	Average RFU	StDev	% CV
1	Gala-Sp8	5.29225	9.24901	174.765		565	GlcNAcb1-3Galb1-4GlcNAcb1-3Galb1-4GlcNAcb1-3Galb1-4GlcNAcb1-3Galb1-4GlcNAcb1-2Mana1-6(GlcNAcb1-3Galb1-4GlcNAcb1-3Galb1-4GlcNAcb1-3Galb1-4GlcNAcb1-3Galb1-4GlcNAcb1-2Mana1-3)Manb1-4GlcNAcb1-4GlcNAcb-Sp25	60805.2	987.82	1.62457
2	Glca-Sp8	6.78897	3.99408	58.8319		29	(3S)Galb1-3GalNAca-Sp8	60406.5	578.471	0.95763
3	Mana-Sp8	8.57825	6.18427	72.0924		581	GlcNAcb1-3Galb1-4GlcNAcb1-3Galb1-4GlcNAcb1-3Galb1-4GlcNAcb1-3Galb1-4GlcNAcb1-2Mana1-6(GlcNAcb1-3Galb1-4GlcNAcb1-3Galb1-4GlcNAcb1-3Galb1-4GlcNAcb1-3Galb1-4GlcNAcb1-2Mana1-3)Manb1-4GlcNAcb1-4(Fuca1-6)GlcNAcb-Sp19	60147.1	1812.5	3.01344
4	GalNAca-Sp8	8.93298	6.15417	68.8927		243	Neu5Aca2-3Galb1-3(6S)GalNAca-Sp8	59831.9	1388.11	2.32001
5	GalNAca-Sp15	15.8909	9.61085	60.4803		579	GlcNAcb1-3Galb1-4GlcNAcb1-3Galb1-4GlcNAcb1-3Galb1-4GlcNAcb1-2Mana1-6(GlcNAcb1-3Galb1-4GlcNAcb1-3Galb1-4GlcNAcb1-3Galb1-4GlcNAcb1-2Mana1-3)Manb1-4GlcNAcb1-4(Fuca1-6)GlcNAcb-Sp24	57348.7	1147.27	2.00051
6	Fuca-Sp8	6.822	5.60358	82.1399		224	Neu5Aca2-3Galb1-3GalNAca-Sp8	56636.1	2693.23	4.75533
7	Fuca-Sp9	27.2709	21.3091	78.1387		89	GlcNAcb1-3Galb1-3GalNAca-Sp8	55052.9	6128.36	11.1318
8	Rhaa-Sp8	15.1694	14.3368	94.5116		174	GlcNAca1-3Galb1-4GlcNAcb-Sp8	54924.8	3166.36	5.76489
9	Neu5Aca-Sp8	5.57185	7.95156	142.709		476	GlcNAcb1-6(GlcNAcb1-2)Mana1-6(GlcNAcb1-2Mana1-3)Manb1-4GlcNAcb1-4(Fuca1-6)GlcNAcb-Sp24	50896.4	4546.84	8.93352
10	Neu5Aca-Sp11	1.78325	1.77099	99.3123		339	GlcNAca1-4Galb1-4GlcNAcb1-3Galb1-4GlcNAcb1-3Galb1-4GlcNAcb-Sp0	48423.1	4082.55	8.431
11	Neu5Acb-Sp8	2.48658	4.69399	188.773		53	GlcNAcb1-2Mana1-6(GlcNAcb1-2Mana1-3)Manb1-4GlcNAcb1-4GlcNAcb-Sp13	47370.7	2155.8	4.55091
12	Galb-Sp8	8.58623	7.80644	90.9182		389	GlcNAcb1-2Mana1-6(GlcNAcb1-4(GlcNAcb1-2)Mana1-3)Manb1-4GlcNAcb1-4GlcNAc-Sp21	44712.9	3593.48	8.03679
13	Glcb-Sp8	4.74178	8.86401	186.934		433	GlcNAcb1-2Mana1-6(GlcNAcb1-4)(GlcNAcb1-4(GlcNAcb1-2)Mana1-3)Manb1-4GlcNAcb1-4GlcNAc-Sp21	44320.4	3860.44	8.71031
14	Manb-Sp8	15.379	5.56136	36.162		547	GlcNAcb1-3Galb1-4GlcNAcb1-3Galb1-4GlcNAcb1-2Mana1-6(GlcNAcb1-3Galb1-4GlcNAcb1-3Galb1-4GlcNAcb1-2Mana1-3)Manb1-4GlcNAcb1-4GlcNAcb-Sp25	44015.7	323.483	0.734927
15	GalNAcb-Sp8	13.6573	7.64652	55.9884		382	Galb1-3GalNAca1-3(Fuca1-2)Galb1-4GlcNAc-Sp0	42986.3	2282.77	5.31047
16	GlcNAcb-Sp0	19.0953	4.81149	25.1973		422	GlcNAcb1-2(GlcNAcb1-6)Mana1-6(GlcNAcb1-2Mana1-3)Manb1-4GlcNAcb1-4GlcNAcb-Sp19	41943.5	4456.28	10.6245
17	GlcNAcb-Sp8	90.792	37.658	41.4772		167	Galb1-4GlcNAcb1-6(Galb1-3)GalNAca-Sp8	40693.8	1329.37	3.26677
18	GlcN(Gc)b-Sp8	202.171	51.5011	25.474		342	GlcNAca1-4Galb1-4GlcNAcb1-3Galb1-4Glcb-Sp0	39786.3	5398.28	13.5682
19	Galb1-4GlcNAcb1-6(Galb1-4GlcNAcb1-3)GalNAca-Sp8	4.17845	6.17342	147.744		577	GlcNAcb1-3Galb1-4GlcNAcb1-3Galb1-4GlcNAcb1-2Mana1-6(GlcNAcb1-3Galb1-4GlcNAcb1-3Galb1-4GlcNAcb1-2Mana1-3)Manb1-4GlcNAcb1-4(Fuca1-6)GlcNAcb-Sp24	39783.3	1252.41	3.14809
20	Galb1-4GlcNAcb1-6(Galb1-4GlcNAcb1-3)GalNAc-Sp14	97.6512	10.6475	10.9036		432	GlcNAcb1-2Mana1-6(GlcNAcb1-4)(GlcNAcb1-2Mana1-3)Manb1-4GlcNAcb1-4GlcNAc-Sp21	39550.9	1845.47	4.66607
21	GlcNAcb1-6(GlcNAcb1-4)(GlcNAcb1-3)GlcNAc-Sp8	10.5575	14.2699	135.163		531	GlcNAcb1-2 Mana1-6(GlcNAcb1-4)(GlcNAcb1-2Mana1-3)Manb1-4GlcNAcb1-4(Fuca1-6)GlcNAc-Sp21	39109.2	1512.33	3.86695
22	6S(3S)Galb1-4(6S)GlcNAcb-Sp0	11.2453	9.7729	86.9069		595	GlcNAcb1-3Galb1-4GlcNAcb1-6(Galb1-3)GalNAca-Sp14	38968.3	2787.54	7.15335
23	6S(3S)Galb1-4GlcNAcb-Sp0	1.78705	6.59376	368.975		344	GlcNAca1-4Galb1-4GlcNAcb1-3Galb1-4GlcNAcb-Sp0	38656.4	1838.82	4.75684
24	(3S)Galb1-4(Fuca1-3)(6S)Glc-Sp0	53.0401	8.94047	16.8561		398	GlcNAcb1-2Mana1-6(Galb1-4GlcNAcb1-2Mana1-3)Manb1-4GlcNAcb1-4GlcNAc-Sp12	38350.3	3947.06	10.2921
25	(3S)Galb1-4Glcb-Sp8	10.8818	8.9765	82.4911		562	GlcNAcb1-3Galb1-4GlcNAcb1-6(GlcNAcb1-3Galb1-3)GalNAca-Sp14	38042.6	1942.06	5.10497
26	(3S)Galb1-4(6S)Glcb-Sp0	17.0568	9.34601	54.7935		140	Galb1-3GalNAca-Sp8	38016.7	1243.57	3.27113
27	(3S)Galb1-4(6S)Glcb-Sp8	12.9876	8.0091	61.6672		343	GlcNAca1-4Galb1-4GlcNAcb1-3Galb1-4(Fuca1-3)GlcNAcb1-3Galb1-4(Fuca1-3)GlcNAcb-Sp0	38001.8	2582.38	6.79542
28	(3S)Galb1-3(Fuca1-4)GlcNAcb-Sp8	7.761	5.11034	65.8464		134	GlcNAcb1-6(Galb1-3)GalNAca-Sp8	37860	2197.59	5.8045
29	(3S)Galb1-3GalNAca-Sp8	60406.5	578.471	0.95763		399	Galb1-4GlcNAcb1-2Mana1-6(GlcNAcb1-2Mana1-3)Manb1-4GlcNAcb1-4GlcNAc-Sp12	37570.9	1040.69	2.76994
30	(3S)Galb1-3GlcNAcb-Sp0	10.9985	2.94046	26.7351		52	GlcNAcb1-2Mana1-6(GlcNAcb1-2Mana1-3)Manb1-4GlcNAcb1-4GlcNAcb-Sp12	37517.7	2592.93	6.91121
31	(3S)Galb1-3GlcNAcb-Sp8	29.0645	7.22938	24.8736		341	GlcNAca1-4Galb1-3GlcNAcb-Sp0	35225	805.428	2.28653
32	(3S)Galb1-4(Fuca1-3)GlcNAc-Sp0	5.47668	9.30606	169.922		309	Neu5Aca2-6Galb1-4GlcNAcb1-2Mana1-6(GlcNAcb1-2Mana1-3)Manb1-4GlcNAcb1-4GlcNAcb-Sp12	35209.6	2741.05	7.78493
33	(3S)Galb1-4(Fuca1-3)GlcNAc-Sp8	16.0996	11.1313	69.1407		381	Galb1-3GalNAca1-3(Fuca1-2)Galb1-4Glc-Sp0	33454.7	1016.45	3.0383
34	(3S)Galb1-4(6S)GlcNAcb-Sp0	5.64622	4.8395	85.7122		340	GlcNAca1-4Galb1-4GlcNAcb-Sp0	33371.9	2362.04	7.07792
35	(3S)Galb1-4(6S)GlcNAcb-Sp8	3.7818	2.58337	68.3105		567	GlcNAb1-3Galb1-3GalNAc-Sp14	32912.6	2102.66	6.38864
36	(3S)Galb1-4GlcNAcb-Sp0	7.0723	6.14827	86.9346		434	GlcNAcb1-6(GlcNAcb1-2)Mana1-6(GlcNAcb1-4)(GlcNAcb1-2Mana1-3)Manb1-4GlcNAcb1-4GlcNAc-Sp21	32589.6	5124.96	15.7258
37	(3S)Galb1-4GlcNAcb-Sp8	1.914	4.2285	220.925		435	GlcNAcb1-6(GlcNAcb1-2)Mana1-6(GlcNAcb1-4)(GlcNAcb1-4(GlcNAcb1-2)Mana1-3)Manb1-4GlcNAcb1-4GlcNAc-Sp21	32089.7	2485.34	7.74498
38	(3S)Galb-Sp8	7.2781	7.48384	102.827		600	Galb1-4GlcNAcb1-3Galb1-3GalNAca-Sp14	31899.3	1067.28	3.34577
39	(6S)(4S)Galb1-4GlcNAcb-Sp0	4.22607	4.93121	116.685		289	Neu5Aca2-3Galb1-4GlcNAcb1-6(Galb1-3)GalNAca-Sp14	30391.7	1802.52	5.93097
40	(4S)Galb1-4GlcNAcb-Sp8	3.07875	4.32361	140.434		536	GlcNAcb1-3Galb1-4GlcNAcb1-6(GlcNAcb1-3)Galb1-4GlcNAc-Sp0	30128.8	3844.37	12.7598
41	(6P)Mana-Sp8	11.3889	5.00773	43.9704		588	GlcNAcb1-3Galb1-4GlcNAcb1-3Galb1-4GlcNAcb1-3Galb1-4GlcNAcb1-3Galb1-4GlcNAcb1-6(GlcNAcb1-3Galb1-4GlcNAcb1-3Galb1-4GlcNAcb1-3Galb1-4GlcNAcb1-3Galb1-4GlcNAb1-2)Mana1-6(GlcNAcb1-3Galb1-4GlcNAcb1-3Galb1-4GlcNAcb1-3Galb1-4GlcNAcb1-3Galb1-4GlcNAcb1-2Mana1-3)Manb1-4GlcNAcb1-4(Fuca1-6)GlcNAcb-Sp24	30026.3	1354.2	4.51004
42	(6S)Galb1-4Glcb-Sp0	6.93032	8.18532	118.109		135	GlcNAcb1-6(Galb1-3)GalNAca-Sp14	29925.9	1115.21	3.72658
43	(6S)Galb1-4Glcb-Sp8	5.12218	4.52518	88.3448		168	Galb1-4GlcNAcb1-6(Galb1-3)GalNAc-Sp14	29704.4	1107.42	3.72814
44	(6S)Galb1-4GlcNAcb-Sp8	5.1526	5.6688	110.018		568	Galb1-3GlcNAcb1-6(Galb1-3)GalNAc-Sp14	29287.7	1293.69	4.41719
45	(6S)Galb1-4(6S)Glcb-Sp8	14.6719	33.061	225.335		586	GlcNAcb1-3Galb1-4GlcNAcb1-3Galb1-4GlcNAcb1-3Galb1-4GlcNAcb1-6(GlcNAcb1-3Galb1-4GlcNAcb1-3Galb1-4GlcNAcb1-3Galb1-4GlcNAb1-2)Mana1-6(GlcNAcb1-3Galb1-4GlcNAcb1-3Galb1-4GlcNAcb1-3Galb1-4GlcNAcb1-2Mana1-3)Manb1-4GlcNAcb1-4(Fuca1-6)GlcNAcb-Sp24	28597.4	3205.47	11.2089
46	Neu5Aca2-3(6S)Galb1-4GlcNAcb-Sp8	7.19628	9.69095	134.666		603	Neu5Aca2-6Galb1-4GlcNAcb1-6(Galb1-3)GalNAca-Sp14	28023.2	3612.93	12.8926
47	(6S)GlcNAcb-Sp8	10.1873	5.62927	55.2578		195	GlcNAcb1-6Galb1-4GlcNAcb-Sp8	28017.2	429.949	1.53459
48	Neu5,9Ac2a-Sp8	11.9795	4.93164	41.1671		605	GlcNAcb1-6(Neu5Aca2-3Galb1-3)GalNAca-Sp14	27705.6	942.525	3.40192
49	Neu5,9Ac2a2-6Galb1-4GlcNAcb-Sp8	1.2721	4.78632	376.253		345	GlcNAca1-4Galb1-3GalNAc-Sp14	27442.6	1912.83	6.9703
50	Mana1-6(Mana1-3)Manb1-4GlcNAcb1-4GlcNAcb-Sp12	45.1663	10.1298	22.4279		185	GlcNAcb1-3Galb1-4GlcNAcb1-3Galb1-4GlcNAcb-Sp0	27335.7	2881.72	10.542
51	Mana1-6(Mana1-3)Manb1-4GlcNAcb1-4GlcNAcb-Sp13	23421.1	951.942	4.06445		550	GlcNAcb1-3Galb1-4GlcNAcb1-3Galb1-4GlcNAcb1-3Galb1-4GlcNAcb1-2Mana1-6(GlcNAcb1-3Galb1-4GlcNAcb1-3Galb1-4GlcNAcb1-3Galb1-4GlcNAcb1-2Mana1-3)Manb1-4GlcNAcb1-4GlcNAcb-Sp25	26675.6	2267.18	8.49909
52	GlcNAcb1-2Mana1-6(GlcNAcb1-2Mana1-3)Manb1-4GlcNAcb1-4GlcNAcb-Sp12	37517.7	2592.93	6.91121		141	Galb1-3GalNAca-Sp14	26087.2	150.584	0.577231
53	GlcNAcb1-2Mana1-6(GlcNAcb1-2Mana1-3)Manb1-4GlcNAcb1-4GlcNAcb-Sp13	47370.7	2155.8	4.55091		594	GlcNAcb1-3Galb1-4GlcNAcb1-3GalNAca-Sp14	25309.1	3802.35	15.0237
54	Galb1-4GlcNAcb1-2Mana1-6(Galb1-4GlcNAcb1-2Mana1-3)Manb1-4GlcNAcb1-4GlcNAcb-Sp12	24.3813	13.3352	54.6945		192	GlcNAcb1-4GlcNAcb1-4GlcNAcb-Sp8	25230.8	3469.32	13.7504
55	Neu5Aca2-6Galb1-4GlcNAcb1-2Mana1-6(Neu5Aca2-6Galb1-4GlcNAcb1-2Mana1-3)Manb1-4GlcNAcb1-4GlcNAcb-Sp12	1.322	1.54188	116.632		360	KDNa2-3Galb1-3GalNAca-Sp14	25052.5	2862.53	11.4261
56	Neu5Aca2-6Galb1-4GlcNAcb1-2Mana1-6(Neu5Aca2-6Galb1-4GlcNAcb1-2Mana1-3)Manb1-4GlcNAcb1-4GlcNAcb-Sp13	22.8021	7.09221	31.1033		51	Mana1-6(Mana1-3)Manb1-4GlcNAcb1-4GlcNAcb-Sp13	23421.1	951.942	4.06445
57	Neu5Aca2-6Galb1-4GlcNAcb1-2Mana1-6(Neu5Aca2-6Galb1-4GlcNAcb1-2Man-a1-3)Manb1-4GlcNAcb1-4GlcNAcb-Sp21	8.3167	5.1089	61.4294		353	GlcNAcb1-2Mana1-6(GlcNAcb1-2Mana1-3)Manb1-4GlcNAcb1-4(Fuca1-6)GlcNAcb-Sp22	23011.9	12520.9	54.4108
58	Neu5Aca2-6Galb1-4GlcNAcb1-2Mana1-6(Neu5Aca2-6Galb1-4GlcNAcb1-2Mana1-3)Manb1-4GlcNAcb1-4GlcNAcb-Sp24	135.483	48.0133	35.4386		183	GlcNAcb1-3Galb1-4GlcNAcb-Sp0	21519.3	4606.36	21.4057
59	Fuca1-2Galb1-3GalNAcb1-3Gala-Sp9	8.22855	6.42742	78.1112		179	GlcNAcb1-6(GlcNAcb1-3)Galb1-4GlcNAcb-Sp8	21212.4	757.831	3.57259
60	Fuca1-2Galb1-3GalNAcb1-3Gala1-4Galb1-4Glcb-Sp9	3.2528	3.07304	94.4737		601	Neu5Aca2-3Galb1-4GlcNAcb1-3Galb1-4GlcNAcb1-6(Galb1-3)GalNAca-Sp14	21092.9	1522.72	7.21911
61	Fuca1-2Galb1-3(Fuca1-4)GlcNAcb-Sp8	7.97943	5.58304	69.968		225	Neu5Aca2-3Galb1-3GalNAca-Sp14	20448.5	1700.92	8.31807
62	Fuca1-2Galb1-3GalNAca-Sp8	7.43928	4.91593	66.0808		584	GlcNAcb1-3Galb1-4GlcNAcb1-3Galb1-4GlcNAcb1-6(GlcNAcb1-3Galb1-4GlcNAcb1-3Galb1-4GlcNAb1-2)Mana1-6(GlcNAcb1-3Galb1-4GlcNAcb1-3Galb1-4GlcNAcb1-2Mana1-3)Manb1-4GlcNAcb1-4(Fuca1-6)GlcNAcb-Sp24	20147.1	4054.5	20.1245
63	Fuca1-2Galb1-3GalNAca-Sp14	287.221	95.0066	33.0779		142	Galb1-3GalNAca-Sp16	20091.2	3480.52	17.3236
64	Fuca1-2Galb1-3GalNAcb1-4(Neu5Aca2-3)Galb1-4Glcb-Sp0	0.023425	2.30882	9856.22		191	GlcNAcb1-4GlcNAcb1-4GlcNAcb1-4GlcNAcb1-4GlcNAcb1-Sp8	19953.4	6464.01	32.3956
65	Fuca1-2Galb1-3GalNAcb1-4(Neu5Aca2-3)Galb1-4Glcb-Sp9	5.04128	5.5982	111.047		304	GlcNAcb1-6(Galb1-4GlcNAcb1-3)Galb1-4GlcNAc-Sp0	19888.9	4056.95	20.3981
66	Fuca1-2Galb1-3GlcNAcb1-3Galb1-4Glcb-Sp8	8.9936	5.32819	59.2442		599	GlcNAcb1-3Galb1-4GlcNAcb1-3Galb1-4GlcNAcb1-3GalNAca-Sp14	19882.6	3864.6	19.4371
67	Fuca1-2Galb1-3GlcNAcb1-3Galb1-4Glcb-Sp10	6.5926	1.93379	29.3328		596	GlcNAcb1-3Galb1-4GlcNAcb1-6(GlcNAcb1-3Galb1-4GlcNAcb1-3)GalNAca-Sp14	19757.1	2564.75	12.9814
68	Fuca1-2Galb1-3GlcNAcb-Sp0	10.8939	8.60561	78.9947		591	Galb1-4GlcNAcb1-3Galb1-4GlcNAcb1-6(Galb1-3)GalNAca-Sp14	19428.7	825.821	4.25052
69	Fuca1-2Galb1-3GlcNAcb-Sp8	-3.77163	2.84872	-75.5304		244	Neu5Aca2-6(Neu5Aca2-3Galb1-3)GalNAca-Sp8	19264.9	1500.81	7.79035
70	Fuca1-2Galb1-4(Fuca1-3)GlcNAcb1-3Galb1-4(Fuca1-3)GlcNAcb-Sp0	8.00045	12.0895	151.11		175	GlcNAca1-6Galb1-4GlcNAcb-Sp8	18900	6315.93	33.4176
71	Fuca1-2Galb1-4(Fuca1-3)GlcNAcb1-3Galb1-4(Fuca1-3)GlcNAcb1-3Galb1-4(Fuca1-3)GlcNAcb-Sp0	22.8592	9.45766	41.3735		575	GlcNAcb1-3Galb1-4GlcNAcb1-2Mana1-6(GlcNAcb1-3Galb1-4GlcNAcb1-2Mana1-3)Manb1-4GlcNAcb1-4(Fuca1-6)GlcNAcb-Sp24	16250.5	674.337	4.14965
72	Fuca1-2Galb1-4(Fuca1-3)GlcNAcb-Sp0	15.5356	6.41817	41.3127		540	GlcNAcb1-3Galb1-4GlcNAcb1-2Mana1-6(GlcNAcb1-3Galb1-4GlcNAcb1-2Mana1-3)Manb1-4GlcNAcb1-4GlcNAcb-Sp12	15898.5	4587.8	28.8567
73	Fuca1-2Galb1-4(Fuca1-3)GlcNAcb-Sp8	-1.5327	7.24826	-472.908		559	GlcNAcb1-3Galb1-4GlcNAcb1-6(GlcNAcb1-3Galb1-4GlcNAcb1-2)Mana1-6(GlcNAcb1-3Galb1-4GlcNAcb1-2Man a1-3)Manb1-4GlcNAcb1-4GlcNAc-Sp24	14874.6	295.876	1.98914
74	Fuca1-2Galb1-4GlcNAcb1-3Galb1-4GlcNAcb-Sp0	-0.072575	3.6524	-5032.59		193	GlcNAcb1-6GalNAca-Sp8	14402.6	258.27	1.79321
75	Fuca1-2Galb1-4GlcNAcb1-3Galb1-4GlcNAcb1-3Galb1-4GlcNAcb-Sp0	14.4628	12.3943	85.6975		137	Neu5Aca2-6(Galb1-3)GalNAca-Sp14	13549.9	617.036	4.55379
76	Fuca1-2Galb1-4GlcNAcb-Sp0	19.0397	3.44226	18.0793		321	GlcNAcb1-2Mana1-6(Neu5Aca2-6Galb1-4GlcNAcb1-2Mana1-3)Manb1-4GlcNAcb1-4GlcNAcb-Sp12	12489.5	2529.41	20.2523
77	Fuca1-2Galb1-4GlcNAcb-Sp8	1.7196	5.64688	328.383		541	GlcNAcb1-3Galb1-4GlcNAcb1-2Mana1-6(GlcNAcb1-3Galb1-4GlcNAcb1-2Mana1-3)Manb1-4GlcNAcb1-4GlcNAcb-Sp25	11129.6	2558.1	22.9847
78	Fuca1-2Galb1-4Glcb-Sp0	112.14	33.3469	29.7369		602	Neu5Aca2-6Galb1-4GlcNAcb1-3Galb1-4GlcNAcb1-6(Galb1-3)GalNAca-Sp14	9886.59	957.221	9.68202
79	Fuca1-2Galb-Sp8	16.3377	7.21834	44.182		391	Fuca1-2Galb1-3GalNAca1-3(Fuca1-2)Galb1-4GlcNAcb-Sp0	9404.41	1595.15	16.9617
80	Fuca1-3GlcNAcb-Sp8	0.585275	3.68472	629.57		318	Neu5Aca2-3Galb1-4GlcNAcb1-6(Neu5Aca2-3Galb1-3)GalNAca-Sp14	9347.72	724.38	7.74926
81	Fuca1-4GlcNAcb-Sp8	4.54085	2.90929	64.0693		184	GlcNAcb1-3Galb1-4GlcNAcb-Sp8	8504.31	6933.71	81.5317
82	Fucb1-3GlcNAcb-Sp8	8.32408	10.4221	125.204		311	GlcNAcb1-4GlcNAcb-Sp10	5843.01	4647.53	79.54
83	GalNAca1-3(Fuca1-2)Galb1-3GlcNAcb-Sp0	16.6916	6.6921	40.0925		508	GlcNAcb1-6(GlcNAcb1-2)Mana1-6(GlcNAcb1-4)(GlcNAcb1-4(GlcNAcb1-2)Mana1-3)Manb1-4GlcNAcb1-4(Fuca1-6)GlcNAc-Sp21	4343.52	1844.14	42.4572
84	GalNAca1-3(Fuca1-2)Galb1-4(Fuca1-3)GlcNAcb-Sp0	45.3054	16.0563	35.4402		180	GlcNAcb1-3GalNAca-Sp8	3258.54	277.493	8.51587
85	(3S)Galb1-4(Fuca1-3)Glcb-Sp0	7.93948	3.94665	49.7093		194	GlcNAcb1-6GalNAca-Sp14	3196.8	945.138	29.5651
86	GalNAca1-3(Fuca1-2)Galb1-4GlcNAcb-Sp0	-1.79205	3.48741	-194.605		138	Neu5Acb2-6(Galb1-3)GalNAca-Sp8	3149.68	1563.84	49.6508
87	GalNAca1-3(Fuca1-2)Galb1-4GlcNAcb-Sp8	5.95865	1.85137	31.0704		190	GlcNAcb1-4GlcNAcb1-4GlcNAcb1-4GlcNAcb1-4GlcNAcb1-4GlcNAcb1-Sp8	3053.16	525.755	17.22
88	GalNAca1-3(Fuca1-2)Galb1-4Glcb-Sp0	6.14825	2.97446	48.3789		245	Neu5Aca2-6(Neu5Aca2-3Galb1-3)GalNAca-Sp14	3014.95	157.158	5.21263
89	GlcNAcb1-3Galb1-3GalNAca-Sp8	55052.9	6128.36	11.1318		310	GlcNAcb1-3Man-Sp10	2828.61	932.565	32.969
90	GalNAca1-3(Fuca1-2)Galb-Sp8	778.443	47.475	6.09871		186	GlcNAcb1-3Galb1-4Glcb-Sp0	1950.82	738.655	37.8639
91	GalNAca1-3(Fuca1-2)Galb-Sp18	15.6003	16.8145	107.783		394	GalNAca1-3(Fuca1-2)Galb1-3GalNAca1-3(Fuca1-2)Galb1-4GlcNAcb-Sp0	1683.68	337.073	20.0201
92	GalNAca1-3GalNAcb-Sp8	-3.1057	5.04118	-162.32		95	GalNAcb1-3GalNAca-Sp8	1289.4	205.364	15.9271
93	GalNAca1-3Galb-Sp8	7.0582	9.50337	134.643		181	GlcNAcb1-3GalNAca-Sp14	1180.16	294.066	24.9176
94	GalNAca1-4(Fuca1-2)Galb1-4GlcNAcb-Sp8	8.99505	8.41696	93.5733		378	Neu5Aca2-6Galb1-4GlcNAcb1-3GalNAc-Sp14	858.843	141.955	16.5286
95	GalNAcb1-3GalNAca-Sp8	1289.4	205.364	15.9271		90	GalNAca1-3(Fuca1-2)Galb-Sp8	778.443	47.475	6.09871
96	GalNAcb1-3(Fuca1-2)Galb-Sp8	9.42035	9.81344	104.173		501	Fuca1-2Galb1-3(6S)GlcNAcb-Sp0	615.003	23.5748	3.83328
97	GalNAcb1-3Gala1-4Galb1-4GlcNAcb-Sp0	18.5293	15.5743	84.052		572	Galb1-3GlcNAcb1-3Galb1-4GlcNAcb1-3Galb1-4GlcNAcb1-6(Galb1-3GlcNAcb1-3Galb1-4GlcNAcb1-3Galb1-4GlcNAb1-2)Mana1-6(Galb1-3GlcNAcb1-3Galb1-4GlcNAcb1-3Galb1-4GlcNAcb1-2Mana1-3)Manb1-4GlcNAcb1-4(Fuca1-6)GlcNAcb-Sp24	548.381	22.9634	4.18749
98	GalNAcb1-4(Fuca1-3)GlcNAcb-Sp0	24.9964	2.83989	11.3612		111	Gala1-3GalNAca-Sp8	544.864	47.7135	8.75694
99	GalNAcb1-4GlcNAcb-Sp0	32.3687	20.6974	63.9426		560	Galb1-4GlcNAcb1-3Galb1-4GlcNAcb1-6(Galb1-4GlcNAcb1-3Galb1-4GlcNAcb1-2)Mana1-6(Galb1-4GlcNAcb1-3Galb1-4GlcNAcb1-2Mana1-3)Mana1-4GlcNAcb1-4GlcNAc-Sp24	540.514	53.6842	9.93208
100	GalNAcb1-4GlcNAcb-Sp8	24.4696	7.22059	29.5084		312	GlcNAcb1-4GlcNAcb-Sp12	529.968	91.1058	17.1908
101	Gala1-2Galb-Sp8	11.2935	11.516	101.97		546	GlcNAcb1-3Galb1-4GlcNAcb1-3Galb1-4GlcNAcb1-2Mana1-6(GlcNAcb1-3Galb1-4GlcNAcb1-3Galb1-4GlcNAcb1-2Mana1-3)Manb1-4GlcNAcb1-4GlcNAcb-Sp12	462.941	59.544	12.8621
102	Gala1-3(Fuca1-2)Galb1-3GlcNAcb-Sp0	6.59572	3.98541	60.4242		590	Galb1-4GlcNAcb1-3Galb1-4GlcNAcb1-3GalNAca-Sp14	459.087	64.2716	13.9999
103	Gala1-3(Fuca1-2)Galb1-3GlcNAcb-Sp8	87.2825	4.18774	4.79791		610	GlcNAcb1-3Fuca-Sp21	421.85	47.0175	11.1456
104	Gala1-3(Fuca1-2)Galb1-4(Fuca1-3)GlcNAcb-Sp0	84.4032	11.926	14.1298		607	Neu5Aca2-6Galb1-4GlcNAcb1-3Galb1-4GlcNAcb1-3Galb1-4GlcNAcb1-2Mana1-6(Neu5Aca2-6Galb1-4GlcNAcb1-3Galb1-4GlcNAcb1-3Galb1-4GlcNAcb1-2Mana1-3)Manb1-4GlcNAcb1-4GlcNAcb-Sp12	405.748	22.3033	5.49683
105	Gala1-3(Fuca1-2)Galb1-4(Fuca1-3)GlcNAcb-Sp8	10.8426	6.77816	62.5143		338	Neu5Aca2-3Galb1-4(Fuca1-3)GlcNAcb1-6(Neu5Aca2-3Galb1-3)GalNAc-Sp14	402.352	31.1549	7.74318
106	Gala1-3(Fuca1-2)Galb1-4GlcNAc-Sp0	7.47728	4.57995	61.2516		548	Galb1-4GlcNAcb1-3Galb1-4GlcNAcb1-3Galb1-4GlcNAcb1-2Mana1-6(Galb1-4GlcNAcb1-3Galb1-4GlcNAcb1-3Galb1-4GlcNAcb1-2Mana1-3)Manb1-4GlcNAcb1-4GlcNAcb-Sp12	399.52	27.9375	6.99276
107	Gala1-3(Fuca1-2)Galb1-4Glcb-Sp0	28.761	6.45687	22.45		542	Galb1-4GlcNAcb1-3Galb1-4GlcNAcb1-2Mana1-6(Galb1-4GlcNAcb1-3Galb1-4GlcNAcb1-2Mana1-3)Manb1-4GlcNAcb1-4GlcNAcb-Sp12	387.971	37.6794	9.71191
108	Gala1-3(Fuca1-2)Galb-Sp8	3.75505	8.12092	216.267		136	Neu5Aca2-6(Galb1-3)GalNAca-Sp8	373.886	199.319	53.31
109	Gala1-3(Fuca1-2)Galb-Sp18	14.2705	7.05323	49.4253		379	Neu5Aca2-3Galb1-4(Fuca1-3)GlcNAcb1-3GalNAca-Sp14	371.816	40.2577	10.8273
110	Gala1-4(Gala1-3)Galb1-4GlcNAcb-Sp8	14.9853	12.1833	81.3015		573	Galb1-3GlcNAcb1-3Galb1-4GlcNAcb1-6(Galb1-3GlcNAcb1-3Galb1-4GlcNAb1-2)Mana1-6(Galb1-3GlcNAcb1-3Galb1-4GlcNAcb1-2Mana1-3)Manb1-4GlcNAcb1-4(Fuca1-6)GlcNAcb-Sp24	348.863	17.7133	5.07743
111	Gala1-3GalNAca-Sp8	544.864	47.7135	8.75694		502	Fuca1-2(6S)Galb1-3(6S)GlcNAcb-Sp0	336.475	49.8467	14.8144
112	Gala1-3GalNAca-Sp16	2.30978	1.7764	76.908		479	Neu5Aca2-3Galb1-4GlcNAcb1-2Mana-Sp0	334.338	25.3446	7.58053
113	Gala1-3GalNAcb-Sp8	29.8981	13.5222	45.2277		419	GalNAca1-3(Fuca1-2)Galb1-4(Fuca1-3)GlcNAcb1-3GalNAc-Sp14	331.753	15.6293	4.71112
114	Gala1-3Galb1-4(Fuca1-3)GlcNAcb-Sp8	10.4946	5.89824	56.2024		608	Neu5Aca2-3Galb1-4GlcNAcb1-3Galb1-4GlcNAcb1-3Galb1-4GlcNAcb1-2Mana1-6(Neu5Aca2-3Galb1-4GlcNAcb1-3Galb1-4GlcNAcb1-3Galb1-4GlcNAcb1-2Mana1-3)Manb1-4GlcNAcb1-4GlcNAcb-Sp12	305.185	9.23891	3.02732
115	Gala1-3Galb1-3GlcNAcb-Sp0	3.68438	4.82928	131.075		569	Galb1-4GlcNAcb1-3Galb1-4GlcNAcb1-3Galb1-4GlcNAcb1-3Galb1-4GlcNAcb1-3Galb1-4GlcNAcb1-3Galb1-4GlcNAcb1-2Mana1-6(Galb1-4GlcNAcb1-3Galb1-4GlcNAcb1-3Galb1-4GlcNAcb1-3Galb1-4GlcNAcb1-3Galb1-4GlcNAcb1-3Galb1-4GlcNAcb1-2Mana1-3)Manb1-4GlcNAcb1-4GlcNAcb-Sp25	288.251	17.3881	6.0323
116	Gala1-3Galb1-4GlcNAcb-Sp8	2.152	3.70334	172.088		63	Fuca1-2Galb1-3GalNAca-Sp14	287.221	95.0066	33.0779
117	Gala1-3Galb1-4Glcb-Sp0	6.10478	5.47432	89.6728		582	Galb1-4GlcNAcb1-3Galb1-4GlcNAcb1-3Galb1-4GlcNAcb1-3Galb1-4GlcNAcb1-3Galb1-4GlcNAcb1-2Mana1-6(Galb1-4GlcNAcb1-3Galb1-4GlcNAcb1-3Galb1-4GlcNAcb1-3Galb1-4GlcNAcb1-3Galb1-4GlcNAcb1-2Mana1-3)Manb1-4GlcNAcb1-4(Fuca1-6)GlcNAcb-Sp19	281.221	50.6896	18.0248
118	Gala1-3Galb1-4Glc-Sp10	6.35017	5.99106	94.3449		589	Galb1-4GlcNAcb1-3Galb1-4GlcNAcb1-3Galb1-4GlcNAcb1-3Galb1-4GlcNAcb1-3Galb1-4GlcNAcb1-6(Galb1-4GlcNAcb1-3Galb1-4GlcNAcb1-3Galb1-4GlcNAcb1-3Galb1-4GlcNAcb1-3Galb1-4GlcNAb1-2)Mana1-6(Galb1-4GlcNAcb1-3Galb1-4GlcNAcb1-3Galb1-4GlcNAcb1-3Galb1-4GlcNAcb1-3Galb1-4GlcNAcb1-2Mana1-3)Manb1-4GlcNAcb1-4(Fuca1-6)GlcNAcb-Sp24	271.781	33.3081	12.2555
119	Gala1-3Galb-Sp8	6.69872	5.84916	87.3175		366	Fuca1-4(Galb1-3)GlcNAcb1-2Mana1-6(Fuca1-4(Galb1-3)GlcNAcb1-2Mana1-3)Manb1-4GlcNAcb1-4(Fuca1-6)GlcNAcb-Sp22	252.423	33.0841	13.1066
120	Gala1-4(Fuca1-2)Galb1-4GlcNAcb-Sp8	-0.597425	3.19461	-534.73		177	GlcNAcb1-6(GlcNAcb1-3)GalNAca-Sp8	238.525	83.7999	35.1325
121	Gala1-4Galb1-4GlcNAcb-Sp0	20.0389	2.93762	14.6596		549	Galb1-4GlcNAcb1-3Galb1-4GlcNAcb1-3Galb1-4GlcNAcb1-2Mana1-6(Galb1-4GlcNAcb1-3Galb1-4GlcNAcb1-3Galb1-4GlcNAcb1-2Mana1-3)Manb1-4GlcNAcb1-4GlcNAcb-Sp24	225.448	53.1121	23.5585
122	Gala1-4Galb1-4GlcNAcb-Sp8	13.2974	10.0959	75.9241		477	Galb1-3GlcNAcb1-2Mana1-6(GlcNAcb1-4)(Galb1-3GlcNAcb1-2Mana1-3)Manb1-4GlcNAcb1-4GlcNAcb-Sp21	225.145	20.0124	8.88865
123	Gala1-4Galb1-4Glcb-Sp0	20.0819	11.4385	56.9593		606	Neu5Aca2-6Galb1-4GlcNAcb1-3Galb1-4GlcNAcb1-6(Neu5Aca2-6Galb1-4GlcNAcb1-3Galb1-4GlcNAcb1-3)GalNAca-Sp14	218.012	41.7993	19.1729
124	Gala1-4GlcNAcb-Sp8	-0.422375	2.28119	-540.087		216	Mana1-6(Mana1-3)Mana1-6(Mana1-2Mana1-3)Manb1-4GlcNAcb1-4GlcNAcb-Sp12	215.112	49.5754	23.0463
125	Gala1-6Glcb-Sp8	11.9291	6.75363	56.6146		592	Galb1-4GlcNAcb1-3Galb1-4GlcNAcb1-6(Galb1-4GlcNAcb1-3Galb1-4GlcNAcb1-3)GalNAca-Sp14	203.132	24.312	11.9686
126	Galb1-2Galb-Sp8	17.4197	10.6183	60.956		18	GlcN(Gc)b-Sp8	202.171	51.5011	25.474
127	Galb1-3(Fuca1-4)GlcNAcb1-3Galb1-4(Fuca1-3)GlcNAcb-Sp0	13.2956	5.28255	39.7316		447	Fuca1-2Galb1-4(Fuca1-3)GlcNAcb1-2Mana1-6(Fuca1-2Galb1-4(Fuca1-3)GlcNAcb1-4(Fuca1-2Galb1-4(Fuca1-3)GlcNAcb1-2)Mana1-3)Manb1-4GlcNAcb1-4GlcNAcb-Sp12	199.643	26.0195	13.033
128	Galb1-3GlcNAcb1-3Galb1-4(Fuca1-3)GlcNAcb-Sp0	3.66625	4.53368	123.66		566	Galb1-4GlcNAcb1-3Galb1-4GlcNAcb1-3Galb1-4GlcNAcb1-3Galb1-4GlcNAcb1-3Galb1-4GlcNAcb1-2Mana1-6(Galb1-4GlcNAcb1-3Galb1-4GlcNAcb1-3Galb1-4GlcNAcb1-3Galb1-4GlcNAcb1-3Galb1-4GlcNAcb1-2Mana1-3)Manb1-4GlcNAcb1-4GlcNAcb-Sp25	195.884	51.2527	26.1648
129	Galb1-3(Fuca1-4)GlcNAc-Sp0	15.7682	10.229	64.8715		583	Galb1-4GlcNAcb1-3Galb1-4GlcNAcb1-6(Galb1-4GlcNAcb1-3Galb1-4GlcNAb1-2)Mana1-6(Galb1-4GlcNAcb1-3Galb1-4GlcNAcb1-2Mana1-3)Manb1-4GlcNAcb1-4(Fuca1-6)GlcNAcb-Sp24	189.872	42.5512	22.4105
130	Galb1-3(Fuca1-4)GlcNAc-Sp8	8.91928	3.20734	35.9597		604	Neu5Aca2-3Galb1-4GlcNAcb1-3Galb1-4GlcNAcb1-2Mana1-6(Neu5Aca2-3Galb1-4GlcNAcb1-3Galb1-4GlcNAcb1-2Mana1-3)Manb1-4GlcNAcb1-4GlcNAcb-Sp12	187.137	36.9682	19.7546
131	Fuca1-4(Galb1-3)GlcNAcb-Sp8	8.11382	4.19475	51.6987		545	Fuca1-2Galb1-4GlcNAcb1-3Galb1-4GlcNAcb1-2Mana1-6(Fuca1-2Galb1-4GlcNAcb1-3Galb1-4GlcNAcb1-2Mana1-3)Manb1-4GlcNAcb1-4GlcNAcb-Sp24	183.811	112.353	61.1241
132	Galb1-4GlcNAcb1-6GalNAca-Sp8	14.7181	11.5238	78.2968		300	Neu5Aca2-3Galb1-4(Fuca1-3)GlcNAcb1-6(Galb1-3)GalNAca-Sp14	179.909	13.5368	7.52422
133	Galb1-4GlcNAcb1-6GalNAc-Sp14	45.1194	11.5806	25.6666		450	Fuca1-2Galb1-4GlcNAcb1-6(Fuca1-2Galb1-4GlcNAcb1-3)GalNAc-Sp14	179.395	53.7325	29.9521
134	GlcNAcb1-6(Galb1-3)GalNAca-Sp8	37860	2197.59	5.8045		241	Neu5Aca2-3Galb1-3(Fuca1-4)GlcNAcb1-3Galb1-4(Fuca1-3)GlcNAcb-Sp0	160.682	29.9013	18.609
135	GlcNAcb1-6(Galb1-3)GalNAca-Sp14	29925.9	1115.21	3.72658		143	Galb1-3GalNAcb-Sp8	155.127	22.8365	14.7212
136	Neu5Aca2-6(Galb1-3)GalNAca-Sp8	373.886	199.319	53.31		561	Gala1-3Galb1-4GlcNAcb1-2Mana1-6(Gala1-3Galb1-4GlcNAcb1-2Mana1-3)Manb1-4GlcNAcb1-4GlcNAc-Sp24	151.655	48.9762	32.2945
137	Neu5Aca2-6(Galb1-3)GalNAca-Sp14	13549.9	617.036	4.55379		551	Galb1-4GlcNAcb1-3Galb1-4GlcNAcb1-3Galb1-4GlcNAcb1-3Galb1-4GlcNAcb1-2Mana1-6(Galb1-4GlcNAcb1-3Galb1-4GlcNAcb1-3Galb1-4GlcNAcb1-3Galb1-4GlcNAcb1-2Mana1-3)Manb1-4GlcNAcb1-4GlcNAcb-Sp25	151.484	26.371	17.4084
138	Neu5Acb2-6(Galb1-3)GalNAca-Sp8	3149.68	1563.84	49.6508		417	Fuca1-2Galb1-4(Fuca1-3)GlcNAcb1-3GalNAca-Sp14	145.768	39.6318	27.1883
139	Neu5Aca2-6(Galb1-3)GlcNAcb1-4Galb1-4Glcb-Sp10	2.425	6.7824	279.687		363	Fuca1-2Galb1-4(Fuca1-3)GlcNAcb1-2Mana1-6(Fuca1-2Galb1-4(Fuca1-3)GlcNAcb1-2Mana1-3)Manb1-4GlcNAcb1-4GlcNAb-Sp20	137.449	34.8352	25.3441
140	Galb1-3GalNAca-Sp8	38016.7	1243.57	3.27113		58	Neu5Aca2-6Galb1-4GlcNAcb1-2Mana1-6(Neu5Aca2-6Galb1-4GlcNAcb1-2Mana1-3)Manb1-4GlcNAcb1-4GlcNAcb-Sp24	135.483	48.0133	35.4386
141	Galb1-3GalNAca-Sp14	26087.2	150.584	0.577231		585	Galb1-4GlcNAcb1-3Galb1-4GlcNAcb1-3Galb1-4GlcNAcb1-6(Galb1-4GlcNAcb1-3Galb1-4GlcNAcb1-3Galb1-4GlcNAb1-2)Mana1-6(Galb1-4GlcNAcb1-3Galb1-4GlcNAcb1-3Galb1-4GlcNAcb1-2Mana1-3)Manb1-4GlcNAcb1-4(Fuca1-6)GlcNAcb-Sp24	124.305	14.6392	11.7768
142	Galb1-3GalNAca-Sp16	20091.2	3480.52	17.3236		552	Galb1-3GlcNAcb1-3Galb1-4GlcNAcb1-2Mana1-6(Galb1-3GlcNAcb1-3Galb1-4GlcNAcb1-2Mana1-3)Manb1-4GlcNAcb1-4GlcNAc-Sp25	122.133	17.3028	14.1671
143	Galb1-3GalNAcb-Sp8	155.127	22.8365	14.7212		587	Galb1-4GlcNAcb1-3Galb1-4GlcNAcb1-3Galb1-4GlcNAcb1-3Galb1-4GlcNAcb1-6(Galb1-4GlcNAcb1-3Galb1-4GlcNAcb1-3Galb1-4GlcNAcb1-3Galb1-4GlcNAb1-2)Mana1-6(Galb1-4GlcNAcb1-3Galb1-4GlcNAcb1-3Galb1-4GlcNAcb1-3Galb1-4GlcNAcb1-2Mana1-3)Manb1-4GlcNAcb1-4(Fuca1-6)GlcNAcb-Sp24	121.355	18.731	15.4348
144	Galb1-3GalNAcb1-3Gala1-4Galb1-4Glcb-Sp0	9.29948	2.67047	28.7163		474	Fuca1-2Galb1-3(Fuca1-4)GlcNAcb1-2Mana1-6(Fuca1-2Galb1-3(Fuca1-4)GlcNAcb1-2Mana1-3)Manb1-4GlcNAcb1-4(Fuca1-6)GlcNAcb1-4(Fuca1-6)GlcNAcb-Sp19	117.055	13.7468	11.7439
145	Galb1-3GalNAcb1-4(Neu5Aca2-3)Galb1-4Glcb-Sp0	2.21098	3.69065	166.924		78	Fuca1-2Galb1-4Glcb-Sp0	112.14	33.3469	29.7369
146	Galb1-3GalNAcb1-4Galb1-4Glcb-Sp8	21.8965	12.7717	58.3277		237	Neu5Aca2-3GalNAca-Sp8	111.475	13.4808	12.0932
147	Galb1-3Galb-Sp8	2.93268	2.74942	93.7513		258	Neu5Aca2-3Galb1-4(Fuca1-3)GlcNAcb1-3Galb1-4GlcNAcb-Sp8	109.444	13.8558	12.6601
148	Galb1-3GlcNAcb1-3Galb1-4GlcNAcb-Sp0	5.68548	6.48558	114.073		580	Galb1-4GlcNAcb1-3Galb1-4GlcNAcb1-3Galb1-4GlcNAcb1-3Galb1-4GlcNAcb1-2Mana1-6(Galb1-4GlcNAcb1-3Galb1-4GlcNAcb1-3Galb1-4GlcNAcb1-3Galb1-4GlcNAcb1-2Mana1-3)Manb1-4GlcNAcb1-4(Fuca1-6)GlcNAcb-Sp24	104.901	14.5803	13.899
149	Galb1-3GlcNAcb1-3Galb1-4Glcb-Sp10	13.1628	16.1356	122.584		352	Mana1-6(Galb1-4GlcNAcb1-2Mana1-3)Manb1-4GlcNAcb1-4GlcNAcb-Sp12	104.862	13.8319	13.1906
150	Galb1-3GlcNAcb-Sp0	2.99422	2.67871	89.4627		473	Fuca1-2Galb1-4(Fuca1-3)GlcNAcb1-2Mana1-6(Fuca1-2Galb1-4(Fuca1-3)GlcNAcb1-2Mana1-3)Manb1-4GlcNAcb1-4(Fuca1-6)GlcNAcb-Sp24	103.041	27.0534	26.255
151	Galb1-3GlcNAcb-Sp8	21.2834	20.6662	97.1		332	Neu5Aca2-3Galb1-3(Fuca1-4)GlcNAcb1-3Galb1-3(Fuca1-4)GlcNAcb-Sp0	101.849	7.7004	7.5606
152	Galb1-4(Fuca1-3)GlcNAcb-Sp0	11.1929	7.07857	63.2414		506	Fuca1-2Galb1-3GlcNAcb1-6(Fuca1-2Galb1-3GlcNAcb1-3)GalNAca-Sp14	100.931	15.3126	15.1714
153	Galb1-4(Fuca1-3)GlcNAcb-Sp8	7.35955	11.473	155.892		576	Galb1-4GlcNAcb1-3Galb1-4GlcNAcb1-2Mana1-6(Galb1-4GlcNAcb1-3Galb1-4GlcNAcb1-2Mana1-3)Manb1-4GlcNAcb1-4(Fuca1-6)GlcNAcb-Sp24	98.4963	34.7813	35.3123
154	Galb1-4(Fuca1-3)GlcNAcb1-3Galb1-4(Fuca1-3)GlcNAcb-Sp0	24.1512	7.64619	31.6596		20	Galb1-4GlcNAcb1-6(Galb1-4GlcNAcb1-3)GalNAc-Sp14	97.6512	10.6475	10.9036
155	Galb1-4(Fuca1-3)GlcNAcb1-3Galb1-4(Fuca1-3)GlcNAcb1-3Galb1-4(Fuca1-3)GlcNAcb-Sp0	1.3923	8.16958	586.769		393	GalNAcb1-4(Neu5Aca2-3)Galb1-4GlcNAcb1-3GalNAca-Sp14	96.6009	28.2314	29.2248
156	Galb1-4(6S)Glcb-Sp0	-3.20675	1.06416	-33.1851		376	Fuca1-4(Fuca1-2Galb1-3)GlcNAcb1-2Mana1-3(Fuca1-4(Fuca1-2Galb1-3)GlcNAcb1-2Mana1-3)Manb1-4GlcNAcb1-4GlcNAcb-Sp19	91.5894	9.40441	10.268
157	Galb1-4(6S)Glcb-Sp8	16.6804	2.4528	14.7046		415	GalNAca1-3(Fuca1-2)Galb1-4GlcNAcb1-3GalNAca-Sp14	90.9322	10.1065	11.1143
158	Galb1-4GalNAca1-3(Fuca1-2)Galb1-4GlcNAcb-Sp8	2.76125	5.69618	206.29		17	GlcNAcb-Sp8	90.792	37.658	41.4772
159	Galb1-4GalNAcb1-3(Fuca1-2)Galb1-4GlcNAcb-Sp8	3.0964	4.83728	156.223		597	Neu5Aca2-3Galb1-4GlcNAcb1-3Galb1-4GlcNAcb1-6(Neu5Aca2-3Galb1-4GlcNAcb1-3Galb1-4GlcNAcb1-3)GalNAca-Sp14	88.2802	10.6223	12.0325
160	Galb1-4GlcNAcb1-3GalNAca-Sp8	7.51187	3.4288	45.6451		103	Gala1-3(Fuca1-2)Galb1-3GlcNAcb-Sp8	87.2825	4.18774	4.79791
161	Galb1-4GlcNAcb1-3GalNAc-Sp14	15.4819	4.01011	25.9019		498	Fuca1-2(6S)Galb1-3GlcNAcb-Sp0	84.4539	10.5511	12.4933
162	Galb1-4GlcNAcb1-3Galb1-4(Fuca1-3)GlcNAcb1-3Galb1-4(Fuca1-3)GlcNAcb-Sp0	42.9955	6.69514	15.5717		104	Gala1-3(Fuca1-2)Galb1-4(Fuca1-3)GlcNAcb-Sp0	84.4032	11.926	14.1298
163	Galb1-4GlcNAcb1-3Galb1-4GlcNAcb1-3Galb1-4GlcNAcb-Sp0	-1.64082	3.10883	-189.468		543	Galb1-4GlcNAcb1-3Galb1-4GlcNAcb1-2Mana1-6(Galb1-4GlcNAcb1-3Galb1-4GlcNAcb1-2Mana1-3)Manb1-4GlcNAcb1-4GlcNAcb-Sp24	82.8244	20.0894	24.2554
164	Galb1-4GlcNAcb1-3Galb1-4GlcNAcb-Sp0	-2.0201	3.54899	-175.684		448	Galb1-4(Fuca1-3)GlcNAcb1-6GalNAc-Sp14	81.0918	9.66748	11.9217
165	Galb1-4GlcNAcb1-3Galb1-4Glcb-Sp0	6.78415	1.95267	28.7828		396	Gala1-3Galb1-3(Fuca1-4)GlcNAcb1-2Mana1-6(Gala1-3Galb1-3(Fuca1-4)GlcNAcb1-2Mana1-3)Manb1-4GlcNAcb1-4GlcNAc-Sp19	80.7303	9.87091	12.227
166	Galb1-4GlcNAcb1-3Galb1-4Glcb-Sp8	-2.4979	4.72733	-189.252		264	Neu5Aca2-3Galb1-4Glcb-Sp0	76.7528	7.74214	10.0871
167	Galb1-4GlcNAcb1-6(Galb1-3)GalNAca-Sp8	40693.8	1329.37	3.26677		578	Galb1-4GlcNAcb1-3Galb1-4GlcNAcb1-3Galb1-4GlcNAcb1-2Mana1-6(Galb1-4GlcNAcb1-3Galb1-4GlcNAcb1-3Galb1-4GlcNAcb1-2Mana1-3)Manb1-4GlcNAcb1-4(Fuca1-6)GlcNAcb-Sp24	75.7351	10.0724	13.2995
168	Galb1-4GlcNAcb1-6(Galb1-3)GalNAc-Sp14	29704.4	1107.42	3.72814		357	KDNa2-3Galb1-4(Fuca1-3)GlcNAc-Sp0	70.3133	36.5761	52.0188
169	Galb1-4GlcNAcb-Sp0	12.1434	2.23119	18.3737		329	Neu5,9Ac2a2-3Galb1-4GlcNAcb-Sp0	69.0602	10.5552	15.284
170	Galb1-4GlcNAcb-Sp8	1.50333	2.96973	197.544		395	Gala1-3Galb1-3GlcNAcb1-2Mana1-6(Gala1-3Galb1-3GlcNAcb1-2Mana1-3)Manb1-4GlcNAcb1-4GlcNAc-Sp19	67.7762	11.3116	16.6896
171	Galb1-4GlcNAcb-Sp23	3.4614	1.85331	53.5423		609	Neu5Aca2-6Galb1-4GlcNAcb1-3Galb1-4GlcNAcb1-2Mana1-6(Neu5Aca2-6Galb1-4GlcNAcb1-3Galb1-4GlcNAcb1-2Mana1-3)Manb1-4GlcNAcb1-4GlcNAcb-Sp12	67.6228	10.618	15.7019
172	Galb1-4Glcb-Sp0	14.1761	6.78828	47.8852		356	(6S)GlcNAcb1-3Galb1-4GlcNAcb-Sp0	65.8237	111.291	169.074
173	Galb1-4Glcb-Sp8	4.4992	3.82166	84.9408		482	Neu5Aca2-6Galb1-4 GlcNAcb1-6(Neu5Aca2-6Galb1-4GlcNAcb1-3)GalNAca-Sp14	64.2837	14.3839	22.3757
174	GlcNAca1-3Galb1-4GlcNAcb-Sp8	54924.8	3166.36	5.76489		324	Neu5Gcb2-6Galb1-4GlcNAc-Sp8	63.615	17.5052	27.5173
175	GlcNAca1-6Galb1-4GlcNAcb-Sp8	18900	6315.93	33.4176		475	Neu5Aca2-3Galb1-3GlcNAcb1-6(Neu5Aca2-3Galb1-4GlcNAcb1-2)Mana1-6(Neu5Aca2-3Galb1-3GlcNAcb1-2Mana1-3)Manb1-4GlcNAcb1-4GlcNAcb-Sp19	63.0464	7.99668	12.6838
176	GlcNAcb1-2Galb1-3GalNAca-Sp8	11.9851	5.08125	42.3964		380	GalNAcb1-4GlcNAcb1-2Mana1-6(GalNAcb1-4GlcNAcb1-2Mana1-3)Manb1-4GlcNAcb1-4GlcNAc-Sp12	63.0085	18.5404	29.4252
177	GlcNAcb1-6(GlcNAcb1-3)GalNAca-Sp8	238.525	83.7999	35.1325		227	GalNAcb1-4(Neu5Aca2-8Neu5Aca2-8Neu5Aca2-3)Galb1-4Glcb-Sp0	61.6777	7.63597	12.3805
178	GlcNAcb1-6(GlcNAcb1-3)GalNAca-Sp14	8.64712	1.64138	18.9818		373	Gala1-3Galb1-4(Fuca1-3)GlcNAcb1-2Mana1-6(Gala1-3Galb1-4(Fuca1-3)GlcNAcb1-2Mana1-3)Manb1-4GlcNAcb1-4GlcNAcb-Sp20	61.3033	11.2523	18.3551
179	GlcNAcb1-6(GlcNAcb1-3)Galb1-4GlcNAcb-Sp8	21212.4	757.831	3.57259		414	Gala1-3(Fuca1-2)Galb1-4GlcNAcb1-3GalNAca-Sp14	60.2907	18.3845	30.493
180	GlcNAcb1-3GalNAca-Sp8	3258.54	277.493	8.51587		405	Gala1-4Galb1-4GlcNAcb1-2Mana1-6(Gala1-4Galb1-4GlcNAcb1-2Mana1-3)Manb1-4GlcNAcb1-4GlcNAcb-Sp24	59.6575	26.0545	43.6735
181	GlcNAcb1-3GalNAca-Sp14	1180.16	294.066	24.9176		425	GalNAca1-3(Fuca1-2)Galb1-3GlcNAcb1-3GalNAc-Sp14	59.1047	22.3148	37.7546
182	GlcNAcb1-3Galb-Sp8	24.0698	6.76817	28.1189		337	GalNAca1-3(Fuca1-2)Galb1-4GlcNAcb1-3Galb1-4GlcNAcb1-3Galb1-4GlcNAcb-Sp0	58.009	17.3635	29.9324
183	GlcNAcb1-3Galb1-4GlcNAcb-Sp0	21519.3	4606.36	21.4057		254	Neu5Aca2-3Galb1-4(Fuca1-3)GlcNAcb1-3Galb1-4(Fuca1-3)GlcNAcb1-3Galb1-4(Fuca1-3)GlcNAcb-Sp0	57.2758	3.22285	5.6269
184	GlcNAcb1-3Galb1-4GlcNAcb-Sp8	8504.31	6933.71	81.5317		250	Neu5Aca2-3Galb1-3GlcNAcb-Sp0	57.0352	10.6059	18.5953
185	GlcNAcb1-3Galb1-4GlcNAcb1-3Galb1-4GlcNAcb-Sp0	27335.7	2881.72	10.542		427	Fuca1-2Galb1-3GlcNAcb1-2Mana1-6(Fuca1-2Galb1-3GlcNAcb1-2Mana1-3)Manb1-4GlcNAcb1-4(Fuca1-6)GlcNAcb-Sp22	55.6156	29.4692	52.9873
186	GlcNAcb1-3Galb1-4Glcb-Sp0	1950.82	738.655	37.8639		24	(3S)Galb1-4(Fuca1-3)(6S)Glc-Sp0	53.0401	8.94047	16.8561
187	GlcNAcb1-4-MDPLys	1.06937	0.411325	38.464		291	Galb1-4(Fuca1-3)(6S)GlcNAcb-Sp0	51.8542	16.5048	31.8294
188	GlcNAcb1-6(GlcNAcb1-4)GalNAca-Sp8	7.25925	1.39841	19.2639		481	Neu5Aca2-6Galb1-4GlcNAcb1-6GalNAca-Sp14	49.737	19.6504	39.5086
189	GlcNAcb1-4Galb1-4GlcNAcb-Sp8	-2.84265	4.44799	-156.473		451	Gala1-3(Fuca1-2)Galb1-4GlcNAcb1-6(Gala1-3(Fuca1-2)Galb1-4GlcNAcb1-3)GalNAc-Sp14	49.5036	22.9793	46.4193
190	GlcNAcb1-4GlcNAcb1-4GlcNAcb1-4GlcNAcb1-4GlcNAcb1-4GlcNAcb1-Sp8	3053.16	525.755	17.22		239	Neu5Aca2-3Galb1-3(6S)GlcNAc-Sp8	48.0851	8.13191	16.9115
191	GlcNAcb1-4GlcNAcb1-4GlcNAcb1-4GlcNAcb1-4GlcNAcb1-Sp8	19953.4	6464.01	32.3956		544	Neu5Gca2-3Galb1-4GlcNAcb1-3Galb1-4GlcNAcb1-2Mana1-6(Neu5Gca2-3Galb1-4GlcNAcb1-3Galb1-4GlcNAcb1-2Mana1-3)Manb1-4GlcNAcb1-4GlcNAcb-Sp24	47.5518	9.49483	19.9673
192	GlcNAcb1-4GlcNAcb1-4GlcNAcb-Sp8	25230.8	3469.32	13.7504		525	Galb1-3GlcNAcb1-2Mana-Sp0	45.4658	9.13246	20.0864
193	GlcNAcb1-6GalNAca-Sp8	14402.6	258.27	1.79321		84	GalNAca1-3(Fuca1-2)Galb1-4(Fuca1-3)GlcNAcb-Sp0	45.3054	16.0563	35.4402
194	GlcNAcb1-6GalNAca-Sp14	3196.8	945.138	29.5651		50	Mana1-6(Mana1-3)Manb1-4GlcNAcb1-4GlcNAcb-Sp12	45.1663	10.1298	22.4279
195	GlcNAcb1-6Galb1-4GlcNAcb-Sp8	28017.2	429.949	1.53459		133	Galb1-4GlcNAcb1-6GalNAc-Sp14	45.1194	11.5806	25.6666
196	Glca1-4Glcb-Sp8	13.5898	11.4777	84.458		162	Galb1-4GlcNAcb1-3Galb1-4(Fuca1-3)GlcNAcb1-3Galb1-4(Fuca1-3)GlcNAcb-Sp0	42.9955	6.69514	15.5717
197	Glca1-4Glca-Sp8	-0.649675	4.14744	-638.387		365	Galb1-4GlcNAcb1-2Mana1-6(Mana1-3)Manb1-4GlcNAcb1-4GlcNAcb-Sp12	41.8771	22.0072	52.5518
198	Glca1-6Glca1-6Glcb-Sp8	10.981	4.44197	40.4513		401	Fuca1-2Galb1-4GlcNAcb1-3GalNAca-Sp14	41.6773	23.2302	55.7384
199	Glcb1-4Glcb-Sp8	10.3713	6.73978	64.9848		203	GlcAb-Sp8	40.8038	3.01524	7.38962
200	Glcb1-6Glcb-Sp8	8.68898	3.31936	38.202		495	Fuca1-2Galb1-4GlcNAcb1-6GalNAca-Sp14	39.6477	11.4098	28.7781
201	G-ol-Sp8	4.86138	2.3847	49.054		271	Neu5Aca2-6Galb1-4GlcNAcb1-3Galb1-4(Fuca1-3)GlcNAcb1-3Galb1-4(Fuca1-3)GlcNAcb-Sp0	39.3114	11.6428	29.6169
202	GlcAa-Sp8	6.1579	8.38602	136.183		354	Galb1-4GlcNAcb1-2Mana1-6(Galb1-4GlcNAcb1-2Mana1-3)Manb1-4GlcNAcb1-4(Fuca1-6)GlcNAcb-Sp22	38.8743	9.99584	25.7132
203	GlcAb-Sp8	40.8038	3.01524	7.38962		213	Mana1-2Mana1-6(Mana1-2Mana1-3)Mana1-6(Mana1-2Mana1-2Mana1-3)Manb1-4GlcNAcb1-4GlcNAcb-Sp12	38.463	24.4896	63.6706
204	GlcAb1-3Galb-Sp8	7.84115	4.85658	61.937		325	Galb1-3GlcNAcb1-2Mana1-6(Galb1-3GlcNAcb1-2Mana1-3)Manb1-4GlcNAcb1-4GlcNAcb-Sp19	37.5615	14.2647	37.977
205	GlcAb1-6Galb-Sp8	6.01728	4.0833	67.8596		486	Galb1-4GlcNAcb1-6(Galb1-4GlcNAcb1-2)Mana1-6(Galb1-4GlcNAcb1-2Mana1-3)Manb1-4GlcNAcb1-4(Fuca1-6)GlcNAcb-Sp24	36.6603	16.3054	44.4771
206	KDNa2-3Galb1-3GlcNAcb-Sp0	6.29518	4.60807	73.2		492	Neu5Aca2-3Galb1-3GlcNAcb1-6GalNAca-Sp14	35.8935	7.47441	20.8238
207	KDNa2-3Galb1-4GlcNAcb-Sp0	2.81632	7.90352	280.632		355	Galb1-3GlcNAcb1-2Mana1-6(Galb1-3GlcNAcb1-2Mana1-3)Manb1-4GlcNAcb1-4(Fuca1-6)GlcNAcb-Sp22	35.6015	10.8068	30.3551
208	Mana1-2Mana1-2Mana1-3Mana-Sp9	9.42633	7.19745	76.3548		458	GalNAca1-3(Fuca1-2)Galb1-3GlcNAcb1-2Mana1-6(GalNAca1-3(Fuca1-2)Galb1-3GlcNAcb1-2Mana1-3)Manb1-4GlcNAcb1-4(Fuca1-6)GlcNAcb-Sp22	35.543	7.5148	21.1428
209	Mana1-2Mana1-6(Mana1-2Mana1-3)Mana-Sp9	16.9039	5.69573	33.6948		446	Fuca1-2Galb1-4 GlcNAcb1-2Mana1-6(Fuca1-2Galb1-4GlcNAcb1-2(Fuca1-2Galb1-4GlcNAcb1-4)Mana1-3)Manb1-4GlcNAcb1-4GlcNAcb-Sp12	34.2957	10.3775	30.259
210	Mana1-2Mana1-3Mana-Sp9	13.5028	8.1221	60.1514		364	Gala1-3Galb1-4GlcNAcb1-2Mana1-6(Gala1-3Galb1-4GlcNAcb1-2Mana1-3)Manb1-4GlcNAcb1-4GlcNAcb-Sp20	34.1441	10.8567	31.7967
211	Mana1-6(Mana1-2Mana1-3)Mana1-6(Mana1-2Mana1-3)Manb1-4GlcNAcb1-4GlcNAcb-Sp12	18.0639	7.33832	40.6243		420	Galb1-4(Fuca1-3)GlcNAcb1-2Mana1-6(Galb1-4(Fuca1-3)GlcNAcb1-2Mana1-3)Manb1-4GlcNAcb1-4(Fuca1-6)GlcNAcb-Sp22	33.0764	15.7209	47.5291
212	Mana1-2Mana1-6(Mana1-3)Mana1-6(Mana1-2Mana1-2Mana1-3)Manb1-4GlcNAcb1-4GlcNAcb-Sp12	-1.9965	4.93173	-247.019		99	GalNAcb1-4GlcNAcb-Sp0	32.3687	20.6974	63.9426
213	Mana1-2Mana1-6(Mana1-2Mana1-3)Mana1-6(Mana1-2Mana1-2Mana1-3)Manb1-4GlcNAcb1-4GlcNAcb-Sp12	38.463	24.4896	63.6706		459	Galb1-4GlcNAcb1-6(Galb1-4GlcNAcb1-2)Mana1-6(Galb1-4GlcNAcb1-2Mana1-3)Manb1-4GlcNAcb1-4GlcNAcb-Sp19	31.0641	18.5938	59.8563
214	Mana1-6(Mana1-3)Mana-Sp9	7.86622	6.90202	87.7424		593	Neu5Aca2-3Galb1-4GlcNAcb1-3Galb1-4GlcNAcb1-3GalNAca-Sp14	31.0146	12.9814	41.8558
215	Mana1-2Mana1-2Mana1-6(Mana1-3)Mana-Sp9	6.21283	9.98554	160.725		223	Fuca1-2(6S)Galb1-4(6S)Glcb-Sp0	30.8623	10.8128	35.0357
216	Mana1-6(Mana1-3)Mana1-6(Mana1-2Mana1-3)Manb1-4GlcNAcb1-4GlcNAcb-Sp12	215.112	49.5754	23.0463		113	Gala1-3GalNAcb-Sp8	29.8981	13.5222	45.2277
217	Mana1-6(Mana1-3)Mana1-6(Mana1-3)Manb1-4GlcNAcb1-4GlcNAcb-Sp12	4.9408	6.51234	131.807		443	GalNAcb1-6GalNAcb-Sp8	29.3403	12.2094	41.6131
218	Manb1-4GlcNAcb-Sp0	4.35193	2.43284	55.9025		31	(3S)Galb1-3GlcNAcb-Sp8	29.0645	7.22938	24.8736
219	Neu5Aca2-3Galb1-4GlcNAcb1-3Galb1-4(Fuca1-3)GlcNAcb-Sp0	2.4568	5.43078	221.051		107	Gala1-3(Fuca1-2)Galb1-4Glcb-Sp0	28.761	6.45687	22.45
220	(3S)Galb1-4(Fuca1-3)(6S)GlcNAcb-Sp8	22.4789	10.6669	47.4528		493	(3S)Galb1-3(Fuca1-4)GlcNAcb-Sp0	28.5373	10.5067	36.8174
221	Fuca1-2(6S)Galb1-4GlcNAcb-Sp0	10.9859	3.33536	30.3604		404	Gala1-4Galb1-3GlcNAcb1-2Mana1-6(Gala1-4Galb1-3GlcNAcb1-2Mana1-3)Manb1-4GlcNAcb1-4GlcNAcb-Sp19	28.2037	12.4253	44.0557
222	Fuca1-2Galb1-4(6S)GlcNAcb-Sp8	11.2435	9.78651	87.0417		533	Galb1-4GlcNAcb1-2 Mana1-6(Galb1-4GlcNAcb1-4)(Galb1-4GlcNAcb1-2Mana1-3)Manb1-4GlcNAcb1-4(Fuca1-6)GlcNAc-Sp21	28.1628	26.3151	93.4391
223	Fuca1-2(6S)Galb1-4(6S)Glcb-Sp0	30.8623	10.8128	35.0357		431	Fuca1-3GlcNAcb1-6(Galb1-4GlcNAcb1-3)Galb1-4Glc-Sp21	27.4442	9.69343	35.3205
224	Neu5Aca2-3Galb1-3GalNAca-Sp8	56636.1	2693.23	4.75533		7	Fuca-Sp9	27.2709	21.3091	78.1387
225	Neu5Aca2-3Galb1-3GalNAca-Sp14	20448.5	1700.92	8.31807		313	MurNAcb1-4GlcNAcb-Sp10	26.7927	10.5384	39.333
226	GalNAcb1-4(Neu5Aca2-8Neu5Aca2-8Neu5Aca2-8Neu5Aca2-3)Galb1-4Glcb-Sp0	11.8623	6.65257	56.0814		483	Neu5Aca2-6Galb1-4GlcNAcb1-2Mana1-6(Neu5Aca2-6Galb1-4GlcNAcb1-2Mana1-3)Manb1-4GlcNAcb1-4(Fuca1-6)GlcNAcb-Sp24	26.4514	7.03092	26.5805
227	GalNAcb1-4(Neu5Aca2-8Neu5Aca2-8Neu5Aca2-3)Galb1-4Glcb-Sp0	61.6777	7.63597	12.3805		456	Gala1-3(Fuca1-2)Galb1-3GlcNAcb1-2Mana1-6(Gala1-3(Fuca1-2)Galb1-3GlcNAcb1-2Mana1-3)Manb1-4GlcNAcb1-4(Fuca1-6)GlcNAcb-Sp22	26.411	7.71072	29.1951
228	Neu5Aca2-8Neu5Aca2-8Neu5Aca2-3Galb1-4Glcb-Sp0	0.448725	5.21036	1161.15		349	Neu5Aca2-6Galb1-4GlcNAcb1-2Mana1-3Manb1-4GlcNAcb1-4GlcNAc-Sp12	25.8015	21.879	84.7972
229	GalNAcb1-4(Neu5Aca2-8Neu5Aca2-3)Galb1-4Glcb-Sp0	15.2926	23.1854	151.612		418	Gala1-3(Fuca1-2)Galb1-4(Fuca1-3)GlcNAcb1-3GalNAc-Sp14	25.6015	7.74951	30.2697
230	Neu5Aca2-8Neu5Aca2-8Neu5Aca-Sp8	5.5211	11.872	215.03		361	Fuca1-2Galb1-3GlcNAcb1-2Mana1-6(Fuca1-2Galb1-3GlcNAcb1-2Mana1-3)Manb1-4GlcNAcb1-4GlcNAcb-Sp20	25.24	10.8834	43.1198
231	Neu5Aca2-3(6S)Galb1-4(Fuca1-3)GlcNAcb-Sp8	0.276425	1.57263	568.918		98	GalNAcb1-4(Fuca1-3)GlcNAcb-Sp0	24.9964	2.83989	11.3612
232	GalNAcb1-4(Neu5Aca2-3)Galb1-4GlcNAcb-Sp0	17.661	6.85574	38.8185		100	GalNAcb1-4GlcNAcb-Sp8	24.4696	7.22059	29.5084
233	GalNAcb1-4(Neu5Aca2-3)Galb1-4GlcNAcb-Sp8	19.179	9.49653	49.5152		54	Galb1-4GlcNAcb1-2Mana1-6(Galb1-4GlcNAcb1-2Mana1-3)Manb1-4GlcNAcb1-4GlcNAcb-Sp12	24.3813	13.3352	54.6945
234	GalNAcb1-4(Neu5Aca2-3)Galb1-4Glcb-Sp0	2.7402	6.67865	243.729		154	Galb1-4(Fuca1-3)GlcNAcb1-3Galb1-4(Fuca1-3)GlcNAcb-Sp0	24.1512	7.64619	31.6596
235	Neu5Aca2-3Galb1-3GalNAcb1-4(Neu5Aca2-3)Galb1-4Glcb-Sp0	2.80305	4.11227	146.707		182	GlcNAcb1-3Galb-Sp8	24.0698	6.76817	28.1189
236	Neu5Aca2-6(Neu5Aca2-3)GalNAca-Sp8	-1.25152	3.34616	-267.366		400	Neu5Aca2-3Galb1-3GlcNAcb1-3GalNAca-Sp14	24.0256	5.13483	21.3723
237	Neu5Aca2-3GalNAca-Sp8	111.475	13.4808	12.0932		359	KDNa2-3Galb1-4Glc-Sp0	23.7792	12.9209	54.3372
238	Neu5Aca2-3GalNAcb1-4GlcNAcb-Sp0	2.47837	2.80433	113.152		491	Galb1-3(Fuca1-4)GlcNAcb1-6GalNAca-Sp14	23.7162	12.0234	50.6971
239	Neu5Aca2-3Galb1-3(6S)GlcNAc-Sp8	48.0851	8.13191	16.9115		292	Galb1-4(Fuca1-3)(6S)Glcb-Sp0	23.3567	6.56647	28.1139
240	Neu5Aca2-3Galb1-3(Fuca1-4)GlcNAcb-Sp8	7.34905	5.49	74.7035		411	Galb1-4GlcNAcb1-6(Neu5Aca2-6Galb1-3GlcNAcb1-3)Galb1-4Glc-Sp21	23.2034	10.6544	45.9174
241	Neu5Aca2-3Galb1-3(Fuca1-4)GlcNAcb1-3Galb1-4(Fuca1-3)GlcNAcb-Sp0	160.682	29.9013	18.609		71	Fuca1-2Galb1-4(Fuca1-3)GlcNAcb1-3Galb1-4(Fuca1-3)GlcNAcb1-3Galb1-4(Fuca1-3)GlcNAcb-Sp0	22.8592	9.45766	41.3735
242	Neu5Aca2-3Galb1-4(Neu5Aca2-3Galb1-3)GlcNAcb-Sp8	4.80645	3.59506	74.7967		56	Neu5Aca2-6Galb1-4GlcNAcb1-2Mana1-6(Neu5Aca2-6Galb1-4GlcNAcb1-2Mana1-3)Manb1-4GlcNAcb1-4GlcNAcb-Sp13	22.8021	7.09221	31.1033
243	Neu5Aca2-3Galb1-3(6S)GalNAca-Sp8	59831.9	1388.11	2.32001		220	(3S)Galb1-4(Fuca1-3)(6S)GlcNAcb-Sp8	22.4789	10.6669	47.4528
244	Neu5Aca2-6(Neu5Aca2-3Galb1-3)GalNAca-Sp8	19264.9	1500.81	7.79035		384	Galb1-4(Fuca1-3)GlcNAcb1-6(Galb1-3GlcNAcb1-3)Galb1-4Glc-Sp21	22.239	4.08732	18.3791
245	Neu5Aca2-6(Neu5Aca2-3Galb1-3)GalNAca-Sp14	3014.95	157.158	5.21263		455	GalNAca1-3(Fuca1-2)Galb1-4GlcNAcb1-2Mana1-6(GalNAca1-3(Fuca1-2)Galb1-4GlcNAcb1-2Mana1-3)Manb1-4GlcNAcb1-4(Fuca1-6)GlcNAcb-Sp22	22.0996	6.4712	29.282
246	Neu5Aca2-3Galb-Sp8	10.9481	7.54458	68.912		146	Galb1-3GalNAcb1-4Galb1-4Glcb-Sp8	21.8965	12.7717	58.3277
247	Neu5Aca2-3Galb1-3GalNAcb1-3Gala1-4Galb1-4Glcb-Sp0	10.4052	4.50997	43.3433		374	GalNAca1-3(Fuca1-2)Galb1-3GlcNAcb1-2Mana1-6(GalNAca1-3(Fuca1-2)Galb1-3GlcNAcb1-2Mana1-3)Manb1-4GlcNAcb1-4GlcNAcb-Sp20	21.7573	8.20657	37.7188
248	Neu5Aca2-3Galb1-3GlcNAcb1-3Galb1-4GlcNAcb-Sp0	5.61395	7.62348	135.795		151	Galb1-3GlcNAcb-Sp8	21.2834	20.6662	97.1
249	Fuca1-2(6S)Galb1-4Glcb-Sp0	6.49997	5.92581	91.1667		452	GalNAca1-3(Fuca1-2)Galb1-4GlcNAcb1-6(GalNAca1-3(Fuca1-2)Galb1-4GlcNAcb1-3)GalNAc-Sp14	21.079	8.29009	39.3288
250	Neu5Aca2-3Galb1-3GlcNAcb-Sp0	57.0352	10.6059	18.5953		274	Neu5Aca2-6Galb1-4Glcb-Sp8	20.4471	21.4348	104.83
251	Neu5Aca2-3Galb1-3GlcNAcb-Sp8	5.75185	7.40349	128.715		429	Galb1-3GlcNAcb1-6(Galb1-3GlcNAcb1-2)Mana1-6(Galb1-3GlcNAcb1-2Mana1-3)Manb1-4GlcNAcb1-4GlcNAcb-Sp19	20.205	15.5586	77.0036
252	Neu5Aca2-3Galb1-4(6S)GlcNAcb-Sp8	8.48173	7.85116	92.5656		123	Gala1-4Galb1-4Glcb-Sp0	20.0819	11.4385	56.9593
253	Neu5Aca2-3Galb1-4(Fuca1-3)(6S)GlcNAcb-Sp8	0.090025	2.58073	2866.69		121	Gala1-4Galb1-4GlcNAcb-Sp0	20.0389	2.93762	14.6596
254	Neu5Aca2-3Galb1-4(Fuca1-3)GlcNAcb1-3Galb1-4(Fuca1-3)GlcNAcb1-3Galb1-4(Fuca1-3)GlcNAcb-Sp0	57.2758	3.22285	5.6269		611	Galb1-3GalNAcb1-4(Neu5Aca2-8Neu5Aca2-8Neu5Aca2-3)Galb1-4Glcb-Sp21	19.4736	3.2643	16.7627
255	Neu5Aca2-3Galb1-4(Fuca1-3)GlcNAcb-Sp0	2.35027	4.71142	200.463		534	Fuca1-4(Galb1-3)GlcNAcb1-2 Mana-Sp0	19.2918	13.0307	67.5454
256	Neu5Aca2-3Galb1-4(Fuca1-3)GlcNAcb-Sp8	5.3244	2.8832	54.1508		233	GalNAcb1-4(Neu5Aca2-3)Galb1-4GlcNAcb-Sp8	19.179	9.49653	49.5152
257	Neu5Aca2-3Galb1-4(Fuca1-3)GlcNAcb1-3Galb-Sp8	0.219575	4.78354	2178.55		16	GlcNAcb-Sp0	19.0953	4.81149	25.1973
258	Neu5Aca2-3Galb1-4(Fuca1-3)GlcNAcb1-3Galb1-4GlcNAcb-Sp8	109.444	13.8558	12.6601		76	Fuca1-2Galb1-4GlcNAcb-Sp0	19.0397	3.44226	18.0793
259	Neu5Aca2-3Galb1-4GlcNAcb1-3Galb1-4GlcNAcb1-3Galb1-4GlcNAcb-Sp0	4.27908	5.22495	122.105		444	(6S)Galb1-3GlcNAcb-Sp0	18.7731	4.79915	25.564
260	Neu5Aca2-3Galb1-4GlcNAcb-Sp0	3.03655	2.20638	72.6608		402	Galb1-4(Fuca1-3)GlcNAcb1-3GalNAca-Sp14	18.6206	4.75495	25.536
261	Neu5Aca2-3Galb1-4GlcNAcb-Sp8	2.7349	5.26502	192.512		97	GalNAcb1-3Gala1-4Galb1-4GlcNAcb-Sp0	18.5293	15.5743	84.052
262	Neu5Aca2-3Galb1-4GlcNAcb1-3Galb1-4GlcNAcb-Sp0	2.60405	8.48313	325.767		362	Fuca1-2Galb1-4GlcNAcb1-2Mana1-6(Fuca1-2Galb1-4GlcNAcb1-2Mana1-3)Manb1-4GlcNAcb1-4GlcNAcb-Sp20	18.3629	6.32367	34.4371
263	Fuca1-2Galb1-4(6S)Glcb-Sp0	9.89022	5.78604	58.5026		211	Mana1-6(Mana1-2Mana1-3)Mana1-6(Mana1-2Mana1-3)Manb1-4GlcNAcb1-4GlcNAcb-Sp12	18.0639	7.33832	40.6243
264	Neu5Aca2-3Galb1-4Glcb-Sp0	76.7528	7.74214	10.0871		371	GalNAca1-3(Fuca1-2)Galb1-4GlcNAcb1-2Mana1-6(GalNAca1-3(Fuca1-2)Galb1-4GlcNAcb1-2Mana1-3)Manb1-4GlcNAcb1-4GlcNAcb-Sp20	17.9898	26.0379	144.737
265	Neu5Aca2-3Galb1-4Glcb-Sp8	-0.355725	4.0507	-1138.72		487	Neu5Aca2-3Galb1-3GlcNAcb1-2Mana1-6(GlcNAcb1-4)(Neu5Aca2-3Galb1-3GlcNAcb1-2Mana1-3)Manb1-4GlcNAcb1-4GlcNAc-Sp21	17.9564	8.64368	48.1372
266	Neu5Aca2-6GalNAca-Sp8	2.06018	3.05978	148.52		383	Galb1-3GlcNAcb1-3Galb1-4GlcNAcb1-6(Galb1-3GlcNAcb1-3)Galb1-4Glcb-Sp0	17.8944	7.0055	39.1492
267	Neu5Aca2-6GalNAcb1-4GlcNAcb-Sp0	-0.0793	2.6358	-3323.84		293	Galb1-4(Fuca1-3)GlcNAcb1-3Galb1-3(Fuca1-4)GlcNAcb-Sp0	17.8352	5.14056	28.8226
268	Neu5Aca2-6Galb1-4(6S)GlcNAcb-Sp8	2.2501	4.28289	190.342		454	GalNAcb1-4Galb1-4Glcb-Sp0	17.7011	10.0504	56.7782
269	Neu5Aca2-6Galb1-4GlcNAcb-Sp0	8.55155	8.50106	99.4096		232	GalNAcb1-4(Neu5Aca2-3)Galb1-4GlcNAcb-Sp0	17.661	6.85574	38.8185
270	Neu5Aca2-6Galb1-4GlcNAcb-Sp8	1.29047	4.95735	384.149		505	(3S)GalNAcb1-4(Fuca1-3)GlcNAcb-Sp8	17.609	4.94695	28.0932
271	Neu5Aca2-6Galb1-4GlcNAcb1-3Galb1-4(Fuca1-3)GlcNAcb1-3Galb1-4(Fuca1-3)GlcNAcb-Sp0	39.3114	11.6428	29.6169		126	Galb1-2Galb-Sp8	17.4197	10.6183	60.956
272	Neu5Aca2-6Galb1-4GlcNAcb1-3Galb1-4GlcNAcb-Sp0	0.40805	2.10951	516.974		351	Galb1-4GlcNAcb1-2Mana1-6Manb1-4GlcNAcb1-4GlcNAc-Sp12	17.1048	8.7681	51.2612
273	Neu5Aca2-6Galb1-4Glcb-Sp0	6.21412	3.97839	64.0217		26	(3S)Galb1-4(6S)Glcb-Sp0	17.0568	9.34601	54.7935
274	Neu5Aca2-6Galb1-4Glcb-Sp8	20.4471	21.4348	104.83		209	Mana1-2Mana1-6(Mana1-2Mana1-3)Mana-Sp9	16.9039	5.69573	33.6948
275	Neu5Aca2-6Galb-Sp8	4.47128	5.79796	129.671		428	Gala1-3(Fuca1-2)Galb1-4GlcNAcb1-2Mana1-6(Gala1-3(Fuca1-2)Galb1-4GlcNAcb1-2Mana1-3)Manb1-4GlcNAcb1-4(Fuca1-6)GlcNAcb-Sp22	16.7981	3.0941	18.4194
276	Neu5Aca2-8Neu5Aca-Sp8	3.6964	8.41068	227.537		83	GalNAca1-3(Fuca1-2)Galb1-3GlcNAcb-Sp0	16.6916	6.6921	40.0925
277	Neu5Aca2-8Neu5Aca2-3Galb1-4Glcb-Sp0	-1.61538	2.58755	-160.183		157	Galb1-4(6S)Glcb-Sp8	16.6804	2.4528	14.7046
278	Galb1-3(Fuca1-4)GlcNAcb1-3Galb1-3(Fuca1-4)GlcNAcb-Sp0	15.9846	9.16041	57.3078		79	Fuca1-2Galb-Sp8	16.3377	7.21834	44.182
279	Neu5Acb2-6GalNAca-Sp8	1.15733	4.85507	419.508		478	Neu5Aca2-6Galb1-4GlcNAcb1-6(Galb1-3GlcNAcb1-3)Galb1-4Glcb-Sp21	16.3338	5.22675	31.9996
280	Neu5Acb2-6Galb1-4GlcNAcb-Sp8	3.59057	5.73139	159.623		33	(3S)Galb1-4(Fuca1-3)GlcNAc-Sp8	16.0996	11.1313	69.1407
281	Neu5Gca2-3Galb1-3(Fuca1-4)GlcNAcb-Sp0	12.4833	6.07929	48.6992		278	Galb1-3(Fuca1-4)GlcNAcb1-3Galb1-3(Fuca1-4)GlcNAcb-Sp0	15.9846	9.16041	57.3078
282	Neu5Gca2-3Galb1-3GlcNAcb-Sp0	10.3483	6.73169	65.0515		5	GalNAca-Sp15	15.8909	9.61085	60.4803
283	Neu5Gca2-3Galb1-4(Fuca1-3)GlcNAcb-Sp0	9.83125	5.37119	54.6339		535	Neu5Aca2-3Galb1-4(Fuca1-3)GlcNAcb1-2Mana-Sp0	15.8058	5.84034	36.9506
284	Neu5Gca2-3Galb1-4GlcNAcb-Sp0	7.38628	12.4053	167.951		129	Galb1-3(Fuca1-4)GlcNAc-Sp0	15.7682	10.229	64.8715
285	Neu5Gca2-3Galb1-4Glcb-Sp0	7.43843	1.34226	18.045		430	Galb1-4GlcNAcb1-6(Fuca1-2Galb1-3GlcNAcb1-3)Galb1-4Glc-Sp21	15.7621	15.5246	98.4932
286	Neu5Gca2-6GalNAca-Sp0	7.39852	1.84978	25.002		91	GalNAca1-3(Fuca1-2)Galb-Sp18	15.6003	16.8145	107.783
287	Neu5Gca2-6Galb1-4GlcNAcb-Sp0	11.9841	5.07609	42.357		72	Fuca1-2Galb1-4(Fuca1-3)GlcNAcb-Sp0	15.5356	6.41817	41.3127
288	Neu5Gca-Sp8	12.8418	6.9313	53.9746		161	Galb1-4GlcNAcb1-3GalNAc-Sp14	15.4819	4.01011	25.9019
289	Neu5Aca2-3Galb1-4GlcNAcb1-6(Galb1-3)GalNAca-Sp14	30391.7	1802.52	5.93097		14	Manb-Sp8	15.379	5.56136	36.162
290	Galb1-3GlcNAcb1-3Galb1-3GlcNAcb-Sp0	12.8932	9.73301	75.4895		527	Neu5Aca2-3Galb1-3GlcNAcb1-2Mana-Sp0	15.3249	9.2259	60.2021
291	Galb1-4(Fuca1-3)(6S)GlcNAcb-Sp0	51.8542	16.5048	31.8294		229	GalNAcb1-4(Neu5Aca2-8Neu5Aca2-3)Galb1-4Glcb-Sp0	15.2926	23.1854	151.612
292	Galb1-4(Fuca1-3)(6S)Glcb-Sp0	23.3567	6.56647	28.1139		8	Rhaa-Sp8	15.1694	14.3368	94.5116
293	Galb1-4(Fuca1-3)GlcNAcb1-3Galb1-3(Fuca1-4)GlcNAcb-Sp0	17.8352	5.14056	28.8226		110	Gala1-4(Gala1-3)Galb1-4GlcNAcb-Sp8	14.9853	12.1833	81.3015
294	Galb1-4GlcNAcb1-3Galb1-3GlcNAcb-Sp0	3.33445	2.12754	63.8047		375	Gala1-3(Fuca1-2)Galb1-3GlcNAcb1-2Mana1-6(Gala1-3(Fuca1-2)Galb1-3GlcNAcb1-2Mana1-3)Manb1-4GlcNAcb1-4GlcNAcb-Sp20	14.9394	4.34992	29.1172
295	Neu5Aca2-3Galb1-3GlcNAcb1-3Galb1-3GlcNAcb-Sp0	11.0916	7.69671	69.3923		132	Galb1-4GlcNAcb1-6GalNAca-Sp8	14.7181	11.5238	78.2968
296	Neu5Aca2-3Galb1-4GlcNAcb1-3Galb1-3GlcNAcb-Sp0	-1.3889	4.47319	-322.067		45	(6S)Galb1-4(6S)Glcb-Sp8	14.6719	33.061	225.335
297	4S(3S)Galb1-4GlcNAcb-Sp0	1.47957	6.10265	412.459		75	Fuca1-2Galb1-4GlcNAcb1-3Galb1-4GlcNAcb1-3Galb1-4GlcNAcb-Sp0	14.4628	12.3943	85.6975
298	(6S)Galb1-4(6S)GlcNAcb-Sp0	7.62918	3.13997	41.1573		328	Galb1-4(Fuca1-3)GlcNAcb1-2Mana1-6(Galb1-4(Fuca1-3)GlcNAcb1-2Mana1-3)Manb1-4GlcNAcb1-4GlcNAcb-Sp20	14.398	9.12781	63.3963
299	(6P)Glcb-Sp10	1.67612	4.95058	295.358		109	Gala1-3(Fuca1-2)Galb-Sp18	14.2705	7.05323	49.4253
300	Neu5Aca2-3Galb1-4(Fuca1-3)GlcNAcb1-6(Galb1-3)GalNAca-Sp14	179.909	13.5368	7.52422		465	Neu5Aca2-6Galb1-4GlcNAcb1-4Mana1-6(GlcNAcb1-4)(Neu5Aca2-6Galb1-4GlcNAcb1-4(Neu5Aca2-6Galb1-4GlcNAcb1-2)Mana1-3)Manb1-4GlcNAcb1-4GlcNAcb-Sp21	14.245	9.89156	69.4387
301	Galb1-3Galb1-4GlcNAcb-Sp8	9.6604	12.8662	133.185		172	Galb1-4Glcb-Sp0	14.1761	6.78828	47.8852
302	Neu5Aca2-6Galb1-4GlcNAcb1-2Mana1-6(Galb1-4GlcNAcb1-2Mana1-3)Manb1-4GlcNAcb1-4GlcNAcb-Sp12	8.6512	11.3508	131.205		423	Fuca1-2Galb1-3GlcNAcb1-3GalNAc-Sp14	13.7369	10.742	78.1982
303	Galb1-4GlcNAcb1-6(Galb1-4GlcNAcb1-3)Galb1-4GlcNAc-Sp0	1.5	3.28526	219.017		15	GalNAcb-Sp8	13.6573	7.64652	55.9884
304	GlcNAcb1-6(Galb1-4GlcNAcb1-3)Galb1-4GlcNAc-Sp0	19888.9	4056.95	20.3981		196	Glca1-4Glcb-Sp8	13.5898	11.4777	84.458
305	Galb1-4GlcNAca1-6Galb1-4GlcNAcb-Sp0	0.779325	7.54388	968.001		484	Neu5Aca2-3Galb1-4GlcNAcb1-2Mana1-6(Neu5Aca2-3Galb1-4GlcNAcb1-2Mana1-3)Manb1-4GlcNAcb1-4(Fuca1-6)GlcNAcb-Sp24	13.5202	5.17814	38.2993
306	Galb1-4GlcNAcb1-6Galb1-4GlcNAcb-Sp0	4.41092	5.00431	113.453		210	Mana1-2Mana1-3Mana-Sp9	13.5028	8.1221	60.1514
307	GalNAcb1-3Galb-Sp8	12.2461	2.21406	18.0798		122	Gala1-4Galb1-4GlcNAcb-Sp8	13.2974	10.0959	75.9241
308	GlcAb1-3GlcNAcb-Sp8	7.7754	5.17913	66.6091		127	Galb1-3(Fuca1-4)GlcNAcb1-3Galb1-4(Fuca1-3)GlcNAcb-Sp0	13.2956	5.28255	39.7316
309	Neu5Aca2-6Galb1-4GlcNAcb1-2Mana1-6(GlcNAcb1-2Mana1-3)Manb1-4GlcNAcb1-4GlcNAcb-Sp12	35209.6	2741.05	7.78493		149	Galb1-3GlcNAcb1-3Galb1-4Glcb-Sp10	13.1628	16.1356	122.584
310	GlcNAcb1-3Man-Sp10	2828.61	932.565	32.969		27	(3S)Galb1-4(6S)Glcb-Sp8	12.9876	8.0091	61.6672
311	GlcNAcb1-4GlcNAcb-Sp10	5843.01	4647.53	79.54		290	Galb1-3GlcNAcb1-3Galb1-3GlcNAcb-Sp0	12.8932	9.73301	75.4895
312	GlcNAcb1-4GlcNAcb-Sp12	529.968	91.1058	17.1908		496	Gala1-3Galb1-4GlcNAcb1-6GalNAca-Sp14	12.8508	17.029	132.513
313	MurNAcb1-4GlcNAcb-Sp10	26.7927	10.5384	39.333		288	Neu5Gca-Sp8	12.8418	6.9313	53.9746
314	Mana1-6Manb-Sp10	5.53378	4.2023	75.9392		424	Gala1-3(Fuca1-2)Galb1-3GlcNAcb1-3GalNAc-Sp14	12.6695	12.5408	98.9843
315	Mana1-6(Mana1-3)Mana1-6(Mana1-3)Manb-Sp10	11.5102	6.08884	52.8996		413	Neu5Aca2-3Galb1-3GalNAcb1-4(Neu5Aca2-8Neu5Aca2-3)Galb1-4Glcb-Sp0	12.5344	9.96817	79.5268
316	Mana1-2Mana1-6(Mana1-3)Mana1-6(Mana1-2Mana1-2Mana1-3)Mana-Sp9	8.64552	5.1271	59.3035		453	Neu5Aca2-8Neu5Aca2-3Galb1-3GalNAcb1-4(Neu5Aca2-8Neu5Aca2-3)Galb1-4Glcb-Sp0	12.5102	14.6073	116.763
317	Mana1-2Mana1-6(Mana1-2Mana1-3)Mana1-6(Mana1-2Mana1-2Mana1-3)Mana-Sp9	12.0401	8.16081	67.7803		281	Neu5Gca2-3Galb1-3(Fuca1-4)GlcNAcb-Sp0	12.4833	6.07929	48.6992
318	Neu5Aca2-3Galb1-4GlcNAcb1-6(Neu5Aca2-3Galb1-3)GalNAca-Sp14	9347.72	724.38	7.74926		390	Fuca1-2Galb1-3GalNAca1-3(Fuca1-2)Galb1-4Glcb-Sp0	12.3147	8.79611	71.4276
319	Neu5Aca2-6Galb1-4GlcNAcb1-2Mana1-6(Neu5Aca2-3Galb1-4GlcNAcb1-2Mana1-3)Manb1-4GlcNAcb1-4GlcNAcb-Sp12	6.04078	5.40432	89.464		485	Mana1-6(Mana1-3)Manb1-4GlcNAcb1-4(Fuca1-6)GlcNAcb-Sp19	12.3005	3.31001	26.9096
320	Galb1-4GlcNAcb1-2Mana1-6(Neu5Aca2-6Galb1-4GlcNAcb1-2Mana1-3)Manb1-4GlcNAcb1-4GlcNAcb-Sp12	8.80085	8.3563	94.9488		307	GalNAcb1-3Galb-Sp8	12.2461	2.21406	18.0798
321	GlcNAcb1-2Mana1-6(Neu5Aca2-6Galb1-4GlcNAcb1-2Mana1-3)Manb1-4GlcNAcb1-4GlcNAcb-Sp12	12489.5	2529.41	20.2523		169	Galb1-4GlcNAcb-Sp0	12.1434	2.23119	18.3737
322	Neu5Aca2-8Neu5Acb-Sp17	8.84652	4.16322	47.0606		317	Mana1-2Mana1-6(Mana1-2Mana1-3)Mana1-6(Mana1-2Mana1-2Mana1-3)Mana-Sp9	12.0401	8.16081	67.7803
323	Neu5Aca2-8Neu5Aca2-8Neu5Acb-Sp8	4.7404	3.47775	73.364		521	Neu5Aca2-6Galb1-4GlcNAcb1-2Man-Sp0	12.0308	3.77573	31.3838
324	Neu5Gcb2-6Galb1-4GlcNAc-Sp8	63.615	17.5052	27.5173		176	GlcNAcb1-2Galb1-3GalNAca-Sp8	11.9851	5.08125	42.3964
325	Galb1-3GlcNAcb1-2Mana1-6(Galb1-3GlcNAcb1-2Mana1-3)Manb1-4GlcNAcb1-4GlcNAcb-Sp19	37.5615	14.2647	37.977		287	Neu5Gca2-6Galb1-4GlcNAcb-Sp0	11.9841	5.07609	42.357
326	Neu5Aca2-3Galb1-4GlcNAcb1-2Mana1-6(Neu5Aca2-3Galb1-4GlcNAcb1-2Mana1-3)Manb1-4GlcNAcb1-4GlcNAcb-Sp12	-1.55827	6.12663	-393.167		48	Neu5,9Ac2a-Sp8	11.9795	4.93164	41.1671
327	Neu5Aca2-3Galb1-4GlcNAcb1-2Mana1-6(Neu5Aca2-6Galb1-4GlcNAcb1-2Mana1-3)Manb1-4GlcNAcb1-4GlcNAcb-Sp12	1.39988	4.16331	297.406		125	Gala1-6Glcb-Sp8	11.9291	6.75363	56.6146
328	Galb1-4(Fuca1-3)GlcNAcb1-2Mana1-6(Galb1-4(Fuca1-3)GlcNAcb1-2Mana1-3)Manb1-4GlcNAcb1-4GlcNAcb-Sp20	14.398	9.12781	63.3963		226	GalNAcb1-4(Neu5Aca2-8Neu5Aca2-8Neu5Aca2-8Neu5Aca2-3)Galb1-4Glcb-Sp0	11.8623	6.65257	56.0814
329	Neu5,9Ac2a2-3Galb1-4GlcNAcb-Sp0	69.0602	10.5552	15.284		315	Mana1-6(Mana1-3)Mana1-6(Mana1-3)Manb-Sp10	11.5102	6.08884	52.8996
330	Neu5,9Ac2a2-3Galb1-3GlcNAcb-Sp0	0.330825	0.804827	243.279		41	(6P)Mana-Sp8	11.3889	5.00773	43.9704
331	Neu5Aca2-6Galb1-4GlcNAcb1-3Galb1-3GlcNAcb-Sp0	2.25945	5.39225	238.653		101	Gala1-2Galb-Sp8	11.2935	11.516	101.97
332	Neu5Aca2-3Galb1-3(Fuca1-4)GlcNAcb1-3Galb1-3(Fuca1-4)GlcNAcb-Sp0	101.849	7.7004	7.5606		22	6S(3S)Galb1-4(6S)GlcNAcb-Sp0	11.2453	9.7729	86.9069
333	Neu5Aca2-6Galb1-4GlcNAcb1-3Galb1-4GlcNAcb1-3Galb1-4GlcNAcb-Sp0	3.333	2.03972	61.1978		222	Fuca1-2Galb1-4(6S)GlcNAcb-Sp8	11.2435	9.78651	87.0417
334	Gala1-4Galb1-4GlcNAcb1-3Galb1-4Glcb-Sp0	1.00837	2.89957	287.549		152	Galb1-4(Fuca1-3)GlcNAcb-Sp0	11.1929	7.07857	63.2414
335	GalNAcb1-3Gala1-4Galb1-4GlcNAcb1-3Galb1-4Glcb-Sp0	1.1293	4.63271	410.228		295	Neu5Aca2-3Galb1-3GlcNAcb1-3Galb1-3GlcNAcb-Sp0	11.0916	7.69671	69.3923
336	GalNAca1-3(Fuca1-2)Galb1-4GlcNAcb1-3Galb1-4GlcNAcb-Sp0	2.6124	3.48969	133.582		30	(3S)Galb1-3GlcNAcb-Sp0	10.9985	2.94046	26.7351
337	GalNAca1-3(Fuca1-2)Galb1-4GlcNAcb1-3Galb1-4GlcNAcb1-3Galb1-4GlcNAcb-Sp0	58.009	17.3635	29.9324		221	Fuca1-2(6S)Galb1-4GlcNAcb-Sp0	10.9859	3.33536	30.3604
338	Neu5Aca2-3Galb1-4(Fuca1-3)GlcNAcb1-6(Neu5Aca2-3Galb1-3)GalNAc-Sp14	402.352	31.1549	7.74318		198	Glca1-6Glca1-6Glcb-Sp8	10.981	4.44197	40.4513
339	GlcNAca1-4Galb1-4GlcNAcb1-3Galb1-4GlcNAcb1-3Galb1-4GlcNAcb-Sp0	48423.1	4082.55	8.431		246	Neu5Aca2-3Galb-Sp8	10.9481	7.54458	68.912
340	GlcNAca1-4Galb1-4GlcNAcb-Sp0	33371.9	2362.04	7.07792		68	Fuca1-2Galb1-3GlcNAcb-Sp0	10.8939	8.60561	78.9947
341	GlcNAca1-4Galb1-3GlcNAcb-Sp0	35225	805.428	2.28653		25	(3S)Galb1-4Glcb-Sp8	10.8818	8.9765	82.4911
342	GlcNAca1-4Galb1-4GlcNAcb1-3Galb1-4Glcb-Sp0	39786.3	5398.28	13.5682		105	Gala1-3(Fuca1-2)Galb1-4(Fuca1-3)GlcNAcb-Sp8	10.8426	6.77816	62.5143
343	GlcNAca1-4Galb1-4GlcNAcb1-3Galb1-4(Fuca1-3)GlcNAcb1-3Galb1-4(Fuca1-3)GlcNAcb-Sp0	38001.8	2582.38	6.79542		21	GlcNAcb1-6(GlcNAcb1-4)(GlcNAcb1-3)GlcNAc-Sp8	10.5575	14.2699	135.163
344	GlcNAca1-4Galb1-4GlcNAcb1-3Galb1-4GlcNAcb-Sp0	38656.4	1838.82	4.75684		114	Gala1-3Galb1-4(Fuca1-3)GlcNAcb-Sp8	10.4946	5.89824	56.2024
345	GlcNAca1-4Galb1-3GalNAc-Sp14	27442.6	1912.83	6.9703		247	Neu5Aca2-3Galb1-3GalNAcb1-3Gala1-4Galb1-4Glcb-Sp0	10.4052	4.50997	43.3433
346	Neu5Aca2-6Galb1-4GlcNAcb1-2Mana1-6(Mana1-3)Manb1-4GlcNAcb1-4GlcNAc-Sp12	5.57718	8.52119	152.787		199	Glcb1-4Glcb-Sp8	10.3713	6.73978	64.9848
347	Mana1-6(Neu5Aca2-6Galb1-4GlcNAcb1-2Mana1-3)Manb1-4GlcNAcb1-4GlcNAc-Sp12	-0.722	3.69746	-512.114		282	Neu5Gca2-3Galb1-3GlcNAcb-Sp0	10.3483	6.73169	65.0515
348	Neu5Aca2-6Galb1-4GlcNAcb1-2Mana1-6Manb1-4GlcNAcb1-4GlcNAc-Sp12	-0.08585	4.12508	-4804.99		409	GalNAcb1-3Gala1-6Galb1-4Glcb-Sp8	10.2164	5.55415	54.3651
349	Neu5Aca2-6Galb1-4GlcNAcb1-2Mana1-3Manb1-4GlcNAcb1-4GlcNAc-Sp12	25.8015	21.879	84.7972		47	(6S)GlcNAcb-Sp8	10.1873	5.62927	55.2578
350	Galb1-4GlcNAcb1-2Mana1-3Manb1-4GlcNAcb1-4GlcNAc-Sp12	9.06553	10.7739	118.845		407	Galb1-3GlcNAcb1-6Galb1-4GlcNAcb-Sp0	10.1772	3.66196	35.9818
351	Galb1-4GlcNAcb1-2Mana1-6Manb1-4GlcNAcb1-4GlcNAc-Sp12	17.1048	8.7681	51.2612		377	Neu5Aca2-3Galb1-4GlcNAcb1-3GalNAc-Sp14	10.0718	13.3474	132.523
352	Mana1-6(Galb1-4GlcNAcb1-2Mana1-3)Manb1-4GlcNAcb1-4GlcNAcb-Sp12	104.862	13.8319	13.1906		449	Galb1-4GlcNAcb1-2Mana-Sp0	10.0466	8.8679	88.2672
353	GlcNAcb1-2Mana1-6(GlcNAcb1-2Mana1-3)Manb1-4GlcNAcb1-4(Fuca1-6)GlcNAcb-Sp22	23011.9	12520.9	54.4108		263	Fuca1-2Galb1-4(6S)Glcb-Sp0	9.89022	5.78604	58.5026
354	Galb1-4GlcNAcb1-2Mana1-6(Galb1-4GlcNAcb1-2Mana1-3)Manb1-4GlcNAcb1-4(Fuca1-6)GlcNAcb-Sp22	38.8743	9.99584	25.7132		385	Galb1-4GlcNAcb1-6(Fuca1-4(Fuca1-2Galb1-3)GlcNAcb1-3)Galb1-4Glc-Sp21	9.88887	7.31478	73.9698
355	Galb1-3GlcNAcb1-2Mana1-6(Galb1-3GlcNAcb1-2Mana1-3)Manb1-4GlcNAcb1-4(Fuca1-6)GlcNAcb-Sp22	35.6015	10.8068	30.3551		283	Neu5Gca2-3Galb1-4(Fuca1-3)GlcNAcb-Sp0	9.83125	5.37119	54.6339
356	(6S)GlcNAcb1-3Galb1-4GlcNAcb-Sp0	65.8237	111.291	169.074		301	Galb1-3Galb1-4GlcNAcb-Sp8	9.6604	12.8662	133.185
357	KDNa2-3Galb1-4(Fuca1-3)GlcNAc-Sp0	70.3133	36.5761	52.0188		539	Galb1-3GalNAcb1-3Gal-Sp21	9.47837	9.871	104.142
358	KDNa2-6Galb1-4GlcNAc-Sp0	7.2206	6.51197	90.186		208	Mana1-2Mana1-2Mana1-3Mana-Sp9	9.42633	7.19745	76.3548
359	KDNa2-3Galb1-4Glc-Sp0	23.7792	12.9209	54.3372		96	GalNAcb1-3(Fuca1-2)Galb-Sp8	9.42035	9.81344	104.173
360	KDNa2-3Galb1-3GalNAca-Sp14	25052.5	2862.53	11.4261		144	Galb1-3GalNAcb1-3Gala1-4Galb1-4Glcb-Sp0	9.29948	2.67047	28.7163
361	Fuca1-2Galb1-3GlcNAcb1-2Mana1-6(Fuca1-2Galb1-3GlcNAcb1-2Mana1-3)Manb1-4GlcNAcb1-4GlcNAcb-Sp20	25.24	10.8834	43.1198		350	Galb1-4GlcNAcb1-2Mana1-3Manb1-4GlcNAcb1-4GlcNAc-Sp12	9.06553	10.7739	118.845
362	Fuca1-2Galb1-4GlcNAcb1-2Mana1-6(Fuca1-2Galb1-4GlcNAcb1-2Mana1-3)Manb1-4GlcNAcb1-4GlcNAcb-Sp20	18.3629	6.32367	34.4371		406	Gala1-3Galb1-4GlcNAcb1-3GalNAca-Sp14	8.99972	8.19742	91.0852
363	Fuca1-2Galb1-4(Fuca1-3)GlcNAcb1-2Mana1-6(Fuca1-2Galb1-4(Fuca1-3)GlcNAcb1-2Mana1-3)Manb1-4GlcNAcb1-4GlcNAb-Sp20	137.449	34.8352	25.3441		94	GalNAca1-4(Fuca1-2)Galb1-4GlcNAcb-Sp8	8.99505	8.41696	93.5733
364	Gala1-3Galb1-4GlcNAcb1-2Mana1-6(Gala1-3Galb1-4GlcNAcb1-2Mana1-3)Manb1-4GlcNAcb1-4GlcNAcb-Sp20	34.1441	10.8567	31.7967		66	Fuca1-2Galb1-3GlcNAcb1-3Galb1-4Glcb-Sp8	8.9936	5.32819	59.2442
365	Galb1-4GlcNAcb1-2Mana1-6(Mana1-3)Manb1-4GlcNAcb1-4GlcNAcb-Sp12	41.8771	22.0072	52.5518		4	GalNAca-Sp8	8.93298	6.15417	68.8927
366	Fuca1-4(Galb1-3)GlcNAcb1-2Mana1-6(Fuca1-4(Galb1-3)GlcNAcb1-2Mana1-3)Manb1-4GlcNAcb1-4(Fuca1-6)GlcNAcb-Sp22	252.423	33.0841	13.1066		130	Galb1-3(Fuca1-4)GlcNAc-Sp8	8.91928	3.20734	35.9597
367	Neu5Aca2-6GlcNAcb1-4GlcNAc-Sp21	0.684325	2.47746	362.03		322	Neu5Aca2-8Neu5Acb-Sp17	8.84652	4.16322	47.0606
368	Neu5Aca2-6GlcNAcb1-4GlcNAcb1-4GlcNAc-Sp21	0.636575	4.82761	758.373		320	Galb1-4GlcNAcb1-2Mana1-6(Neu5Aca2-6Galb1-4GlcNAcb1-2Mana1-3)Manb1-4GlcNAcb1-4GlcNAcb-Sp12	8.80085	8.3563	94.9488
369	Galb1-4(Fuca1-3)GlcNAcb1-6(Fuca1-2Galb1-4GlcNAcb1-3)Galb1-4Glc-Sp21	8.02453	5.89705	73.4879		410	Gala1-3(Fuca1-2)Galb1-4(Fuca1-3)Glcb-Sp21	8.75882	6.1347	70.0402
370	Galb1-4GlcNAcb1-2Mana1-6(Galb1-4GlcNAcb1-4(Galb1-4GlcNAcb1-2)Mana1-3)Manb1-4GlcNAcb1-4GlcNAc-Sp21	8.44822	10.5669	125.079		200	Glcb1-6Glcb-Sp8	8.68898	3.31936	38.202
371	GalNAca1-3(Fuca1-2)Galb1-4GlcNAcb1-2Mana1-6(GalNAca1-3(Fuca1-2)Galb1-4GlcNAcb1-2Mana1-3)Manb1-4GlcNAcb1-4GlcNAcb-Sp20	17.9898	26.0379	144.737		302	Neu5Aca2-6Galb1-4GlcNAcb1-2Mana1-6(Galb1-4GlcNAcb1-2Mana1-3)Manb1-4GlcNAcb1-4GlcNAcb-Sp12	8.6512	11.3508	131.205
372	Gala1-3(Fuca1-2)Galb1-4GlcNAcb1-2Mana1-6(Gala1-3(Fuca1-2)Galb1-4GlcNAcb1-2Mana1-3)Manb1-4GlcNAcb1-4GlcNAcb-Sp20	2.82152	2.45215	86.9087		178	GlcNAcb1-6(GlcNAcb1-3)GalNAca-Sp14	8.64712	1.64138	18.9818
373	Gala1-3Galb1-4(Fuca1-3)GlcNAcb1-2Mana1-6(Gala1-3Galb1-4(Fuca1-3)GlcNAcb1-2Mana1-3)Manb1-4GlcNAcb1-4GlcNAcb-Sp20	61.3033	11.2523	18.3551		316	Mana1-2Mana1-6(Mana1-3)Mana1-6(Mana1-2Mana1-2Mana1-3)Mana-Sp9	8.64552	5.1271	59.3035
374	GalNAca1-3(Fuca1-2)Galb1-3GlcNAcb1-2Mana1-6(GalNAca1-3(Fuca1-2)Galb1-3GlcNAcb1-2Mana1-3)Manb1-4GlcNAcb1-4GlcNAcb-Sp20	21.7573	8.20657	37.7188		12	Galb-Sp8	8.58623	7.80644	90.9182
375	Gala1-3(Fuca1-2)Galb1-3GlcNAcb1-2Mana1-6(Gala1-3(Fuca1-2)Galb1-3GlcNAcb1-2Mana1-3)Manb1-4GlcNAcb1-4GlcNAcb-Sp20	14.9394	4.34992	29.1172		3	Mana-Sp8	8.57825	6.18427	72.0924
376	Fuca1-4(Fuca1-2Galb1-3)GlcNAcb1-2Mana1-3(Fuca1-4(Fuca1-2Galb1-3)GlcNAcb1-2Mana1-3)Manb1-4GlcNAcb1-4GlcNAcb-Sp19	91.5894	9.40441	10.268		524	GalNAca1-3(Fuca1-2)Galb1-4 GlcNAcb1-2Mana-Sp0	8.56525	4.48455	52.3575
377	Neu5Aca2-3Galb1-4GlcNAcb1-3GalNAc-Sp14	10.0718	13.3474	132.523		269	Neu5Aca2-6Galb1-4GlcNAcb-Sp0	8.55155	8.50106	99.4096
378	Neu5Aca2-6Galb1-4GlcNAcb1-3GalNAc-Sp14	858.843	141.955	16.5286		252	Neu5Aca2-3Galb1-4(6S)GlcNAcb-Sp8	8.48173	7.85116	92.5656
379	Neu5Aca2-3Galb1-4(Fuca1-3)GlcNAcb1-3GalNAca-Sp14	371.816	40.2577	10.8273		370	Galb1-4GlcNAcb1-2Mana1-6(Galb1-4GlcNAcb1-4(Galb1-4GlcNAcb1-2)Mana1-3)Manb1-4GlcNAcb1-4GlcNAc-Sp21	8.44822	10.5669	125.079
380	GalNAcb1-4GlcNAcb1-2Mana1-6(GalNAcb1-4GlcNAcb1-2Mana1-3)Manb1-4GlcNAcb1-4GlcNAc-Sp12	63.0085	18.5404	29.4252		82	Fucb1-3GlcNAcb-Sp8	8.32408	10.4221	125.204
381	Galb1-3GalNAca1-3(Fuca1-2)Galb1-4Glc-Sp0	33454.7	1016.45	3.0383		57	Neu5Aca2-6Galb1-4GlcNAcb1-2Mana1-6(Neu5Aca2-6Galb1-4GlcNAcb1-2Man-a1-3)Manb1-4GlcNAcb1-4GlcNAcb-Sp21	8.3167	5.1089	61.4294
382	Galb1-3GalNAca1-3(Fuca1-2)Galb1-4GlcNAc-Sp0	42986.3	2282.77	5.31047		457	Neu5Aca2-6Galb1-4GlcNAcb1-6(Fuca1-2Galb1-3GlcNAcb1-3)Galb1-4Glc-Sp21	8.26472	8.24246	99.7306
383	Galb1-3GlcNAcb1-3Galb1-4GlcNAcb1-6(Galb1-3GlcNAcb1-3)Galb1-4Glcb-Sp0	17.8944	7.0055	39.1492		59	Fuca1-2Galb1-3GalNAcb1-3Gala-Sp9	8.22855	6.42742	78.1112
384	Galb1-4(Fuca1-3)GlcNAcb1-6(Galb1-3GlcNAcb1-3)Galb1-4Glc-Sp21	22.239	4.08732	18.3791		471	Glca1-4Glca1-4Glca1-4Glcb-Sp10	8.21487	6.1354	74.6865
385	Galb1-4GlcNAcb1-6(Fuca1-4(Fuca1-2Galb1-3)GlcNAcb1-3)Galb1-4Glc-Sp21	9.88887	7.31478	73.9698		131	Fuca1-4(Galb1-3)GlcNAcb-Sp8	8.11382	4.19475	51.6987
386	Galb1-4(Fuca1-3)GlcNAcb1-6(Fuca1-4(Fuca1-2Galb1-3)GlcNAcb1-3)Galb1-4Glc-Sp21	0.5254	2.08181	396.233		468	Gala1-3(Fuca1-2)Galb1-3GalNAca-Sp8	8.07785	3.36077	41.6047
387	Galb1-3GlcNAcb1-3Galb1-4(Fuca1-3)GlcNAcb1-6(Galb1-3GlcNAcb1-3)Galb1-4Glc-Sp21	7.97	6.18337	77.5831		538	Gala1-3(Fuca1-2)Galb1-3GalNAcb1-3Gala1-4Galb1-4Glc-Sp21	8.0634	6.31301	78.2922
388	Galb1-4GlcNAcb1-6(Galb1-4GlcNAcb1-2)Mana1-6(Galb1-4GlcNAcb1-4(Galb1-4GlcNAcb1-2)Mana1-3)Manb1-4GlcNAcb1-4GlcNAcb-Sp21	2.31745	2.35809	101.754		369	Galb1-4(Fuca1-3)GlcNAcb1-6(Fuca1-2Galb1-4GlcNAcb1-3)Galb1-4Glc-Sp21	8.02453	5.89705	73.4879
389	GlcNAcb1-2Mana1-6(GlcNAcb1-4(GlcNAcb1-2)Mana1-3)Manb1-4GlcNAcb1-4GlcNAc-Sp21	44712.9	3593.48	8.03679		70	Fuca1-2Galb1-4(Fuca1-3)GlcNAcb1-3Galb1-4(Fuca1-3)GlcNAcb-Sp0	8.00045	12.0895	151.11
390	Fuca1-2Galb1-3GalNAca1-3(Fuca1-2)Galb1-4Glcb-Sp0	12.3147	8.79611	71.4276		403	GalNAca1-3GalNAcb1-3Gala1-4Galb1-4GlcNAcb-Sp0	7.99008	8.0792	101.115
391	Fuca1-2Galb1-3GalNAca1-3(Fuca1-2)Galb1-4GlcNAcb-Sp0	9404.41	1595.15	16.9617		61	Fuca1-2Galb1-3(Fuca1-4)GlcNAcb-Sp8	7.97943	5.58304	69.968
392	Galb1-3GlcNAcb1-3GalNAca-Sp14	2.675	4.75044	177.586		387	Galb1-3GlcNAcb1-3Galb1-4(Fuca1-3)GlcNAcb1-6(Galb1-3GlcNAcb1-3)Galb1-4Glc-Sp21	7.97	6.18337	77.5831
393	GalNAcb1-4(Neu5Aca2-3)Galb1-4GlcNAcb1-3GalNAca-Sp14	96.6009	28.2314	29.2248		85	(3S)Galb1-4(Fuca1-3)Glcb-Sp0	7.93948	3.94665	49.7093
394	GalNAca1-3(Fuca1-2)Galb1-3GalNAca1-3(Fuca1-2)Galb1-4GlcNAcb-Sp0	1683.68	337.073	20.0201		598	Neu5Aca2-6Galb1-4GlcNAcb1-3Galb1-4GlcNAcb1-3GalNAca-Sp14	7.90817	5.31518	67.2112
395	Gala1-3Galb1-3GlcNAcb1-2Mana1-6(Gala1-3Galb1-3GlcNAcb1-2Mana1-3)Manb1-4GlcNAcb1-4GlcNAc-Sp19	67.7762	11.3116	16.6896		214	Mana1-6(Mana1-3)Mana-Sp9	7.86622	6.90202	87.7424
396	Gala1-3Galb1-3(Fuca1-4)GlcNAcb1-2Mana1-6(Gala1-3Galb1-3(Fuca1-4)GlcNAcb1-2Mana1-3)Manb1-4GlcNAcb1-4GlcNAc-Sp19	80.7303	9.87091	12.227		204	GlcAb1-3Galb-Sp8	7.84115	4.85658	61.937
397	Neu5Aca2-3Galb1-3GlcNAcb1-2Mana1-6(Neu5Aca2-3Galb1-3GlcNAcb1-2Mana1-3)Manb1-4GlcNAcb1-4GlcNAc-Sp19	4.95927	7.90672	159.433		308	GlcAb1-3GlcNAcb-Sp8	7.7754	5.17913	66.6091
398	GlcNAcb1-2Mana1-6(Galb1-4GlcNAcb1-2Mana1-3)Manb1-4GlcNAcb1-4GlcNAc-Sp12	38350.3	3947.06	10.2921		28	(3S)Galb1-3(Fuca1-4)GlcNAcb-Sp8	7.761	5.11034	65.8464
399	Galb1-4GlcNAcb1-2Mana1-6(GlcNAcb1-2Mana1-3)Manb1-4GlcNAcb1-4GlcNAc-Sp12	37570.9	1040.69	2.76994		499	Gala1-3(Fuca1-2)Galb1-4GlcNAcb1-6GalNAca-Sp14	7.71037	13.4733	174.742
400	Neu5Aca2-3Galb1-3GlcNAcb1-3GalNAca-Sp14	24.0256	5.13483	21.3723		298	(6S)Galb1-4(6S)GlcNAcb-Sp0	7.62918	3.13997	41.1573
401	Fuca1-2Galb1-4GlcNAcb1-3GalNAca-Sp14	41.6773	23.2302	55.7384		421	Fuca1-2Galb1-4GlcNAcb1-2Mana1-6(Fuca1-2Galb1-4GlcNAcb1-2Mana1-3)Manb1-4GlcNAcb1-4(Fuca1-6)GlcNAcb-Sp22	7.59393	12.2188	160.902
402	Galb1-4(Fuca1-3)GlcNAcb1-3GalNAca-Sp14	18.6206	4.75495	25.536		160	Galb1-4GlcNAcb1-3GalNAca-Sp8	7.51187	3.4288	45.6451
403	GalNAca1-3GalNAcb1-3Gala1-4Galb1-4GlcNAcb-Sp0	7.99008	8.0792	101.115		106	Gala1-3(Fuca1-2)Galb1-4GlcNAc-Sp0	7.47728	4.57995	61.2516
404	Gala1-4Galb1-3GlcNAcb1-2Mana1-6(Gala1-4Galb1-3GlcNAcb1-2Mana1-3)Manb1-4GlcNAcb1-4GlcNAcb-Sp19	28.2037	12.4253	44.0557		62	Fuca1-2Galb1-3GalNAca-Sp8	7.43928	4.91593	66.0808
405	Gala1-4Galb1-4GlcNAcb1-2Mana1-6(Gala1-4Galb1-4GlcNAcb1-2Mana1-3)Manb1-4GlcNAcb1-4GlcNAcb-Sp24	59.6575	26.0545	43.6735		285	Neu5Gca2-3Galb1-4Glcb-Sp0	7.43843	1.34226	18.045
406	Gala1-3Galb1-4GlcNAcb1-3GalNAca-Sp14	8.99972	8.19742	91.0852		286	Neu5Gca2-6GalNAca-Sp0	7.39852	1.84978	25.002
407	Galb1-3GlcNAcb1-6Galb1-4GlcNAcb-Sp0	10.1772	3.66196	35.9818		284	Neu5Gca2-3Galb1-4GlcNAcb-Sp0	7.38628	12.4053	167.951
408	Galb1-3GlcNAca1-6Galb1-4GlcNAcb-Sp0	-0.1295	1.94827	-1504.46		153	Galb1-4(Fuca1-3)GlcNAcb-Sp8	7.35955	11.473	155.892
409	GalNAcb1-3Gala1-6Galb1-4Glcb-Sp8	10.2164	5.55415	54.3651		240	Neu5Aca2-3Galb1-3(Fuca1-4)GlcNAcb-Sp8	7.34905	5.49	74.7035
410	Gala1-3(Fuca1-2)Galb1-4(Fuca1-3)Glcb-Sp21	8.75882	6.1347	70.0402		38	(3S)Galb-Sp8	7.2781	7.48384	102.827
411	Galb1-4GlcNAcb1-6(Neu5Aca2-6Galb1-3GlcNAcb1-3)Galb1-4Glc-Sp21	23.2034	10.6544	45.9174		188	GlcNAcb1-6(GlcNAcb1-4)GalNAca-Sp8	7.25925	1.39841	19.2639
412	Galb1-3GalNAcb1-4(Neu5Aca2-8Neu5Aca2-3)Galb1-4Glcb-Sp0	2.03307	7.91246	389.187		466	Neu5Aca2-6Galb1-4GlcNAcb1-6(Neu5Aca2-6Galb1-4GlcNAcb1-2)Mana1-6(GlcNAcb1-4)(Neu5Aca2-6Galb1-4GlcNAcb1-2Mana1-3)Manb1-4GlcNAcb1-4GlcNAcb-Sp21	7.23735	5.85574	80.9101
413	Neu5Aca2-3Galb1-3GalNAcb1-4(Neu5Aca2-8Neu5Aca2-3)Galb1-4Glcb-Sp0	12.5344	9.96817	79.5268		358	KDNa2-6Galb1-4GlcNAc-Sp0	7.2206	6.51197	90.186
414	Gala1-3(Fuca1-2)Galb1-4GlcNAcb1-3GalNAca-Sp14	60.2907	18.3845	30.493		46	Neu5Aca2-3(6S)Galb1-4GlcNAcb-Sp8	7.19628	9.69095	134.666
415	GalNAca1-3(Fuca1-2)Galb1-4GlcNAcb1-3GalNAca-Sp14	90.9322	10.1065	11.1143		500	Fuca1-2Galb1-4GlcNAcb1-2Mana-Sp0	7.1212	4.73198	66.4491
416	GalNAca1-3GalNAcb1-3Gala1-4Galb1-4Glcb-Sp0	3.52917	2.58204	73.1627		36	(3S)Galb1-4GlcNAcb-Sp0	7.0723	6.14827	86.9346
417	Fuca1-2Galb1-4(Fuca1-3)GlcNAcb1-3GalNAca-Sp14	145.768	39.6318	27.1883		93	GalNAca1-3Galb-Sp8	7.0582	9.50337	134.643
418	Gala1-3(Fuca1-2)Galb1-4(Fuca1-3)GlcNAcb1-3GalNAc-Sp14	25.6015	7.74951	30.2697		42	(6S)Galb1-4Glcb-Sp0	6.93032	8.18532	118.109
419	GalNAca1-3(Fuca1-2)Galb1-4(Fuca1-3)GlcNAcb1-3GalNAc-Sp14	331.753	15.6293	4.71112		6	Fuca-Sp8	6.822	5.60358	82.1399
420	Galb1-4(Fuca1-3)GlcNAcb1-2Mana1-6(Galb1-4(Fuca1-3)GlcNAcb1-2Mana1-3)Manb1-4GlcNAcb1-4(Fuca1-6)GlcNAcb-Sp22	33.0764	15.7209	47.5291		2	Glca-Sp8	6.78897	3.99408	58.8319
421	Fuca1-2Galb1-4GlcNAcb1-2Mana1-6(Fuca1-2Galb1-4GlcNAcb1-2Mana1-3)Manb1-4GlcNAcb1-4(Fuca1-6)GlcNAcb-Sp22	7.59393	12.2188	160.902		165	Galb1-4GlcNAcb1-3Galb1-4Glcb-Sp0	6.78415	1.95267	28.7828
422	GlcNAcb1-2(GlcNAcb1-6)Mana1-6(GlcNAcb1-2Mana1-3)Manb1-4GlcNAcb1-4GlcNAcb-Sp19	41943.5	4456.28	10.6245		119	Gala1-3Galb-Sp8	6.69872	5.84916	87.3175
423	Fuca1-2Galb1-3GlcNAcb1-3GalNAc-Sp14	13.7369	10.742	78.1982		102	Gala1-3(Fuca1-2)Galb1-3GlcNAcb-Sp0	6.59572	3.98541	60.4242
424	Gala1-3(Fuca1-2)Galb1-3GlcNAcb1-3GalNAc-Sp14	12.6695	12.5408	98.9843		67	Fuca1-2Galb1-3GlcNAcb1-3Galb1-4Glcb-Sp10	6.5926	1.93379	29.3328
425	GalNAca1-3(Fuca1-2)Galb1-3GlcNAcb1-3GalNAc-Sp14	59.1047	22.3148	37.7546		249	Fuca1-2(6S)Galb1-4Glcb-Sp0	6.49997	5.92581	91.1667
426	Gala1-3Galb1-3GlcNAcb1-3GalNAc-Sp14	4.27732	7.34725	171.772		118	Gala1-3Galb1-4Glc-Sp10	6.35017	5.99106	94.3449
427	Fuca1-2Galb1-3GlcNAcb1-2Mana1-6(Fuca1-2Galb1-3GlcNAcb1-2Mana1-3)Manb1-4GlcNAcb1-4(Fuca1-6)GlcNAcb-Sp22	55.6156	29.4692	52.9873		206	KDNa2-3Galb1-3GlcNAcb-Sp0	6.29518	4.60807	73.2
428	Gala1-3(Fuca1-2)Galb1-4GlcNAcb1-2Mana1-6(Gala1-3(Fuca1-2)Galb1-4GlcNAcb1-2Mana1-3)Manb1-4GlcNAcb1-4(Fuca1-6)GlcNAcb-Sp22	16.7981	3.0941	18.4194		469	Gala1-3(Fuca1-2)Galb1-3GalNAcb-Sp8	6.24578	6.65888	106.614
429	Galb1-3GlcNAcb1-6(Galb1-3GlcNAcb1-2)Mana1-6(Galb1-3GlcNAcb1-2Mana1-3)Manb1-4GlcNAcb1-4GlcNAcb-Sp19	20.205	15.5586	77.0036		273	Neu5Aca2-6Galb1-4Glcb-Sp0	6.21412	3.97839	64.0217
430	Galb1-4GlcNAcb1-6(Fuca1-2Galb1-3GlcNAcb1-3)Galb1-4Glc-Sp21	15.7621	15.5246	98.4932		215	Mana1-2Mana1-2Mana1-6(Mana1-3)Mana-Sp9	6.21283	9.98554	160.725
431	Fuca1-3GlcNAcb1-6(Galb1-4GlcNAcb1-3)Galb1-4Glc-Sp21	27.4442	9.69343	35.3205		202	GlcAa-Sp8	6.1579	8.38602	136.183
432	GlcNAcb1-2Mana1-6(GlcNAcb1-4)(GlcNAcb1-2Mana1-3)Manb1-4GlcNAcb1-4GlcNAc-Sp21	39550.9	1845.47	4.66607		88	GalNAca1-3(Fuca1-2)Galb1-4Glcb-Sp0	6.14825	2.97446	48.3789
433	GlcNAcb1-2Mana1-6(GlcNAcb1-4)(GlcNAcb1-4(GlcNAcb1-2)Mana1-3)Manb1-4GlcNAcb1-4GlcNAc-Sp21	44320.4	3860.44	8.71031		117	Gala1-3Galb1-4Glcb-Sp0	6.10478	5.47432	89.6728
434	GlcNAcb1-6(GlcNAcb1-2)Mana1-6(GlcNAcb1-4)(GlcNAcb1-2Mana1-3)Manb1-4GlcNAcb1-4GlcNAc-Sp21	32589.6	5124.96	15.7258		507	GalNAca1-3(Fuca1-2)Galb1-3GlcNAcb1-6GalNAca-Sp14	6.0653	8.48379	139.874
435	GlcNAcb1-6(GlcNAcb1-2)Mana1-6(GlcNAcb1-4)(GlcNAcb1-4(GlcNAcb1-2)Mana1-3)Manb1-4GlcNAcb1-4GlcNAc-Sp21	32089.7	2485.34	7.74498		319	Neu5Aca2-6Galb1-4GlcNAcb1-2Mana1-6(Neu5Aca2-3Galb1-4GlcNAcb1-2Mana1-3)Manb1-4GlcNAcb1-4GlcNAcb-Sp12	6.04078	5.40432	89.464
436	Galb1-4GlcNAcb1-2Mana1-6(GlcNAcb1-4)(Galb1-4GlcNAcb1-2Mana1-3)Manb1-4GlcNAcb1-4GlcNAc-Sp21	0.679575	2.58971	381.077		205	GlcAb1-6Galb-Sp8	6.01728	4.0833	67.8596
437	Galb1-4GlcNAcb1-2Mana1-6(GlcNAcb1-4)(Galb1-4GlcNAcb1-4(Galb1-4GlcNAcb1-2)Mana1-3)Manb1-4GlcNAcb1-4GlcNAc-Sp21	3.71823	6.24062	167.839		87	GalNAca1-3(Fuca1-2)Galb1-4GlcNAcb-Sp8	5.95865	1.85137	31.0704
438	Galb1-4GlcNAcb1-6(Galb1-4GlcNAcb1-2)Mana1-6(GlcNAcb1-4)(Galb1-4GlcNAcb1-2Mana1-3)Manb1-4GlcNAcb1-4GlcNAc-Sp21	-2.107	1.15945	-55.0287		494	Galb1-4(Fuca1-3)GlcNAcb1-6(Neu5Aca2-6(Neu5Aca2-3Galb1-3)GlcNAcb1-3)Galb1-4Glc-Sp21	5.76515	2.71559	47.1036
439	Galb1-4GlcNAcb1-6(Galb1-4GlcNAcb1-2)Mana1-6(GlcNAcb1-4)(Galb1-4GlcNAcb1-4(Galb1-4GlcNAcb1-2)Mana1-3)Manb1-4GlcNAcb1-4GlcNAc-Sp21	0.172875	3.41685	1976.49		251	Neu5Aca2-3Galb1-3GlcNAcb-Sp8	5.75185	7.40349	128.715
440	Galb1-4Galb-Sp10	1.4838	1.13897	76.7604		148	Galb1-3GlcNAcb1-3Galb1-4GlcNAcb-Sp0	5.68548	6.48558	114.073
441	Galb1-6Galb-Sp10	0.406	8.94356	2202.85		34	(3S)Galb1-4(6S)GlcNAcb-Sp0	5.64622	4.8395	85.7122
442	Neu5Aca2-3Galb1-4GlcNAcb1-3Galb-Sp8	2.39045	2.07302	86.721		248	Neu5Aca2-3Galb1-3GlcNAcb1-3Galb1-4GlcNAcb-Sp0	5.61395	7.62348	135.795
443	GalNAcb1-6GalNAcb-Sp8	29.3403	12.2094	41.6131		346	Neu5Aca2-6Galb1-4GlcNAcb1-2Mana1-6(Mana1-3)Manb1-4GlcNAcb1-4GlcNAc-Sp12	5.57718	8.52119	152.787
444	(6S)Galb1-3GlcNAcb-Sp0	18.7731	4.79915	25.564		9	Neu5Aca-Sp8	5.57185	7.95156	142.709
445	(6S)Galb1-3(6S)GlcNAc-Sp0	-5.4035	4.61694	-85.4436		314	Mana1-6Manb-Sp10	5.53378	4.2023	75.9392
446	Fuca1-2Galb1-4 GlcNAcb1-2Mana1-6(Fuca1-2Galb1-4GlcNAcb1-2(Fuca1-2Galb1-4GlcNAcb1-4)Mana1-3)Manb1-4GlcNAcb1-4GlcNAcb-Sp12	34.2957	10.3775	30.259		230	Neu5Aca2-8Neu5Aca2-8Neu5Aca-Sp8	5.5211	11.872	215.03
447	Fuca1-2Galb1-4(Fuca1-3)GlcNAcb1-2Mana1-6(Fuca1-2Galb1-4(Fuca1-3)GlcNAcb1-4(Fuca1-2Galb1-4(Fuca1-3)GlcNAcb1-2)Mana1-3)Manb1-4GlcNAcb1-4GlcNAcb-Sp12	199.643	26.0195	13.033		32	(3S)Galb1-4(Fuca1-3)GlcNAc-Sp0	5.47668	9.30606	169.922
448	Galb1-4(Fuca1-3)GlcNAcb1-6GalNAc-Sp14	81.0918	9.66748	11.9217		256	Neu5Aca2-3Galb1-4(Fuca1-3)GlcNAcb-Sp8	5.3244	2.8832	54.1508
449	Galb1-4GlcNAcb1-2Mana-Sp0	10.0466	8.8679	88.2672		1	Gala-Sp8	5.29225	9.24901	174.765
450	Fuca1-2Galb1-4GlcNAcb1-6(Fuca1-2Galb1-4GlcNAcb1-3)GalNAc-Sp14	179.395	53.7325	29.9521		44	(6S)Galb1-4GlcNAcb-Sp8	5.1526	5.6688	110.018
451	Gala1-3(Fuca1-2)Galb1-4GlcNAcb1-6(Gala1-3(Fuca1-2)Galb1-4GlcNAcb1-3)GalNAc-Sp14	49.5036	22.9793	46.4193		43	(6S)Galb1-4Glcb-Sp8	5.12218	4.52518	88.3448
452	GalNAca1-3(Fuca1-2)Galb1-4GlcNAcb1-6(GalNAca1-3(Fuca1-2)Galb1-4GlcNAcb1-3)GalNAc-Sp14	21.079	8.29009	39.3288		65	Fuca1-2Galb1-3GalNAcb1-4(Neu5Aca2-3)Galb1-4Glcb-Sp9	5.04128	5.5982	111.047
453	Neu5Aca2-8Neu5Aca2-3Galb1-3GalNAcb1-4(Neu5Aca2-8Neu5Aca2-3)Galb1-4Glcb-Sp0	12.5102	14.6073	116.763		397	Neu5Aca2-3Galb1-3GlcNAcb1-2Mana1-6(Neu5Aca2-3Galb1-3GlcNAcb1-2Mana1-3)Manb1-4GlcNAcb1-4GlcNAc-Sp19	4.95927	7.90672	159.433
454	GalNAcb1-4Galb1-4Glcb-Sp0	17.7011	10.0504	56.7782		217	Mana1-6(Mana1-3)Mana1-6(Mana1-3)Manb1-4GlcNAcb1-4GlcNAcb-Sp12	4.9408	6.51234	131.807
455	GalNAca1-3(Fuca1-2)Galb1-4GlcNAcb1-2Mana1-6(GalNAca1-3(Fuca1-2)Galb1-4GlcNAcb1-2Mana1-3)Manb1-4GlcNAcb1-4(Fuca1-6)GlcNAcb-Sp22	22.0996	6.4712	29.282		201	G-ol-Sp8	4.86138	2.3847	49.054
456	Gala1-3(Fuca1-2)Galb1-3GlcNAcb1-2Mana1-6(Gala1-3(Fuca1-2)Galb1-3GlcNAcb1-2Mana1-3)Manb1-4GlcNAcb1-4(Fuca1-6)GlcNAcb-Sp22	26.411	7.71072	29.1951		242	Neu5Aca2-3Galb1-4(Neu5Aca2-3Galb1-3)GlcNAcb-Sp8	4.80645	3.59506	74.7967
457	Neu5Aca2-6Galb1-4GlcNAcb1-6(Fuca1-2Galb1-3GlcNAcb1-3)Galb1-4Glc-Sp21	8.26472	8.24246	99.7306		13	Glcb-Sp8	4.74178	8.86401	186.934
458	GalNAca1-3(Fuca1-2)Galb1-3GlcNAcb1-2Mana1-6(GalNAca1-3(Fuca1-2)Galb1-3GlcNAcb1-2Mana1-3)Manb1-4GlcNAcb1-4(Fuca1-6)GlcNAcb-Sp22	35.543	7.5148	21.1428		323	Neu5Aca2-8Neu5Aca2-8Neu5Acb-Sp8	4.7404	3.47775	73.364
459	Galb1-4GlcNAcb1-6(Galb1-4GlcNAcb1-2)Mana1-6(Galb1-4GlcNAcb1-2Mana1-3)Manb1-4GlcNAcb1-4GlcNAcb-Sp19	31.0641	18.5938	59.8563		520	GalNAca1-3(Fuca1-2)Galb1-4GlcNAcb1-6GalNAc-Sp14	4.5549	5.74519	126.132
460	Neu5Aca2-3Galb1-4GlcNAcb1-2Mana1-6(GlcNAcb1-4)(Neu5Aca2-3Galb1-4GlcNAcb1-2Mana1-3)Manb1-4GlcNAcb1-4GlcNAcb-Sp21	-5.88647	2.64966	-45.0126		81	Fuca1-4GlcNAcb-Sp8	4.54085	2.90929	64.0693
461	Neu5Aca2-3Galb1-4GlcNAcb1-4Mana1-6(GlcNAcb1-4)(Neu5Aca2-3Galb1-4GlcNAcb1-4(Neu5Aca2-3Galb1-4GlcNAcb1-2)Mana1-3)Manb1-4GlcNAcb1-4GlcNAcb-Sp21	2.9746	2.04722	68.8235		173	Galb1-4Glcb-Sp8	4.4992	3.82166	84.9408
462	Neu5Aca2-3Galb1-4GlcNAcb1-6(Neu5Aca2-3Galb1-4GlcNAcb1-2)Mana1-6(GlcNAcb1-4)(Neu5Aca2-3Galb1-4GlcNAcb1-2Mana1-3)Manb1-4GlcNAcb1-4GlcNAcb-Sp21	-7.07288	1.86873	-26.4211		275	Neu5Aca2-6Galb-Sp8	4.47128	5.79796	129.671
463	Neu5Aca2-3Galb1-4GlcNAcb1-6(Neu5Aca2-3Galb1-4GlcNAcb1-2)Mana1-6(GlcNAcb1-4)(Neu5Aca2-3Galb1-4GlcNAcb1-4(Neu5Aca2-3Galb1-4GlcNAcb1-2)Mana1-3)Manb1-4GlcNAcb1-4GlcNAcb-Sp21	-2.14602	2.28029	-106.257		306	Galb1-4GlcNAcb1-6Galb1-4GlcNAcb-Sp0	4.41092	5.00431	113.453
464	Neu5Aca2-6Galb1-4GlcNAcb1-2Mana1-6(GlcNAcb1-4)(Neu5Aca2-6Galb1-4GlcNAcb1-2Mana1-3)Manb1-4GlcNAcb1-4GlcNAcb-Sp21	-4.0639	3.5276	-86.8033		467	Neu5Aca2-6Galb1-4GlcNAcb1-6(Neu5Aca2-6Galb1-4GlcNAcb1-2)Mana1-6(GlcNAcb1-4)(Neu5Aca2-6Galb1-4GlcNAcb1-4(Neu5Aca2-6Galb1-4GlcNAcb1-2)Mana1-3)Manb1-4GlcNAcb1-4GlcNAcb-Sp21	4.3631	10.2335	234.546
465	Neu5Aca2-6Galb1-4GlcNAcb1-4Mana1-6(GlcNAcb1-4)(Neu5Aca2-6Galb1-4GlcNAcb1-4(Neu5Aca2-6Galb1-4GlcNAcb1-2)Mana1-3)Manb1-4GlcNAcb1-4GlcNAcb-Sp21	14.245	9.89156	69.4387		218	Manb1-4GlcNAcb-Sp0	4.35193	2.43284	55.9025
466	Neu5Aca2-6Galb1-4GlcNAcb1-6(Neu5Aca2-6Galb1-4GlcNAcb1-2)Mana1-6(GlcNAcb1-4)(Neu5Aca2-6Galb1-4GlcNAcb1-2Mana1-3)Manb1-4GlcNAcb1-4GlcNAcb-Sp21	7.23735	5.85574	80.9101		259	Neu5Aca2-3Galb1-4GlcNAcb1-3Galb1-4GlcNAcb1-3Galb1-4GlcNAcb-Sp0	4.27908	5.22495	122.105
467	Neu5Aca2-6Galb1-4GlcNAcb1-6(Neu5Aca2-6Galb1-4GlcNAcb1-2)Mana1-6(GlcNAcb1-4)(Neu5Aca2-6Galb1-4GlcNAcb1-4(Neu5Aca2-6Galb1-4GlcNAcb1-2)Mana1-3)Manb1-4GlcNAcb1-4GlcNAcb-Sp21	4.3631	10.2335	234.546		426	Gala1-3Galb1-3GlcNAcb1-3GalNAc-Sp14	4.27732	7.34725	171.772
468	Gala1-3(Fuca1-2)Galb1-3GalNAca-Sp8	8.07785	3.36077	41.6047		563	GalNAcb1-3GlcNAcb-Sp0	4.2554	3.53993	83.1867
469	Gala1-3(Fuca1-2)Galb1-3GalNAcb-Sp8	6.24578	6.65888	106.614		39	(6S)(4S)Galb1-4GlcNAcb-Sp0	4.22607	4.93121	116.685
470	Glca1-6Glca1-6Glca1-6Glcb-Sp10	1.255	2.44866	195.113		509	Galb1-4GlcNAcb1-6(Galb1-4GlcNAcb1-2)Mana1-6(GlcNAcb1-4)Galb1-4GlcNAcb1-4(Gal b1-4GlcNAcb1-2)Mana1-3)Manb1-4GlcNAcb1-4(Fuca1-6)GlcNAc-Sp21	4.1972	10.0636	239.769
471	Glca1-4Glca1-4Glca1-4Glcb-Sp10	8.21487	6.1354	74.6865		19	Galb1-4GlcNAcb1-6(Galb1-4GlcNAcb1-3)GalNAca-Sp8	4.17845	6.17342	147.744
472	Neu5Aca2-3Galb1-4GlcNAcb1-6(Neu5Aca2-3Galb1-4GlcNAcb1-3)GalNAca-Sp14	-5.0125	4.53517	-90.4773		523	Gala1-3(Fuca1-2)Galb1-4GlcNAcb1-2Mana-Sp0	3.8695	9.61721	248.539
473	Fuca1-2Galb1-4(Fuca1-3)GlcNAcb1-2Mana1-6(Fuca1-2Galb1-4(Fuca1-3)GlcNAcb1-2Mana1-3)Manb1-4GlcNAcb1-4(Fuca1-6)GlcNAcb-Sp24	103.041	27.0534	26.255		35	(3S)Galb1-4(6S)GlcNAcb-Sp8	3.7818	2.58337	68.3105
474	Fuca1-2Galb1-3(Fuca1-4)GlcNAcb1-2Mana1-6(Fuca1-2Galb1-3(Fuca1-4)GlcNAcb1-2Mana1-3)Manb1-4GlcNAcb1-4(Fuca1-6)GlcNAcb1-4(Fuca1-6)GlcNAcb-Sp19	117.055	13.7468	11.7439		108	Gala1-3(Fuca1-2)Galb-Sp8	3.75505	8.12092	216.267
475	Neu5Aca2-3Galb1-3GlcNAcb1-6(Neu5Aca2-3Galb1-4GlcNAcb1-2)Mana1-6(Neu5Aca2-3Galb1-3GlcNAcb1-2Mana1-3)Manb1-4GlcNAcb1-4GlcNAcb-Sp19	63.0464	7.99668	12.6838		437	Galb1-4GlcNAcb1-2Mana1-6(GlcNAcb1-4)(Galb1-4GlcNAcb1-4(Galb1-4GlcNAcb1-2)Mana1-3)Manb1-4GlcNAcb1-4GlcNAc-Sp21	3.71823	6.24062	167.839
476	GlcNAcb1-6(GlcNAcb1-2)Mana1-6(GlcNAcb1-2Mana1-3)Manb1-4GlcNAcb1-4(Fuca1-6)GlcNAcb-Sp24	50896.4	4546.84	8.93352		554	Neu5Aca2-8Neu5Gca2-3Galb1-4GlcNAc-Sp0	3.70255	7.7356	208.926
477	Galb1-3GlcNAcb1-2Mana1-6(GlcNAcb1-4)(Galb1-3GlcNAcb1-2Mana1-3)Manb1-4GlcNAcb1-4GlcNAcb-Sp21	225.145	20.0124	8.88865		276	Neu5Aca2-8Neu5Aca-Sp8	3.6964	8.41068	227.537
478	Neu5Aca2-6Galb1-4GlcNAcb1-6(Galb1-3GlcNAcb1-3)Galb1-4Glcb-Sp21	16.3338	5.22675	31.9996		115	Gala1-3Galb1-3GlcNAcb-Sp0	3.68438	4.82928	131.075
479	Neu5Aca2-3Galb1-4GlcNAcb1-2Mana-Sp0	334.338	25.3446	7.58053		128	Galb1-3GlcNAcb1-3Galb1-4(Fuca1-3)GlcNAcb-Sp0	3.66625	4.53368	123.66
480	Neu5Aca2-3Galb1-4GlcNAcb1-6GalNAca-Sp14	3.58158	5.47546	152.879		280	Neu5Acb2-6Galb1-4GlcNAcb-Sp8	3.59057	5.73139	159.623
481	Neu5Aca2-6Galb1-4GlcNAcb1-6GalNAca-Sp14	49.737	19.6504	39.5086		480	Neu5Aca2-3Galb1-4GlcNAcb1-6GalNAca-Sp14	3.58158	5.47546	152.879
482	Neu5Aca2-6Galb1-4 GlcNAcb1-6(Neu5Aca2-6Galb1-4GlcNAcb1-3)GalNAca-Sp14	64.2837	14.3839	22.3757		416	GalNAca1-3GalNAcb1-3Gala1-4Galb1-4Glcb-Sp0	3.52917	2.58204	73.1627
483	Neu5Aca2-6Galb1-4GlcNAcb1-2Mana1-6(Neu5Aca2-6Galb1-4GlcNAcb1-2Mana1-3)Manb1-4GlcNAcb1-4(Fuca1-6)GlcNAcb-Sp24	26.4514	7.03092	26.5805		171	Galb1-4GlcNAcb-Sp23	3.4614	1.85331	53.5423
484	Neu5Aca2-3Galb1-4GlcNAcb1-2Mana1-6(Neu5Aca2-3Galb1-4GlcNAcb1-2Mana1-3)Manb1-4GlcNAcb1-4(Fuca1-6)GlcNAcb-Sp24	13.5202	5.17814	38.2993		294	Galb1-4GlcNAcb1-3Galb1-3GlcNAcb-Sp0	3.33445	2.12754	63.8047
485	Mana1-6(Mana1-3)Manb1-4GlcNAcb1-4(Fuca1-6)GlcNAcb-Sp19	12.3005	3.31001	26.9096		333	Neu5Aca2-6Galb1-4GlcNAcb1-3Galb1-4GlcNAcb1-3Galb1-4GlcNAcb-Sp0	3.333	2.03972	61.1978
486	Galb1-4GlcNAcb1-6(Galb1-4GlcNAcb1-2)Mana1-6(Galb1-4GlcNAcb1-2Mana1-3)Manb1-4GlcNAcb1-4(Fuca1-6)GlcNAcb-Sp24	36.6603	16.3054	44.4771		60	Fuca1-2Galb1-3GalNAcb1-3Gala1-4Galb1-4Glcb-Sp9	3.2528	3.07304	94.4737
487	Neu5Aca2-3Galb1-3GlcNAcb1-2Mana1-6(GlcNAcb1-4)(Neu5Aca2-3Galb1-3GlcNAcb1-2Mana1-3)Manb1-4GlcNAcb1-4GlcNAc-Sp21	17.9564	8.64368	48.1372		516	(3S)GalNAcb1-4GlcNAc-Sp8	3.18637	4.69073	147.212
488	Neu5Aca2-6Galb1-4GlcNAcb1-6(Fuca1-2Galb1-4(Fuca1-3)GlcNAcb1-3)Galb1-4Glc-Sp21	-0.1994	10.4882	-5259.89		159	Galb1-4GalNAcb1-3(Fuca1-2)Galb1-4GlcNAcb-Sp8	3.0964	4.83728	156.223
489	Galb1-3GlcNAcb1-6GalNAca-Sp14	-4.05085	4.97306	-122.766		40	(4S)Galb1-4GlcNAcb-Sp8	3.07875	4.32361	140.434
490	Gala1-3Galb1-3GlcNAcb1-6GalNAca-Sp14	1.75962	1.70541	96.9191		260	Neu5Aca2-3Galb1-4GlcNAcb-Sp0	3.03655	2.20638	72.6608
491	Galb1-3(Fuca1-4)GlcNAcb1-6GalNAca-Sp14	23.7162	12.0234	50.6971		518	Galb1-4(6P)GlcNAcb-Sp0	3.0134	5.18361	172.018
492	Neu5Aca2-3Galb1-3GlcNAcb1-6GalNAca-Sp14	35.8935	7.47441	20.8238		150	Galb1-3GlcNAcb-Sp0	2.99422	2.67871	89.4627
493	(3S)Galb1-3(Fuca1-4)GlcNAcb-Sp0	28.5373	10.5067	36.8174		461	Neu5Aca2-3Galb1-4GlcNAcb1-4Mana1-6(GlcNAcb1-4)(Neu5Aca2-3Galb1-4GlcNAcb1-4(Neu5Aca2-3Galb1-4GlcNAcb1-2)Mana1-3)Manb1-4GlcNAcb1-4GlcNAcb-Sp21	2.9746	2.04722	68.8235
494	Galb1-4(Fuca1-3)GlcNAcb1-6(Neu5Aca2-6(Neu5Aca2-3Galb1-3)GlcNAcb1-3)Galb1-4Glc-Sp21	5.76515	2.71559	47.1036		147	Galb1-3Galb-Sp8	2.93268	2.74942	93.7513
495	Fuca1-2Galb1-4GlcNAcb1-6GalNAca-Sp14	39.6477	11.4098	28.7781		517	(4S)GalNAcb-Sp10	2.8761	2.7828	96.7562
496	Gala1-3Galb1-4GlcNAcb1-6GalNAca-Sp14	12.8508	17.029	132.513		372	Gala1-3(Fuca1-2)Galb1-4GlcNAcb1-2Mana1-6(Gala1-3(Fuca1-2)Galb1-4GlcNAcb1-2Mana1-3)Manb1-4GlcNAcb1-4GlcNAcb-Sp20	2.82152	2.45215	86.9087
497	Galb1-4(Fuca1-3)GlcNAcb1-2Mana-Sp0	-5.61585	3.63968	-64.8109		207	KDNa2-3Galb1-4GlcNAcb-Sp0	2.81632	7.90352	280.632
498	Fuca1-2(6S)Galb1-3GlcNAcb-Sp0	84.4539	10.5511	12.4933		235	Neu5Aca2-3Galb1-3GalNAcb1-4(Neu5Aca2-3)Galb1-4Glcb-Sp0	2.80305	4.11227	146.707
499	Gala1-3(Fuca1-2)Galb1-4GlcNAcb1-6GalNAca-Sp14	7.71037	13.4733	174.742		158	Galb1-4GalNAca1-3(Fuca1-2)Galb1-4GlcNAcb-Sp8	2.76125	5.69618	206.29
500	Fuca1-2Galb1-4GlcNAcb1-2Mana-Sp0	7.1212	4.73198	66.4491		234	GalNAcb1-4(Neu5Aca2-3)Galb1-4Glcb-Sp0	2.7402	6.67865	243.729
501	Fuca1-2Galb1-3(6S)GlcNAcb-Sp0	615.003	23.5748	3.83328		261	Neu5Aca2-3Galb1-4GlcNAcb-Sp8	2.7349	5.26502	192.512
502	Fuca1-2(6S)Galb1-3(6S)GlcNAcb-Sp0	336.475	49.8467	14.8144		392	Galb1-3GlcNAcb1-3GalNAca-Sp14	2.675	4.75044	177.586
503	Neu5Aca2-6GalNAcb1-4(6S)GlcNAcb-Sp8	-4.90773	2.41254	-49.158		336	GalNAca1-3(Fuca1-2)Galb1-4GlcNAcb1-3Galb1-4GlcNAcb-Sp0	2.6124	3.48969	133.582
504	GalNAcb1-4(Fuca1-3)(6S)GlcNAcb-Sp8	1.36897	2.34404	171.226		262	Neu5Aca2-3Galb1-4GlcNAcb1-3Galb1-4GlcNAcb-Sp0	2.60405	8.48313	325.767
505	(3S)GalNAcb1-4(Fuca1-3)GlcNAcb-Sp8	17.609	4.94695	28.0932		11	Neu5Acb-Sp8	2.48658	4.69399	188.773
506	Fuca1-2Galb1-3GlcNAcb1-6(Fuca1-2Galb1-3GlcNAcb1-3)GalNAca-Sp14	100.931	15.3126	15.1714		238	Neu5Aca2-3GalNAcb1-4GlcNAcb-Sp0	2.47837	2.80433	113.152
507	GalNAca1-3(Fuca1-2)Galb1-3GlcNAcb1-6GalNAca-Sp14	6.0653	8.48379	139.874		515	GalNAcb1-4(6S)GlcNAc-Sp8	2.46412	3.81236	154.715
508	GlcNAcb1-6(GlcNAcb1-2)Mana1-6(GlcNAcb1-4)(GlcNAcb1-4(GlcNAcb1-2)Mana1-3)Manb1-4GlcNAcb1-4(Fuca1-6)GlcNAc-Sp21	4343.52	1844.14	42.4572		219	Neu5Aca2-3Galb1-4GlcNAcb1-3Galb1-4(Fuca1-3)GlcNAcb-Sp0	2.4568	5.43078	221.051
509	Galb1-4GlcNAcb1-6(Galb1-4GlcNAcb1-2)Mana1-6(GlcNAcb1-4)Galb1-4GlcNAcb1-4(Gal b1-4GlcNAcb1-2)Mana1-3)Manb1-4GlcNAcb1-4(Fuca1-6)GlcNAc-Sp21	4.1972	10.0636	239.769		139	Neu5Aca2-6(Galb1-3)GlcNAcb1-4Galb1-4Glcb-Sp10	2.425	6.7824	279.687
510	Galb1-3GlcNAca1-3Galb1-4GlcNAcb-Sp8	-10.0122	2.04594	-20.4346		442	Neu5Aca2-3Galb1-4GlcNAcb1-3Galb-Sp8	2.39045	2.07302	86.721
511	Galb1-3(6S)GlcNAcb-Sp8	-5.35095	4.3195	-80.724		255	Neu5Aca2-3Galb1-4(Fuca1-3)GlcNAcb-Sp0	2.35027	4.71142	200.463
512	(6S)(4S)GalNAcb1-4GlcNAc-Sp8	-5.85008	2.94613	-50.3605		388	Galb1-4GlcNAcb1-6(Galb1-4GlcNAcb1-2)Mana1-6(Galb1-4GlcNAcb1-4(Galb1-4GlcNAcb1-2)Mana1-3)Manb1-4GlcNAcb1-4GlcNAcb-Sp21	2.31745	2.35809	101.754
513	(6S)GalNAcb1-4GlcNAc-Sp8	1.07305	3.60989	336.414		112	Gala1-3GalNAca-Sp16	2.30978	1.7764	76.908
514	(3S)GalNAcb1-4(3S)GlcNAc-Sp8	-5.69363	7.5557	-132.705		331	Neu5Aca2-6Galb1-4GlcNAcb1-3Galb1-3GlcNAcb-Sp0	2.25945	5.39225	238.653
515	GalNAcb1-4(6S)GlcNAc-Sp8	2.46412	3.81236	154.715		268	Neu5Aca2-6Galb1-4(6S)GlcNAcb-Sp8	2.2501	4.28289	190.342
516	(3S)GalNAcb1-4GlcNAc-Sp8	3.18637	4.69073	147.212		145	Galb1-3GalNAcb1-4(Neu5Aca2-3)Galb1-4Glcb-Sp0	2.21098	3.69065	166.924
517	(4S)GalNAcb-Sp10	2.8761	2.7828	96.7562		116	Gala1-3Galb1-4GlcNAcb-Sp8	2.152	3.70334	172.088
518	Galb1-4(6P)GlcNAcb-Sp0	3.0134	5.18361	172.018		266	Neu5Aca2-6GalNAca-Sp8	2.06018	3.05978	148.52
519	(6P)Galb1-4GlcNAcb-SP0	-2.64425	6.6171	-250.245		412	Galb1-3GalNAcb1-4(Neu5Aca2-8Neu5Aca2-3)Galb1-4Glcb-Sp0	2.03307	7.91246	389.187
520	GalNAca1-3(Fuca1-2)Galb1-4GlcNAcb1-6GalNAc-Sp14	4.5549	5.74519	126.132		37	(3S)Galb1-4GlcNAcb-Sp8	1.914	4.2285	220.925
521	Neu5Aca2-6Galb1-4GlcNAcb1-2Man-Sp0	12.0308	3.77573	31.3838		23	6S(3S)Galb1-4GlcNAcb-Sp0	1.78705	6.59376	368.975
522	Gala1-3Galb1-4GlcNAcb1-2Mana-Sp0	-2.5272	5.58608	-221.038		10	Neu5Aca-Sp11	1.78325	1.77099	99.3123
523	Gala1-3(Fuca1-2)Galb1-4GlcNAcb1-2Mana-Sp0	3.8695	9.61721	248.539		490	Gala1-3Galb1-3GlcNAcb1-6GalNAca-Sp14	1.75962	1.70541	96.9191
524	GalNAca1-3(Fuca1-2)Galb1-4 GlcNAcb1-2Mana-Sp0	8.56525	4.48455	52.3575		77	Fuca1-2Galb1-4GlcNAcb-Sp8	1.7196	5.64688	328.383
525	Galb1-3GlcNAcb1-2Mana-Sp0	45.4658	9.13246	20.0864		299	(6P)Glcb-Sp10	1.67612	4.95058	295.358
526	Gala1-3(Fuca1-2)Galb1-3GlcNAcb1-6GalNAc-Sp14	-3.00865	4.81365	-159.994		529	GalNAcb1-4GlcNAcb1-2Mana-Sp0	1.62118	5.7952	357.469
527	Neu5Aca2-3Galb1-3GlcNAcb1-2Mana-Sp0	15.3249	9.2259	60.2021		170	Galb1-4GlcNAcb-Sp8	1.50333	2.96973	197.544
528	Gala1-3Galb1-3GlcNAcb1-2Mana-Sp0	-0.26345	6.68171	-2536.23		303	Galb1-4GlcNAcb1-6(Galb1-4GlcNAcb1-3)Galb1-4GlcNAc-Sp0	1.5	3.28526	219.017
529	GalNAcb1-4GlcNAcb1-2Mana-Sp0	1.62118	5.7952	357.469		440	Galb1-4Galb-Sp10	1.4838	1.13897	76.7604
530	Neu5Aca2-3Galb1-3GlcNAcb1-4Galb1-4Glcb-Sp0	0.948175	6.23467	657.544		297	4S(3S)Galb1-4GlcNAcb-Sp0	1.47957	6.10265	412.459
531	GlcNAcb1-2 Mana1-6(GlcNAcb1-4)(GlcNAcb1-2Mana1-3)Manb1-4GlcNAcb1-4(Fuca1-6)GlcNAc-Sp21	39109.2	1512.33	3.86695		327	Neu5Aca2-3Galb1-4GlcNAcb1-2Mana1-6(Neu5Aca2-6Galb1-4GlcNAcb1-2Mana1-3)Manb1-4GlcNAcb1-4GlcNAcb-Sp12	1.39988	4.16331	297.406
532	Galb1-4GlcNAcb1-2 Mana1-6(GlcNAcb1-4)(Galb1-4GlcNAcb1-2Mana1-3)Manb1-4GlcNAcb1-4(Fuca1-6)GlcNAc-Sp21	-1.7568	1.23728	-70.428		155	Galb1-4(Fuca1-3)GlcNAcb1-3Galb1-4(Fuca1-3)GlcNAcb1-3Galb1-4(Fuca1-3)GlcNAcb-Sp0	1.3923	8.16958	586.769
533	Galb1-4GlcNAcb1-2 Mana1-6(Galb1-4GlcNAcb1-4)(Galb1-4GlcNAcb1-2Mana1-3)Manb1-4GlcNAcb1-4(Fuca1-6)GlcNAc-Sp21	28.1628	26.3151	93.4391		504	GalNAcb1-4(Fuca1-3)(6S)GlcNAcb-Sp8	1.36897	2.34404	171.226
534	Fuca1-4(Galb1-3)GlcNAcb1-2 Mana-Sp0	19.2918	13.0307	67.5454		55	Neu5Aca2-6Galb1-4GlcNAcb1-2Mana1-6(Neu5Aca2-6Galb1-4GlcNAcb1-2Mana1-3)Manb1-4GlcNAcb1-4GlcNAcb-Sp12	1.322	1.54188	116.632
535	Neu5Aca2-3Galb1-4(Fuca1-3)GlcNAcb1-2Mana-Sp0	15.8058	5.84034	36.9506		270	Neu5Aca2-6Galb1-4GlcNAcb-Sp8	1.29047	4.95735	384.149
536	GlcNAcb1-3Galb1-4GlcNAcb1-6(GlcNAcb1-3)Galb1-4GlcNAc-Sp0	30128.8	3844.37	12.7598		49	Neu5,9Ac2a2-6Galb1-4GlcNAcb-Sp8	1.2721	4.78632	376.253
537	GalNAca1-3(Fuca1-2)Galb1-3GalNAcb1-3Gala1-4Galb1-4Glc-Sp21	-1.8736	3.01814	-161.088		470	Glca1-6Glca1-6Glca1-6Glcb-Sp10	1.255	2.44866	195.113
538	Gala1-3(Fuca1-2)Galb1-3GalNAcb1-3Gala1-4Galb1-4Glc-Sp21	8.0634	6.31301	78.2922		279	Neu5Acb2-6GalNAca-Sp8	1.15733	4.85507	419.508
539	Galb1-3GalNAcb1-3Gal-Sp21	9.47837	9.871	104.142		335	GalNAcb1-3Gala1-4Galb1-4GlcNAcb1-3Galb1-4Glcb-Sp0	1.1293	4.63271	410.228
540	GlcNAcb1-3Galb1-4GlcNAcb1-2Mana1-6(GlcNAcb1-3Galb1-4GlcNAcb1-2Mana1-3)Manb1-4GlcNAcb1-4GlcNAcb-Sp12	15898.5	4587.8	28.8567		513	(6S)GalNAcb1-4GlcNAc-Sp8	1.07305	3.60989	336.414
541	GlcNAcb1-3Galb1-4GlcNAcb1-2Mana1-6(GlcNAcb1-3Galb1-4GlcNAcb1-2Mana1-3)Manb1-4GlcNAcb1-4GlcNAcb-Sp25	11129.6	2558.1	22.9847		187	GlcNAcb1-4-MDPLys	1.06937	0.411325	38.464
542	Galb1-4GlcNAcb1-3Galb1-4GlcNAcb1-2Mana1-6(Galb1-4GlcNAcb1-3Galb1-4GlcNAcb1-2Mana1-3)Manb1-4GlcNAcb1-4GlcNAcb-Sp12	387.971	37.6794	9.71191		334	Gala1-4Galb1-4GlcNAcb1-3Galb1-4Glcb-Sp0	1.00837	2.89957	287.549
543	Galb1-4GlcNAcb1-3Galb1-4GlcNAcb1-2Mana1-6(Galb1-4GlcNAcb1-3Galb1-4GlcNAcb1-2Mana1-3)Manb1-4GlcNAcb1-4GlcNAcb-Sp24	82.8244	20.0894	24.2554		530	Neu5Aca2-3Galb1-3GlcNAcb1-4Galb1-4Glcb-Sp0	0.948175	6.23467	657.544
544	Neu5Gca2-3Galb1-4GlcNAcb1-3Galb1-4GlcNAcb1-2Mana1-6(Neu5Gca2-3Galb1-4GlcNAcb1-3Galb1-4GlcNAcb1-2Mana1-3)Manb1-4GlcNAcb1-4GlcNAcb-Sp24	47.5518	9.49483	19.9673		574	Neu5Aca2-8Neu5Aca2-3Galb1-3GalNAcb1-4(Neu5Aca2-3)Galb1-4Glc-Sp21	0.942825	1.28303	136.084
545	Fuca1-2Galb1-4GlcNAcb1-3Galb1-4GlcNAcb1-2Mana1-6(Fuca1-2Galb1-4GlcNAcb1-3Galb1-4GlcNAcb1-2Mana1-3)Manb1-4GlcNAcb1-4GlcNAcb-Sp24	183.811	112.353	61.1241		557	Neu5Gca2-8Neu5Gca2-6Galb1-4GlcNAc-Sp0	0.913075	2.07636	227.404
546	GlcNAcb1-3Galb1-4GlcNAcb1-3Galb1-4GlcNAcb1-2Mana1-6(GlcNAcb1-3Galb1-4GlcNAcb1-3Galb1-4GlcNAcb1-2Mana1-3)Manb1-4GlcNAcb1-4GlcNAcb-Sp12	462.941	59.544	12.8621		305	Galb1-4GlcNAca1-6Galb1-4GlcNAcb-Sp0	0.779325	7.54388	968.001
547	GlcNAcb1-3Galb1-4GlcNAcb1-3Galb1-4GlcNAcb1-2Mana1-6(GlcNAcb1-3Galb1-4GlcNAcb1-3Galb1-4GlcNAcb1-2Mana1-3)Manb1-4GlcNAcb1-4GlcNAcb-Sp25	44015.7	323.483	0.734927		367	Neu5Aca2-6GlcNAcb1-4GlcNAc-Sp21	0.684325	2.47746	362.03
548	Galb1-4GlcNAcb1-3Galb1-4GlcNAcb1-3Galb1-4GlcNAcb1-2Mana1-6(Galb1-4GlcNAcb1-3Galb1-4GlcNAcb1-3Galb1-4GlcNAcb1-2Mana1-3)Manb1-4GlcNAcb1-4GlcNAcb-Sp12	399.52	27.9375	6.99276		436	Galb1-4GlcNAcb1-2Mana1-6(GlcNAcb1-4)(Galb1-4GlcNAcb1-2Mana1-3)Manb1-4GlcNAcb1-4GlcNAc-Sp21	0.679575	2.58971	381.077
549	Galb1-4GlcNAcb1-3Galb1-4GlcNAcb1-3Galb1-4GlcNAcb1-2Mana1-6(Galb1-4GlcNAcb1-3Galb1-4GlcNAcb1-3Galb1-4GlcNAcb1-2Mana1-3)Manb1-4GlcNAcb1-4GlcNAcb-Sp24	225.448	53.1121	23.5585		368	Neu5Aca2-6GlcNAcb1-4GlcNAcb1-4GlcNAc-Sp21	0.636575	4.82761	758.373
550	GlcNAcb1-3Galb1-4GlcNAcb1-3Galb1-4GlcNAcb1-3Galb1-4GlcNAcb1-2Mana1-6(GlcNAcb1-3Galb1-4GlcNAcb1-3Galb1-4GlcNAcb1-3Galb1-4GlcNAcb1-2Mana1-3)Manb1-4GlcNAcb1-4GlcNAcb-Sp25	26675.6	2267.18	8.49909		80	Fuca1-3GlcNAcb-Sp8	0.585275	3.68472	629.57
551	Galb1-4GlcNAcb1-3Galb1-4GlcNAcb1-3Galb1-4GlcNAcb1-3Galb1-4GlcNAcb1-2Mana1-6(Galb1-4GlcNAcb1-3Galb1-4GlcNAcb1-3Galb1-4GlcNAcb1-3Galb1-4GlcNAcb1-2Mana1-3)Manb1-4GlcNAcb1-4GlcNAcb-Sp25	151.484	26.371	17.4084		386	Galb1-4(Fuca1-3)GlcNAcb1-6(Fuca1-4(Fuca1-2Galb1-3)GlcNAcb1-3)Galb1-4Glc-Sp21	0.5254	2.08181	396.233
552	Galb1-3GlcNAcb1-3Galb1-4GlcNAcb1-2Mana1-6(Galb1-3GlcNAcb1-3Galb1-4GlcNAcb1-2Mana1-3)Manb1-4GlcNAcb1-4GlcNAc-Sp25	122.133	17.3028	14.1671		228	Neu5Aca2-8Neu5Aca2-8Neu5Aca2-3Galb1-4Glcb-Sp0	0.448725	5.21036	1161.15
553	Neu5Gca2-8Neu5Gca2-3Galb1-4GlcNAc-Sp0	-1.06765	2.78666	-261.009		272	Neu5Aca2-6Galb1-4GlcNAcb1-3Galb1-4GlcNAcb-Sp0	0.40805	2.10951	516.974
554	Neu5Aca2-8Neu5Gca2-3Galb1-4GlcNAc-Sp0	3.70255	7.7356	208.926		441	Galb1-6Galb-Sp10	0.406	8.94356	2202.85
555	Neu5Gca2-8Neu5Aca2-3Galb1-4GlcNAc-Sp0	-5.89772	2.58139	-43.7692		330	Neu5,9Ac2a2-3Galb1-3GlcNAcb-Sp0	0.330825	0.804827	243.279
556	Neu5Gca2-8Neu5Gca2-3Galb1-4GlcNAcb1-3Galb1-4GlcNAc-Sp0	-1.99535	4.30261	-215.632		231	Neu5Aca2-3(6S)Galb1-4(Fuca1-3)GlcNAcb-Sp8	0.276425	1.57263	568.918
557	Neu5Gca2-8Neu5Gca2-6Galb1-4GlcNAc-Sp0	0.913075	2.07636	227.404		257	Neu5Aca2-3Galb1-4(Fuca1-3)GlcNAcb1-3Galb-Sp8	0.219575	4.78354	2178.55
558	Neu5Aca2-8Neu5Aca2-3Galb1-4GlcNAc-Sp0	-3.77802	4.01534	-106.281		439	Galb1-4GlcNAcb1-6(Galb1-4GlcNAcb1-2)Mana1-6(GlcNAcb1-4)(Galb1-4GlcNAcb1-4(Galb1-4GlcNAcb1-2)Mana1-3)Manb1-4GlcNAcb1-4GlcNAc-Sp21	0.172875	3.41685	1976.49
559	GlcNAcb1-3Galb1-4GlcNAcb1-6(GlcNAcb1-3Galb1-4GlcNAcb1-2)Mana1-6(GlcNAcb1-3Galb1-4GlcNAcb1-2Man a1-3)Manb1-4GlcNAcb1-4GlcNAc-Sp24	14874.6	295.876	1.98914		253	Neu5Aca2-3Galb1-4(Fuca1-3)(6S)GlcNAcb-Sp8	0.090025	2.58073	2866.69
560	Galb1-4GlcNAcb1-3Galb1-4GlcNAcb1-6(Galb1-4GlcNAcb1-3Galb1-4GlcNAcb1-2)Mana1-6(Galb1-4GlcNAcb1-3Galb1-4GlcNAcb1-2Mana1-3)Mana1-4GlcNAcb1-4GlcNAc-Sp24	540.514	53.6842	9.93208		64	Fuca1-2Galb1-3GalNAcb1-4(Neu5Aca2-3)Galb1-4Glcb-Sp0	0.023425	2.30882	9856.22
561	Gala1-3Galb1-4GlcNAcb1-2Mana1-6(Gala1-3Galb1-4GlcNAcb1-2Mana1-3)Manb1-4GlcNAcb1-4GlcNAc-Sp24	151.655	48.9762	32.2945		570	(3S)GlcAb1-3Galb1-4GlcNAcb1-3Galb1-4Glc-Sp0	-0.029775	3.87429	-13011.9
562	GlcNAcb1-3Galb1-4GlcNAcb1-6(GlcNAcb1-3Galb1-3)GalNAca-Sp14	38042.6	1942.06	5.10497		74	Fuca1-2Galb1-4GlcNAcb1-3Galb1-4GlcNAcb-Sp0	-0.072575	3.6524	-5032.59
563	GalNAcb1-3GlcNAcb-Sp0	4.2554	3.53993	83.1867		267	Neu5Aca2-6GalNAcb1-4GlcNAcb-Sp0	-0.0793	2.6358	-3323.84
564	GalNAcb1-4GlcNAcb1-3GalNAcb1-4GlcNAcb-Sp0	-0.90725	6.02106	-663.66		348	Neu5Aca2-6Galb1-4GlcNAcb1-2Mana1-6Manb1-4GlcNAcb1-4GlcNAc-Sp12	-0.08585	4.12508	-4804.99
565	GlcNAcb1-3Galb1-4GlcNAcb1-3Galb1-4GlcNAcb1-3Galb1-4GlcNAcb1-3Galb1-4GlcNAcb1-2Mana1-6(GlcNAcb1-3Galb1-4GlcNAcb1-3Galb1-4GlcNAcb1-3Galb1-4GlcNAcb1-3Galb1-4GlcNAcb1-2Mana1-3)Manb1-4GlcNAcb1-4GlcNAcb-Sp25	60805.2	987.82	1.62457		408	Galb1-3GlcNAca1-6Galb1-4GlcNAcb-Sp0	-0.1295	1.94827	-1504.46
566	Galb1-4GlcNAcb1-3Galb1-4GlcNAcb1-3Galb1-4GlcNAcb1-3Galb1-4GlcNAcb1-3Galb1-4GlcNAcb1-2Mana1-6(Galb1-4GlcNAcb1-3Galb1-4GlcNAcb1-3Galb1-4GlcNAcb1-3Galb1-4GlcNAcb1-3Galb1-4GlcNAcb1-2Mana1-3)Manb1-4GlcNAcb1-4GlcNAcb-Sp25	195.884	51.2527	26.1648		488	Neu5Aca2-6Galb1-4GlcNAcb1-6(Fuca1-2Galb1-4(Fuca1-3)GlcNAcb1-3)Galb1-4Glc-Sp21	-0.1994	10.4882	-5259.89
567	GlcNAb1-3Galb1-3GalNAc-Sp14	32912.6	2102.66	6.38864		528	Gala1-3Galb1-3GlcNAcb1-2Mana-Sp0	-0.26345	6.68171	-2536.23
568	Galb1-3GlcNAcb1-6(Galb1-3)GalNAc-Sp14	29287.7	1293.69	4.41719		265	Neu5Aca2-3Galb1-4Glcb-Sp8	-0.355725	4.0507	-1138.72
569	Galb1-4GlcNAcb1-3Galb1-4GlcNAcb1-3Galb1-4GlcNAcb1-3Galb1-4GlcNAcb1-3Galb1-4GlcNAcb1-3Galb1-4GlcNAcb1-2Mana1-6(Galb1-4GlcNAcb1-3Galb1-4GlcNAcb1-3Galb1-4GlcNAcb1-3Galb1-4GlcNAcb1-3Galb1-4GlcNAcb1-3Galb1-4GlcNAcb1-2Mana1-3)Manb1-4GlcNAcb1-4GlcNAcb-Sp25	288.251	17.3881	6.0323		124	Gala1-4GlcNAcb-Sp8	-0.422375	2.28119	-540.087
570	(3S)GlcAb1-3Galb1-4GlcNAcb1-3Galb1-4Glc-Sp0	-0.029775	3.87429	-13011.9		120	Gala1-4(Fuca1-2)Galb1-4GlcNAcb-Sp8	-0.597425	3.19461	-534.73
571	(3S)GlcAb1-3Galb1-4GlcNAcb1-2Mana-Sp0	-1.06785	3.09369	-289.712		197	Glca1-4Glca-Sp8	-0.649675	4.14744	-638.387
572	Galb1-3GlcNAcb1-3Galb1-4GlcNAcb1-3Galb1-4GlcNAcb1-6(Galb1-3GlcNAcb1-3Galb1-4GlcNAcb1-3Galb1-4GlcNAb1-2)Mana1-6(Galb1-3GlcNAcb1-3Galb1-4GlcNAcb1-3Galb1-4GlcNAcb1-2Mana1-3)Manb1-4GlcNAcb1-4(Fuca1-6)GlcNAcb-Sp24	548.381	22.9634	4.18749		347	Mana1-6(Neu5Aca2-6Galb1-4GlcNAcb1-2Mana1-3)Manb1-4GlcNAcb1-4GlcNAc-Sp12	-0.722	3.69746	-512.114
573	Galb1-3GlcNAcb1-3Galb1-4GlcNAcb1-6(Galb1-3GlcNAcb1-3Galb1-4GlcNAb1-2)Mana1-6(Galb1-3GlcNAcb1-3Galb1-4GlcNAcb1-2Mana1-3)Manb1-4GlcNAcb1-4(Fuca1-6)GlcNAcb-Sp24	348.863	17.7133	5.07743		564	GalNAcb1-4GlcNAcb1-3GalNAcb1-4GlcNAcb-Sp0	-0.90725	6.02106	-663.66
574	Neu5Aca2-8Neu5Aca2-3Galb1-3GalNAcb1-4(Neu5Aca2-3)Galb1-4Glc-Sp21	0.942825	1.28303	136.084		553	Neu5Gca2-8Neu5Gca2-3Galb1-4GlcNAc-Sp0	-1.06765	2.78666	-261.009
575	GlcNAcb1-3Galb1-4GlcNAcb1-2Mana1-6(GlcNAcb1-3Galb1-4GlcNAcb1-2Mana1-3)Manb1-4GlcNAcb1-4(Fuca1-6)GlcNAcb-Sp24	16250.5	674.337	4.14965		571	(3S)GlcAb1-3Galb1-4GlcNAcb1-2Mana-Sp0	-1.06785	3.09369	-289.712
576	Galb1-4GlcNAcb1-3Galb1-4GlcNAcb1-2Mana1-6(Galb1-4GlcNAcb1-3Galb1-4GlcNAcb1-2Mana1-3)Manb1-4GlcNAcb1-4(Fuca1-6)GlcNAcb-Sp24	98.4963	34.7813	35.3123		236	Neu5Aca2-6(Neu5Aca2-3)GalNAca-Sp8	-1.25152	3.34616	-267.366
577	GlcNAcb1-3Galb1-4GlcNAcb1-3Galb1-4GlcNAcb1-2Mana1-6(GlcNAcb1-3Galb1-4GlcNAcb1-3Galb1-4GlcNAcb1-2Mana1-3)Manb1-4GlcNAcb1-4(Fuca1-6)GlcNAcb-Sp24	39783.3	1252.41	3.14809		296	Neu5Aca2-3Galb1-4GlcNAcb1-3Galb1-3GlcNAcb-Sp0	-1.3889	4.47319	-322.067
578	Galb1-4GlcNAcb1-3Galb1-4GlcNAcb1-3Galb1-4GlcNAcb1-2Mana1-6(Galb1-4GlcNAcb1-3Galb1-4GlcNAcb1-3Galb1-4GlcNAcb1-2Mana1-3)Manb1-4GlcNAcb1-4(Fuca1-6)GlcNAcb-Sp24	75.7351	10.0724	13.2995		73	Fuca1-2Galb1-4(Fuca1-3)GlcNAcb-Sp8	-1.5327	7.24826	-472.908
579	GlcNAcb1-3Galb1-4GlcNAcb1-3Galb1-4GlcNAcb1-3Galb1-4GlcNAcb1-2Mana1-6(GlcNAcb1-3Galb1-4GlcNAcb1-3Galb1-4GlcNAcb1-3Galb1-4GlcNAcb1-2Mana1-3)Manb1-4GlcNAcb1-4(Fuca1-6)GlcNAcb-Sp24	57348.7	1147.27	2.00051		326	Neu5Aca2-3Galb1-4GlcNAcb1-2Mana1-6(Neu5Aca2-3Galb1-4GlcNAcb1-2Mana1-3)Manb1-4GlcNAcb1-4GlcNAcb-Sp12	-1.55827	6.12663	-393.167
580	Galb1-4GlcNAcb1-3Galb1-4GlcNAcb1-3Galb1-4GlcNAcb1-3Galb1-4GlcNAcb1-2Mana1-6(Galb1-4GlcNAcb1-3Galb1-4GlcNAcb1-3Galb1-4GlcNAcb1-3Galb1-4GlcNAcb1-2Mana1-3)Manb1-4GlcNAcb1-4(Fuca1-6)GlcNAcb-Sp24	104.901	14.5803	13.899		277	Neu5Aca2-8Neu5Aca2-3Galb1-4Glcb-Sp0	-1.61538	2.58755	-160.183
581	GlcNAcb1-3Galb1-4GlcNAcb1-3Galb1-4GlcNAcb1-3Galb1-4GlcNAcb1-3Galb1-4GlcNAcb1-2Mana1-6(GlcNAcb1-3Galb1-4GlcNAcb1-3Galb1-4GlcNAcb1-3Galb1-4GlcNAcb1-3Galb1-4GlcNAcb1-2Mana1-3)Manb1-4GlcNAcb1-4(Fuca1-6)GlcNAcb-Sp19	60147.1	1812.5	3.01344		163	Galb1-4GlcNAcb1-3Galb1-4GlcNAcb1-3Galb1-4GlcNAcb-Sp0	-1.64082	3.10883	-189.468
582	Galb1-4GlcNAcb1-3Galb1-4GlcNAcb1-3Galb1-4GlcNAcb1-3Galb1-4GlcNAcb1-3Galb1-4GlcNAcb1-2Mana1-6(Galb1-4GlcNAcb1-3Galb1-4GlcNAcb1-3Galb1-4GlcNAcb1-3Galb1-4GlcNAcb1-3Galb1-4GlcNAcb1-2Mana1-3)Manb1-4GlcNAcb1-4(Fuca1-6)GlcNAcb-Sp19	281.221	50.6896	18.0248		532	Galb1-4GlcNAcb1-2 Mana1-6(GlcNAcb1-4)(Galb1-4GlcNAcb1-2Mana1-3)Manb1-4GlcNAcb1-4(Fuca1-6)GlcNAc-Sp21	-1.7568	1.23728	-70.428
583	Galb1-4GlcNAcb1-3Galb1-4GlcNAcb1-6(Galb1-4GlcNAcb1-3Galb1-4GlcNAb1-2)Mana1-6(Galb1-4GlcNAcb1-3Galb1-4GlcNAcb1-2Mana1-3)Manb1-4GlcNAcb1-4(Fuca1-6)GlcNAcb-Sp24	189.872	42.5512	22.4105		86	GalNAca1-3(Fuca1-2)Galb1-4GlcNAcb-Sp0	-1.79205	3.48741	-194.605
584	GlcNAcb1-3Galb1-4GlcNAcb1-3Galb1-4GlcNAcb1-6(GlcNAcb1-3Galb1-4GlcNAcb1-3Galb1-4GlcNAb1-2)Mana1-6(GlcNAcb1-3Galb1-4GlcNAcb1-3Galb1-4GlcNAcb1-2Mana1-3)Manb1-4GlcNAcb1-4(Fuca1-6)GlcNAcb-Sp24	20147.1	4054.5	20.1245		537	GalNAca1-3(Fuca1-2)Galb1-3GalNAcb1-3Gala1-4Galb1-4Glc-Sp21	-1.8736	3.01814	-161.088
585	Galb1-4GlcNAcb1-3Galb1-4GlcNAcb1-3Galb1-4GlcNAcb1-6(Galb1-4GlcNAcb1-3Galb1-4GlcNAcb1-3Galb1-4GlcNAb1-2)Mana1-6(Galb1-4GlcNAcb1-3Galb1-4GlcNAcb1-3Galb1-4GlcNAcb1-2Mana1-3)Manb1-4GlcNAcb1-4(Fuca1-6)GlcNAcb-Sp24	124.305	14.6392	11.7768		556	Neu5Gca2-8Neu5Gca2-3Galb1-4GlcNAcb1-3Galb1-4GlcNAc-Sp0	-1.99535	4.30261	-215.632
586	GlcNAcb1-3Galb1-4GlcNAcb1-3Galb1-4GlcNAcb1-3Galb1-4GlcNAcb1-6(GlcNAcb1-3Galb1-4GlcNAcb1-3Galb1-4GlcNAcb1-3Galb1-4GlcNAb1-2)Mana1-6(GlcNAcb1-3Galb1-4GlcNAcb1-3Galb1-4GlcNAcb1-3Galb1-4GlcNAcb1-2Mana1-3)Manb1-4GlcNAcb1-4(Fuca1-6)GlcNAcb-Sp24	28597.4	3205.47	11.2089		212	Mana1-2Mana1-6(Mana1-3)Mana1-6(Mana1-2Mana1-2Mana1-3)Manb1-4GlcNAcb1-4GlcNAcb-Sp12	-1.9965	4.93173	-247.019
587	Galb1-4GlcNAcb1-3Galb1-4GlcNAcb1-3Galb1-4GlcNAcb1-3Galb1-4GlcNAcb1-6(Galb1-4GlcNAcb1-3Galb1-4GlcNAcb1-3Galb1-4GlcNAcb1-3Galb1-4GlcNAb1-2)Mana1-6(Galb1-4GlcNAcb1-3Galb1-4GlcNAcb1-3Galb1-4GlcNAcb1-3Galb1-4GlcNAcb1-2Mana1-3)Manb1-4GlcNAcb1-4(Fuca1-6)GlcNAcb-Sp24	121.355	18.731	15.4348		164	Galb1-4GlcNAcb1-3Galb1-4GlcNAcb-Sp0	-2.0201	3.54899	-175.684
588	GlcNAcb1-3Galb1-4GlcNAcb1-3Galb1-4GlcNAcb1-3Galb1-4GlcNAcb1-3Galb1-4GlcNAcb1-6(GlcNAcb1-3Galb1-4GlcNAcb1-3Galb1-4GlcNAcb1-3Galb1-4GlcNAcb1-3Galb1-4GlcNAb1-2)Mana1-6(GlcNAcb1-3Galb1-4GlcNAcb1-3Galb1-4GlcNAcb1-3Galb1-4GlcNAcb1-3Galb1-4GlcNAcb1-2Mana1-3)Manb1-4GlcNAcb1-4(Fuca1-6)GlcNAcb-Sp24	30026.3	1354.2	4.51004		438	Galb1-4GlcNAcb1-6(Galb1-4GlcNAcb1-2)Mana1-6(GlcNAcb1-4)(Galb1-4GlcNAcb1-2Mana1-3)Manb1-4GlcNAcb1-4GlcNAc-Sp21	-2.107	1.15945	-55.0287
589	Galb1-4GlcNAcb1-3Galb1-4GlcNAcb1-3Galb1-4GlcNAcb1-3Galb1-4GlcNAcb1-3Galb1-4GlcNAcb1-6(Galb1-4GlcNAcb1-3Galb1-4GlcNAcb1-3Galb1-4GlcNAcb1-3Galb1-4GlcNAcb1-3Galb1-4GlcNAb1-2)Mana1-6(Galb1-4GlcNAcb1-3Galb1-4GlcNAcb1-3Galb1-4GlcNAcb1-3Galb1-4GlcNAcb1-3Galb1-4GlcNAcb1-2Mana1-3)Manb1-4GlcNAcb1-4(Fuca1-6)GlcNAcb-Sp24	271.781	33.3081	12.2555		463	Neu5Aca2-3Galb1-4GlcNAcb1-6(Neu5Aca2-3Galb1-4GlcNAcb1-2)Mana1-6(GlcNAcb1-4)(Neu5Aca2-3Galb1-4GlcNAcb1-4(Neu5Aca2-3Galb1-4GlcNAcb1-2)Mana1-3)Manb1-4GlcNAcb1-4GlcNAcb-Sp21	-2.14602	2.28029	-106.257
590	Galb1-4GlcNAcb1-3Galb1-4GlcNAcb1-3GalNAca-Sp14	459.087	64.2716	13.9999		166	Galb1-4GlcNAcb1-3Galb1-4Glcb-Sp8	-2.4979	4.72733	-189.252
591	Galb1-4GlcNAcb1-3Galb1-4GlcNAcb1-6(Galb1-3)GalNAca-Sp14	19428.7	825.821	4.25052		522	Gala1-3Galb1-4GlcNAcb1-2Mana-Sp0	-2.5272	5.58608	-221.038
592	Galb1-4GlcNAcb1-3Galb1-4GlcNAcb1-6(Galb1-4GlcNAcb1-3Galb1-4GlcNAcb1-3)GalNAca-Sp14	203.132	24.312	11.9686		519	(6P)Galb1-4GlcNAcb-SP0	-2.64425	6.6171	-250.245
593	Neu5Aca2-3Galb1-4GlcNAcb1-3Galb1-4GlcNAcb1-3GalNAca-Sp14	31.0146	12.9814	41.8558		189	GlcNAcb1-4Galb1-4GlcNAcb-Sp8	-2.84265	4.44799	-156.473
594	GlcNAcb1-3Galb1-4GlcNAcb1-3GalNAca-Sp14	25309.1	3802.35	15.0237		526	Gala1-3(Fuca1-2)Galb1-3GlcNAcb1-6GalNAc-Sp14	-3.00865	4.81365	-159.994
595	GlcNAcb1-3Galb1-4GlcNAcb1-6(Galb1-3)GalNAca-Sp14	38968.3	2787.54	7.15335		92	GalNAca1-3GalNAcb-Sp8	-3.1057	5.04118	-162.32
596	GlcNAcb1-3Galb1-4GlcNAcb1-6(GlcNAcb1-3Galb1-4GlcNAcb1-3)GalNAca-Sp14	19757.1	2564.75	12.9814		156	Galb1-4(6S)Glcb-Sp0	-3.20675	1.06416	-33.1851
597	Neu5Aca2-3Galb1-4GlcNAcb1-3Galb1-4GlcNAcb1-6(Neu5Aca2-3Galb1-4GlcNAcb1-3Galb1-4GlcNAcb1-3)GalNAca-Sp14	88.2802	10.6223	12.0325		69	Fuca1-2Galb1-3GlcNAcb-Sp8	-3.77163	2.84872	-75.5304
598	Neu5Aca2-6Galb1-4GlcNAcb1-3Galb1-4GlcNAcb1-3GalNAca-Sp14	7.90817	5.31518	67.2112		558	Neu5Aca2-8Neu5Aca2-3Galb1-4GlcNAc-Sp0	-3.77802	4.01534	-106.281
599	GlcNAcb1-3Galb1-4GlcNAcb1-3Galb1-4GlcNAcb1-3GalNAca-Sp14	19882.6	3864.6	19.4371		489	Galb1-3GlcNAcb1-6GalNAca-Sp14	-4.05085	4.97306	-122.766
600	Galb1-4GlcNAcb1-3Galb1-3GalNAca-Sp14	31899.3	1067.28	3.34577		464	Neu5Aca2-6Galb1-4GlcNAcb1-2Mana1-6(GlcNAcb1-4)(Neu5Aca2-6Galb1-4GlcNAcb1-2Mana1-3)Manb1-4GlcNAcb1-4GlcNAcb-Sp21	-4.0639	3.5276	-86.8033
601	Neu5Aca2-3Galb1-4GlcNAcb1-3Galb1-4GlcNAcb1-6(Galb1-3)GalNAca-Sp14	21092.9	1522.72	7.21911		503	Neu5Aca2-6GalNAcb1-4(6S)GlcNAcb-Sp8	-4.90773	2.41254	-49.158
602	Neu5Aca2-6Galb1-4GlcNAcb1-3Galb1-4GlcNAcb1-6(Galb1-3)GalNAca-Sp14	9886.59	957.221	9.68202		472	Neu5Aca2-3Galb1-4GlcNAcb1-6(Neu5Aca2-3Galb1-4GlcNAcb1-3)GalNAca-Sp14	-5.0125	4.53517	-90.4773
603	Neu5Aca2-6Galb1-4GlcNAcb1-6(Galb1-3)GalNAca-Sp14	28023.2	3612.93	12.8926		511	Galb1-3(6S)GlcNAcb-Sp8	-5.35095	4.3195	-80.724
604	Neu5Aca2-3Galb1-4GlcNAcb1-3Galb1-4GlcNAcb1-2Mana1-6(Neu5Aca2-3Galb1-4GlcNAcb1-3Galb1-4GlcNAcb1-2Mana1-3)Manb1-4GlcNAcb1-4GlcNAcb-Sp12	187.137	36.9682	19.7546		445	(6S)Galb1-3(6S)GlcNAc-Sp0	-5.4035	4.61694	-85.4436
605	GlcNAcb1-6(Neu5Aca2-3Galb1-3)GalNAca-Sp14	27705.6	942.525	3.40192		497	Galb1-4(Fuca1-3)GlcNAcb1-2Mana-Sp0	-5.61585	3.63968	-64.8109
606	Neu5Aca2-6Galb1-4GlcNAcb1-3Galb1-4GlcNAcb1-6(Neu5Aca2-6Galb1-4GlcNAcb1-3Galb1-4GlcNAcb1-3)GalNAca-Sp14	218.012	41.7993	19.1729		514	(3S)GalNAcb1-4(3S)GlcNAc-Sp8	-5.69363	7.5557	-132.705
607	Neu5Aca2-6Galb1-4GlcNAcb1-3Galb1-4GlcNAcb1-3Galb1-4GlcNAcb1-2Mana1-6(Neu5Aca2-6Galb1-4GlcNAcb1-3Galb1-4GlcNAcb1-3Galb1-4GlcNAcb1-2Mana1-3)Manb1-4GlcNAcb1-4GlcNAcb-Sp12	405.748	22.3033	5.49683		512	(6S)(4S)GalNAcb1-4GlcNAc-Sp8	-5.85008	2.94613	-50.3605
608	Neu5Aca2-3Galb1-4GlcNAcb1-3Galb1-4GlcNAcb1-3Galb1-4GlcNAcb1-2Mana1-6(Neu5Aca2-3Galb1-4GlcNAcb1-3Galb1-4GlcNAcb1-3Galb1-4GlcNAcb1-2Mana1-3)Manb1-4GlcNAcb1-4GlcNAcb-Sp12	305.185	9.23891	3.02732		460	Neu5Aca2-3Galb1-4GlcNAcb1-2Mana1-6(GlcNAcb1-4)(Neu5Aca2-3Galb1-4GlcNAcb1-2Mana1-3)Manb1-4GlcNAcb1-4GlcNAcb-Sp21	-5.88647	2.64966	-45.0126
609	Neu5Aca2-6Galb1-4GlcNAcb1-3Galb1-4GlcNAcb1-2Mana1-6(Neu5Aca2-6Galb1-4GlcNAcb1-3Galb1-4GlcNAcb1-2Mana1-3)Manb1-4GlcNAcb1-4GlcNAcb-Sp12	67.6228	10.618	15.7019		555	Neu5Gca2-8Neu5Aca2-3Galb1-4GlcNAc-Sp0	-5.89772	2.58139	-43.7692
610	GlcNAcb1-3Fuca-Sp21	421.85	47.0175	11.1456		462	Neu5Aca2-3Galb1-4GlcNAcb1-6(Neu5Aca2-3Galb1-4GlcNAcb1-2)Mana1-6(GlcNAcb1-4)(Neu5Aca2-3Galb1-4GlcNAcb1-2Mana1-3)Manb1-4GlcNAcb1-4GlcNAcb-Sp21	-7.07288	1.86873	-26.4211
611	Galb1-3GalNAcb1-4(Neu5Aca2-8Neu5Aca2-8Neu5Aca2-3)Galb1-4Glcb-Sp21	19.4736	3.2643	16.7627		510	Galb1-3GlcNAca1-3Galb1-4GlcNAcb-Sp8	-10.0122	2.04594	-20.4346

## Sheet: Sheet2
Chart#	Masterlist Number		AvgMeanS-B/g	StDEV	SEM		AvgMeanS-Bg w/o MIN/MAX	StDEV w/o MIN/MAX	SEM
1	7Sp8		4.831	10.3767	4.23627		5.29225	9.24901	4.62451
2	8Sp8		7.58742	7.5147	3.06786		6.78897	3.99408	1.99704
3	9Sp8		6.61623	15.7869	6.44498		8.57825	6.18427	3.09213
4	10Sp8		8.30217	12.696	5.18311		8.93298	6.15417	3.07709
5	10Sp15		16.1988	14.8096	6.04601		15.8909	9.61085	4.80542
6	11Sp8		6.49187	9.30272	3.79782		6.822	5.60358	2.80179
7	11Sp9		44.9089	70.3159	28.7063		27.2709	21.3091	10.6546
8	12Sp8		16.3028	15.226	6.21598		15.1694	14.3368	7.1684
9	13Sp8		11.2958	24.0258	9.80851		5.57185	7.95156	3.97578
10	13Sp11		0.889917	6.38688	2.60743		1.78325	1.77099	0.885493
11	14Sp8		2.27632	5.60159	2.28684		2.48658	4.69399	2.34699
12	15Sp8		10.3315	10.9277	4.4612		8.58623	7.80644	3.90322
13	16Sp8		10.6533	23.1025	9.43155		4.74178	8.86401	4.432
14	17Sp8		19.433	19.6534	8.02347		15.379	5.56136	2.78068
15	18Sp8		16.3651	19.7686	8.0705		13.6573	7.64652	3.82326
16	19Sp0		20.3673	8.73738	3.56702		19.0953	4.81149	2.40575
17	19Sp8		158.54	188.456	76.9369		90.792	37.658	18.829
18	20Sp8		216.277	133.081	54.3302		202.171	51.5011	25.7505
19	21Sp8		9.78058	19.2531	7.86006		4.17845	6.17342	3.08671
20	21Sp14		95.4628	17.9839	7.34191		97.6512	10.6475	5.32373
21	22Sp8		12.667	17.3147	7.0687		10.5575	14.2699	7.13496
22	23Sp0		12.5294	13.8586	5.65774		11.2453	9.7729	4.88645
23	24Sp0		2.11445	7.34642	2.99917		1.78705	6.59376	3.29688
24	25Sp0		55.774	16.3925	6.69223		53.0401	8.94047	4.47024
25	26Sp8		14.9607	19.2005	7.83857		10.8818	8.9765	4.48825
26	27Sp0		17.0585	14.4161	5.88537		17.0568	9.34601	4.67301
27	27Sp8		12.7528	15.7189	6.41722		12.9876	8.0091	4.00455
28	29Sp8		7.86887	8.15357	3.32868		7.761	5.11034	2.55517
29	30Sp8		58744	4913.12	2005.77		60406.5	578.471	289.235
30	31Sp0		12.6377	11.1944	4.57008		10.9985	2.94046	1.47023
31	31Sp8		27.1054	18.5817	7.58596		29.0645	7.22938	3.61469
32	32Sp0		7.24048	13.338	5.44523		5.47668	9.30606	4.65303
33	32Sp8		16.2794	14.3449	5.85628		16.0996	11.1313	5.56567
34	33Sp0		5.68412	8.03763	3.28135		5.64622	4.8395	2.41975
35	33Sp8		3.25152	5.92203	2.41766		3.7818	2.58337	1.29168
36	34Sp0		7.97427	8.7499	3.57213		7.0723	6.14827	3.07414
37	34Sp8		3.76883	8.71588	3.55824		1.914	4.2285	2.11425
38	35Sp8		10.411	16.9529	6.92098		7.2781	7.48384	3.74192
39	37Sp0		11.3284	20.6871	8.44547		4.22607	4.93121	2.4656
40	38Sp8		4.1348	9.35674	3.81987		3.07875	4.32361	2.1618
41	39Sp8		11.9802	7.54859	3.0817		11.3889	5.00773	2.50386
42	40Sp0		9.28242	14.5362	5.93437		6.93032	8.18532	4.09266
43	40Sp8		4.9583	5.11056	2.08638		5.12218	4.52518	2.26259
44	41Sp8		6.6229	8.12729	3.31795		5.1526	5.6688	2.8344
45	42Sp8		20.4626	36.8109	15.028		14.6719	33.061	16.5305
46	43Sp8		8.40455	11.1105	4.53584		7.19628	9.69095	4.84547
47	44Sp8		11.1092	9.10902	3.71874		10.1873	5.62927	2.81464
48	46Sp8		9.22872	10.9121	4.45487		11.9795	4.93164	2.46582
49	47Sp8		1.594	6.33553	2.58647		1.2721	4.78632	2.39316
50	48Sp12		44.0846	11.5759	4.72586		45.1663	10.1298	5.06492
51	48Sp13		23031.8	2812.76	1148.3		23421.1	951.942	475.971
52	49Sp12		36697.5	3831.58	1564.23		37517.7	2592.93	1296.46
53	49Sp13		47072.4	3488.35	1424.11		47370.7	2155.8	1077.9
54	50Sp12		24.5156	14.1676	5.78389		24.3813	13.3352	6.6676
55	51Sp12		1.67453	4.80877	1.96317		1.322	1.54188	0.770938
56	51Sp13		20.923	11.6029	4.73687		22.8021	7.09221	3.54611
57	51Sp21		7.82903	7.12212	2.9076		8.3167	5.1089	2.55445
58	51Sp24		137.258	53.8922	22.0014		135.483	48.0133	24.0067
59	52Sp9		7.6572	10.9098	4.45392		8.22855	6.42742	3.21371
60	53Sp9		19.3377	41.3268	16.8716		3.2528	3.07304	1.53652
61	54Sp8		8.67257	10.2934	4.20228		7.97943	5.58304	2.79152
62	56Sp8		7.0737	6.20186	2.5319		7.43928	4.91593	2.45797
63	56Sp14		310.305	148.695	60.7043		287.221	95.0066	47.5033
64	57Sp0		1.61243	9.48785	3.8734		0.023425	2.30882	1.15441
65	57Sp9		5.48733	6.92374	2.8266		5.04128	5.5982	2.7991
66	58Sp8		8.26143	7.49794	3.06102		8.9936	5.32819	2.66409
67	58Sp10		5.8739	3.32525	1.35753		6.5926	1.93379	0.966897
68	60Sp0		14.0371	18.0603	7.37308		10.8939	8.60561	4.3028
69	60Sp8		-2.61543	6.6503	2.71497		-3.77163	2.84872	1.42436
70	61Sp0		10.767	16.2766	6.64491		8.00045	12.0895	6.04473
71	62Sp0		25.723	14.4729	5.90853		22.8592	9.45766	4.72883
72	64Sp0		17.2027	10.8453	4.42757		15.5356	6.41817	3.20908
73	64Sp8		2.94863	19.7193	8.05036		-1.5327	7.24826	3.62413
74	65Sp0		1.21202	7.06856	2.88573		-0.072575	3.6524	1.8262
75	66Sp0		17.1633	19.6407	8.01828		14.4628	12.3943	6.19714
76	67Sp0		17.534	8.55548	3.49276		19.0397	3.44226	1.72113
77	67Sp8		4.89835	11.0978	4.53067		1.7196	5.64688	2.82344
78	68Sp0		107.158	40.3053	16.4546		112.14	33.3469	16.6734
79	69Sp8		15.5361	8.8065	3.59524		16.3377	7.21834	3.60917
80	70Sp8		3.04963	9.05634	3.69724		0.585275	3.68472	1.84236
81	72Sp8		7.793	12.8989	5.26594		4.54085	2.90929	1.45465
82	73Sp8		10.5823	16.6378	6.79237		8.32408	10.4221	5.21105
83	74Sp0		14.7468	11.9086	4.86168		16.6916	6.6921	3.34605
84	75Sp0		44.5904	20.1028	8.20693		45.3054	16.0563	8.02816
85	76Sp0		8.74878	5.97505	2.4393		7.93948	3.94665	1.97333
86	77Sp0		-1.50727	5.01896	2.04898		-1.79205	3.48741	1.74371
87	77Sp8		6.35712	3.78489	1.54517		5.95865	1.85137	0.925687
88	78Sp0		5.30438	6.77974	2.76782		6.14825	2.97446	1.48723
89	79Sp8		54724.6	6484.69	2647.36		55052.9	6128.36	3064.18
90	80Sp8		759.217	179.603	73.3224		778.443	47.475	23.7375
91	80Sp18		32.9151	52.6307	21.4864		15.6003	16.8145	8.40723
92	81Sp8		-2.4066	7.44256	3.03841		-3.1057	5.04118	2.52059
93	82Sp8		8.1035	10.568	4.31436		7.0582	9.50337	4.75168
94	84Sp8		7.538	11.1867	4.56693		8.99505	8.41696	4.20848
95	85Sp8		1407.68	492.971	201.255		1289.4	205.364	102.682
96	86Sp8		11.9699	15.5894	6.36435		9.42035	9.81344	4.90672
97	87Sp0		21.9962	23.4959	9.59215		18.5293	15.5743	7.78713
98	90Sp0		40.3839	42.0677	17.1741		24.9964	2.83989	1.41995
99	92Sp0		152.307	310.155	126.62		32.3687	20.6974	10.3487
100	92Sp8		26.7607	17.5458	7.16306		24.4696	7.22059	3.61029
101	93Sp8		11.4426	15.3226	6.25542		11.2935	11.516	5.75798
102	94Sp0		8.69915	9.32432	3.80664		6.59572	3.98541	1.99271
103	94Sp8		83.1125	13.3296	5.4418		87.2825	4.18774	2.09387
104	95Sp0		95.7701	46.2812	18.8942		84.4032	11.926	5.96302
105	95Sp8		10.2286	11.8476	4.83676		10.8426	6.77816	3.38908
106	96Sp0		18.6177	33.8323	13.812		7.47728	4.57995	2.28997
107	97Sp0		27.8753	13.526	5.52197		28.761	6.45687	3.22843
108	98Sp8		3.88408	9.99063	4.07866		3.75505	8.12092	4.06046
109	98Sp18		17.9565	19.3647	7.90562		14.2705	7.05323	3.52661
110	99Sp8		18.5267	19.8632	8.1091		14.9853	12.1833	6.09166
111	100Sp8		565.314	86.8515	35.457		544.864	47.7135	23.8567
112	100Sp16		6.77853	13.728	5.60442		2.30978	1.7764	0.888201
113	101Sp8		29.0549	16.153	6.59445		29.8981	13.5222	6.76111
114	102Sp8		16.6104	18.1084	7.39274		10.4946	5.89824	2.94912
115	103Sp0		2.4295	7.37049	3.00899		3.68438	4.82928	2.41464
116	104Sp8		1.93877	5.07978	2.07381		2.152	3.70334	1.85167
117	105Sp0		26.2349	53.3653	21.7863		6.10478	5.47432	2.73716
118	105Sp10		5.48577	9.20179	3.75661		6.35017	5.99106	2.99553
119	106Sp8		7.78373	7.83468	3.1985		6.69872	5.84916	2.92458
120	107Sp8		-1.04073	3.94911	1.61222		-0.597425	3.19461	1.5973
121	108Sp0		20.6664	10.8605	4.43378		20.0389	2.93762	1.46881
122	108Sp8		126.722	284.439	116.122		13.2974	10.0959	5.04797
123	109Sp0		109.072	224.54	91.6682		20.0819	11.4385	5.71926
124	110Sp8		0.7642	5.30384	2.16528		-0.422375	2.28119	1.1406
125	111Sp8		11.8277	9.77222	3.98949		11.9291	6.75363	3.37681
126	112Sp8		16.4711	12.7317	5.19768		17.4197	10.6183	5.30916
127	113Sp0		12.797	8.27671	3.37895		13.2956	5.28255	2.64127
128	114Sp0		4.85165	6.75178	2.7564		3.66625	4.53368	2.26684
129	115Sp0		15.3132	11.9859	4.89322		15.7682	10.229	5.11452
130	115Sp8		9.49775	4.69802	1.91796		8.91928	3.20734	1.60367
131	116Sp8		8.73962	5.28829	2.15893		8.11382	4.19475	2.09737
132	119Sp8		22.6455	30.0691	12.2757		14.7181	11.5238	5.76188
133	119Sp14		54.0887	31.1306	12.709		45.1194	11.5806	5.79032
134	120Sp8		37376.4	3546.21	1447.74		37860	2197.59	1098.79
135	120Sp14		29690.2	1889.41	771.348		29925.9	1115.21	557.606
136	121Sp8		550.872	647.545	264.359		373.886	199.319	99.6593
137	121Sp14		13715	1750	714.435		13549.9	617.036	308.518
138	122Sp8		3179.53	1707.87	697.236		3149.68	1563.84	781.92
139	123Sp10		7.65952	17.0332	6.95378		2.425	6.7824	3.3912
140	126Sp8		38298.5	2489.19	1016.21		38016.7	1243.57	621.787
141	126Sp14		26161.1	499.205	203.799		26087.2	150.584	75.2918
142	126Sp16		20542.5	3733.16	1524.06		20091.2	3480.52	1740.26
143	127Sp8		147.346	50.7876	20.734		155.127	22.8365	11.4183
144	128Sp0		7.94182	5.73886	2.34288		9.29948	2.67047	1.33523
145	129Sp0		3.8954	8.50985	3.47413		2.21098	3.69065	1.84532
146	130Sp8		22.9588	15.7105	6.41378		21.8965	12.7717	6.38587
147	131Sp8		4.66837	11.9695	4.88652		2.93268	2.74942	1.37471
148	132Sp0		7.4065	13.4886	5.5067		5.68548	6.48558	3.24279
149	133Sp10		15.9164	18.6548	7.6158		13.1628	16.1356	8.06779
150	134Sp0		3.50385	3.64287	1.4872		2.99422	2.67871	1.33936
151	134Sp8		24.2933	22.4623	9.1702		21.2834	20.6662	10.3331
152	136Sp0		53.6453	110.778	45.2251		11.1929	7.07857	3.53929
153	136Sp8		15.949	31.4787	12.8511		7.35955	11.473	5.73648
154	137Sp0		24.5044	10.8517	4.43019		24.1512	7.64619	3.8231
155	138Sp0		3.42882	10.9304	4.46232		1.3923	8.16958	4.08479
156	140Sp0		-3.89917	2.6839	1.0957		-3.20675	1.06416	0.532081
157	140Sp8		18.2137	6.52654	2.66445		16.6804	2.4528	1.2264
158	141Sp8		2.07027	7.3852	3.015		2.76125	5.69618	2.84809
159	142Sp8		3.20998	7.82137	3.19306		3.0964	4.83728	2.41864
160	144Sp8		7.40422	6.76236	2.76072		7.51187	3.4288	1.7144
161	144Sp14		15.4132	8.98788	3.66929		15.4819	4.01011	2.00506
162	145Sp0		48.1974	21.058	8.59689		42.9955	6.69514	3.34757
163	146Sp0		-0.834183	6.63272	2.7078		-1.64082	3.10883	1.55442
164	147Sp0		-2.42008	4.65553	1.90061		-2.0201	3.54899	1.77449
165	148Sp0		13.2994	22.0156	8.98783		6.78415	1.95267	0.976336
166	148Sp8		-2.06167	5.30191	2.1645		-2.4979	4.72733	2.36367
167	152Sp8		40402.1	1881.81	768.247		40693.8	1329.37	664.685
168	152Sp14		29992	1766.77	721.28		29704.4	1107.42	553.71
169	153Sp0		12.9288	6.50926	2.65739		12.1434	2.23119	1.11559
170	153Sp8		0.755367	4.66914	1.90617		1.50333	2.96973	1.48487
171	153Sp23		7.62973	11.3802	4.64593		3.4614	1.85331	0.926657
172	154Sp0		18.257	18.1118	7.39412		14.1761	6.78828	3.39414
173	154Sp8		10.1615	16.8631	6.88435		4.4992	3.82166	1.91083
174	155Sp8		54212.7	6594.5	2692.19		54924.8	3166.36	1583.18
175	156Sp8		17686.6	9855.95	4023.68		18900	6315.93	3157.96
176	158Sp8		25.9646	39.6498	16.1869		11.9851	5.08125	2.54062
177	159Sp8		264.773	131.919	53.8559		238.525	83.7999	41.8999
178	159Sp14		10.2236	9.37481	3.82725		8.64712	1.64138	0.820688
179	161Sp8		22056.1	2779.77	1134.84		21212.4	757.831	378.915
180	162Sp8		3347.25	887.391	362.276		3258.54	277.493	138.747
181	162Sp14		1248.65	734.303	299.778		1180.16	294.066	147.033
182	163Sp8		28.249	30.4105	12.415		24.0698	6.76817	3.38409
183	164Sp0		19496.1	10080.1	4115.2		21519.3	4606.36	2303.18
184	164Sp8		8927.2	7236.14	2954.14		8504.31	6933.71	3466.85
185	165Sp0		27466.1	3930.77	1604.73		27335.7	2881.72	1440.86
186	166Sp0		1933.83	1078.53	440.307		1950.82	738.655	369.327
187	167MDPLys		1.97093	3.09506	1.26355		1.06937	0.411325	0.205662
188	168Sp8		6.95595	1.88892	0.771147		7.25925	1.39841	0.699206
189	169Sp8		-1.46168	8.23354	3.36133		-2.84265	4.44799	2.22399
190	170Sp8		3205.16	825.076	336.836		3053.16	525.755	262.877
191	171Sp8		20925.7	7730.86	3156.11		19953.4	6464.01	3232
192	173Sp8		23827	9446.61	3856.56		25230.8	3469.32	1734.66
193	176Sp8		12606	4641.31	1894.81		14402.6	258.27	129.135
194	176Sp14		4735.14	4814.85	1965.65		3196.8	945.138	472.569
195	177Sp8		27848.1	1439.02	587.477		28017.2	429.949	214.974
196	178Sp8		13.4588	12.5004	5.10327		13.5898	11.4777	5.73883
197	179Sp8		-1.203	6.23786	2.54659		-0.649675	4.14744	2.07372
198	180Sp8		12.0213	6.32745	2.58317		10.981	4.44197	2.22098
199	181Sp8		11.4254	12.1253	4.95015		10.3713	6.73978	3.36989
200	182Sp8		7.47518	8.79112	3.58896		8.68898	3.31936	1.65968
201	183Sp8		4.95775	10.4362	4.26058		4.86138	2.3847	1.19235
202	184Sp8		6.8658	9.61152	3.92389		6.1579	8.38602	4.19301
203	185Sp8		39.7779	5.1377	2.09746		40.8038	3.01524	1.50762
204	186Sp8		9.6407	10.2114	4.16878		7.84115	4.85658	2.42829
205	187Sp8		5.55553	6.26176	2.55635		6.01728	4.0833	2.04165
206	188Sp0		8.11812	7.99532	3.26408		6.29518	4.60807	2.30403
207	189Sp0		4.00225	10.4603	4.2704		2.81632	7.90352	3.95176
208	190Sp9		9.31998	9.26518	3.78249		9.42633	7.19745	3.59873
209	191Sp9		16.5184	9.4837	3.8717		16.9039	5.69573	2.84786
210	192Sp9		13.4215	12.293	5.01861		13.5028	8.1221	4.06105
211	195Sp12		18.9577	16.3925	6.69221		18.0639	7.33832	3.66916
212	197Sp12		0.599033	13.2977	5.42874		-1.9965	4.93173	2.46587
213	198Sp12		49.4581	44.3358	18.1		38.463	24.4896	12.2448
214	199Sp9		8.69873	7.8591	3.20846		7.86622	6.90202	3.45101
215	200Sp9		8.49298	17.3415	7.07963		6.21283	9.98554	4.99277
216	203Sp12		219.382	62.9118	25.6836		215.112	49.5754	24.7877
217	205Sp12		7.77138	12.9269	5.27739		4.9408	6.51234	3.25617
218	208Sp0		3.69337	4.50226	1.83804		4.35193	2.43284	1.21642
219	210Sp0		2.59768	6.55038	2.67418		2.4568	5.43078	2.71539
220	211Sp8		20.3001	14.0395	5.73161		22.4789	10.6669	5.33344
221	212Sp0		11.5952	6.91356	2.82245		10.9859	3.33536	1.66768
222	213Sp8		16.2293	18.0973	7.38819		11.2435	9.78651	4.89326
223	216Sp0		31.4009	15.8276	6.46158		30.8623	10.8128	5.4064
224	220Sp8		56529.3	3124.8	1275.69		56636.1	2693.23	1346.62
225	220Sp14		20337.7	2957.5	1207.39		20448.5	1700.92	850.459
226	221Sp0		12.8524	9.02158	3.68305		11.8623	6.65257	3.32629
227	223Sp0		58.8744	14.49	5.91551		61.6777	7.63597	3.81799
228	224Sp0		-1.04453	7.4278	3.03238		0.448725	5.21036	2.60518
229	225Sp0		17.8357	30.8053	12.5762		15.2926	23.1854	11.5927
230	227Sp8		7.22125	14.4979	5.91874		5.5211	11.872	5.93601
231	229Sp8		0.5372	3.47985	1.42064		0.276425	1.57263	0.786316
232	230Sp0		17.0069	8.40554	3.43155		17.661	6.85574	3.42787
233	230Sp8		25.166	24.009	9.80164		19.179	9.49653	4.74827
234	231Sp0		2.80082	8.17576	3.33774		2.7402	6.67865	3.33933
235	232Sp0		2.401	8.57071	3.49898		2.80305	4.11227	2.05614
236	233Sp8		-0.981033	4.23376	1.72843		-1.25152	3.34616	1.67308
237	234Sp8		117.328	37.7656	15.4178		111.475	13.4808	6.74042
238	235Sp0		2.99785	3.62139	1.47842		2.47837	2.80433	1.40216
239	236Sp8		44.4706	14.7833	6.03524		48.0851	8.13191	4.06595
240	237Sp8		7.8971	6.77569	2.76616		7.34905	5.49	2.745
241	238Sp0		161.918	45.0623	18.3966		160.682	29.9013	14.9507
242	240Sp8		5.08013	9.09555	3.71324		4.80645	3.59506	1.79753
243	243Sp8		59525	2498.08	1019.84		59831.9	1388.11	694.054
244	244Sp8		19219	1706.48	696.667		19264.9	1500.81	750.403
245	244Sp14		3008.04	260.753	106.452		3014.95	157.158	78.5792
246	245Sp8		9.41552	11.7797	4.80903		10.9481	7.54458	3.77229
247	246Sp0		11.44	8.01876	3.27364		10.4052	4.50997	2.25498
248	247Sp0		8.06068	13.2741	5.41912		5.61395	7.62348	3.81174
249	248Sp0		6.78012	6.64804	2.71405		6.49997	5.92581	2.96291
250	249Sp0		59.4816	21.2596	8.6792		57.0352	10.6059	5.30293
251	249Sp8		8.40472	18.8202	7.68332		5.75185	7.40349	3.70174
252	250Sp8		8.5473	9.53844	3.89405		8.48173	7.85116	3.92558
253	251Sp8		-7.33407	20.5948	8.40778		0.090025	2.58073	1.29037
254	252Sp0		55.2302	7.6268	3.11363		57.2758	3.22285	1.61142
255	253Sp0		3.82818	8.47821	3.46121		2.35027	4.71142	2.35571
256	253Sp8		6.92455	8.24802	3.36724		5.3244	2.8832	1.4416
257	254Sp8		1.14577	6.99614	2.85616		0.219575	4.78354	2.39177
258	255Sp8		115.022	25.1101	10.2512		109.444	13.8558	6.92788
259	257Sp0		4.09365	6.50008	2.65365		4.27908	5.22495	2.61247
260	258Sp0		3.44658	5.75071	2.34772		3.03655	2.20638	1.10319
261	258Sp8		3.9501	11.1716	4.56077		2.7349	5.26502	2.63251
262	259Sp0		2.1401	11.3528	4.63474		2.60405	8.48313	4.24156
263	260Sp0		10.1704	9.58573	3.91336		9.89022	5.78604	2.89302
264	261Sp0		77.1156	15.0669	6.15104		76.7528	7.74214	3.87107
265	261Sp8		20.3794	53.7917	21.9604		-0.355725	4.0507	2.02535
266	263Sp8		2.34607	5.17793	2.11388		2.06018	3.05978	1.52989
267	264Sp0		3.04765	9.7453	3.9785		-0.0793	2.6358	1.3179
268	267Sp8		4.05072	7.96829	3.25304		2.2501	4.28289	2.14145
269	268Sp0		9.63302	13.8435	5.6516		8.55155	8.50106	4.25053
270	268Sp8		1.85418	6.0038	2.45104		1.29047	4.95735	2.47867
271	269Sp0		38.7087	15.2904	6.2423		39.3114	11.6428	5.8214
272	270Sp0		-0.239783	6.22561	2.54159		0.40805	2.10951	1.05476
273	271Sp0		5.92425	4.65789	1.90157		6.21412	3.97839	1.98919
274	271Sp8		24.4445	24.9428	10.1828		20.4471	21.4348	10.7174
275	272Sp8		7.54548	12.6611	5.16887		4.47128	5.79796	2.89898
276	273Sp8		5.4915	11.3273	4.62433		3.6964	8.41068	4.20534
277	274Sp0		-2.23938	3.51595	1.43538		-1.61538	2.58755	1.29378
278	275Sp0		17.9227	13.8581	5.65754		15.9846	9.16041	4.5802
279	277Sp8		1.28818	6.08084	2.48249		1.15733	4.85507	2.42753
280	278Sp8		4.10377	9.16395	3.74117		3.59057	5.73139	2.8657
281	280Sp0		14.5763	14.6094	5.96425		12.4833	6.07929	3.03964
282	281Sp0		10.6261	9.28519	3.79066		10.3483	6.73169	3.36584
283	282Sp0		17.0482	25.9438	10.5915		9.83125	5.37119	2.6856
284	283Sp0		8.90367	13.7546	5.6153		7.38628	12.4053	6.20265
285	284Sp0		10.0722	9.05805	3.69793		7.43843	1.34226	0.671132
286	285Sp0		9.5777	10.1603	4.14794		7.39852	1.84978	0.924889
287	286Sp0		13.3248	6.89705	2.81571		11.9841	5.07609	2.53805
288	287Sp8		13.4246	7.6026	3.10375		12.8418	6.9313	3.46565
289	295Sp14		30321.9	3192.88	1303.49		30391.7	1802.52	901.262
290	297Sp0		17.7186	22.2099	9.06716		12.8932	9.73301	4.86651
291	298Sp0		47.6414	25.2074	10.2909		51.8542	16.5048	8.25242
292	299Sp0		21.4312	12.2614	5.00568		23.3567	6.56647	3.28324
293	300Sp0		17.5486	8.77632	3.58292		17.8352	5.14056	2.57028
294	301Sp0		3.16558	2.33976	0.955202		3.33445	2.12754	1.06377
295	302Sp0		9.49457	9.46418	3.86374		11.0916	7.69671	3.84836
296	303Sp0		-0.182467	7.54675	3.08095		-1.3889	4.47319	2.23659
297	305Sp0		2.9015	9.07314	3.70409		1.47957	6.10265	3.05132
298	306Sp0		7.92442	7.64481	3.12098		7.62918	3.13997	1.56998
299	307Sp10		1.74492	7.62355	3.1123		1.67612	4.95058	2.47529
300	311Sp14		185.326	41.9386	17.1214		179.909	13.5368	6.76838
301	312Sp8		22.1138	38.5657	15.7444		9.6604	12.8662	6.43308
302	313Sp12		8.50025	14.1371	5.77144		8.6512	11.3508	5.6754
303	314Sp0		3.39837	7.12008	2.90676		1.5	3.28526	1.64263
304	315Sp0		19057.6	9272.6	3785.52		19888.9	4056.95	2028.48
305	316Sp0		1.16178	12.0643	4.92523		0.779325	7.54388	3.77194
306	317Sp0		16.4881	34.9056	14.2501		4.41092	5.00431	2.50215
307	320Sp8		27.4654	45.1255	18.4224		12.2461	2.21406	1.10703
308	321Sp8		7.28197	9.46253	3.86306		7.7754	5.17913	2.58956
309	322Sp12		35333.3	4518.58	1844.7		35209.6	2741.05	1370.52
310	324Sp10		5403.5	6946.22	2835.78		2828.61	932.565	466.282
311	325Sp10		6222.01	5260.71	2147.67		5843.01	4647.53	2323.77
312	325Sp12		556.656	154.026	62.8807		529.968	91.1058	45.5529
313	327Sp10		28.4185	19.0749	7.78731		26.7927	10.5384	5.26918
314	329Sp10		7.77608	9.75441	3.98222		5.53378	4.2023	2.10115
315	330Sp10		11.8627	10.8293	4.42105		11.5102	6.08884	3.04442
316	331Sp9		9.29008	7.37926	3.01257		8.64552	5.1271	2.56355
317	332Sp9		10.9954	10.0332	4.09603		12.0401	8.16081	4.08041
318	333Sp14		9521.77	1067.23	435.694		9347.72	724.38	362.19
319	336Sp12		6.17147	7.35802	3.0039		6.04078	5.40432	2.70216
320	337Sp12		19.716	33.335	13.6089		8.80085	8.3563	4.17815
321	338Sp12		13134	3356.74	1370.38		12489.5	2529.41	1264.71
322	340Sp17		8.45368	7.08782	2.89359		8.84652	4.16322	2.08161
323	341Sp8		4.5	5.23193	2.13593		4.7404	3.47775	1.73887
324	342Sp8		69.2501	26.9626	11.0074		63.615	17.5052	8.75258
325	343Sp19		36.1316	19.1739	7.8277		37.5615	14.2647	7.13236
326	345Sp12		1.79658	12.7364	5.19961		-1.55827	6.12663	3.06331
327	346Sp12		2.89178	7.06019	2.88231		1.39988	4.16331	2.08165
328	347Sp20		14.2891	10.2901	4.2009		14.398	9.12781	4.5639
329	350Sp0		68.052	14.1807	5.78926		69.0602	10.5552	5.27759
330	351Sp0		0.523517	2.17758	0.888993		0.330825	0.804827	0.402413
331	352Sp0		4.60015	11.2721	4.60182		2.25945	5.39225	2.69613
332	353Sp0		94.9487	22.4306	9.15724		101.849	7.7004	3.8502
333	354Sp0		2.37048	5.52032	2.25366		3.333	2.03972	1.01986
334	355Sp0		3.34322	8.82302	3.60198		1.00837	2.89957	1.44979
335	356Sp0		2.403	7.50324	3.06318		1.1293	4.63271	2.31635
336	357Sp0		5.08763	11.3243	4.62313		2.6124	3.48969	1.74484
337	358Sp0		59.7066	31.8118	12.9871		58.009	17.3635	8.68175
338	359Sp14		405.377	40.1503	16.3913		402.352	31.1549	15.5774
339	360Sp0		49031.1	7126.83	2909.52		48423.1	4082.55	2041.28
340	361Sp0		33777.8	3759.3	1534.73		33371.9	2362.04	1181.02
341	362Sp0		35400.2	1868.32	762.738		35225	805.428	402.714
342	363Sp0		40610.5	8500.41	3470.28		39786.3	5398.28	2699.14
343	364Sp0		37243.4	4228.62	1726.33		38001.8	2582.38	1291.19
344	365Sp0		38630	2993.98	1222.29		38656.4	1838.82	919.412
345	366Sp14		27362.8	2411.42	984.46		27442.6	1912.83	956.415
346	367Sp12		7.56075	14.642	5.97755		5.57718	8.52119	4.2606
347	368Sp12		-0.436733	5.95518	2.43119		-0.722	3.69746	1.84873
348	369Sp12		3.49358	11.9902	4.89498		-0.08585	4.12508	2.06254
349	370Sp12		26.36	24.6494	10.0631		25.8015	21.879	10.9395
350	371Sp12		12.3716	16.593	6.77408		9.06553	10.7739	5.38697
351	372Sp12		17.8167	14.8984	6.08226		17.1048	8.7681	4.38405
352	373Sp12		106.302	15.8105	6.45462		104.862	13.8319	6.91595
353	374Sp22		21808.1	15704.2	6411.21		23011.9	12520.9	6260.47
354	375Sp22		39.5237	21.8738	8.92993		38.8743	9.99584	4.99792
355	376Sp22		38.5874	22.8078	9.31123		35.6015	10.8068	5.40342
356	379Sp0		144.905	250.927	102.441		65.8237	111.291	55.6453
357	380Sp0		110.15	120.934	49.3709		70.3133	36.5761	18.2881
358	381Sp0		6.29702	7.60495	3.10471		7.2206	6.51197	3.25599
359	382Sp0		26.0248	17.7144	7.23188		23.7792	12.9209	6.46047
360	383Sp14		24882.7	3577.86	1460.66		25052.5	2862.53	1431.26
361	384Sp20		26.2664	12.7346	5.19888		25.24	10.8834	5.44172
362	385Sp20		30.9523	38.9171	15.8878		18.3629	6.32367	3.16183
363	386Sp20		139.304	45.4104	18.5387		137.449	34.8352	17.4176
364	387Sp20		30.6175	18.6081	7.59671		34.1441	10.8567	5.42835
365	388Sp12		42.2954	24.9181	10.1728		41.8771	22.0072	11.0036
366	389Sp22		247.484	63.9507	26.1078		252.423	33.0841	16.542
367	390Sp21		0.752883	8.10623	3.30935		0.684325	2.47746	1.23873
368	391Sp21		-0.0828333	6.95106	2.83776		0.636575	4.82761	2.41381
369	392Sp21		6.37243	10.4842	4.28016		8.02453	5.89705	2.94853
370	393Sp21		11.8745	17.2172	7.0289		8.44822	10.5669	5.28347
371	394Sp20		22.7184	33.9625	13.8651		17.9898	26.0379	13.019
372	395Sp20		3.17403	4.40647	1.79894		2.82152	2.45215	1.22608
373	396Sp20		67.3211	28.4811	11.6274		61.3033	11.2523	5.62615
374	397Sp20		22.2103	10.949	4.46989		21.7573	8.20657	4.10329
375	398Sp20		26.9637	33.6847	13.7517		14.9394	4.34992	2.17496
376	399Sp19		92.953	23.6939	9.67301		91.5894	9.40441	4.7022
377	400Sp14		16.7965	26.3725	10.7665		10.0718	13.3474	6.67369
378	401Sp14		886.821	207.906	84.8772		858.843	141.955	70.9775
379	402Sp14		369.318	44.2907	18.0816		371.816	40.2577	20.1289
380	403Sp12		61.3148	20.87	8.52012		63.0085	18.5404	9.2702
381	404Sp14		34243.7	2867.91	1170.82		33454.7	1016.45	508.227
382	405Sp14		44177.4	5634.37	2300.22		42986.3	2282.77	1141.39
383	406Sp0		18.4835	10.5402	4.30301		17.8944	7.0055	3.50275
384	407Sp21		20.2472	10.9108	4.4543		22.239	4.08732	2.04366
385	408Sp21		9.3961	8.19794	3.34679		9.88887	7.31478	3.65739
386	409Sp21		1.65815	6.79987	2.77603		0.5254	2.08181	1.0409
387	410Sp21		7.73912	7.21988	2.9475		7.97	6.18337	3.09168
388	411Sp21		2.46085	4.35523	1.77801		2.31745	2.35809	1.17905
389	412Sp21		45010.9	6727.24	2746.38		44712.9	3593.48	1796.74
390	413Sp0		11.5912	9.57095	3.90732		12.3147	8.79611	4.39805
391	414Sp0		8866.35	3066.39	1251.85		9404.41	1595.15	797.573
392	415Sp14		3.89672	7.51677	3.06871		2.675	4.75044	2.37522
393	416Sp14		99.9633	29.6783	12.1161		96.6009	28.2314	14.1157
394	417Sp0		1737.92	464.009	189.431		1683.68	337.073	168.537
395	418Sp19		67.1018	13.2986	5.42913		67.7762	11.3116	5.65579
396	419Sp19		81.8968	24.0128	9.80319		80.7303	9.87091	4.93545
397	420Sp19		8.50545	13.9062	5.67718		4.95927	7.90672	3.95336
398	421Sp12		38942.4	5097.87	2081.2		38350.3	3947.06	1973.53
399	422Sp12		38027	3407.15	1390.97		37570.9	1040.69	520.346
400	423Sp14		23.2447	8.70126	3.55227		24.0256	5.13483	2.56741
401	424Sp14		46.1364	33.8243	13.8087		41.6773	23.2302	11.6151
402	425Sp14		18.834	6.46973	2.64126		18.6206	4.75495	2.37747
403	426Sp0		9.90308	16.3484	6.67421		7.99008	8.0792	4.0396
404	427Sp19		31.9692	19.0157	7.76312		28.2037	12.4253	6.21267
405	428Sp24		63.8919	31.6269	12.9116		59.6575	26.0545	13.0272
406	429Sp14		9.73982	12.2982	5.02072		8.99972	8.19742	4.09871
407	430Sp0		11.1168	7.83474	3.19852		10.1772	3.66196	1.83098
408	431Sp0		-0.154967	2.9577	1.20748		-0.1295	1.94827	0.974135
409	432Sp8		13.241	12.4338	5.07609		10.2164	5.55415	2.77708
410	434Sp21		9.31398	10.2028	4.16527		8.75882	6.1347	3.06735
411	435Sp21		21.447	17.1168	6.98791		23.2034	10.6544	5.32721
412	436Sp0		2.86003	12.2649	5.00711		2.03307	7.91246	3.95623
413	437Sp0		12.3937	11.8736	4.84739		12.5344	9.96817	4.98408
414	438Sp14		64.3966	29.3296	11.9738		60.2907	18.3845	9.19223
415	439Sp14		90.9654	22.3024	9.10491		90.9322	10.1065	5.05325
416	440Sp0		3.71238	5.24336	2.14059		3.52917	2.58204	1.29102
417	441Sp14		150.746	66.1042	26.9869		145.768	39.6318	19.8159
418	442Sp14		28.0487	16.9411	6.91619		25.6015	7.74951	3.87476
419	443Sp14		336.259	31.047	12.6749		331.753	15.6293	7.81466
420	444Sp22		41.1651	34.9426	14.2653		33.0764	15.7209	7.86045
421	445Sp22		6.01563	18.9497	7.7362		7.59393	12.2188	6.10939
422	446Sp19		43731.5	7674.85	3133.24		41943.5	4456.28	2228.14
423	447Sp14		12.6923	12.3942	5.05989		13.7369	10.742	5.37102
424	448Sp14		17.098	21.3515	8.71671		12.6695	12.5408	6.27041
425	449Sp14		65.8039	39.6823	16.2002		59.1047	22.3148	11.1574
426	450Sp14		8.42358	15.1414	6.18147		4.27732	7.34725	3.67363
427	451Sp22		54.8387	39.5314	16.1386		55.6156	29.4692	14.7346
428	452Sp22		17.9927	9.78905	3.99636		16.7981	3.0941	1.54705
429	453Sp19		21.9695	18.1426	7.40667		20.205	15.5586	7.7793
430	454Sp21		30.3832	47.3911	19.3473		15.7621	15.5246	7.76229
431	455Sp21		30.5865	15.8737	6.48043		27.4442	9.69343	4.84672
432	456Sp21		39398.1	2233.85	911.963		39550.9	1845.47	922.735
433	457Sp21		43758.2	5411.83	2209.37		44320.4	3860.44	1930.22
434	458Sp21		32622.2	6193.03	2528.29		32589.6	5124.96	2562.48
435	459Sp21		31986.3	2799.3	1142.81		32089.7	2485.34	1242.67
436	460Sp21		3.56373	9.6901	3.95597		0.679575	2.58971	1.29485
437	461Sp21		1.87122	10.7581	4.39198		3.71823	6.24062	3.12031
438	462Sp21		0.180017	6.49523	2.65167		-2.107	1.15945	0.579727
439	463Sp21		0.90995	8.31831	3.39594		0.172875	3.41685	1.70843
440	465Sp10		1.5095	1.89652	0.774251		1.4838	1.13897	0.569485
441	466Sp10		2.37898	12.9251	5.27665		0.406	8.94356	4.47178
442	467Sp8		2.29315	3.69048	1.50663		2.39045	2.07302	1.03651
443	468Sp8		27.9376	18.5419	7.56969		29.3403	12.2094	6.1047
444	469Sp0		19.1588	7.28894	2.9757		18.7731	4.79915	2.39958
445	470Sp0		-3.80927	10.1273	4.13447		-5.4035	4.61694	2.30847
446	471Sp12		37.4706	19.5314	7.97365		34.2957	10.3775	5.18876
447	472Sp12		198.846	31.5162	12.8664		199.643	26.0195	13.0097
448	475Sp14		81.3746	12.3791	5.05373		81.0918	9.66748	4.83374
449	476Sp0		10.2482	10.7821	4.40178		10.0466	8.8679	4.43395
450	478Sp14		182.159	63.8187	26.0539		179.395	53.7325	26.8663
451	479Sp14		52.2134	31.0841	12.69		49.5036	22.9793	11.4896
452	480Sp14		21.2677	10.5705	4.31539		21.079	8.29009	4.14504
453	481Sp0		12.0668	18.2452	7.44856		12.5102	14.6073	7.30364
454	482Sp0		20.2012	18.4517	7.53289		17.7011	10.0504	5.0252
455	483Sp22		24.2572	14.125	5.76649		22.0996	6.4712	3.2356
456	484Sp22		29.0326	14.6533	5.98219		26.411	7.71072	3.85536
457	485Sp21		19.9608	34.6768	14.1568		8.26472	8.24246	4.12123
458	486Sp22		35.4393	11.0451	4.50914		35.543	7.5148	3.7574
459	487Sp19		34.8417	28.4528	11.6158		31.0641	18.5938	9.2969
460	489Sp21		-6.35207	4.05486	1.65539		-5.88647	2.64966	1.32483
461	490Sp21		2.75528	5.06698	2.06859		2.9746	2.04722	1.02361
462	491Sp21		-8.1496	5.66019	2.31076		-7.07288	1.86873	0.934366
463	492Sp21		-1.68562	5.7109	2.33146		-2.14602	2.28029	1.14015
464	493Sp21		3.87442	22.5772	9.21711		-4.0639	3.5276	1.7638
465	494Sp21		16.3827	22.7025	9.26825		14.245	9.89156	4.94578
466	495Sp21		7.40363	12.1894	4.97632		7.23735	5.85574	2.92787
467	496Sp21		6.85273	15.1622	6.18995		4.3631	10.2335	5.11674
468	499Sp8		8.57595	5.10254	2.08311		8.07785	3.36077	1.68038
469	500Sp8		6.93125	8.2749	3.37821		6.24578	6.65888	3.32944
470	501Sp10		2.44122	7.3117	2.98499		1.255	2.44866	1.22433
471	502Sp10		7.80367	10.2297	4.17625		8.21487	6.1354	3.0677
472	503Sp14		-3.48575	8.91594	3.63992		-5.0125	4.53517	2.26759
473	504Sp24		116.437	58.9088	24.0494		103.041	27.0534	13.5267
474	505Sp19		115.018	18.8193	7.68295		117.055	13.7468	6.87341
475	506Sp19		60.3567	14.2498	5.81747		63.0464	7.99668	3.99834
476	507Sp24		51596.7	5982.09	2442.18		50896.4	4546.84	2273.42
477	508Sp21		225.252	22.5649	9.2121		225.145	20.0124	10.0062
478	509Sp21		26.478	33.2212	13.5625		16.3338	5.22675	2.61337
479	510Sp0		344.883	57.8631	23.6225		334.338	25.3446	12.6723
480	511Sp14		5.56932	10.2795	4.19657		3.58158	5.47546	2.73773
481	512Sp14		50.0618	26.6215	10.8682		49.737	19.6504	9.8252
482	513Sp14		66.1315	17.0017	6.94091		64.2837	14.3839	7.19196
483	514Sp24		23.5962	14.1578	5.77989		26.4514	7.03092	3.51546
484	515Sp24		13.0401	12.7032	5.18606		13.5202	5.17814	2.58907
485	516Sp19		12.4058	10.4568	4.26899		12.3005	3.31001	1.65501
486	517Sp24		44.8053	32.101	13.1052		36.6603	16.3054	8.15272
487	518Sp21		20.7559	12.5711	5.13214		17.9564	8.64368	4.32184
488	519Sp21		1.15625	11.9416	4.87512		-0.1994	10.4882	5.24411
489	520Sp14		-3.9285	6.42129	2.62148		-4.05085	4.97306	2.48653
490	521Sp14		2.98975	4.37233	1.785		1.75962	1.70541	0.852707
491	522Sp14		22.5818	14.7599	6.0257		23.7162	12.0234	6.01172
492	523Sp14		38.3337	17.0758	6.97118		35.8935	7.47441	3.7372
493	524Sp0		29.0705	12.6672	5.17137		28.5373	10.5067	5.25335
494	525Sp21		7.37053	8.03784	3.28143		5.76515	2.71559	1.3578
495	526Sp14		44.4259	21.0986	8.61349		39.6477	11.4098	5.70492
496	527Sp14		29.6299	54.0021	22.0463		12.8508	17.029	8.51452
497	528Sp0		-1.67008	12.8241	5.23541		-5.61585	3.63968	1.81984
498	529Sp0		84.382	13.9017	5.67535		84.4539	10.5511	5.27555
499	530Sp14		569.723	1383.27	564.718		7.71037	13.4733	6.73664
500	531Sp0		8.05633	9.07542	3.70502		7.1212	4.73198	2.36599
501	532Sp0		606.637	61.5187	25.1149		615.003	23.5748	11.7874
502	533Sp0		320.096	75.215	30.7064		336.475	49.8467	24.9233
503	534Sp8		-4.19528	3.93254	1.60545		-4.90773	2.41254	1.20627
504	535Sp8		3.85912	11.4084	4.65744		1.36897	2.34404	1.17202
505	536Sp8		17.916	7.26557	2.96615		17.609	4.94695	2.47348
506	537Sp14		102.106	23.4049	9.55503		100.931	15.3126	7.65629
507	538Sp14		6.71352	9.59042	3.91527		6.0653	8.48379	4.2419
508	539Sp21		4298.36	2206.63	900.852		4343.52	1844.14	922.069
509	540Sp21		3.70603	11.3634	4.63908		4.1972	10.0636	5.03179
510	541Sp8		-9.55672	4.10281	1.67496		-10.0122	2.04594	1.02297
511	542Sp8		-4.73192	5.80535	2.37002		-5.35095	4.3195	2.15975
512	543Sp8		-2.54163	12.8305	5.23803		-5.85008	2.94613	1.47306
513	544Sp8		10.5079	25.8455	10.5514		1.07305	3.60989	1.80494
514	545Sp8		-4.62858	8.64899	3.53093		-5.69363	7.5557	3.77785
515	546Sp8		3.93687	8.4051	3.43137		2.46412	3.81236	1.90618
516	547Sp8		26.0325	59.619	24.3394		3.18637	4.69073	2.34537
517	548Sp10		4.51477	8.16476	3.33325		2.8761	2.7828	1.3914
518	549Sp0		3.24588	7.52821	3.07338		3.0134	5.18361	2.5918
519	550Sp0		-1.22265	9.47008	3.86615		-2.64425	6.6171	3.30855
520	551Sp14		7.4784	15.1573	6.18794		4.5549	5.74519	2.87259
521	552Sp0		11.2037	17.5406	7.1609		12.0308	3.77573	1.88786
522	553Sp0		-1.54462	6.90877	2.82049		-2.5272	5.58608	2.79304
523	554Sp0		5.23518	13.8274	5.645		3.8695	9.61721	4.80861
524	555Sp0		13.1931	15.7366	6.42445		8.56525	4.48455	2.24228
525	556Sp0		52.4606	31.1134	12.702		45.4658	9.13246	4.56623
526	557Sp14		-2.95722	8.7705	3.58054		-3.00865	4.81365	2.40682
527	558Sp0		15.9453	10.6323	4.3406		15.3249	9.2259	4.61295
528	559Sp0		-0.23935	8.12399	3.31661		-0.26345	6.68171	3.34085
529	560Sp0		0.868633	8.37818	3.42038		1.62118	5.7952	2.8976
530	561Sp0		0.0790167	8.75449	3.57401		0.948175	6.23467	3.11733
531	563Sp21		39582.3	2243.23	915.797		39109.2	1512.33	756.166
532	564Sp21		-1.7286	6.3307	2.5845		-1.7568	1.23728	0.61864
533	565Sp21		33.8342	31.8787	13.0144		28.1628	26.3151	13.1575
534	566Sp0		18.8828	15.2384	6.22104		19.2918	13.0307	6.51535
535	567Sp0		14.1213	10.8818	4.44249		15.8058	5.84034	2.92017
536	568Sp0		31168.6	7047.04	2876.94		30128.8	3844.37	1922.18
537	569Sp21		-2.13587	5.03929	2.05728		-1.8736	3.01814	1.50907
538	570Sp21		8.47053	8.08181	3.29939		8.0634	6.31301	3.15651
539	571Sp21		9.93178	10.9474	4.46925		9.47837	9.871	4.9355
540	572Sp12		15520.2	6916.14	2823.5		15898.5	4587.8	2293.9
541	572Sp25		11429.8	5476.89	2235.93		11129.6	2558.1	1279.05
542	573Sp12		394.796	52.5124	21.4381		387.971	37.6794	18.8397
543	573Sp24		82.9921	23.8217	9.72516		82.8244	20.0894	10.0447
544	574Sp24		50.2702	16.871	6.88756		47.5518	9.49483	4.74741
545	575Sp24		210.135	139.593	56.9884		183.811	112.353	56.1764
546	576Sp12		505.348	150.095	61.2761		462.941	59.544	29.772
547	576Sp25		44020.2	427.935	174.704		44015.7	323.483	161.741
548	577Sp12		410.799	58.8879	24.0409		399.52	27.9375	13.9687
549	577Sp24		219.444	60.18	24.5684		225.448	53.1121	26.556
550	578Sp25		26425.9	4412.2	1801.27		26675.6	2267.18	1133.59
551	579Sp25		162.941	67.5415	27.5737		151.484	26.371	13.1855
552	580Sp25		129.764	42.3777	17.3006		122.133	17.3028	8.65142
553	581Sp0		1.32233	10.1476	4.14276		-1.06765	2.78666	1.39333
554	582Sp0		6.30922	13.6823	5.58579		3.70255	7.7356	3.8678
555	583Sp0		-6.68075	4.87876	1.99174		-5.89772	2.58139	1.29069
556	584Sp0		-1.38407	7.69269	3.14053		-1.99535	4.30261	2.15131
557	585Sp0		2.5577	5.68997	2.32292		0.913075	2.07636	1.03818
558	586Sp0		-3.8956	6.74471	2.75352		-3.77802	4.01534	2.00767
559	587Sp24		15004.3	1274.36	520.257		14874.6	295.876	147.938
560	588Sp24		512.771	119.252	48.6844		540.514	53.6842	26.8421
561	589Sp24		179.483	117.31	47.8918		151.655	48.9762	24.4881
562	590Sp14		37762	3121.28	1274.26		38042.6	1942.06	971.03
563	591Sp0		4.48655	11.7072	4.77945		4.2554	3.53993	1.76996
564	592Sp0		-0.5483	7.04253	2.8751		-0.90725	6.02106	3.01053
565	593Sp25		60868.9	1474.95	602.145		60805.2	987.82	493.91
566	594Sp25		204.107	78.1821	31.9177		195.884	51.2527	25.6264
567	595Sp14		32832.3	2754.35	1124.46		32912.6	2102.66	1051.33
568	596Sp14		29416.2	1528.75	624.108		29287.7	1293.69	646.846
569	597Sp25		290.912	25.1042	10.2487		288.251	17.3881	8.69407
570	598Sp0		0.864217	5.16357	2.10802		-0.029775	3.87429	1.93715
571	599Sp0		-1.15153	4.19927	1.71434		-1.06785	3.09369	1.54685
572	600Sp24		568.754	71.3015	29.1087		548.381	22.9634	11.4817
573	601Sp24		352.653	33.5609	13.7012		348.863	17.7133	8.85664
574	602Sp21		1.30903	3.62303	1.4791		0.942825	1.28303	0.641517
575	603Sp24		16213.6	1048.44	428.025		16250.5	674.337	337.169
576	604Sp24		94.8308	44.8016	18.2902		98.4963	34.7813	17.3906
577	605Sp24		40106.5	1819.95	742.991		39783.3	1252.41	626.207
578	606Sp24		73.5432	24.1134	9.84426		75.7351	10.0724	5.03621
579	607Sp24		57272.6	1554.12	634.465		57348.7	1147.27	573.633
580	608Sp24		106.802	25.4188	10.3772		104.901	14.5803	7.29015
581	609Sp19		59594.7	3456.31	1411.03		60147.1	1812.5	906.249
582	610Sp19		316.507	150.047	61.2564		281.221	50.6896	25.3448
583	611Sp24		211.432	87.7039	35.805		189.872	42.5512	21.2756
584	612Sp24		20268	4481.56	1829.59		20147.1	4054.5	2027.25
585	613Sp24		132.763	38.787	15.8347		124.305	14.6392	7.31958
586	614Sp24		28609.6	3802.61	1552.41		28597.4	3205.47	1602.73
587	615Sp24		126.276	24.4542	9.98337		121.355	18.731	9.36549
588	616Sp24		29924.3	1681.6	686.512		30026.3	1354.2	677.098
589	617Sp24		273.74	46.668	19.0521		271.781	33.3081	16.654
590	618Sp14		458.619	85.0884	34.7372		459.087	64.2716	32.1358
591	619Sp14		19464.4	1147.6	468.506		19428.7	825.821	412.911
592	620Sp14		202.377	35.6373	14.5489		203.132	24.312	12.156
593	621Sp14		33.2191	19.9118	8.12896		31.0146	12.9814	6.4907
594	622Sp14		25508.3	4766.99	1946.11		25309.1	3802.35	1901.18
595	623Sp14		39303.3	3830.22	1563.68		38968.3	2787.54	1393.77
596	624Sp14		19148.8	3531.87	1441.88		19757.1	2564.75	1282.37
597	625Sp14		85.0815	19.0069	7.75954		88.2802	10.6223	5.31114
598	626Sp14		7.97727	6.34259	2.58935		7.90817	5.31518	2.65759
599	627Sp14		19868.6	4197.66	1713.69		19882.6	3864.6	1932.3
600	628Sp14		32255	2368.62	966.984		31899.3	1067.28	533.638
601	630Sp14		21297.3	2145.08	875.727		21092.9	1522.72	761.36
602	631Sp14		10478.2	2244.11	916.156		9886.59	957.221	478.61
603	632Sp14		28155.1	4133.43	1687.46		28023.2	3612.93	1806.47
604	633Sp12		187.293	61.2853	25.0196		187.137	36.9682	18.4841
605	634Sp14		27623.2	1740.2	710.435		27705.6	942.525	471.262
606	635Sp14		217.062	46.6506	19.045		218.012	41.7993	20.8996
607	636Sp12		392.521	57.9238	23.6473		405.748	22.3033	11.1517
608	637Sp12		296.545	46.4492	18.9628		305.185	9.23891	4.61946
609	638Sp12		66.1221	14.4941	5.91721		67.6228	10.618	5.30902
610	639Sp21		431.243	81.4932	33.2695		421.85	47.0175	23.5088
611	640Sp21		18.5428	5.57983	2.27796		19.4736	3.2643	1.63215
	BiotinAmine		1706.96	724.122	295.622		1633.21	636.172	318.086
	FLAGPeptide		64.7531	25.6201	10.4594		69.3432	17.0539	8.52693
	HAPeptide		106.336	62.5678	25.5432		92.3451	30.4884	15.2442
	HumanIgG		541.609	350.03	142.899		500.262	300.33	150.165
	HumanIgM		320.364	155.594	63.5211		277.291	43.6117	21.8058
	MouseIgG		4032.68	1433.55	585.245		3881.37	731.194	365.597
	MouseIgM		210.749	140.3	57.2772		166.841	42.0221	21.0111
	RabbitIgG		937.554	585.255	238.929		991.664	479.733	239.866
	RatIgG		477.47	422.797	172.606		387.678	56.679	28.3395
	RatIgM		325.535	159.99	65.3157		304.208	65.4288	32.7144

## Sheet: Sheet1
GeneID		Signal Mean	Background Mean	MeanS-MeanBg	AvgMeanS-B/g	StDEV	SEM	MIN	MAX	AvgMeanS-Bg w/o MIN/MAX	StDEV w/o MIN/MAX	SEM
7Sp8		37.9401	43.277	-5.3369	4.831	10.3767	4.23627	-7.9066	15.7236	5.29225	9.24901	4.62451
7Sp8		48.0983	32.3747	15.7236
7Sp8		49.19	38.7111	10.4789
7Sp8		37.3076	36.4335	0.8741
7Sp8		92.3109	100.218	-7.9066
7Sp8		59.4406	44.2877	15.1529
8Sp8		46.4628	34.8162	11.6466	7.58742	7.5147	3.06786	-1.4657	19.8343	6.78897	3.99408	1.99704
8Sp8		38.9586	30.7635	8.1951
8Sp8		40.5403	35.7284	4.8119
8Sp8		49.418	29.5837	19.8343
8Sp8		63.9039	65.3696	-1.4657
8Sp8		42.6147	40.1124	2.5023
9Sp8		62.0819	53.0674	9.0145	6.61623	15.7869	6.44498	-20.6016	25.986	8.57825	6.18427	3.09213
9Sp8		52.4297	35.3003	17.1294
9Sp8		49.9672	45.1628	4.8044
9Sp8		58.2764	78.878	-20.6016
9Sp8		102.726	76.7398	25.986
9Sp8		62.3759	59.0112	3.3647
10Sp8		42.4878	41.3353	1.1525	8.30217	12.696	5.18311	-11.5005	25.5816	8.93298	6.15417	3.07709
10Sp8		40.6428	33.5605	7.0823
10Sp8		50.5772	35.5478	15.0294
10Sp8		19.5284	31.0289	-11.5005
10Sp8		78.6532	53.0716	25.5816
10Sp8		49.5573	37.0896	12.4677
10Sp15		82.822	45.7787	37.0433	16.1988	14.8096	6.04601	-3.4137	37.0433	15.8909	9.61085	4.80542
10Sp15		65.8	41.0119	24.7881
10Sp15		56.9576	53.0047	3.9529
10Sp15		69.0672	72.4809	-3.4137
10Sp15		108.157	85.7056	22.4514
10Sp15		60.0084	47.6373	12.3711
11Sp8		45.9126	41.9699	3.9427	6.49187	9.30272	3.79782	-7.1529	18.8161	6.822	5.60358	2.80179
11Sp8		47.0165	32.6698	14.3467
11Sp8		40.312	38.854	1.458
11Sp8		23.8852	31.0381	-7.1529
11Sp8		96.3467	88.8061	7.5406
11Sp8		64.4639	45.6478	18.8161
11Sp9		73.1048	74.8315	-1.7267	44.9089	70.3159	28.7063	-18.8762	179.246	27.2709	21.3091	10.6546
11Sp9		79.8016	47.5789	32.2227
11Sp9		71.9745	90.8507	-18.8762
11Sp9		71.4958	42.394	29.1018
11Sp9		116.691	67.2052	49.4858
11Sp9		226.463	47.2175	179.246
12Sp8		37.304	34.9686	2.3354	16.3028	15.226	6.21598	2.3354	34.804	15.1694	14.3368	7.1684
12Sp8		43.7685	38.7301	5.0384
12Sp8		60.5984	42.5891	18.0093
12Sp8		36.2704	32.937	3.3334
12Sp8		85.5645	50.7605	34.804
12Sp8		77.1693	42.873	34.2963
13Sp8		40.0672	51.2599	-11.1927	11.2958	24.0258	9.80851	-11.1927	56.6801	5.57185	7.95156	3.97578
13Sp8		39.876	46.1455	-6.2695
13Sp8		102.455	45.7751	56.6801
13Sp8		59.3902	48.6133	10.7769
13Sp8		93.25	83.9408	9.3092
13Sp8		62.7622	54.2914	8.4708
13Sp11		26.1499	26.088	0.0619	0.889917	6.38688	2.60743	-10.5138	8.7203	1.78325	1.77099	0.885493
13Sp11		37.0743	35.3479	1.7264
13Sp11		43.065	38.8335	4.2315
13Sp11		20.0991	18.9859	1.1132
13Sp11		45.2966	55.8104	-10.5138
13Sp11		50.7131	41.9928	8.7203
14Sp8		46.7899	51.6519	-4.862	2.27632	5.60159	2.28684	-4.862	8.5736	2.48658	4.69399	2.34699
14Sp8		47.379	40.6842	6.6948
14Sp8		44.2916	44.8119	-0.5203
14Sp8		47.5867	39.0131	8.5736
14Sp8		61.4959	64.0048	-2.5089
14Sp8		52.4262	46.1455	6.2807
15Sp8		48.6666	36.7324	11.9342	10.3315	10.9277	4.4612	0.0799	27.5643	8.58623	7.80644	3.90322
15Sp8		63.5793	45.5868	17.9925
15Sp8		69.0887	41.5244	27.5643
15Sp8		30.6229	29.3623	1.2606
15Sp8		50.1721	50.0922	0.0799
15Sp8		44.3902	41.2326	3.1576
16Sp8		32.7583	34.1478	-1.3895	10.6533	23.1025	9.43155	-9.2533	54.2062	4.74178	8.86401	4.432
16Sp8		41.4016	23.5334	17.8682
16Sp8		25.8803	35.1336	-9.2533
16Sp8		32.5462	30.4803	2.0659
16Sp8		134.402	80.1954	54.2062
16Sp8		30	29.5775	0.4225
17Sp8		42.3553	28.6379	13.7174	19.433	19.6534	8.02347	-1.1058	56.1878	15.379	5.56136	2.78068
17Sp8		23.7033	24.8091	-1.1058
17Sp8		37.756	26.6315	11.1245
17Sp8		41.0714	27.9508	13.1206
17Sp8		132.36	76.1722	56.1878
17Sp8		65.6854	42.1318	23.5536
18Sp8		46.2066	33.34	12.8666	16.3651	19.7686	8.0705	-7.2932	50.8548	13.6573	7.64652	3.82326
18Sp8		54.1451	32.6296	21.5155
18Sp8		39.9579	36.4697	3.4882
18Sp8		86.5158	35.661	50.8548
18Sp8		67.5	50.741	16.759
18Sp8		36.2741	43.5673	-7.2932
19Sp0		50.0887	31.86	18.2287	20.3673	8.73738	3.56702	10.8108	35.0117	19.0953	4.81149	2.40575
19Sp0		64.7933	29.7816	35.0117
19Sp0		42.2184	31.4076	10.8108
19Sp0		56.9918	35.4718	21.52
19Sp0		79.1833	55.317	23.8663
19Sp0		53.6694	40.9033	12.7661
19Sp8		151.272	37.8074	113.465	158.54	188.456	76.9369	50.8845	537.189	90.792	37.658	18.829
19Sp8		169.836	37.8236	132.012
19Sp8		563.982	26.7926	537.189
19Sp8		91.5645	32.8841	58.6804
19Sp8		109.256	50.2452	59.0107
19Sp8		86.0887	35.2042	50.8845
20Sp8		258.967	58.1117	200.855	216.277	133.081	54.3302	46.7396	442.235	202.171	51.5011	25.7505
20Sp8		311.289	41.3785	269.911
20Sp8		229.496	36.4452	193.051
20Sp8		181.719	36.8499	144.869
20Sp8		106.868	60.1288	46.7396
20Sp8		485.783	43.5472	442.235
21Sp8		19.2	24.3157	-5.1157	9.78058	19.2531	7.86006	-5.1157	47.0854	4.17845	6.17342	3.08671
21Sp8		32.4789	23.3908	9.0881
21Sp8		41.6446	42.3504	-0.7058
21Sp8		19.3846	20.9796	-1.595
21Sp8		101.195	54.1097	47.0854
21Sp8		42.2773	32.3508	9.9265
21Sp14		135.033	31.8855	103.147	95.4628	17.9839	7.34191	66.3925	115.779	97.6512	10.6475	5.32373
21Sp14		121.328	38.6754	82.6524
21Sp14		106.992	40.5995	66.3925
21Sp14		146.806	39.9438	106.863
21Sp14		155.293	57.35	97.9426
21Sp14		157.336	41.5566	115.779
22Sp8		43.9237	45.5938	-1.6701	12.667	17.3147	7.0687	-3.5432	37.3152	10.5575	14.2699	7.13496
22Sp8		34.6859	38.2291	-3.5432
22Sp8		77.0666	39.7514	37.3152
22Sp8		51.9658	34.5577	17.4081
22Sp8		86.8617	59.4737	27.388
22Sp8		41.5897	42.4856	-0.8959
23Sp0		30.0338	33.019	-2.9852	12.5294	13.8586	5.65774	-2.9852	33.1806	11.2453	9.7729	4.88645
23Sp0		58.719	37.4964	21.2226
23Sp0		68.0593	34.8787	33.1806
23Sp0		31.8083	29.6354	2.1729
23Sp0		71.1333	53.1203	18.013
23Sp0		47.157	43.5845	3.5725
24Sp0		42.4098	33.6459	8.7639	2.11445	7.34642	2.99917	-5.5413	11.0798	1.78705	6.59376	3.29688
24Sp0		32.2249	35.7473	-3.5224
24Sp0		42.2926	36.2316	6.061
24Sp0		15.3361	19.4904	-4.1543
24Sp0		39.8571	45.3984	-5.5413
24Sp0		48.8347	37.7549	11.0798
25Sp0		87.7377	40.6865	47.0512	55.774	16.3925	6.69223	38.7242	83.7595	53.0401	8.94047	4.47024
25Sp0		80.2295	41.5053	38.7242
25Sp0		129.516	45.7568	83.7595
25Sp0		97.6504	48.2234	49.427
25Sp0		132.886	66.5369	66.3492
25Sp0		102.041	52.7079	49.333
26Sp8		33.7083	37.0652	-3.3569	14.9607	19.2005	7.83857	-3.3569	49.5942	10.8818	8.9765	4.48825
26Sp8		32.3534	32.9976	-0.6442
26Sp8		46.5462	34.5928	11.9534
26Sp8		52.168	41.2112	10.9568
26Sp8		101.376	51.782	49.5942
26Sp8		57.2372	35.9761	21.2611
27Sp0		62.626	35.7658	26.8602	17.0585	14.4161	5.88537	-2.6496	36.7733	17.0568	9.34601	4.67301
27Sp0		48.1138	34.1851	13.9287
27Sp0		45.5161	39.9784	5.5377
27Sp0		29.3636	32.0132	-2.6496
27Sp0		98.2177	61.4444	36.7733
27Sp0		59.4836	37.583	21.9006
27Sp8		82.3445	47.2324	35.1121	12.7528	15.7189	6.41722	-10.5458	35.1121	12.9876	8.0091	4.00455
27Sp8		39.6311	34.4802	5.1509
27Sp8		53.2644	63.8102	-10.5458
27Sp8		48.3109	37.0834	11.2275
27Sp8		72.9112	61.5234	11.3878
27Sp8		76.0975	51.9132	24.1843
29Sp8		42.2049	37.4659	4.739	7.86887	8.15357	3.32868	-3.183	19.3522	7.761	5.11034	2.55517
29Sp8		41.2377	31.9939	9.2438
29Sp8		43.1735	28.9057	14.2678
29Sp8		28.35	31.533	-3.183
29Sp8		71.5409	52.1887	19.3522
29Sp8		30.0409	27.2475	2.7934
30Sp8		65510.6	3514.23	61996.3	58744	4913.12	2005.77	48841.7	61996.3	60406.5	578.471	289.235
30Sp8		65170	4049.83	61120.1
30Sp8		65535	16693.3	48841.7
30Sp8		64880.8	4747.63	60133.2
30Sp8		64534.8	3946.6	60588.2
30Sp8		65010.3	5225.75	59784.5
31Sp0		41.8677	29.9211	11.9466	12.6377	11.1944	4.57008	-0.9418	32.7742	10.9985	2.94046	1.47023
31Sp0		54.575	39.9504	14.6246
31Sp0		41.5772	33.7113	7.8659
31Sp0		41.5853	42.5271	-0.9418
31Sp0		81.832	72.2751	9.5569
31Sp0		64.7479	31.9737	32.7742
31Sp8		95.1065	44.3188	50.7877	27.1054	18.5817	7.58596	-4.413	50.7877	29.0645	7.22938	3.61469
31Sp8		43.6551	48.0681	-4.413
31Sp8		70.3898	46.6181	23.7717
31Sp8		68.8632	45.6514	23.2118
31Sp8		104.626	65.963	38.663
31Sp8		100.333	69.7219	30.6114
32Sp0		37.6475	40.4155	-2.768	7.24048	13.338	5.44523	-6.442	27.9782	5.47668	9.30606	4.65303
32Sp0		35.5537	36.0674	-0.5137
32Sp0		33.304	39.746	-6.442
32Sp0		40.8211	33.4533	7.3678
32Sp0		85.2983	57.3201	27.9782
32Sp0		66.9285	49.1079	17.8206
32Sp8		56.0569	49.4002	6.6567	16.2794	14.3449	5.85628	-1.4823	34.7605	16.0996	11.1313	5.56567
32Sp8		40.0743	41.5566	-1.4823
32Sp8		56.5772	49.0753	7.5019
32Sp8		59.8278	39.4988	20.329
32Sp8		112.008	82.0975	29.9106
32Sp8		96.6209	61.8604	34.7605
33Sp0		25.2032	30.6847	-5.4815	5.68412	8.03763	3.28135	-5.4815	17.0013	5.64622	4.8395	2.41975
33Sp0		47.2231	37.3007	9.9224
33Sp0		60.7073	43.706	17.0013
33Sp0		36.3813	37.0726	-0.6913
33Sp0		62.0162	57.5402	4.476
33Sp0		44.0333	35.1555	8.8778
33Sp8		36.5619	43.0875	-6.5256	3.25152	5.92203	2.41766	-6.5256	10.9075	3.7818	2.58337	1.29168
33Sp8		39.7419	37.6618	2.0801
33Sp8		43.5499	37.2348	6.3151
33Sp8		43.8934	38.2512	5.6422
33Sp8		63.4471	62.3573	1.0898
33Sp8		51.1788	40.2713	10.9075
34Sp0		44.9754	32.6479	12.3275	7.97427	8.7499	3.57213	-1.6156	21.172	7.0723	6.14827	3.07414
34Sp0		58.9285	37.7565	21.172
34Sp0		42.3495	40.5582	1.7913
34Sp0		31.4274	29.7226	1.7048
34Sp0		43.4166	45.0322	-1.6156
34Sp0		47.2459	34.7803	12.4656
34Sp8		54.3865	34.9726	19.4139	3.76883	8.71588	3.55824	-4.4569	19.4139	1.914	4.2285	2.11425
34Sp8		26.4705	23.0775	3.393
34Sp8		33.7394	28.1022	5.6372
34Sp8		26.6324	23.8511	2.7813
34Sp8		79.1404	83.2959	-4.1555
34Sp8		17.9655	22.4224	-4.4569
35Sp8		19.2086	26.5232	-7.3146	10.411	16.9529	6.92098	-7.3146	40.6685	7.2781	7.48384	3.74192
35Sp8		51.2809	33.4743	17.8066
35Sp8		35.8688	29.1124	6.7564
35Sp8		37.1652	33.042	4.1232
35Sp8		133.44	92.7715	40.6685
35Sp8		33.1574	32.7312	0.4262
37Sp0		34.9916	34.9545	0.0371	11.3284	20.6871	8.44547	-1.4992	52.5656	4.22607	4.93121	2.4656
37Sp0		25.3629	26.8621	-1.4992
37Sp0		36.748	29.3512	7.3968
37Sp0		91.8239	39.2583	52.5656
37Sp0		75.1626	65.6929	9.4697
37Sp0		33.6885	33.6878	0.0007
38Sp8		29.1451	25.2378	3.9073	4.1348	9.35674	3.81987	-7.3229	19.8167	3.07875	4.32361	2.1618
38Sp8		27.7559	27.4204	0.3355
38Sp8		49.5	29.6833	19.8167
38Sp8		21.7024	29.0253	-7.3229
38Sp8		59.1623	50.3285	8.8338
38Sp8		35.1367	35.8983	-0.7616
39Sp8		41.4958	36.3603	5.1355	11.9802	7.54859	3.0817	3.027	23.299	11.3889	5.00773	2.50386
39Sp8		40.1666	37.1396	3.027
39Sp8		43.033	28.9351	14.0979
39Sp8		71.0564	47.7574	23.299
39Sp8		59.1951	49.3887	9.8064
39Sp8		51.4677	34.952	16.5157
40Sp0		36.4871	42.364	-5.8769	9.28242	14.5362	5.93437	-5.8769	33.8501	6.93032	8.18532	4.09266
40Sp0		42.1428	34.5262	7.6166
40Sp0		39.3583	34.451	4.9073
40Sp0		54.7327	37.2461	17.4866
40Sp0		97.2148	63.3647	33.8501
40Sp0		34.5333	36.8225	-2.2892
40Sp8		26.9186	26.6324	0.2862	4.9583	5.11056	2.08638	-1.2361	10.4972	5.12218	4.52518	2.26259
40Sp8		31.661	24.3014	7.3596
40Sp8		39.1065	28.6093	10.4972
40Sp8		23.6557	21.0854	2.5703
40Sp8		61.8455	51.5729	10.2726
40Sp8		26.322	27.5581	-1.2361
41Sp8		28.1138	28.7463	-0.6325	6.6229	8.12729	3.31795	-0.6325	19.7595	5.1526	5.6688	2.8344
41Sp8		39.9837	33.6267	6.357
41Sp8		48.2926	28.5331	19.7595
41Sp8		30.1639	28.8405	1.3234
41Sp8		51.6749	51.4086	0.2663
41Sp8		46.9834	34.3197	12.6637
42Sp8		26.2053	32.9141	-6.7088	20.4626	36.8109	15.028	-7.2866	71.3742	14.6719	33.061	16.5305
42Sp8		36.5454	37.8651	-1.3197
42Sp8		41.75	38.9523	2.7977
42Sp8		96.8347	32.9162	63.9185
42Sp8		46.7073	53.9939	-7.2866
42Sp8		116.025	44.6503	71.3742
43Sp8		49.4	32.7699	16.6301	8.40455	11.1105	4.53584	-1.7875	23.4297	7.19628	9.69095	4.84547
43Sp8		20.0256	21.6312	-1.6056
43Sp8		56.6166	33.1869	23.4297
43Sp8		31.6115	33.399	-1.7875
43Sp8		56.5798	42.1142	14.4656
43Sp8		35.7521	36.4571	-0.705
44Sp8		39.5447	34.3779	5.1668	11.1092	9.10902	3.71874	0.511	25.395	10.1873	5.62927	2.81464
44Sp8		40.8455	34.9736	5.8719
44Sp8		55.3387	29.9437	25.395
44Sp8		29.5279	29.0169	0.511
44Sp8		54.8739	38.0618	16.8121
44Sp8		44.6475	31.7491	12.8984
46Sp8		44.6065	28.8397	15.7668	9.22872	10.9121	4.45487	-10.9632	18.4173	11.9795	4.93164	2.46582
46Sp8		69.3553	50.938	18.4173
46Sp8		47	33.7813	13.2187
46Sp8		48.7786	34.5978	14.1808
46Sp8		86.7398	81.9879	4.7519
46Sp8		24.2136	35.1768	-10.9632
47Sp8		40.8403	32.988	7.8523	1.594	6.33553	2.58647	-5.8469	10.3225	1.2721	4.78632	2.39316
47Sp8		52.137	41.8145	10.3225
47Sp8		40.2773	39.2097	1.0676
47Sp8		19.7438	23.2503	-3.5065
47Sp8		44.7166	45.0416	-0.325
47Sp8		23.2741	29.121	-5.8469
48Sp12		86.1463	34.414	51.7323	44.0846	11.5759	4.72586	28.7279	55.1146	45.1663	10.1298	5.06492
48Sp12		77.9047	36.3389	41.5658
48Sp12		91.5447	36.4301	55.1146
48Sp12		86.5983	31.7933	54.805
48Sp12		63.3145	34.5866	28.7279
48Sp12		69.3916	36.8293	32.5623
48Sp13		23764.6	48.6763	23716	23031.8	2812.76	1148.3	18068.5	26437.6	23421.1	951.942	475.971
48Sp13		24681.6	64.1204	24617.5
48Sp13		22552.9	87.9341	22465
48Sp13		26492.2	54.6883	26437.6
48Sp13		18111.5	43	18068.5
48Sp13		22945.2	59.0934	22886.1
49Sp12		38044.6	71.2422	37973.3	36697.5	3831.58	1564.23	30305.2	39809.1	37517.7	2592.93	1296.46
49Sp12		39877.1	68.0357	39809.1
49Sp12		39765.1	72.1793	39693
49Sp12		33819.4	42.9729	33776.4
49Sp12		30354.2	49.0702	30305.2
49Sp12		38776	147.869	38628.1
49Sp13		47808.1	229.715	47578.4	47072.4	3488.35	1424.11	41688.8	51263	47370.7	2155.8	1077.9
49Sp13		51629.3	366.287	51263
49Sp13		50613.1	325.346	50287.7
49Sp13		46534.3	222.069	46312.2
49Sp13		41848.1	159.366	41688.8
49Sp13		45500.4	196.034	45304.3
50Sp12		49.5867	37.6198	11.9669	24.5156	14.1676	5.78389	9.4563	40.1125	24.3812	13.3352	6.6676
50Sp12		76.7073	38.8887	37.8186
50Sp12		76.9199	36.8074	40.1125
50Sp12		73.4838	39.6571	33.8267
50Sp12		50.3064	40.8501	9.4563
50Sp12		52.258	38.3452	13.9128
51Sp12		46.9916	37.2977	9.6939	1.67453	4.80877	1.96317	-4.9347	9.6939	1.322	1.54188	0.770938
51Sp12		38.2689	37.3732	0.8957
51Sp12		38.6311	43.5658	-4.9347
51Sp12		33.6218	30.0347	3.5871
51Sp12		38.6209	38.4724	0.1485
51Sp12		39.768	39.1113	0.6567
51Sp13		63.033	44.0047	19.0283	20.923	11.6029	4.73687	1.6749	32.6544	22.8021	7.09221	3.54611
51Sp13		76.168	43.5136	32.6544
51Sp13		76.3278	48.741	27.5868
51Sp13		78.5365	48.7147	29.8218
51Sp13		72.5967	57.825	14.7717
51Sp13		49.8292	48.1543	1.6749
51Sp21		53.5245	37.3846	16.1399	7.82903	7.12212	2.9076	-2.4325	16.1399	8.3167	5.1089	2.55445
51Sp21		47.0708	33.311	13.7598
51Sp21		43.5546	34.876	8.6786
51Sp21		39.1404	37.7071	1.4333
51Sp21		46.2419	36.8468	9.3951
51Sp21		35.065	37.4975	-2.4325
51Sp24		243.653	103.287	140.366	137.258	53.8922	22.0014	79.2938	202.324	135.483	48.0133	24.0067
51Sp24		229.359	140.251	89.1075
51Sp24		285.917	83.5936	202.324
51Sp24		126.566	47.2717	79.2938
51Sp24		267	66.7224	200.278
51Sp24		170.398	58.2171	112.181
52Sp9		45.6166	43.3293	2.2873	7.6572	10.9098	4.45392	-8.7706	21.7996	8.22855	6.42742	3.21371
52Sp9		58.3688	36.5692	21.7996
52Sp9		59.5564	46.4922	13.0642
52Sp9		42.5537	39.4575	3.0962
52Sp9		59.3145	44.848	14.4665
52Sp9		33.5867	42.3573	-8.7706
53Sp9		40.4146	33.1111	7.3035	19.3377	41.3268	16.8716	-0.4855	103.5	3.2528	3.07304	1.53652
53Sp9		35.2799	33.4473	1.8326
53Sp9		36.5655	32.8327	3.7328
53Sp9		33.6016	34.0871	-0.4855
53Sp9		140.738	37.2374	103.5
53Sp9		41.4545	41.3122	0.1423
54Sp8		45.4876	32.7897	12.6979	8.67257	10.2934	4.20228	-4.6125	24.7302	7.97943	5.58304	2.79152
54Sp8		35.1833	26.0047	9.1786
54Sp8		53.1967	28.4665	24.7302
54Sp8		38.3196	28.1853	10.1343
54Sp8		21.4434	26.0559	-4.6125
54Sp8		32.2459	32.339	-0.0931
56Sp8		28.9008	30.2463	-1.3455	7.0737	6.20186	2.5319	-1.3455	14.0306	7.43928	4.91593	2.45797
56Sp8		50.2016	36.171	14.0306
56Sp8		40.1056	30.8178	9.2878
56Sp8		36.0737	35.9056	0.1681
56Sp8		43.3015	32.2821	11.0194
56Sp8		48.7177	39.4359	9.2818
56Sp14		433.948	38.0721	395.876	310.305	148.695	60.7043	160.161	552.786	287.221	95.0066	47.5033
56Sp14		596.254	43.4684	552.786
56Sp14		262.656	36.1626	226.493
56Sp14		220.504	29.4844	191.02
56Sp14		194.797	34.636	160.161
56Sp14		366.468	30.974	335.494
57Sp0		33.0573	35.4568	-2.3995	1.61243	9.48785	3.8734	-9.4188	18.9997	0.023425	2.30882	1.15441
57Sp0		41.2799	38.1221	3.1578
57Sp0		55.1008	36.1011	18.9997
57Sp0		31.3983	31.5823	-0.184
57Sp0		24.168	33.5868	-9.4188
57Sp0		30.95	31.4306	-0.4806
57Sp9		32.7768	32.8112	-0.0344	5.48733	6.92374	2.8266	-2.0847	14.8436	5.04128	5.5982	2.7991
57Sp9		29.065	31.1497	-2.0847
57Sp9		41.736	33.0107	8.7253
57Sp9		40.0163	29.0967	10.9196
57Sp9		34.0826	33.528	0.5546
57Sp9		47.1219	32.2783	14.8436
58Sp8		42.1779	32.7985	9.3794	8.26143	7.49794	3.06102	-2.9367	16.5309	8.9936	5.32819	2.66409
58Sp8		42.825	32.2145	10.6105
58Sp8		52.2288	35.6979	16.5309
58Sp8		47.5333	33.2007	14.3326
58Sp8		40.752	39.1001	1.6519
58Sp8		32.1623	35.099	-2.9367
58Sp10		40.752	31.9641	8.7879	5.8739	3.32525	1.35753	0.0851	8.7879	6.5926	1.93379	0.966897
58Sp10		43.0245	34.8687	8.1558
58Sp10		42.3916	35.7392	6.6524
58Sp10		38.7704	31.0587	7.7117
58Sp10		41.6639	37.8134	3.8505
58Sp10		33.6532	33.5681	0.0851
60Sp0		35.9193	33.4247	2.4946	14.0371	18.0603	7.37308	-5.0749	45.7217	10.8939	8.60561	4.3028
60Sp0		54.1532	32.9629	21.1903
60Sp0		39.1229	33.8576	5.2653
60Sp0		53.9435	39.3181	14.6254
60Sp0		34.1983	39.2732	-5.0749
60Sp0		84.3553	38.6336	45.7217
60Sp8		27.7731	35.2059	-7.4328	-2.61543	6.6503	2.71497	-9.8095	9.2034	-3.77163	2.84872	1.42436
60Sp8		30.1393	31.1115	-0.9722
60Sp8		30.3223	32.494	-2.1717
60Sp8		45	35.7966	9.2034
60Sp8		27.0333	36.8428	-9.8095
60Sp8		30.1512	34.661	-4.5098
61Sp0		26.1764	29.8055	-3.6291	10.767	16.2766	6.64491	-3.6291	36.2291	8.00045	12.0895	6.04473
61Sp0		37.7916	32.913	4.8786
61Sp0		28.9059	30.2876	-1.3817
61Sp0		70.6999	34.4708	36.2291
61Sp0		70.1652	44.4559	25.7093
61Sp0		37.075	34.2794	2.7956
62Sp0		57.0975	37.0681	20.0294	25.723	14.4729	5.90853	13.0038	49.8973	22.8592	9.45766	4.72883
62Sp0		61.768	43.8203	17.9477
62Sp0		59.3919	42.8169	16.575
62Sp0		69.6829	32.798	36.8849
62Sp0		86.3333	36.436	49.8973
62Sp0		50.3387	37.3349	13.0038
64Sp0		44.0901	38.2359	5.8542	17.2027	10.8453	4.42757	5.8542	35.2198	15.5356	6.41817	3.20908
64Sp0		50.8347	35.7464	15.0883
64Sp0		43.825	36.7413	7.0837
64Sp0		48.2033	30.7028	17.5005
64Sp0		62.5819	40.1121	22.4698
64Sp0		78.1219	42.9021	35.2198
64Sp8		35.5867	34.6614	0.9253	2.94863	19.7193	8.05036	-15.8884	39.711	-1.5327	7.24826	3.62413
64Sp8		38.1451	39.4511	-1.306
64Sp8		74.5655	34.8545	39.711
64Sp8		34.2666	28.5418	5.7248
64Sp8		26.3063	37.7812	-11.4749
64Sp8		20.9173	36.8057	-15.8884
65Sp0		20.2975	23.6245	-3.327	1.21202	7.06856	2.88573	-5.9656	13.528	-0.072575	3.6524	1.8262
65Sp0		32.8709	29.3497	3.5212
65Sp0		29.0661	32.1768	-3.1107
65Sp0		38.408	24.88	13.528
65Sp0		31.5121	37.4777	-5.9656
65Sp0		40.7704	38.1442	2.6262
66Sp0		90.626	41.7899	48.8361	17.1633	19.6407	8.01828	-3.7076	48.8361	14.4628	12.3943	6.19714
66Sp0		51.9512	39.6682	12.283
66Sp0		68.8442	41.8651	26.9791
66Sp0		65.0806	44.6949	20.3857
66Sp0		54.4262	56.2227	-1.7965
66Sp0		35.2439	38.9515	-3.7076
67Sp0		40.7213	38.5119	2.2094	17.534	8.55548	3.49276	2.2094	26.8357	19.0397	3.44226	1.72113
67Sp0		56.7603	39.2529	17.5074
67Sp0		53.0081	28.8279	24.1802
67Sp0		49.5371	32.6658	16.8713
67Sp0		50.7016	33.1016	17.6
67Sp0		65.8871	39.0514	26.8357
67Sp8		53.3189	43.5892	9.7297	4.89835	11.0978	4.53067	-2.8667	25.3784	1.7196	5.64688	2.82344
67Sp8		66.805	41.4266	25.3784
67Sp8		33.2118	36.0785	-2.8667
67Sp8		43.6186	45.277	-1.6584
67Sp8		41.025	39.458	1.567
67Sp8		40.875	43.6349	-2.7599
68Sp0		103.39	34.5823	68.8079	107.158	40.3053	16.4546	49.8189	144.568	112.14	33.3469	16.6734
68Sp0		184.829	40.2613	144.568
68Sp0		172.25	33.7347	138.515
68Sp0		135.32	32.2942	103.026
68Sp0		104.419	54.6004	49.8189
68Sp0		172.395	34.1851	138.21
69Sp8		103.292	85.8661	17.4255	15.5361	8.8065	3.59524	3.3558	24.5099	16.3377	7.21834	3.60917
69Sp8		73.9579	56.3412	17.6167
69Sp8		68.3966	65.0408	3.3558
69Sp8		74.2396	49.7297	24.5099
69Sp8		83.3442	59.5096	23.8346
69Sp8		49.7049	43.2308	6.4741
70Sp8		28.5123	32.7093	-4.197	3.04963	9.05634	3.69724	-4.197	20.1537	0.585275	3.68472	1.84236
70Sp8		52.7899	46.8971	5.8928
70Sp8		34.7154	37.3022	-2.5868
70Sp8		43.3032	43.4544	-0.1512
70Sp8		53.568	33.4143	20.1537
70Sp8		33.5873	34.401	-0.8137
72Sp8		44.8205	37.8111	7.0094	7.793	12.8989	5.26594	-4.1363	32.7309	4.54085	2.90929	1.45465
72Sp8		50.661	43.6674	6.9936
72Sp8		67.7213	34.9904	32.7309
72Sp8		43.5041	42.1896	1.3145
72Sp8		41.4065	45.5428	-4.1363
72Sp8		50.1788	47.3329	2.8459
73Sp8		33.0491	38.9125	-5.8634	10.5823	16.6378	6.79237	-7.2289	37.4261	8.32408	10.4221	5.21105
73Sp8		50.756	31.5275	19.2285
73Sp8		72.8016	35.3755	37.4261
73Sp8		43.45	33.8585	9.5915
73Sp8		33.4628	40.6917	-7.2289
73Sp8		57.8833	47.5436	10.3397
74Sp0		61.1544	34.0288	27.1256	14.7468	11.9086	4.86168	-5.4116	27.1256	16.6916	6.6921	3.34605
74Sp0		56.3223	36.2541	20.0682
74Sp0		52.4344	37.4904	14.944
74Sp0		59.6115	36.0346	23.5769
74Sp0		51.9349	43.7574	8.1775
74Sp0		56.157	61.5686	-5.4116
75Sp0		82.25	35.8769	46.3731	44.5904	20.1028	8.20693	18.25	68.0709	45.3054	16.0563	8.02816
75Sp0		100.856	49.4617	51.3943
75Sp0		106.634	38.5632	68.0709
75Sp0		63.6393	40.7482	22.8911
75Sp0		110.248	49.6847	60.5632
75Sp0		56.2833	38.0333	18.25
76Sp0		35.1176	31.5161	3.6015	8.74878	5.97505	2.4393	2.496	18.2388	7.93948	3.94665	1.97333
76Sp0		34.448	31.952	2.496
76Sp0		47.3225	29.0837	18.2388
76Sp0		39.192	33.2701	5.9219
76Sp0		42.3821	32.6145	9.7676
76Sp0		44.295	31.8281	12.4669
77Sp0		24.3524	31.9418	-7.5894	-1.50727	5.01896	2.04898	-7.5894	5.714	-1.79205	3.48741	1.74371
77Sp0		36.608	36.5023	0.1057
77Sp0		37.5619	31.8479	5.714
77Sp0		29.1393	35.6108	-6.4715
77Sp0		24.7338	23.2484	1.4854
77Sp0		33.2786	35.5664	-2.2878
77Sp8		39.8595	38.157	1.7025	6.35712	3.78489	1.54517	1.7025	12.6056	5.95865	1.85137	0.925687
77Sp8		43.1916	38.9618	4.2298
77Sp8		39.7317	31.8177	7.914
77Sp8		35.3083	28.1505	7.1578
77Sp8		45.3706	32.765	12.6056
77Sp8		36.7685	32.2355	4.533
78Sp0		40.3252	26.841	13.4842	5.30438	6.77974	2.76782	-6.2509	13.4842	6.14825	2.97446	1.48723
78Sp0		44.7073	36.5107	8.1966
78Sp0		34.3801	29.9665	4.4136
78Sp0		40.7642	37.8783	2.8859
78Sp0		31.7931	38.044	-6.2509
78Sp0		46.5462	37.4493	9.0969
79Sp8		63417.2	2547.37	60869.8	54724.6	6484.69	2647.36	47129.2	61006.7	55052.9	6128.36	3064.18
79Sp8		65535	16395.4	49139.6
79Sp8		65535	15116.9	50418.1
79Sp8		65535	4528.33	61006.7
79Sp8		47276.8	147.588	47129.2
79Sp8		65535	5750.73	59784.3
80Sp8		859.244	32.444	826.8	759.217	179.603	73.3224	446.824	994.708	778.443	47.475	23.7375
80Sp8		849.525	38.7541	810.771
80Sp8		1041.45	46.7409	994.708
80Sp8		781.828	35.8869	745.941
80Sp8		767.519	37.2607	730.259
80Sp8		495.2	48.3757	446.824
80Sp18		64.2479	28.939	35.3089	32.9151	52.6307	21.4864	-1.0269	136.116	15.6003	16.8145	8.40723
80Sp18		68.1583	44.5947	23.5636
80Sp18		39.065	40.0919	-1.0269
80Sp18		23.1916	18.8322	4.3594
80Sp18		43.0327	43.8634	-0.8307
80Sp18		183.145	47.0288	136.116
81Sp8		36.504	35.1428	1.3612	-2.4066	7.44256	3.03841	-10.8789	8.8621	-3.1057	5.04118	2.52059
81Sp8		38.387	37.2674	1.1196
81Sp8		42.9098	34.0477	8.8621
81Sp8		29.6422	40.5211	-10.8789
81Sp8		23.3697	31.3946	-8.0249
81Sp8		46.6379	53.5166	-6.8787
82Sp8		37.3442	33.3856	3.9586	8.1035	10.568	4.31436	-1.5182	21.9064	7.0582	9.50337	4.75168
82Sp8		57.0775	52.6045	4.473
82Sp8		59.7642	37.8578	21.9064
82Sp8		62.8048	41.9842	20.8206
82Sp8		37.7478	39.266	-1.5182
82Sp8		31.8536	32.873	-1.0194
84Sp8		32.7777	29.6879	3.0898	7.538	11.1867	4.56693	-9.299	18.5468	8.99505	8.41696	4.20848
84Sp8		47.3499	28.9319	18.418
84Sp8		44.2333	30.5673	13.666
84Sp8		48.2436	29.6968	18.5468
84Sp8		39.2083	38.4019	0.8064
84Sp8		25.8644	35.1634	-9.299
85Sp8		1355.71	42.9592	1312.75	1407.68	492.971	201.255	965.767	2322.74	1289.4	205.364	102.682
85Sp8		1494.98	61.1622	1433.82
85Sp8		2354.76	32.0198	2322.74
85Sp8		1013.59	47.8219	965.767
85Sp8		1039.65	47.4946	992.15
85Sp8		1460.63	41.7589	1418.87
86Sp8		43.8166	36.5506	7.266	11.9699	15.5894	6.36435	-3.5251	37.6631	9.42035	9.81344	4.90672
86Sp8		35.8823	34.8748	1.0075
86Sp8		68.625	30.9619	37.6631
86Sp8		61.1355	37.5529	23.5826
86Sp8		36.9262	40.4513	-3.5251
86Sp8		47.157	41.3317	5.8253
87Sp0		55.0083	44.3456	10.6627	21.9962	23.4959	9.59215	-1.7977	59.6576	18.5293	15.5743	7.78713
87Sp0		80.252	40.9154	39.3366
87Sp0		69.4621	48.7684	20.6937
87Sp0		45.8925	42.4682	3.4243
87Sp0		204.689	206.486	-1.7977
87Sp0		149.418	89.7604	59.6576
90Sp0		72.6115	45.0442	27.5673	40.3839	42.0677	17.1741	16.4648	125.853	24.9964	2.83989	1.41995
90Sp0		56.4354	35.3444	21.091
90Sp0		55.6475	39.1827	16.4648
90Sp0		62.1693	37.3552	24.8141
90Sp0		292.25	166.397	125.853
90Sp0		79.3252	52.8122	26.513
92Sp0		40.7786	40.4311	0.3475	152.307	310.155	126.62	0.3475	784.021	32.3687	20.6974	10.3487
92Sp0		55.8852	34.03	21.8552
92Sp0		56.2131	47.8721	8.341
92Sp0		82.064	33.0311	49.0329
92Sp0		1053.22	269.197	784.021
92Sp0		193.76	143.514	50.2456
92Sp8		62.7131	43.099	19.6141	26.7607	17.5458	7.16306	5.6536	57.0322	24.4696	7.22059	3.61029
92Sp8		56.4249	37.8066	18.6183
92Sp8		78.3553	43.9892	34.3661
92Sp8		56.0762	50.4226	5.6536
92Sp8		368.7	311.668	57.0322
92Sp8		126.208	100.928	25.2798
93Sp8		40.8306	36.7727	4.0579	11.4426	15.3226	6.25542	-7.9541	31.436	11.2935	11.516	5.75798
93Sp8		65.9256	37.4431	28.4825
93Sp8		41.5934	34.7767	6.8167
93Sp8		35.7741	29.9573	5.8168
93Sp8		30.5333	38.4874	-7.9541
93Sp8		67.2113	35.7753	31.436
94Sp0		47.4754	43.6786	3.7968	8.69915	9.32432	3.80664	-0.0163	25.8283	6.59572	3.98541	1.99271
94Sp0		38.75	38.7663	-0.0163
94Sp0		44.7154	33.3872	11.3282
94Sp0		58.3223	32.494	25.8283
94Sp0		45.2213	36.8039	8.4174
94Sp0		36.3583	33.5178	2.8405
94Sp8		94.7723	37.7073	57.065	83.1125	13.3296	5.4418	57.065	92.4804	87.2825	4.18774	2.09387
94Sp8		130.13	40.2458	89.8842
94Sp8		135.282	45.2488	90.0334
94Sp8		148.776	56.2956	92.4804
94Sp8		112.661	31.5155	81.1457
94Sp8		130.476	42.4095	88.0666
95Sp0		116.826	37.497	79.3294	95.7701	46.2812	18.8942	52.426	184.582	84.4032	11.926	5.96302
95Sp0		135.959	41.4064	94.5522
95Sp0		113.325	43.398	69.9269
95Sp0		217.772	33.1902	184.582
95Sp0		87.7903	35.3643	52.426
95Sp0		132.766	38.9617	93.8044
95Sp8		47.2857	35.8138	11.4719	10.2286	11.8476	4.83676	-7.7248	25.7258	10.8426	6.77816	3.38908
95Sp8		59.3305	33.6047	25.7258
95Sp8		55.1404	44.5542	10.5862
95Sp8		55.8416	36.9	18.9416
95Sp8		37.1916	44.9164	-7.7248
95Sp8		40.825	38.4544	2.3706
96Sp0		30.4297	35.1978	-4.7681	18.6177	33.8323	13.812	-4.7681	86.5653	7.47728	4.57995	2.28997
96Sp0		49.4344	36.9784	12.456
96Sp0		121.475	34.9101	86.5653
96Sp0		41.344	33.6485	7.6955
96Sp0		41.4793	33.0942	8.3851
96Sp0		39.8916	38.5191	1.3725
97Sp0		90.6166	44.7609	45.8557	27.8753	13.526	5.52197	6.3519	45.8557	28.761	6.45687	3.22843
97Sp0		77.5882	44.9714	32.6168
97Sp0		71.6115	52.0668	19.5447
97Sp0		70.5749	41.4678	29.1071
97Sp0		81.7983	48.0227	33.7756
97Sp0		55.5241	49.1722	6.3519
98Sp8		26.0603	33.2717	-7.2114	3.88408	9.99063	4.07866	-8.126	16.4103	3.75505	8.12092	4.06046
98Sp8		30.181	38.307	-8.126
98Sp8		29.7661	25.6674	4.0987
98Sp8		50.7166	34.3063	16.4103
98Sp8		50.6319	38.3216	12.3103
98Sp8		41.9758	36.1532	5.8226
98Sp18		60.1639	37.8784	22.2855	17.9565	19.3647	7.90562	-2.6239	53.281	14.2705	7.05323	3.52661
98Sp18		30.8114	33.4353	-2.6239
98Sp18		49.0731	37.2098	11.8633
98Sp18		44.6532	38.8207	5.8325
98Sp18		200.863	147.582	53.281
98Sp18		83.9838	66.8832	17.1006
99Sp8		43.8606	32.5873	11.2733	18.5267	19.8632	8.1091	-0.6291	51.8481	14.9853	12.1833	6.09166
99Sp8		31.2857	29.2344	2.0513
99Sp8		37.317	37.9461	-0.6291
99Sp8		58.028	42.6469	15.3811
99Sp8		208.54	156.692	51.8481
99Sp8		97.7177	66.482	31.2357
100Sp8		644.546	36.4686	608.078	565.314	86.8515	35.457	492.487	719.941	544.864	47.7135	23.8567
100Sp8		554.508	39.7723	514.736
100Sp8		588.175	33.5973	554.578
100Sp8		520.48	27.993	492.487
100Sp8		764.293	262.227	502.066
100Sp8		796.794	76.8525	719.941
100Sp16		67.5039	33.1709	34.333	6.77853	13.728	5.60442	-2.9009	34.333	2.30978	1.7764	0.888201
100Sp16		37.5327	33.3549	4.1778
100Sp16		45.1229	43.3014	1.8215
100Sp16		38.4308	38.358	0.0728
100Sp16		27.8319	30.7328	-2.9009
100Sp16		45.5439	42.3769	3.167
101Sp8		73.75	36.7084	37.0416	29.0549	16.153	6.59445	8.0357	46.7015	29.8981	13.5222	6.76111
101Sp8		79.7661	36.35	43.4161
101Sp8		47.4838	35.0346	12.4492
101Sp8		84.084	37.3825	46.7015
101Sp8		51.0655	43.0298	8.0357
101Sp8		67.5327	40.8472	26.6855
102Sp8		87.9831	35.8347	52.1484	16.6104	18.1084	7.39274	5.5357	52.1484	10.4946	5.89824	2.94912
102Sp8		51.0168	32.494	18.5228
102Sp8		43.2083	37.4952	5.7131
102Sp8		39.4615	28.163	11.2985
102Sp8		40.2314	33.7873	6.4441
102Sp8		39.2377	33.702	5.5357
103Sp0		51.1293	41.6503	9.479	2.4295	7.37049	3.00899	-9.6395	9.479	3.68437	4.82928	2.41464
103Sp0		29.475	32.2365	-2.7615
103Sp0		42.2131	37.8814	4.3317
103Sp0		44.0983	35.1497	8.9486
103Sp0		37.3559	33.1372	4.2187
103Sp0		37.0756	46.7151	-9.6395
104Sp8		33.0666	32.7621	0.3045	1.93877	5.07978	2.07381	-5.0957	8.1203	2.152	3.70334	1.85167
104Sp8		38.2195	34.136	4.0835
104Sp8		46.508	40.2751	6.2329
104Sp8		24.8907	26.9036	-2.0129
104Sp8		26.5528	31.6485	-5.0957
104Sp8		44.0082	35.8879	8.1203
105Sp0		48.6916	38.3985	10.2931	26.2349	53.3653	21.7863	-1.6471	134.637	6.10478	5.47432	2.73716
105Sp0		39.5517	41.1988	-1.6471
105Sp0		171.63	36.9928	134.637
105Sp0		48.4214	37.0562	11.3652
105Sp0		40.2695	39.0489	1.2206
105Sp0		30.322	28.7818	1.5402
105Sp10		37.4399	34.8411	2.5988	5.48577	9.20179	3.75661	-8.6269	16.1408	6.35017	5.99106	2.99553
105Sp10		46.5887	30.4479	16.1408
105Sp10		37.6333	32.7434	4.8899
105Sp10		45.7983	30.6016	15.1967
105Sp10		22.1532	30.7801	-8.6269
105Sp10		30.8916	28.1763	2.7153
106Sp8		38.4032	34.3319	4.0713	7.78373	7.83468	3.1985	0.2032	19.7043	6.69872	5.84916	2.92458
106Sp8		44.5161	38.8315	5.6846
106Sp8		65.7768	50.6212	15.1556
106Sp8		45.1652	43.2818	1.8834
106Sp8		65.5619	45.8576	19.7043
106Sp8		54.4262	54.223	0.2032
107Sp8		44.65	42.0833	2.5667	-1.04073	3.94911	1.61222	-6.6709	2.8162	-0.597425	3.19461	1.5973
107Sp8		38.471	37.7587	0.7123
107Sp8		34.6134	39.5551	-4.9417
107Sp8		39.9421	37.1259	2.8162
107Sp8		231.689	232.416	-0.727
107Sp8		35.6218	42.2927	-6.6709
108Sp0		35.6854	30.4843	5.2011	20.6664	10.8605	4.43378	5.2011	38.6417	20.0389	2.93762	1.46881
108Sp0		66.7583	47.2613	19.497
108Sp0		54.1119	36.2787	17.8332
108Sp0		61.4319	37.1076	24.3243
108Sp0		208.581	169.939	38.6417
108Sp0		60.6693	42.1684	18.5009
108Sp8		39.4919	39.3625	0.1294	126.722	284.439	116.122	0.1294	707.01	13.2974	10.0959	5.04797
108Sp8		38.8617	37.9891	0.8726
108Sp8		62.712	37.1952	25.5168
108Sp8		49.664	35.2455	14.4185
108Sp8		942.531	235.521	707.01
108Sp8		55.2764	42.8946	12.3818
109Sp0		48.1749	37.0976	11.0773	109.072	224.54	91.6682	7.1699	566.935	20.0819	11.4385	5.71926
109Sp0		55.0661	35.6599	19.4062
109Sp0		85.5416	49.1277	36.4139
109Sp0		49.5083	42.3384	7.1699
109Sp0		787.2	220.265	566.935
109Sp0		60.1176	46.6874	13.4302
110Sp8		27.7355	28.7187	-0.9832	0.7642	5.30384	2.16528	-4.2161	10.4908	-0.422375	2.28119	1.1406
110Sp8		31.7758	35.9919	-4.2161
110Sp8		39.9711	38.6127	1.3584
110Sp8		46.9274	36.4366	10.4908
110Sp8		42.438	41.0848	1.3532
110Sp8		38.2479	41.6658	-3.4179
111Sp8		53.4705	34.0908	19.3797	11.8277	9.77222	3.98949	-1.4235	24.6734	11.9291	6.75363	3.37681
111Sp8		44.9166	34.3761	10.5405
111Sp8		41.8196	27.3978	14.4218
111Sp8		41.6363	43.0598	-1.4235
111Sp8		37.1311	33.7566	3.3745
111Sp8		64.5121	39.8387	24.6734
112Sp8		47.6147	35.4007	12.214	16.4711	12.7317	5.19768	-0.6153	29.7634	17.4197	10.6183	5.30916
112Sp8		81.3719	53.8496	27.5223
112Sp8		55.048	55.6633	-0.6153
112Sp8		71.5564	41.793	29.7634
112Sp8		42.1048	37.0607	5.0441
112Sp8		66	41.1017	24.8983
113Sp0		56.9166	38.6916	18.225	12.797	8.27671	3.37895	0.4902	23.1097	13.2956	5.28255	2.64127
113Sp0		55	31.8903	23.1097
113Sp0		58.8135	45.494	13.3195
113Sp0		45.6942	45.204	0.4902
113Sp0		65.1056	49.4313	15.6743
113Sp0		49.5123	43.5487	5.9636
114Sp0		40.6869	41.2011	-0.5142	4.85165	6.75178	2.7564	-1.4207	15.8656	3.66625	4.53368	2.26684
114Sp0		36.6829	33.4268	3.2561
114Sp0		50.4297	40.3766	10.0531
114Sp0		34.3589	35.7796	-1.4207
114Sp0		37.4065	35.5365	1.87
114Sp0		51.0082	35.1426	15.8656
115Sp0		60.0661	31.4868	28.5793	15.3132	11.9859	4.89322	0.2271	28.5793	15.7682	10.229	5.11452
115Sp0		40.5555	37.6825	2.873
115Sp0		57.9674	33.7449	24.2225
115Sp0		60.2619	36.5167	23.7452
115Sp0		54.2295	41.9976	12.2319
115Sp0		37.9401	37.713	0.2271
115Sp8		53.1074	36.3094	16.798	9.49775	4.69802	1.91796	4.5114	16.798	8.91928	3.20734	1.60367
115Sp8		54.7685	48.1191	6.6494
115Sp8		67.7583	54.8476	12.9107
115Sp8		49.7768	39.6817	10.0951
115Sp8		45.5819	39.56	6.0219
115Sp8		52.7419	48.2305	4.5114
116Sp8		48.2941	38.7695	9.5246	8.73962	5.28829	2.15893	3.5747	16.4077	8.11382	4.19475	2.09737
116Sp8		39.2833	35.101	4.1823
116Sp8		51.9274	35.5197	16.4077
116Sp8		43.3471	29.9627	13.3844
116Sp8		46.3951	42.8204	3.5747
116Sp8		27.3199	21.9559	5.364
119Sp8		73	41.9736	31.0264	22.6455	30.0691	12.2757	-2.5376	79.5383	14.7181	11.5238	5.76188
119Sp8		50.0245	42.1614	7.8631
119Sp8		36.7024	39.24	-2.5376
119Sp8		38.3577	32.8805	5.4772
119Sp8		229.455	149.917	79.5383
119Sp8		55.4193	40.9138	14.5055
119Sp14		92.7438	31.5768	61.167	54.0887	31.1306	12.709	30.3269	113.728	45.1194	11.5806	5.79032
119Sp14		84.75	39.5299	45.2201
119Sp14		84.8253	50.4645	34.3608
119Sp14		75.2301	35.5005	39.7296
119Sp14		275.68	161.952	113.728
119Sp14		80.704	50.3771	30.3269
120Sp8		35475.6	69.1282	35406.5	37376.4	3546.21	1447.74	31635.1	41183.2	37860	2197.59	1098.79
120Sp8		36835.8	68.7729	36767
120Sp8		41264.6	81.4208	41183.2
120Sp8		31676.2	41.1416	31635.1
120Sp8		40611.5	276.49	40335
120Sp8		38987.4	55.8614	38931.6
120Sp14		31521.6	53.2741	31468.4	29690.2	1889.41	771.348	26625.4	31812.3	29925.9	1115.21	557.606
120Sp14		29967.8	50.4697	29917.3
120Sp14		29517.4	61.9842	29455.4
120Sp14		26662.7	37.3038	26625.4
120Sp14		28910.1	47.4547	28862.7
120Sp14		31872.9	60.6602	31812.3
121Sp8		1844.73	45.0346	1799.69	550.872	647.545	264.359	9.9956	1799.69	373.886	199.319	99.6593
121Sp8		577.022	55.1834	521.839
121Sp8		563.051	35.2594	527.792
121Sp8		156.976	52.4408	104.535
121Sp8		380.407	39.0277	341.379
121Sp8		71.7642	61.7686	9.9956
121Sp14		13913.2	68.5233	13844.7	13715	1750	714.435	11414.1	16675.9	13549.9	617.036	308.518
121Sp14		12694.8	58.4048	12636.4
121Sp14		16747.6	71.6607	16675.9
121Sp14		13789.1	50.8908	13738.2
121Sp14		11448.2	34.1445	11414.1
121Sp14		14043.1	62.6168	13980.4
122Sp8		5179.61	38.203	5141.4	3179.53	1707.87	697.236	1337.02	5141.4	3149.68	1563.84	781.92
122Sp8		2541.75	47.8851	2493.87
122Sp8		5113.5	45.7619	5067.74
122Sp8		1374.08	37.0619	1337.02
122Sp8		3665.57	44.4865	3621.08
122Sp8		1460.02	43.9891	1416.03
123Sp10		70.2357	29.9278	40.3079	7.65952	17.0332	6.95378	-4.0508	40.3079	2.425	6.7824	3.3912
123Sp10		50.6475	38.6069	12.0406
123Sp10		35.8595	35.5169	0.3426
123Sp10		27.943	31.9938	-4.0508
123Sp10		33.3559	37.2305	-3.8746
123Sp10		36.4786	35.2872	1.1914
126Sp8		39492.2	99.1989	39393	38298.5	2489.19	1016.21	35299.3	42425	38016.7	1243.57	621.787
126Sp8		38407	101.273	38305.8
126Sp8		42553.2	128.207	42425
126Sp8		35371.4	72.0348	35299.3
126Sp8		38060.3	78.0108	37982.3
126Sp8		36479.5	93.8787	36385.6
126Sp14		25602.6	39.5588	25563	26161.1	499.205	203.799	25563	27054.7	26087.2	150.584	75.2918
126Sp14		26355.7	47.222	26308.5
126Sp14		27103.9	49.2551	27054.7
126Sp14		26092.9	48.8942	26044
126Sp14		26023.5	51.2355	25972.3
126Sp14		26069.7	45.5555	26024.2
126Sp16		19494.7	92.5545	19402.2	20542.5	3733.16	1524.06	17514.7	25375.5	20091.2	3480.52	1740.26
126Sp16		18176.2	58.6388	18117.6
126Sp16		25458.4	82.9248	25375.5
126Sp16		25262.5	69.8826	25192.6
126Sp16		17580.2	65.491	17514.7
126Sp16		17715.4	62.8994	17652.5
127Sp8		219.7	50.2639	169.436	147.346	50.7876	20.734	58.9633	204.606	155.127	22.8365	11.4183
127Sp8		112.694	53.7309	58.9633
127Sp8		176.777	48.6119	128.165
127Sp8		215.083	37.0047	178.078
127Sp8		196.15	51.3222	144.828
127Sp8		248.883	44.277	204.606
128Sp0		56.5873	46.4582	10.1291	7.94182	5.73886	2.34288	-2.5568	13.0098	9.29948	2.67047	1.33523
128Sp0		52.4537	39.4439	13.0098
128Sp0		51.1056	45.6212	5.4844
128Sp0		54.8943	45.0226	9.8717
128Sp0		32.248	34.8048	-2.5568
128Sp0		63.2319	51.5192	11.7127
129Sp0		40.8114	39.5355	1.2759	3.8954	8.50985	3.47413	-4.7186	19.2471	2.21098	3.69065	1.84532
129Sp0		31.0252	26.8286	4.1966
129Sp0		32.5645	35.0915	-2.527
129Sp0		70.4	51.1529	19.2471
129Sp0		33.6115	38.3301	-4.7186
129Sp0		53.878	47.9796	5.8984
130Sp8		82.7355	38.5315	44.204	22.9588	15.7105	6.41378	5.9625	44.204	21.8965	12.7717	6.38587
130Sp8		75.3097	50.5119	24.7978
130Sp8		85.628	46.9047	38.7233
130Sp8		51.9083	41.1401	10.7682
130Sp8		58.8376	52.8751	5.9625
130Sp8		55.6749	42.3781	13.2968
131Sp8		69.9666	43.6952	26.2714	4.66837	11.9695	4.88652	-9.9919	26.2714	2.93268	2.74942	1.37471
131Sp8		40.9	39.5904	1.3096
131Sp8		39.094	49.0859	-9.9919
131Sp8		41.2213	37.0693	4.152
131Sp8		68	61.8261	6.1739
131Sp8		37.5416	37.4464	0.0952
132Sp0		41.4958	30.982	10.5138	7.4065	13.4886	5.5067	-8.4903	30.1874	5.68548	6.48558	3.24279
132Sp0		41.0924	31.2971	9.7953
132Sp0		68.0491	37.8617	30.1874
132Sp0		48.314	42.2997	6.0143
132Sp0		24.0813	32.5716	-8.4903
132Sp0		25.387	28.9685	-3.5815
133Sp10		42.0661	40.9354	1.1307	15.9164	18.6548	7.6158	0.5915	42.2557	13.1628	16.1356	8.06779
133Sp10		38.7288	37.4738	1.255
133Sp10		81.4876	46.1582	35.3294
133Sp10		55.9338	40.9976	14.9362
133Sp10		41.9754	41.3839	0.5915
133Sp10		87.3884	45.1327	42.2557
134Sp0		53.3951	44.3053	9.0898	3.50385	3.64287	1.4872	-0.0436	9.0898	2.99422	2.67871	1.33936
134Sp0		46.157	41.1326	5.0244
134Sp0		28.2561	28.2997	-0.0436
134Sp0		34.8536	29.3629	5.4907
134Sp0		30.9256	29.5138	1.4118
134Sp0		35.2377	35.1877	0.05
134Sp8		58.691	52.1412	6.5498	24.2933	22.4623	9.1702	6.5139	54.112	21.2834	20.6662	10.3331
134Sp8		111.202	57.0896	54.112
134Sp8		47.1083	40.5944	6.5139
134Sp8		130.058	79.6571	50.4012
134Sp8		59.0762	52.4982	6.578
134Sp8		61.2166	39.6119	21.6047
136Sp0		46.7213	44.2184	2.5029	53.6453	110.778	45.2251	-2.1315	279.232	11.1929	7.07857	3.53929
136Sp0		55.0083	36.7687	18.2396
136Sp0		49.5728	41.0075	8.5653
136Sp0		24.4237	26.5552	-2.1315
136Sp0		401.683	122.451	279.232
136Sp0		51.3906	35.9266	15.464
136Sp8		44.0083	50.4528	-6.4445	15.949	31.4787	12.8511	-9.734	75.9899	7.35955	11.473	5.73648
136Sp8		65.0578	62.786	2.2718
136Sp8		59.4628	69.1968	-9.734
136Sp8		115.849	39.8588	75.9899
136Sp8		76.5123	59.7093	16.803
136Sp8		63	46.1921	16.8079
137Sp0		58.1557	47.296	10.8597	24.5044	10.8517	4.43019	10.8597	39.5619	24.1512	7.64619	3.8231
137Sp0		70.6048	40.6311	29.9737
137Sp0		80.7619	41.2	39.5619
137Sp0		58.9756	35.8429	23.1327
137Sp0		53.4354	39.7147	13.7207
137Sp0		64.1382	34.3604	29.7778
138Sp0		32	37.5971	-5.5971	3.42882	10.9304	4.46232	-5.6772	20.6809	1.3923	8.16958	4.08479
138Sp0		31.8965	37.5309	-5.6344
138Sp0		52.6065	31.9256	20.6809
138Sp0		48.1056	41.079	7.0266
138Sp0		36.9256	42.6028	-5.6772
138Sp0		55.3709	45.5968	9.7741
140Sp0		32.1885	33.8074	-1.6189	-3.89917	2.6839	1.0957	-8.9491	-1.6189	-3.20675	1.06416	0.532081
140Sp0		31.1065	34.3985	-3.292
140Sp0		29.2276	31.1319	-1.9043
140Sp0		33.5447	36.6698	-3.1251
140Sp0		25.1967	29.7023	-4.5056
140Sp0		36.8083	45.7574	-8.9491
140Sp8		61.7833	31.373	30.4103	18.2137	6.52654	2.66445	12.1499	30.4103	16.6804	2.4528	1.2264
140Sp8		54.9	35.9069	18.9931
140Sp8		44.4237	32.2738	12.1499
140Sp8		54.6722	37.247	17.4252
140Sp8		44.7933	31.5744	13.2189
140Sp8		53.4628	36.3782	17.0846
141Sp8		19.5128	18.9912	0.5216	2.07027	7.3852	3.015	-8.5214	9.898	2.76125	5.69618	2.84809
141Sp8		33.4083	24.5851	8.8232
141Sp8		19.1111	27.6325	-8.5214
141Sp8		23.1833	27.246	-4.0627
141Sp8		40.0169	30.1189	9.898
141Sp8		31.9743	26.2114	5.7629
142Sp8		36.9416	27.1566	9.785	3.20998	7.82137	3.19306	-7.4145	14.2888	3.0964	4.83728	2.41864
142Sp8		27.8534	35.2679	-7.4145
142Sp8		31.9416	30.1983	1.7433
142Sp8		33.6638	35.4026	-1.7388
142Sp8		31.1854	28.5893	2.5961
142Sp8		44.7317	30.4429	14.2888
144Sp8		28.1379	30.7785	-2.6406	7.40422	6.76236	2.76072	-2.6406	17.0184	7.51187	3.4288	1.7144
144Sp8		42.8606	32.3544	10.5062
144Sp8		43.8114	33.3585	10.4529
144Sp8		30.6935	26.0074	4.6861
144Sp8		53.2777	48.8754	4.4023
144Sp8		53.7213	36.7029	17.0184
144Sp14		35.5901	33.6488	1.9413	15.4132	8.98788	3.66929	1.9413	28.61	15.4819	4.01011	2.00506
144Sp14		48.5083	35.6877	12.8206
144Sp14		62.7822	34.1722	28.61
144Sp14		43.5952	30.7082	12.887
144Sp14		43.9344	29.0347	14.8997
144Sp14		58.2916	36.9712	21.3204
145Sp0		89.7338	51.7739	37.9599	48.1974	21.058	8.59689	28.9531	88.2491	42.9955	6.69514	3.34757
145Sp0		70.8455	41.8924	28.9531
145Sp0		147.589	59.3401	88.2491
145Sp0		87.1967	46.4958	40.7009
145Sp0		77.6774	37.221	40.4564
145Sp0		86.1666	33.3017	52.8649
146Sp0		41.45	43.0945	-1.6445	-0.834183	6.63272	2.7078	-8.7907	10.3489	-1.64082	3.10883	1.55442
146Sp0		28.4227	33.1748	-4.7521
146Sp0		44.4915	34.1426	10.3489
146Sp0		36.1379	38.9104	-2.7725
146Sp0		31.5299	40.3206	-8.7907
146Sp0		26.5701	23.9643	2.6058
147Sp0		34.0991	40.2279	-6.1288	-2.42008	4.65553	1.90061	-9.0794	2.6393	-2.0201	3.54899	1.77449
147Sp0		29.2166	28.5495	0.6671
147Sp0		38.7438	37.5359	1.2079
147Sp0		18.5546	15.9153	2.6393
147Sp0		37.9249	41.7515	-3.8266
147Sp0		18.2083	27.2877	-9.0794
148Sp0		112.458	55.2851	57.1732	13.2994	22.0156	8.98783	-4.5133	57.1732	6.78415	1.95267	0.976336
148Sp0		41.2377	32.3281	8.9096
148Sp0		18.0491	22.5624	-4.5133
148Sp0		36.1626	30.949	5.2136
148Sp0		42.5	37.4597	5.0403
148Sp0		45.795	37.8219	7.9731
148Sp8		37.8983	35.64	2.2583	-2.06167	5.30191	2.1645	-7.1568	4.7784	-2.4979	4.72733	2.36367
148Sp8		34	33.1529	0.8471
148Sp8		43.6974	38.919	4.7784
148Sp8		33.6916	39.783	-6.0914
148Sp8		39.4873	46.6441	-7.1568
148Sp8		30.9824	37.988	-7.0056
152Sp8		38875.5	54.2749	38821.2	40402.1	1881.81	768.247	37432.9	42204.3	40693.8	1329.37	664.685
152Sp8		42297.2	92.9128	42204.3
152Sp8		41105.6	94.6327	41011
152Sp8		42073.9	110.024	41963.8
152Sp8		37525.7	92.8331	37432.9
152Sp8		41111.5	132.332	40979.1
152Sp14		31092.3	47.4027	31044.9	29992	1766.77	721.28	28228.9	32905.6	29704.4	1107.42	553.71
152Sp14		30199.4	43.232	30156.1
152Sp14		32950.9	45.2719	32905.6
152Sp14		28263.4	34.4387	28228.9
152Sp14		29045.2	46.7229	28998.5
152Sp14		28663.7	45.5383	28618.2
153Sp0		62.5454	38.3114	24.234	12.9288	6.50926	2.65739	4.7653	24.234	12.1434	2.23119	1.11559
153Sp0		45.2711	36.3329	8.9382
153Sp0		53.8739	40.1629	13.711
153Sp0		46.5798	32.9607	13.6191
153Sp0		56.2268	43.9215	12.3053
153Sp0		47.6724	42.9071	4.7653
153Sp8		49.4615	45.7241	3.7374	0.755367	4.66914	1.90617	-6.8982	5.4171	1.50333	2.96973	1.48487
153Sp8		40.1932	34.7761	5.4171
153Sp8		22.2719	29.1701	-6.8982
153Sp8		35.6525	38.5107	-2.8582
153Sp8		45.0924	42.8261	2.2663
153Sp8		38.0924	35.2246	2.8678
153Sp23		34.1404	28.0385	6.1019	7.62973	11.3802	4.64593	1.3251	30.6077	3.4614	1.85331	0.926657
153Sp23		26.8632	25.0898	1.7734
153Sp23		35.3719	32.2661	3.1058
153Sp23		36.1709	34.8458	1.3251
153Sp23		67.2959	36.6882	30.6077
153Sp23		31.2459	28.3814	2.8645
154Sp0		60.5565	45.7334	14.8231	18.257	18.1118	7.39412	0.9028	51.9344	14.1761	6.78828	3.39414
154Sp0		43.7881	35.9821	7.806
154Sp0		92.0504	40.116	51.9344
154Sp0		61.2773	37.8808	23.3965
154Sp0		43.3032	42.4004	0.9028
154Sp0		50.4016	39.7226	10.679
154Sp8		56.6475	49.7978	6.8497	10.1615	16.8631	6.88435	-0.7993	43.7714	4.4992	3.82166	1.91083
154Sp8		48.6984	40.5479	8.1505
154Sp8		34.8403	31.4782	3.3621
154Sp8		27.9268	28.7261	-0.7993
154Sp8		38.8842	39.2497	-0.3655
154Sp8		78.5826	34.8112	43.7714
155Sp8		57728	655.801	57072.2	54212.7	6594.5	2692.19	43268	62308.7	54924.8	3166.36	1583.18
155Sp8		63966.5	1657.88	62308.7
155Sp8		50655.6	271.67	50383.9
155Sp8		58027.5	910.391	57117.1
155Sp8		43383.4	115.402	43268
155Sp8		56140	1013.92	55126.1
156Sp8		13350.1	44.3976	13305.7	17686.6	9855.95	4023.68	2062.14	28457.5	18900	6315.93	3157.96
156Sp8		20760.3	90.0602	20670.2
156Sp8		14627	57.1788	14569.8
156Sp8		28526.4	68.8396	28457.5
156Sp8		2103.66	41.5278	2062.14
156Sp8		27116.8	62.5687	27054.2
158Sp8		57	50.4671	6.5329	25.9646	39.6498	16.1869	1.78	106.067	11.9851	5.08125	2.54062
158Sp8		62.8571	61.0771	1.78
158Sp8		52.5901	39.6726	12.9175
158Sp8		85.2711	66.7455	18.5256
158Sp8		161.762	55.6948	106.067
158Sp8		64.1156	54.1512	9.9644
159Sp8		202.76	55.3137	147.446	264.773	131.919	53.8559	147.446	487.091	238.525	83.7999	41.8999
159Sp8		287.602	44.0895	243.512
159Sp8		263.389	59.6778	203.711
159Sp8		516.079	28.9881	487.091
159Sp8		200.098	45.1113	154.987
159Sp8		396.597	44.706	351.891
159Sp14		50.025	42.1477	7.8773	10.2236	9.37481	3.82725	-0.7926	27.5457	8.64712	1.64138	0.820688
159Sp14		61.2231	33.6774	27.5457
159Sp14		48.6386	40.5418	8.0968
159Sp14		49.6935	38.6093	11.0842
159Sp14		36.416	37.2086	-0.7926
159Sp14		46.0325	38.5023	7.5302
161Sp8		27634.7	124.877	27509.8	22056.1	2779.77	1134.84	19977.1	27509.8	21212.4	757.831	378.915
161Sp8		21308.8	90.7503	21218
161Sp8		21218.4	57.0765	21161.4
161Sp8		20035.8	58.694	19977.1
161Sp8		20357.5	49.6518	20307.9
161Sp8		22242.9	80.6735	22162.2
162Sp8		3427.96	35.1304	3392.83	3347.25	887.391	362.276	2180.81	4868.52	3258.54	277.493	138.747
162Sp8		2260.92	80.1046	2180.81
162Sp8		4911.32	42.8011	4868.52
162Sp8		3046.16	36.4289	3009.73
162Sp8		3084.89	37.8949	3047
162Sp8		3622.27	37.6678	3584.6
162Sp14		2512.28	35.6979	2476.58	1248.65	734.303	299.778	294.709	2476.58	1180.16	294.066	147.033
162Sp14		1054.08	23.551	1030.52
162Sp14		1628.65	31.4786	1597.17
162Sp14		983.55	54.107	929.443
162Sp14		354.318	59.6087	294.709
162Sp14		1193.21	29.7267	1163.48
163Sp8		58.4793	27.3087	31.1706	28.249	30.4105	12.415	-9.6365	82.8511	24.0698	6.76817	3.38409
163Sp8		51.0983	34.9666	16.1317
163Sp8		112.317	29.4659	82.8511
163Sp8		52.0243	30.9737	21.0506
163Sp8		60.9837	33.0572	27.9265
163Sp8		19.7391	29.3756	-9.6365
164Sp0		18174.6	36.7961	18137.8	19496.1	10080.1	4115.2	1391.32	29507.7	21519.3	4606.36	2303.18
164Sp0		17116.7	45.0322	17071.7
164Sp0		24539.1	51.3202	24487.8
164Sp0		26427.7	47.5224	26380.2
164Sp0		29561.7	54.017	29507.7
164Sp0		1422.46	31.1443	1391.32
164Sp8		17407.8	37.634	17370.1	8927.2	7236.14	2954.14	2175.8	17370.1	8504.31	6933.71	3466.85
164Sp8		2439.08	37.6931	2401.39
164Sp8		14051.9	36.8446	14015
164Sp8		2210.58	34.7749	2175.8
164Sp8		15019.3	36.6243	14982.7
164Sp8		2667.95	49.7596	2618.19
165Sp0		32880.5	47.9837	32832.6	27466.1	3930.77	1604.73	22621	32832.6	27335.7	2881.72	1440.86
165Sp0		27005.7	49.3125	26956.4
165Sp0		30944.2	49.9151	30894.3
165Sp0		23914.9	46.5584	23868.4
165Sp0		22658	37.02	22621
165Sp0		27663.3	39.5409	27623.7
166Sp0		1549.24	141.032	1408.21	1933.83	1078.53	440.307	454.897	3344.81	1950.82	738.655	369.327
166Sp0		3390.02	45.2102	3344.81
166Sp0		2529.22	35.8215	2493.4
166Sp0		723.458	268.561	454.897
166Sp0		1329.61	102.661	1226.95
166Sp0		2706.38	31.6695	2674.71
167MDPLys		29.7272	29.1101	0.6171	1.97093	3.09506	1.26355	-0.5639	8.112	1.06938	0.411325	0.205662
167MDPLys		29.8695	28.4163	1.4532
167MDPLys		33.9749	25.8629	8.112
167MDPLys		20.1196	20.6835	-0.5639
167MDPLys		28.3135	26.933	1.3805
167MDPLys		27.1749	26.3482	0.8267
168Sp8		43.7177	35.8694	7.8483	6.95595	1.88892	0.771147	4.0181	8.6806	7.25925	1.39841	0.699206
168Sp8		39.719	31.0384	8.6806
168Sp8		34.1463	30.1282	4.0181
168Sp8		53.1557	44.8802	8.2755
168Sp8		44.6147	36.8935	7.7212
168Sp8		40.5619	35.3699	5.192
169Sp8		30.4957	37.5409	-7.0452	-1.46168	8.23354	3.36133	-10.0293	12.6298	-2.84265	4.44799	2.22399
169Sp8		35.7723	45.8016	-10.0293
169Sp8		58.7083	46.0785	12.6298
169Sp8		40.4333	45.9224	-5.4891
169Sp8		44.7967	41.8448	2.9519
169Sp8		45.4793	47.2675	-1.7882
170Sp8		3112.58	49.8466	3062.73	3205.16	825.076	336.836	2437.42	4580.9	3053.16	525.755	262.877
170Sp8		3780.24	46.6271	3733.62
170Sp8		4623.79	42.8876	4580.9
170Sp8		2529.64	74.5449	2455.09
170Sp8		2490.43	53.0108	2437.42
170Sp8		3011.7	50.5006	2961.2
171Sp8		20645.4	43.4677	20601.9	20925.7	7730.86	3156.11	13866.8	31874.3	19953.4	6464.01	3232
171Sp8		28954.2	102.535	28851.7
171Sp8		31990.3	116.026	31874.3
171Sp8		15514.8	36.6067	15478.2
171Sp8		13907.6	40.8052	13866.8
171Sp8		14924.9	43.2007	14881.7
173Sp8		7164.32	45.1008	7119.22	23827	9446.61	3856.56	7119.22	34919.9	25230.8	3469.32	1734.66
173Sp8		21123.7	53.8563	21069.9
173Sp8		29625.7	64.3883	29561.3
173Sp8		25319.5	55.6455	25263.8
173Sp8		25070.6	42.4898	25028.1
173Sp8		34979.4	59.5305	34919.9
176Sp8		14916.7	40.0275	14876.7	12606	4641.31	1894.81	3148.68	14876.7	14402.6	258.27	129.135
176Sp8		14483.3	48.1549	14435.2
176Sp8		14793	50.5714	14742.4
176Sp8		14175.1	43.1436	14131.9
176Sp8		3186.85	38.17	3148.68
176Sp8		14353.8	52.7451	14301
176Sp14		1327.31	28.3997	1298.91	4735.14	4814.85	1965.65	1298.91	14324.7	3196.8	945.138	472.569
176Sp14		14372	47.2331	14324.7
176Sp14		2716.33	49.3484	2666.98
176Sp14		2789.97	75.013	2714.96
176Sp14		2837.91	45.0352	2792.88
176Sp14		4831.12	218.749	4612.37
177Sp8		27727.2	39.7837	27687.4	27848.1	1439.02	587.477	25335.5	29684.3	28017.2	429.949	214.974
177Sp8		29719.6	35.2759	29684.3
177Sp8		28643.3	53.585	28589.7
177Sp8		25382.6	47.0579	25335.5
177Sp8		27736.8	51.4478	27685.4
177Sp8		28150.7	44.4665	28106.2
178Sp8		42.918	36.8537	6.0643	13.4588	12.5004	5.10327	-0.6936	27.0872	13.5898	11.4777	5.73883
178Sp8		38.2605	36.5273	1.7332
178Sp8		33.9075	34.6011	-0.6936
178Sp8		64.6999	37.6127	27.0872
178Sp8		69.8318	44.2964	25.5354
178Sp8		58.6583	37.6321	21.0262
179Sp8		32.876	39.4339	-6.5579	-1.203	6.23786	2.54659	-10.6546	6.0353	-0.649675	4.14744	2.07372
179Sp8		49.1393	43.104	6.0353
179Sp8		34.4782	31.4338	3.0444
179Sp8		34.3333	44.9879	-10.6546
179Sp8		31.25	31.34	-0.09
179Sp8		31.471	30.4662	1.0048
180Sp8		56.1735	34.0715	22.102	12.0213	6.32745	2.58317	6.1018	22.102	10.981	4.44197	2.22098
180Sp8		42.68	32.3421	10.3379
180Sp8		39.3801	33.2783	6.1018
180Sp8		40.379	32.4222	7.9568
180Sp8		50.879	33.4324	17.4466
180Sp8		34.7919	26.6091	8.1828
181Sp8		62.7999	32.1561	30.6438	11.4254	12.1253	4.95015	-3.5764	30.6438	10.3713	6.73978	3.36989
181Sp8		42.0413	40.5071	1.5342
181Sp8		48.2032	38.97	9.2332
181Sp8		39.5619	43.1383	-3.5764
181Sp8		49.8455	36.3748	13.4707
181Sp8		59.5853	42.3381	17.2472
182Sp8		42.1839	31.9724	10.2115	7.47518	8.79112	3.58896	-7.9078	18.003	8.68898	3.31936	1.65968
182Sp8		30.8793	25.1251	5.7542
182Sp8		46.1487	33.5035	12.6452
182Sp8		53.6115	35.6085	18.003
182Sp8		23.8211	31.7289	-7.9078
182Sp8		40.3697	34.2247	6.145
183Sp8		43.4705	37.3847	6.0858	4.95775	10.4362	4.26058	-11.0884	21.3894	4.86138	2.3847	1.19235
183Sp8		39.8016	37.4546	2.347
183Sp8		51.6178	30.2284	21.3894
183Sp8		53.8688	46.3122	7.5566
183Sp8		46.4344	42.9783	3.4561
183Sp8		21.7807	32.8691	-11.0884
184Sp8		46.2941	39.0691	7.225	6.8658	9.61152	3.92389	-2.7845	19.3477	6.1579	8.38602	4.19301
184Sp8		47.0082	45.426	1.5822
184Sp8		54.1428	36.6717	17.4711
184Sp8		40.2894	43.0739	-2.7845
184Sp8		60.8429	41.4952	19.3477
184Sp8		55.2844	56.9311	-1.6467
185Sp8		85.5491	41.0381	44.511	39.7779	5.1377	2.09746	30.9409	44.511	40.8038	3.01524	1.50762
185Sp8		85.5206	42.1358	43.3848
185Sp8		88.3414	48.5274	39.814
185Sp8		89.5819	52.6042	36.9777
185Sp8		85.1451	54.2042	30.9409
185Sp8		84.6559	41.6172	43.0387
186Sp8		43.2809	33.5101	9.7708	9.6407	10.2114	4.16878	-1.1084	27.588	7.84115	4.85658	2.42829
186Sp8		39.5806	35.0892	4.4914
186Sp8		50.6923	36.9063	13.786
186Sp8		32.19	33.2984	-1.1084
186Sp8		44.0487	40.7323	3.3164
186Sp8		69.7107	42.1227	27.588
187Sp8		39.6557	33.6279	6.0278	5.55553	6.26176	2.55635	-3.8376	13.1017	6.01728	4.0833	2.04165
187Sp8		32.2436	36.0812	-3.8376
187Sp8		44.352	31.2503	13.1017
187Sp8		38.9837	35.655	3.3287
187Sp8		39.6991	36.7703	2.9288
187Sp8		50.2258	38.442	11.7838
188Sp0		59.9333	37.7759	22.1574	8.11812	7.99532	3.26408	1.3706	22.1574	6.29518	4.60807	2.30403
188Sp0		38.2436	34.2778	3.9658
188Sp0		62.3553	49.5744	12.7809
188Sp0		38.4	36.1291	2.2709
188Sp0		48.2764	42.1133	6.1631
188Sp0		46.9016	45.531	1.3706
189Sp0		27.1	33.8182	-6.7182	4.00225	10.4603	4.2704	-6.7182	19.4664	2.81632	7.90352	3.95176
189Sp0		38.3333	33.0309	5.3024
189Sp0		50.7711	31.3047	19.4664
189Sp0		30.3644	34.138	-3.7736
189Sp0		50.5839	37.673	12.9109
189Sp0		38.8833	42.0577	-3.1744
190Sp9		37.3388	29.4862	7.8526	9.31998	9.26518	3.78249	-2.5904	20.805	9.42633	7.19745	3.59873
190Sp9		52.4262	31.6212	20.805
190Sp9		52.3114	32.2939	20.0175
190Sp9		32.5867	27.442	5.1447
190Sp9		32.713	35.3034	-2.5904
190Sp9		33.0491	28.3586	4.6905
191Sp9		60.1463	34.8506	25.2957	16.5184	9.4837	3.8717	2.5074	28.9874	16.9039	5.69573	2.84786
191Sp9		66.8412	37.8538	28.9874
191Sp9		52.4462	39.5859	12.8603
191Sp9		51.879	37.8899	13.9891
191Sp9		32.6854	30.178	2.5074
191Sp9		56.2983	40.8279	15.4704
192Sp9		54.9285	33.9089	21.0196	13.4215	12.293	5.01861	-3.4385	29.9564	13.5028	8.1221	4.06105
192Sp9		63.1074	33.151	29.9564
192Sp9		52.5403	35.4336	17.1067
192Sp9		41.1074	27.3954	13.712
192Sp9		29.6694	33.1079	-3.4385
192Sp9		32.8114	30.6387	2.1727
195Sp12		58.6129	32.479	26.1339	18.9577	16.3925	6.69221	-3.4667	44.9571	18.0639	7.33832	3.66916
195Sp12		51.104	32.7667	18.3373
195Sp12		78.1138	33.1567	44.9571
195Sp12		31.1848	34.6515	-3.4667
195Sp12		54.6942	35.2547	19.4395
195Sp12		44.5289	36.1841	8.3448
197Sp12		51.0806	45.8323	5.2483	0.599033	13.2977	5.42874	-13.3192	24.8994	-1.9965	4.93173	2.46587
197Sp12		43.6198	48.8817	-5.2619
197Sp12		44.0495	47.0615	-3.012
197Sp12		44.0245	57.3437	-13.3192
197Sp12		79.6532	54.7538	24.8994
197Sp12		48.7317	53.6921	-4.9604
198Sp12		109.049	35.6019	73.4472	49.4581	44.3358	18.1	14.097	128.8	38.463	24.4896	12.2448
198Sp12		64.7796	46.2294	18.5502
198Sp12		88.4919	63.2759	25.216
198Sp12		82.6097	45.9711	36.6386
198Sp12		60.3919	46.2949	14.097
198Sp12		197.894	69.0944	128.8
199Sp9		55.2063	37.3245	17.8818	8.69873	7.8591	3.20846	1.4869	19.2406	7.86622	6.90202	3.45101
199Sp9		41.9837	37.4879	4.4958
199Sp9		37.9411	36.4542	1.4869
199Sp9		53.8842	34.6436	19.2406
199Sp9		47.5121	45.1089	2.4032
199Sp9		45.1932	38.5091	6.6841
200Sp9		51.5041	31.5071	19.997	8.49298	17.3415	7.07963	-10.8435	36.9501	6.21283	9.98554	4.99277
200Sp9		45.3277	56.1712	-10.8435
200Sp9		77.3225	40.3724	36.9501
200Sp9		26.887	27.7737	-0.8867
200Sp9		29.4661	30.8608	-1.3947
200Sp9		49.8907	42.755	7.1357
203Sp12		265.626	28.818	236.808	219.382	62.9118	25.6836	149.829	306.018	215.112	49.5754	24.7877
203Sp12		204.91	55.081	149.829
203Sp12		337.078	31.0605	306.018
203Sp12		311.605	37.6854	273.919
203Sp12		226.067	41.1129	184.954
203Sp12		220.835	56.0679	164.767
205Sp12		69.7024	38.7749	30.9275	7.77138	12.9269	5.27739	-4.0624	30.9275	4.9408	6.51234	3.25617
205Sp12		45.2457	42.408	2.8377
205Sp12		48.4016	40.7997	7.6019
205Sp12		51.923	39.6595	12.2635
205Sp12		30.8239	33.7638	-2.9399
205Sp12		39.4239	43.4863	-4.0624
208Sp0		49.7438	42.1842	7.5596	3.69337	4.50226	1.83804	-3.8844	8.6369	4.35193	2.43284	1.21642
208Sp0		44.9067	43.152	1.7547
208Sp0		30.0639	33.9483	-3.8844
208Sp0		46.9166	38.2797	8.6369
208Sp0		50.0645	45.5006	4.5639
208Sp0		43.7983	40.2688	3.5295
210Sp0		38.5966	40.211	-1.6144	2.59768	6.55038	2.67418	-5.0521	10.811	2.4568	5.43078	2.71539
210Sp0		41.4878	41.723	-0.2352
210Sp0		49.1322	38.7228	10.4094
210Sp0		52.0666	41.2556	10.811
210Sp0		22.3859	21.1185	1.2674
210Sp0		33.4576	38.5097	-5.0521
211Sp8		78.4919	45.4145	33.0774	20.3001	14.0395	5.73161	-1.1928	33.0774	22.4789	10.6669	5.33344
211Sp8		41.2999	42.4927	-1.1928
211Sp8		59.6229	36.2529	23.37
211Sp8		44.3524	36.7968	7.5556
211Sp8		56.4878	30.1069	26.3809
211Sp8		62.3606	29.7514	32.6092
212Sp0		49.8606	27.0179	22.8427	11.5952	6.91356	2.82245	2.7849	22.8427	10.9859	3.33536	1.66768
212Sp0		44.4471	35.7703	8.6768
212Sp0		44.6879	30.7298	13.9581
212Sp0		37.944	30.3709	7.5731
212Sp0		32.295	29.5101	2.7849
212Sp0		46.6528	32.9172	13.7356
213Sp8		40.4508	36.6045	3.8463	16.2293	18.0973	7.38819	3.267	49.1349	11.2435	9.78651	4.89326
213Sp8		37.7622	34.4952	3.267
213Sp8		65.3983	41.2575	24.1408
213Sp8		44.3801	30.8299	13.5502
213Sp8		91.9754	42.8405	49.1349
213Sp8		40.0322	36.5956	3.4366
216Sp0		73.6935	33.5794	40.1141	31.4009	15.8276	6.46158	11.2847	53.6717	30.8623	10.8128	5.4064
216Sp0		66.6859	32.2928	34.3931
216Sp0		47.2868	32.0622	15.2246
216Sp0		61.822	28.1048	33.7172
216Sp0		41.7131	30.4284	11.2847
216Sp0		90.0245	36.3528	53.6717
220Sp8		58594.1	977.999	57616.1	56529.3	3124.8	1275.69	52646.8	59985	56636.1	2693.23	1346.62
220Sp8		62594.4	2783.78	59810.6
220Sp8		63111.7	3126.68	59985
220Sp8		53124.2	477.451	52646.8
220Sp8		54024.6	488.596	53536
220Sp8		56650.5	1068.97	55581.5
220Sp14		24434.9	140.864	24294.1	20337.7	2957.5	1207.39	15938.5	24294.1	20448.5	1700.92	850.459
220Sp14		20628.7	113.249	20515.5
220Sp14		22936.8	265.985	22670.8
220Sp14		16013.5	74.9893	15938.5
220Sp14		20157	106.453	20050.6
220Sp14		18674.3	117.322	18556.9
221Sp0		48.2727	37.3142	10.9585	12.8524	9.02158	3.68305	3.3778	26.2869	11.8623	6.65257	3.32629
221Sp0		61.7333	35.4464	26.2869
221Sp0		65.1967	44.9664	20.2303
221Sp0		51.4715	39.2136	12.2579
221Sp0		40.379	37.0012	3.3778
221Sp0		44.36	40.3573	4.0027
223Sp0		107.689	40.2228	67.4657	58.8744	14.49	5.91551	33.5122	73.0236	61.6777	7.63597	3.81799
223Sp0		118.976	45.952	73.0236
223Sp0		108.107	45.5071	62.6003
223Sp0		108.57	42.5649	66.0053
223Sp0		93.9016	43.2622	50.6394
223Sp0		83.4583	49.9461	33.5122
224Sp0		42.9836	37.8588	5.1248	-1.04453	7.4278	3.03238	-13.1869	5.1248	0.448725	5.21036	2.60518
224Sp0		43.1487	38.2643	4.8844
224Sp0		35.0416	38.5035	-3.4619
224Sp0		40.918	35.9184	4.9996
224Sp0		24.877	38.0639	-13.1869
224Sp0		44.6198	49.247	-4.6272
225Sp0		93.9322	49.4797	44.4525	17.8357	30.8053	12.5762	-16.1584	62.0022	15.2926	23.1854	11.5927
225Sp0		78.2434	55.1558	23.0876
225Sp0		46.1652	46.2853	-0.1201
225Sp0		42.7983	49.048	-6.2497
225Sp0		125.918	63.9158	62.0022
225Sp0		41.8034	57.9618	-16.1584
227Sp8		46.1008	40.4038	5.697	7.22125	14.4979	5.91874	-6.6038	27.8469	5.5211	11.872	5.93601
227Sp8		55.375	33.3071	22.0679
227Sp8		33.7583	38.7413	-4.983
227Sp8		39.8833	40.5808	-0.6975
227Sp8		77.7967	49.9498	27.8469
227Sp8		32.4789	39.0827	-6.6038
229Sp8		30.0731	23.9001	6.173	0.5372	3.47985	1.42064	-4.0555	6.173	0.276425	1.57263	0.786316
229Sp8		23.7479	24.1024	-0.3545
229Sp8		15.7377	17.2884	-1.5507
229Sp8		27.8487	26.9186	0.9301
229Sp8		14.9304	18.9859	-4.0555
229Sp8		23.3089	21.2281	2.0808
230Sp0		51.4596	37.1877	14.2719	17.0069	8.40554	3.43155	5.5221	25.8754	17.661	6.85574	3.42787
230Sp0		50.0162	39.8884	10.1278
230Sp0		61.3064	40.7455	20.5609
230Sp0		45.5725	40.0504	5.5221
230Sp0		63.9435	38.2601	25.6834
230Sp0		69.5901	43.7147	25.8754
230Sp8		45.048	32.464	12.584	25.166	24.009	9.80164	4.1135	70.1663	19.179	9.49653	4.74827
230Sp8		47.7166	31.161	16.5556
230Sp8		32.0608	27.9473	4.1135
230Sp8		42.2622	27.8996	14.3626
230Sp8		109.244	39.0776	70.1663
230Sp8		56.7931	23.5792	33.2139
231Sp0		31.7479	31.8693	-0.1214	2.80082	8.17576	3.33774	-7.0869	12.931	2.7402	6.67865	3.33933
231Sp0		50.6209	38.3512	12.2697
231Sp0		35.0991	33.1846	1.9145
231Sp0		46.8306	33.8996	12.931
231Sp0		28.7166	35.8035	-7.0869
231Sp0		36.5169	39.6189	-3.102
232Sp0		55.2786	54.1151	1.1635	2.401	8.57071	3.49898	-10.9453	14.1391	2.80305	4.11227	2.05614
232Sp0		51.1229	42.2875	8.8354
232Sp0		47.1043	58.0496	-10.9453
232Sp0		55.6581	41.519	14.1391
232Sp0		40.4958	40.8908	-0.395
232Sp0		54.9166	53.3083	1.6083
233Sp8		29.0806	31.9203	-2.8397	-0.981033	4.23376	1.72843	-5.6915	4.8114	-1.25152	3.34616	1.67308
233Sp8		29.825	35.0034	-5.1784
233Sp8		37.4033	36.3662	1.0371
233Sp8		33.5041	28.6927	4.8114
233Sp8		41.0826	39.1077	1.9749
233Sp8		25.6896	31.3811	-5.6915
234Sp8		170.355	66.0417	104.314	117.328	37.7656	15.4178	73.4695	184.599	111.475	13.4808	6.74042
234Sp8		225.787	94.3995	131.387
234Sp8		147.803	74.3337	73.4695
234Sp8		281.358	96.7586	184.599
234Sp8		172.702	70.4401	102.262
234Sp8		190.179	82.2428	107.936
235Sp0		45.4308	36.9928	8.438	2.99785	3.62139	1.47842	-0.3644	8.438	2.47837	2.80433	1.40216
235Sp0		28.336	28.7004	-0.3644
235Sp0		45.3089	39.2655	6.0434
235Sp0		23.8617	23.9827	-0.121
235Sp0		38.6016	37.9589	0.6427
235Sp0		40.0487	36.7003	3.3484
236Sp8		101.317	55.8245	45.4925	44.4706	14.7833	6.03524	18.0379	56.4453	48.0851	8.13191	4.06595
236Sp8		82.9416	45.2247	37.7169
236Sp8		70.2083	52.1704	18.0379
236Sp8		103	48.1406	54.8594
236Sp8		102.42	48.1486	54.2715
236Sp8		109.308	52.863	56.4453
237Sp8		32.6393	31.8779	0.7614	7.8971	6.77569	2.76616	0.7614	17.225	7.34905	5.49	2.745
237Sp8		52.0593	34.8343	17.225
237Sp8		43.9919	36.0359	7.956
237Sp8		45.2764	30.3882	14.8882
237Sp8		41.2231	37.8173	3.4058
237Sp8		37.3416	34.1954	3.1462
238Sp0		209.322	52.6124	156.71	161.918	45.0623	18.3966	103.349	225.435	160.682	29.9013	14.9507
238Sp0		248.161	50.3337	197.827
238Sp0		282.016	56.5813	225.435
238Sp0		167.484	42.5785	124.906
238Sp0		177.256	73.9067	103.349
238Sp0		218.806	55.5227	163.284
240Sp8		34.0327	42.0795	-8.0468	5.08013	9.09555	3.71324	-8.0468	19.3018	4.80645	3.59506	1.79753
240Sp8		75.125	71.7095	3.4155
240Sp8		48.2222	43.7225	4.4997
240Sp8		55.3305	45.4738	9.8567
240Sp8		55.65	54.1961	1.4539
240Sp8		60.3613	41.0595	19.3018
243Sp8		65094.7	2698.42	62396.3	59525	2498.08	1019.84	55426.2	62396.3	59831.9	1388.11	694.054
243Sp8		64219.8	2813.59	61406.2
243Sp8		64141.7	3954.74	60187
243Sp8		59529.1	4102.96	55426.2
243Sp8		59466.2	1409.78	58056.4
243Sp8		64712.3	5034.28	59678.1
244Sp8		20404.9	38.0144	20366.9	19219	1706.48	696.667	17155.1	21099.2	19264.9	1500.81	750.403
244Sp8		21153.7	54.5456	21099.2
244Sp8		20554.2	52.8204	20501.4
244Sp8		17209.5	54.3873	17155.1
244Sp8		18931.5	35.687	18895.8
244Sp8		17332.3	36.5889	17295.7
244Sp14		3018.5	39.0012	2979.5	3008.04	260.753	106.452	2630	3358.41	3014.95	157.158	78.5792
244Sp14		3394.64	36.2281	3358.41
244Sp14		2966.61	40.4691	2926.14
244Sp14		2950.65	42.723	2907.93
244Sp14		2664.27	34.2721	2630
244Sp14		3285.07	38.8284	3246.25
245Sp8		51.1833	29.3738	21.8095	9.41552	11.7797	4.80903	-9.3795	22.0801	10.9481	7.54458	3.77229
245Sp8		31.4369	40.8164	-9.3795
245Sp8		42.9249	33.0405	9.8844
245Sp8		60.7435	38.6634	22.0801
245Sp8		34.7627	27.3599	7.4028
245Sp8		41.4473	36.7515	4.6958
246Sp0		42.4146	38.7672	3.6474	11.44	8.01876	3.27364	2.3823	24.6369	10.4052	4.50997	2.25498
246Sp0		44.4033	31.6735	12.7298
246Sp0		63.2416	38.6047	24.6369
246Sp0		44.2583	41.876	2.3823
246Sp0		57.625	45.2488	12.3762
246Sp0		51.0655	38.198	12.8675
247Sp0		34.336	35.9438	-1.6078	8.06068	13.2741	5.41912	-4.8618	30.7701	5.61395	7.62348	3.81174
247Sp0		40.1538	40.1807	-0.0269
247Sp0		61.6083	30.8382	30.7701
247Sp0		26.8879	31.7497	-4.8618
247Sp0		44.5083	30.5065	14.0018
247Sp0		42.0756	31.9869	10.0887
248Sp0		36.6611	36.8772	-0.2161	6.78012	6.64804	2.71405	-0.2324	14.9132	6.49997	5.92581	2.96291
248Sp0		39.2644	35.6869	3.5775
248Sp0		38.325	38.5574	-0.2324
248Sp0		51.0813	38.1421	12.9392
248Sp0		50.4672	40.7679	9.6993
248Sp0		48.795	33.8818	14.9132
249Sp0		97.0655	44.112	52.9535	59.4816	21.2596	8.6792	33.9558	94.793	57.0352	10.6059	5.30293
249Sp0		129.842	57.1022	72.7394
249Sp0		142.467	47.6742	94.793
249Sp0		95.2459	45.8424	49.4035
249Sp0		102.707	49.663	53.0443
249Sp0		84.9593	51.0035	33.9558
249Sp8		78.6147	37.317	41.2977	8.40472	18.8202	7.68332	-13.8768	41.2977	5.75185	7.40349	3.70174
249Sp8		25.6864	39.5632	-13.8768
249Sp8		50.8306	41.9174	8.9132
249Sp8		23.6896	23.2928	0.3968
249Sp8		56.088	41.3857	14.7023
249Sp8		36.5163	37.5212	-1.0049
250Sp8		42.8181	36.5029	6.3152	8.5473	9.53844	3.89405	-2.9391	20.296	8.48173	7.85116	3.92558
250Sp8		46.879	26.583	20.296
250Sp8		26.3196	25.0498	1.2698
250Sp8		51.5519	31.891	19.6609
250Sp8		30.048	32.9871	-2.9391
250Sp8		44.3464	37.6654	6.681
251Sp8		29.3275	31.8996	-2.5721	-7.33407	20.5948	8.40778	-49.0089	4.6444	0.090025	2.58073	1.29037
251Sp8		27.7226	26.503	1.2196
251Sp8		30.7822	32.211	-1.4288
251Sp8		37.5403	32.8959	4.6444
251Sp8		71.7377	120.747	-49.0089
251Sp8		37.0245	33.8831	3.1414
252Sp0		101.382	41.732	59.6501	55.2302	7.6268	3.11363	40.905	61.3728	57.2758	3.22285	1.61142
252Sp0		110.384	50.0023	60.3817
252Sp0		104.968	43.5952	61.3728
252Sp0		95.1935	40.0023	55.1912
252Sp0		80.758	39.853	40.905
252Sp0		89.8333	35.9532	53.8801
253Sp0		35.8583	36.6734	-0.8151	3.82818	8.47821	3.46121	-4.7615	18.3295	2.35027	4.71142	2.35571
253Sp0		59.19	40.8605	18.3295
253Sp0		34.4959	39.2574	-4.7615
253Sp0		38.7933	38.5782	0.2151
253Sp0		49.75	49.1064	0.6436
253Sp0		47.8899	38.5324	9.3575
253Sp8		36.5913	31.101	5.4903	6.92455	8.24802	3.36724	-1.8017	22.0514	5.3244	2.8832	1.4416
253Sp8		36.2521	29.1346	7.1175
253Sp8		45.6974	23.646	22.0514
253Sp8		47.8034	40.3139	7.4895
253Sp8		19.1965	17.9962	1.2003
253Sp8		24	25.8017	-1.8017
254Sp8		25.6302	31.7367	-6.1065	1.14577	6.99614	2.85616	-6.1065	12.1028	0.219575	4.78354	2.39177
254Sp8		50.2066	38.1038	12.1028
254Sp8		41.1788	34.0072	7.1716
254Sp8		29.5327	32.1593	-2.6266
254Sp8		23.0677	26.277	-3.2093
254Sp8		33.8067	34.2641	-0.4574
255Sp8		154.317	51.4188	102.898	115.022	25.1101	10.2512	92.9851	159.368	109.444	13.8558	6.92788
255Sp8		246.124	86.7559	159.368
255Sp8		186.008	69.4266	116.582
255Sp8		144.393	50.7687	93.6247
255Sp8		201.242	108.257	92.9851
255Sp8		190.656	65.9833	124.672
257Sp0		49.6504	37.8982	11.7522	4.09365	6.50008	2.65365	-4.3066	11.7522	4.27908	5.22495	2.61247
257Sp0		37.2396	30.4771	6.7625
257Sp0		44.1199	33.667	10.4529
257Sp0		26.2016	30.5082	-4.3066
257Sp0		35.1779	35.4946	-0.3167
257Sp0		35.6393	35.4217	0.2176
258Sp0		51.6178	38.7276	12.8902	3.44658	5.75071	2.34772	-4.3569	12.8902	3.03655	2.20638	1.10319
258Sp0		31.0161	35.373	-4.3569
258Sp0		38.2773	36.7514	1.5259
258Sp0		34.3629	33.5916	0.7713
258Sp0		41.6178	36.5169	5.1009
258Sp0		42.9435	38.1954	4.7481
258Sp8		40.7416	37.2825	3.4591	3.9501	11.1716	4.56077	-9.7926	22.5536	2.7349	5.26502	2.63251
258Sp8		39.7295	29.8265	9.903
258Sp8		32.0162	33.4629	-1.4467
258Sp8		52.6504	30.0968	22.5536
258Sp8		35.1083	36.0841	-0.9758
258Sp8		22.7826	32.5752	-9.7926
259Sp0		38.9243	37.839	1.0853	2.1401	11.3528	4.63474	-13.3815	15.8059	2.60405	8.48313	4.24156
259Sp0		28.2016	34.4746	-6.273
259Sp0		54.8403	39.0344	15.8059
259Sp0		49.4749	35.319	14.1559
259Sp0		42.647	56.0285	-13.3815
259Sp0		32.7666	31.3186	1.448
260Sp0		46.8264	35.2922	11.5342	10.1704	9.58573	3.91336	-2.6494	24.1108	9.89022	5.78604	2.89302
260Sp0		47.52	44.9497	2.5703
260Sp0		55.5121	39.0394	16.4727
260Sp0		29.048	31.6974	-2.6494
260Sp0		52.5409	43.5572	8.9837
260Sp0		60.13	36.0192	24.1108
261Sp0		116.645	42.9184	73.7262	77.1156	15.0669	6.15104	56.0049	99.6777	76.7528	7.74214	3.87107
261Sp0		126.597	47.9199	78.6768
261Sp0		145.96	46.2819	99.6777
261Sp0		122.444	36.0203	86.4241
261Sp0		114.048	58.043	56.0049
261Sp0		100.754	32.57	68.1839
261Sp8		194.593	64.7028	129.891	20.3794	53.7917	21.9604	-6.1913	129.891	-0.355725	4.0507	2.02535
261Sp8		67.805	73.665	-5.86
261Sp8		69.5963	65.8188	3.7775
261Sp8		45.0796	51.2709	-6.1913
261Sp8		56.4491	55.447	1.0021
261Sp8		38.0087	38.3512	-0.3425
263Sp8		35.6083	33.5858	2.0225	2.34607	5.17793	2.11388	-4.3274	10.1631	2.06018	3.05978	1.52989
263Sp8		40.88	45.2074	-4.3274
263Sp8		51.5	41.3369	10.1631
263Sp8		39.9918	33.7071	6.2847
263Sp8		31.3613	32.253	-0.8917
263Sp8		30.137	29.3118	0.8252
264Sp0		21.5304	25.2034	-3.673	3.04765	9.7453	3.9785	-3.673	22.2761	-0.0793	2.6358	1.3179
264Sp0		27.8474	30.5537	-2.7063
264Sp0		34.3688	31.0251	3.3437
264Sp0		35.0168	36.4707	-1.4539
264Sp0		50.3359	28.0598	22.2761
264Sp0		37.0661	36.5668	0.4993
267Sp8		35.5702	31.6495	3.9207	4.05072	7.96829	3.25304	-2.92	18.2239	2.2501	4.28289	2.14145
267Sp8		36.0578	36.4464	-0.3886
267Sp8		62.4047	44.1808	18.2239
267Sp8		42.8442	44.8433	-1.9991
267Sp8		19.5	22.42	-2.92
267Sp8		39.0082	31.5408	7.4674
268Sp0		70.2268	39.3602	30.8666	9.63302	13.8435	5.6516	-7.2747	30.8666	8.55155	8.50106	4.25053
268Sp0		47.6166	33.5535	14.0631
268Sp0		45.5083	42.8775	2.6308
268Sp0		43.322	50.5967	-7.2747
268Sp0		54.4749	37.0214	17.4535
268Sp0		28.5299	28.4711	0.0588
268Sp8		25.7583	29.5048	-3.7465	1.85418	6.0038	2.45104	-4.1839	10.1471	1.29047	4.95735	2.47867
268Sp8		44.8196	38.0538	6.7658
268Sp8		42.5126	32.3655	10.1471
268Sp8		30.5081	32.46	-1.9519
268Sp8		23.8739	28.0578	-4.1839
268Sp8		42.5203	38.4258	4.0945
269Sp0		89.7073	33.7992	55.9081	38.7087	15.2904	6.2423	18.0359	56.9709	39.3114	11.6428	5.8214
269Sp0		58.3688	40.3329	18.0359
269Sp0		91.5416	34.5707	56.9709
269Sp0		70.5916	32.6154	37.9762
269Sp0		63.6916	34.5578	29.1338
269Sp0		72.9	38.6726	34.2274
270Sp0		35.4065	32.5047	2.9018	-0.239783	6.22561	2.54159	-10.9004	7.8295	0.40805	2.10951	1.05476
270Sp0		28.8728	39.7732	-10.9004
270Sp0		25.3421	27.3321	-1.99
270Sp0		31.8048	30.6151	1.1897
270Sp0		37.5245	29.695	7.8295
270Sp0		36.8264	37.2957	-0.4693
271Sp0		51.6178	41.5256	10.0922	5.92425	4.65789	1.90157	-0.1322	10.8212	6.21412	3.97839	1.98919
271Sp0		57.1344	57.2666	-0.1322
271Sp0		41.3636	33.3496	8.014
271Sp0		56.6101	45.7889	10.8212
271Sp0		48.8861	42.9532	5.9329
271Sp0		35.5847	34.7673	0.8174
271Sp8		139.505	79.311	60.1935	24.4445	24.9428	10.1828	4.6847	60.1935	20.4471	21.4348	10.7174
271Sp8		38.5887	33.904	4.6847
271Sp8		42.9016	34.8145	8.0871
271Sp8		53.0491	40.4034	12.6457
271Sp8		51.3983	42.7961	8.6022
271Sp8		104.333	51.8797	52.4536
272Sp8		33.3166	36.7583	-3.4417	7.54548	12.6611	5.16887	-3.4417	30.8295	4.47128	5.79796	2.89898
272Sp8		34.0159	31.6215	2.3944
272Sp8		66.3871	35.5576	30.8295
272Sp8		34.9119	34.3273	0.5846
272Sp8		55.2719	42.1776	13.0943
272Sp8		33.4628	31.651	1.8118
273Sp8		42.813	29.5769	13.2361	5.4915	11.3273	4.62433	-4.8941	23.0575	3.6964	8.41068	4.20534
273Sp8		24.4416	26.6949	-2.2533
273Sp8		35.4793	27.2783	8.201
273Sp8		21.3189	26.213	-4.8941
273Sp8		41.0413	45.4395	-4.3982
273Sp8		55.9262	32.8687	23.0575
274Sp0		37.52	36.7033	0.8167	-2.23938	3.51595	1.43538	-7.7915	0.8167	-1.61538	2.58755	1.29378
274Sp0		28.125	35.9165	-7.7915
274Sp0		30.2786	32.265	-1.9864
274Sp0		34.2796	39.4138	-5.1342
274Sp0		31.4239	31.1171	0.3068
274Sp0		32.3839	32.0316	0.3523
275Sp0		78.1416	38.1299	40.0117	17.9227	13.8581	5.65754	3.5859	40.0117	15.9846	9.16041	4.5802
275Sp0		70.1311	53.6483	16.4828
275Sp0		66.456	37.8696	28.5864
275Sp0		48.0081	44.4222	3.5859
275Sp0		49.0813	37.7921	11.2892
275Sp0		52.0655	44.4856	7.5799
277Sp8		33.1512	28.5494	4.6018	1.28818	6.08084	2.48249	-5.9987	9.0985	1.15733	4.85507	2.42753
277Sp8		36.6033	27.5048	9.0985
277Sp8		27.1229	27.0943	0.0286
277Sp8		20.3813	26.38	-5.9987
277Sp8		32.1322	26.8937	5.2385
277Sp8		15.3629	20.6025	-5.2396
278Sp8		20.0416	27.5246	-7.483	4.10377	9.16395	3.74117	-7.483	17.7433	3.59057	5.73139	2.8657
278Sp8		50.8583	42.3627	8.4956
278Sp8		27.6833	29.6374	-1.9541
278Sp8		46.7886	38.2124	8.5762
278Sp8		53.4867	35.7434	17.7433
278Sp8		26.13	26.8854	-0.7554
280Sp0		82.5546	68.5226	14.032	14.5763	14.6094	5.96425	-2.4948	40.0194	12.4833	6.07929	3.03964
280Sp0		60.6355	41.4607	19.1748
280Sp0		45.0833	40.5768	4.5065
280Sp0		57.4201	45.2	12.2201
280Sp0		71.775	31.7556	40.0194
280Sp0		40.825	43.3198	-2.4948
281Sp0		53.4836	33.1675	20.3161	10.6261	9.28519	3.79066	-0.9468	23.3102	10.3483	6.73169	3.36584
281Sp0		60.3388	37.0286	23.3102
281Sp0		44.7723	37.3727	7.3996
281Sp0		46.8278	41.2658	5.562
281Sp0		44.5081	45.4549	-0.9468
281Sp0		46.629	38.5137	8.1153
282Sp0		80.1074	85.0523	-4.9449	17.0482	25.9438	10.5915	-4.9449	67.9091	9.83125	5.37119	2.6856
282Sp0		66.1652	58.4752	7.69
282Sp0		132.55	64.6409	67.9091
282Sp0		58.7058	47.6666	11.0392
282Sp0		79.4444	62.8192	16.6252
282Sp0		47.3916	43.421	3.9706
283Sp0		35.9512	35.1449	0.8063	8.90367	13.7546	5.6153	-3.1719	27.0488	7.38628	12.4053	6.20265
283Sp0		41.1016	39.0665	2.0351
283Sp0		30.0161	33.188	-3.1719
283Sp0		65.3193	38.2705	27.0488
283Sp0		67.272	41.2994	25.9726
283Sp0		37.3709	36.6398	0.7311
284Sp0		55.5916	47.9904	7.6012	10.0722	9.05805	3.69793	2.6593	28.0204	7.43843	1.34226	0.671132
284Sp0		49.3949	43.1454	6.2495
284Sp0		53.9504	44.6877	9.2627
284Sp0		53.0084	46.3681	6.6403
284Sp0		41.8842	39.2249	2.6593
284Sp0		68.6504	40.63	28.0204
285Sp0		42.1749	32.7341	9.4408	9.5777	10.1603	4.14794	-1.0458	28.9179	7.39852	1.84978	0.924889
285Sp0		39.628	40.6738	-1.0458
285Sp0		47.168	40.4153	6.7527
285Sp0		50.9016	45.7346	5.167
285Sp0		46.0333	37.7997	8.2336
285Sp0		70.6639	41.746	28.9179
286Sp0		67.1693	42.8271	24.3422	13.3248	6.89705	2.81571	7.6703	24.3422	11.9841	5.07609	2.53805
286Sp0		43.258	35.09	8.168
286Sp0		56.2903	37.669	18.6213
286Sp0		48.1487	34.8636	13.2851
286Sp0		53.7096	45.8477	7.8619
286Sp0		46.1984	38.5281	7.6703
287Sp8		38.8032	31.6052	7.198	13.4246	7.6026	3.10375	6.2	22.9805	12.8418	6.9313	3.46565
287Sp8		49.2131	37.5511	11.662
287Sp8		44.4274	34.7921	9.6353
287Sp8		54.9268	32.0549	22.8719
287Sp8		58.5819	35.6014	22.9805
287Sp8		44.0573	37.8573	6.2
295Sp14		28835.2	55.7903	28779.5	30321.9	3192.88	1303.49	25645.3	34719.1	30391.7	1802.52	901.262
295Sp14		34794.9	75.8554	34719.1
295Sp14		32516.3	102.514	32413.8
295Sp14		29015.2	48.0265	28967.2
295Sp14		25695.4	50.1095	25645.3
295Sp14		31469.2	62.7175	31406.4
297Sp0		45.9199	33.4017	12.5182	17.7186	22.2099	9.06716	-3.4752	58.2142	12.8932	9.73301	4.86651
297Sp0		96.1926	37.9784	58.2142
297Sp0		44.0731	47.5483	-3.4752
297Sp0		44.6048	35.5542	9.0506
297Sp0		56.875	53.2834	3.5916
297Sp0		69.563	43.1506	26.4124
298Sp0		107.984	36.0047	71.979	47.6414	25.2074	10.2909	6.4526	71.979	51.8542	16.5048	8.25242
298Sp0		110.721	46.6288	64.0925
298Sp0		78.1839	40.0825	38.1014
298Sp0		132.847	64.7892	68.0575
298Sp0		44.5284	38.0758	6.4526
298Sp0		80.9199	43.7547	37.1652
299Sp0		58.3361	57.7539	0.5822	21.4312	12.2614	5.00568	0.5822	34.578	23.3567	6.56647	3.28324
299Sp0		72.1885	43.2301	28.9584
299Sp0		56.625	42.5804	14.0446
299Sp0		68.5206	44.7882	23.7324
299Sp0		85.8907	51.3127	34.578
299Sp0		66.7033	40.0119	26.6914
300Sp0		35.2436	30.6145	4.6291	17.5486	8.77632	3.58292	4.6291	29.3215	17.8352	5.14056	2.57028
300Sp0		47.2131	33.2691	13.944
300Sp0		62.3709	36.9712	25.3997
300Sp0		50.4354	34.1483	16.2871
300Sp0		67.6935	38.372	29.3215
300Sp0		44.9291	29.2191	15.71
301Sp0		39.4916	39.2571	0.2345	3.16558	2.33976	0.955202	0.2345	5.4212	3.33445	2.12754	1.06377
301Sp0		39.918	38.7899	1.1281
301Sp0		41.7241	39.8279	1.8962
301Sp0		42.5916	37.1704	5.4212
301Sp0		46.0169	40.8839	5.133
301Sp0		37.9075	32.727	5.1805
302Sp0		47.4067	36.3492	11.0575	9.49457	9.46418	3.86374	-4.6432	17.2442	11.0916	7.69671	3.84836
302Sp0		37.7777	37.5579	0.2198
302Sp0		25.1083	29.7515	-4.6432
302Sp0		50.325	33.6197	16.7053
302Sp0		50.8064	33.5622	17.2442
302Sp0		54.664	38.2802	16.3838
303Sp0		23.0916	30.022	-6.9304	-0.182467	7.54675	3.08095	-7.9498	12.4106	-1.3889	4.47319	2.23659
303Sp0		41.6198	37.7327	3.8871
303Sp0		32.9262	33.3313	-0.4051
303Sp0		39.2249	41.3321	-2.1072
303Sp0		34.1826	42.1324	-7.9498
303Sp0		52.6198	40.2092	12.4106
305Sp0		25.1507	29.6464	-4.4957	2.9015	9.07314	3.70409	-5.9939	17.4846	1.47957	6.10265	3.05132
305Sp0		50.5041	33.0195	17.4846
305Sp0		36.025	38.7433	-2.7183
305Sp0		40.2764	31.8862	8.3902
305Sp0		34.7372	40.7311	-5.9939
305Sp0		39.9008	35.1587	4.7421
306Sp0		46.3801	35.7219	10.6582	7.92442	7.64481	3.12098	-2.9217	19.9515	7.62918	3.13997	1.56998
306Sp0		38.033	33.9689	4.0641
306Sp0		32.2892	35.2109	-2.9217
306Sp0		49.1694	39.3293	9.8401
306Sp0		55.2288	35.2773	19.9515
306Sp0		45.8151	39.8608	5.9543
307Sp10		40.9756	36.5197	4.4559	1.74492	7.62355	3.1123	-8.5341	12.2991	1.67612	4.95058	2.47529
307Sp10		34.6198	38.0382	-3.4184
307Sp10		35.4841	28.3399	7.1442
307Sp10		33.1008	34.578	-1.4772
307Sp10		26.8347	35.3688	-8.5341
307Sp10		44.568	32.2689	12.2991
311Sp14		257.042	63.7324	193.309	185.326	41.9386	17.1214	133.34	258.978	179.909	13.5368	6.76838
311Sp14		227.933	48.6678	179.266
311Sp14		256.62	71.0809	185.539
311Sp14		180.933	47.5933	133.34
311Sp14		226.656	65.133	161.523
311Sp14		309.295	50.3176	258.978
312Sp8		44.8916	33.7285	11.1631	22.1138	38.5657	15.7444	-3.3724	97.4136	9.6604	12.8662	6.43308
312Sp8		34.2845	34.3173	-0.0328
312Sp8		41.9322	41.7201	0.2121
312Sp8		60.1416	32.8424	27.2992
312Sp8		138.546	41.1326	97.4136
312Sp8		29.5619	32.9343	-3.3724
313Sp12		52.2148	35.8262	16.3886	8.50025	14.1371	5.77144	-9.3015	25.6982	8.6512	11.3508	5.6754
313Sp12		55.8083	37.1672	18.6411
313Sp12		23.25	29.367	-6.117
313Sp12		35.0322	29.3401	5.6921
313Sp12		66.0737	40.3755	25.6982
313Sp12		21.2605	30.562	-9.3015
314Sp0		33.1111	33.6745	-0.5634	3.39837	7.12008	2.90676	-2.235	16.6252	1.5	3.28526	1.64263
314Sp0		35.6271	36.7071	-1.08
314Sp0		31.4959	29.9855	1.5104
314Sp0		43.9411	37.8081	6.133
314Sp0		26.691	28.926	-2.235
314Sp0		48.7999	32.1747	16.6252
315Sp0		17291.9	48.0215	17243.9	19057.6	9272.6	3785.52	3752.58	31037.6	19888.9	4056.95	2028.48
315Sp0		31096.9	59.241	31037.6
315Sp0		18661.6	42.5514	18619
315Sp0		3795.7	43.1171	3752.58
315Sp0		17831.2	53.308	17777.9
315Sp0		25964.6	49.7542	25914.8
316Sp0		15.9508	18.8156	-2.8648	1.16178	12.0643	4.92523	-14.7354	18.5888	0.779325	7.54388	3.77194
316Sp0		45.7317	38.4355	7.2962
316Sp0		23.0265	37.7619	-14.7354
316Sp0		41.1869	34.399	6.7879
316Sp0		25.9159	34.0179	-8.102
316Sp0		47.2459	28.6571	18.5888
317Sp0		60.6833	60.7066	-0.0233	16.4881	34.9056	14.2501	-5.5451	86.8299	4.41092	5.00431	2.50215
317Sp0		60.9243	52.5802	8.3441
317Sp0		37.5416	37.3451	0.1965
317Sp0		43.0084	48.5535	-5.5451
317Sp0		140.067	53.2373	86.8299
317Sp0		52.8728	43.7464	9.1264
320Sp8		40.8319	43.7035	-2.8716	27.4654	45.1255	18.4224	-2.8716	118.679	12.2461	2.21406	1.10703
320Sp8		51.8319	36.7309	15.101
320Sp8		53.8048	41.9401	11.8647
320Sp8		173.612	54.9321	118.679
320Sp8		47.7295	35.4258	12.3037
320Sp8		45.1269	35.412	9.7149
321Sp8		42.7457	39.0358	3.7099	7.28197	9.46253	3.86306	-7.2013	19.7915	7.7754	5.17913	2.58956
321Sp8		39.1025	46.3038	-7.2013
321Sp8		54.4621	39.1508	15.3113
321Sp8		54.1709	47.379	6.7919
321Sp8		55.065	49.7765	5.2885
321Sp8		68.1065	48.315	19.7915
322Sp12		35106.1	45.5592	35060.5	35333.3	4518.58	1844.7	29281.4	41880.1	35209.6	2741.05	1370.52
322Sp12		39082.6	59.9373	39022.7
322Sp12		41959.2	79.1191	41880.1
322Sp12		32628.9	46.9309	32582
322Sp12		29325.4	44.0277	29281.4
322Sp12		34226.2	52.8631	34173.4
324Sp10		2203.54	39.3915	2164.15	5403.5	6946.22	2835.78	1634.74	19471.8	2828.61	932.565	466.282
324Sp10		3901.81	37.9549	3863.86
324Sp10		1977.99	51.3811	1926.61
324Sp10		3400.99	41.1659	3359.82
324Sp10		1676.33	41.5856	1634.74
324Sp10		19523.4	51.6218	19471.8
325Sp10		13012.3	38.4402	12973.9	6222.01	5260.71	2147.67	986.154	12973.9	5843.01	4647.53	2323.77
325Sp10		7271.84	48.1731	7223.67
325Sp10		2536.19	37.5402	2498.65
325Sp10		1875.7	39.8064	1835.89
325Sp10		1033.95	47.7992	986.154
325Sp10		11854.6	40.7989	11813.8
325Sp12		446.183	42.516	403.667	556.656	154.026	62.8807	403.667	816.395	529.968	91.1058	45.5529
325Sp12		602.58	36.7741	565.806
325Sp12		508.009	34.8529	473.156
325Sp12		484.467	44.4328	440.034
325Sp12		855.988	39.5933	816.395
325Sp12		686.545	45.669	640.876
327Sp10		55.3936	43.7001	11.6935	28.4185	19.0749	7.78731	4.7039	58.6367	26.7927	10.5384	5.26918
327Sp10		66.9512	36.2852	30.666
327Sp10		97.5322	38.8955	58.6367
327Sp10		69.7642	33.6726	36.0916
327Sp10		69.5439	40.8243	28.7196
327Sp10		48.9338	44.2299	4.7039
329Sp10		40.1322	33.5083	6.6239	7.77608	9.75441	3.98222	-1.2009	25.7223	5.53378	4.2023	2.10115
329Sp10		65.8925	40.1702	25.7223
329Sp10		40.8536	40.8516	0.002
329Sp10		34.0241	35.225	-1.2009
329Sp10		44.8253	34.6911	10.1342
329Sp10		47.568	42.193	5.375
330Sp10		30.2016	27.0931	3.1085	11.8627	10.8293	4.42105	-2.8214	27.9571	11.5102	6.08884	3.04442
330Sp10		58.5327	30.5756	27.9571
330Sp10		46.2148	34.4345	11.7803
330Sp10		48.9098	35.2703	13.6395
330Sp10		53.8166	56.638	-2.8214
330Sp10		59.6302	42.1178	17.5124
331Sp9		52.5206	38.0692	14.4514	9.29008	7.37926	3.01257	0.873	20.2854	8.64552	5.1271	2.56355
331Sp9		57.944	37.6586	20.2854
331Sp9		41.0975	30.3058	10.7917
331Sp9		34.1788	33.3058	0.873
331Sp9		30.9674	28.4109	2.5565
331Sp9		42.4873	35.7048	6.7825
332Sp9		57.8991	37.7636	20.1355	10.9954	10.0332	4.09603	-3.1445	20.9566	12.0401	8.16081	4.08041
332Sp9		58.1735	37.2169	20.9566
332Sp9		30.6637	33.8082	-3.1445
332Sp9		37.6896	36.9964	0.6932
332Sp9		52.9504	38.9508	13.9996
332Sp9		48.3524	35.0203	13.3321
333Sp14		8762.32	46.5646	8715.75	9521.77	1067.23	435.694	8499.23	11240.5	9347.72	724.38	362.19
333Sp14		8548.38	49.1505	8499.23
333Sp14		10024.7	67.2356	9957.42
333Sp14		10030.7	38.2642	9992.42
333Sp14		8764.95	39.6531	8725.29
333Sp14		11277.5	36.9883	11240.5
336Sp12		55.3524	39.3572	15.9952	6.17147	7.35802	3.0039	-3.1295	15.9952	6.04078	5.40432	2.70216
336Sp12		44.4958	40.9419	3.5539
336Sp12		46.4285	38.655	7.7735
336Sp12		37.7741	37.6072	0.1669
336Sp12		26.6147	29.7442	-3.1295
336Sp12		50.4796	37.8108	12.6688
337Sp12		50.5299	39.3122	11.2177	19.716	33.335	13.6089	-2.708	85.8009	8.80085	8.3563	4.17815
337Sp12		40.5172	39.9303	0.5869
337Sp12		41.0241	37.0503	3.9738
337Sp12		202.188	116.387	85.8009
337Sp12		36.4201	39.1281	-2.708
337Sp12		68.3083	48.8833	19.425
338Sp12		11208.2	33.4014	11174.8	13134	3356.74	1370.38	10413	18433	12489.5	2529.41	1264.71
338Sp12		11375.9	35.4102	11340.4
338Sp12		18472.9	39.9642	18433
338Sp12		16323.1	41.4421	16281.7
338Sp12		11197.8	36.5457	11161.2
338Sp12		10477.3	64.2924	10413
340Sp17		38.504	40.7692	-2.2652	8.45368	7.08782	2.89359	-2.2652	17.6012	8.84652	4.16322	2.08161
340Sp17		46.129	35.4557	10.6733
340Sp17		54.0239	36.4227	17.6012
340Sp17		46.6097	42.2401	4.3696
340Sp17		44.0327	37.4041	6.6286
340Sp17		50.2295	36.5149	13.7146
341Sp8		32.595	28.0513	4.5437	4.5	5.23193	2.13593	-3.0479	11.0863	4.7404	3.47775	1.73887
341Sp8		27.4508	30.4987	-3.0479
341Sp8		48.3898	37.3035	11.0863
341Sp8		33.2905	32.9678	0.3227
341Sp8		49.0655	40.2739	8.7916
341Sp8		45.6639	40.3603	5.3036
342Sp8		99.4545	42.9081	56.5464	69.2501	26.9626	11.0074	46.3548	114.686	63.615	17.5052	8.75258
342Sp8		130.416	42.1532	88.2628
342Sp8		108.049	45.8985	62.1502
342Sp8		88.3548	42	46.3548
342Sp8		157.081	42.3954	114.686
342Sp8		87.2926	39.7918	47.5008
343Sp19		72.4435	63.6991	8.7444	36.1316	19.1739	7.8277	8.7444	57.7996	37.5615	14.2647	7.13236
343Sp19		68.7235	45.9474	22.7761
343Sp19		107.54	49.7407	57.7996
343Sp19		72.1138	43.5023	28.6115
343Sp19		80.9516	27.6459	53.3057
343Sp19		88.6885	43.136	45.5525
345Sp12		36.9583	29.5633	7.395	1.79658	12.7364	5.19961	-8.2778	25.2904	-1.55827	6.12663	3.06331
345Sp12		23.2086	29.1799	-5.9713
345Sp12		29.053	34.0355	-4.9825
345Sp12		21.8983	30.1761	-8.2778
345Sp12		55.6504	30.36	25.2904
345Sp12		29.431	32.1053	-2.6743
346Sp12		35.5294	32.7476	2.7818	2.89178	7.06019	2.88231	-3.3581	15.1093	1.39988	4.16331	2.08165
346Sp12		27.4083	30.7664	-3.3581
346Sp12		37.7107	31.06	6.6507
346Sp12		54.1666	39.0573	15.1093
346Sp12		28.1982	29.6039	-1.4057
346Sp12		27.5714	29.9987	-2.4273
347Sp20		54.2975	29.3773	24.9202	14.2891	10.2901	4.2009	2.2531	25.8893	14.398	9.12781	4.5639
347Sp20		54.3025	36.0773	18.2252
347Sp20		48.8387	38.3265	10.5122
347Sp20		37.4545	35.2014	2.2531
347Sp20		36.6611	32.7267	3.9344
347Sp20		64.5655	38.6762	25.8893
350Sp0		142	76.8176	65.1824	68.052	14.1807	5.78926	47.8831	84.1883	69.0602	10.5552	5.27759
350Sp0		133.721	77.8066	55.9147
350Sp0		164.451	80.2625	84.1883
350Sp0		145.049	66.6119	78.4376
350Sp0		116.847	68.9643	47.8831
350Sp0		149.008	72.3023	76.706
351Sp0		40.7008	41.5653	-0.8645	0.523517	2.17758	0.888993	-2.3561	4.1739	0.330825	0.804827	0.402413
351Sp0		41.8376	41.0251	0.8125
351Sp0		53.9426	53.1371	0.8055
351Sp0		34.1452	36.5013	-2.3561
351Sp0		46.8951	46.3253	0.5698
351Sp0		33.0243	28.8504	4.1739
352Sp0		50.375	56.6229	-6.2479	4.60015	11.2721	4.60182	-6.2479	24.811	2.25945	5.39225	2.69613
352Sp0		62.0991	59.8174	2.2817
352Sp0		73.6916	65.1725	8.5191
352Sp0		60.1404	57.2593	2.8811
352Sp0		75.1833	50.3723	24.811
352Sp0		58.0499	62.694	-4.6441
353Sp0		156.09	46.7363	109.354	94.9487	22.4306	9.15724	51.4294	110.866	101.849	7.7004	3.8502
353Sp0		169.785	62.5916	107.194
353Sp0		165.016	54.1495	110.866
353Sp0		103.065	51.6356	51.4294
353Sp0		146.008	52.8696	93.1383
353Sp0		152.331	54.62	97.7106
354Sp0		31.1544	30.1058	1.0486	2.37048	5.52032	2.25366	-7.5786	8.4695	3.333	2.03972	1.01986
354Sp0		45.6333	43.2073	2.426
354Sp0		44.5666	38.817	5.7496
354Sp0		34.4166	41.9952	-7.5786
354Sp0		40.0165	35.9087	4.1078
354Sp0		40.6803	32.2108	8.4695
355Sp0		39.1487	34.3389	4.8098	3.34322	8.82302	3.60198	-4.2057	20.2315	1.00837	2.89957	1.44979
[truncated: 1,727 more rows]

## Sheet: SSR2_15244_Alexa488
Begin Header
	version	6.1.0
	Date	Thu Mar 15 11:35:32 EST 2012
	Image File	H:\Core H\Printed Glycan Array (PA)\Participating Investigators\Need to Analyze\2496 Shashikala Inamdar\SSR2_15244_Alexa488.tif
	Page	0
	Page Name
	Inverted	FALSE
	Begin Field Dimensions
		Field	Metarows	Metacols	Rows	Cols
		A	8	4	14	12
	End Field Dimensions
	Begin Measurement parameters
		Segmentation Method	auto
		Signal Low	0
		Signal High	0
		Background Low	0
		Background High	0
		Background Buffer	2
		Background Width	5
	End Measurement parameters
	Begin Alerts
		Control Type	Minimum threshold	If tested	Percentage allowed	If failed	Maximum threshold	If tested	Percentage allowed	If failed	CV threshold	If tested	If failed
		BLANK	0	FALSE	0.01	FALSE	500	TRUE	0.001	FALSE	1	FALSE	FALSE
		POSITIVE	1000	TRUE	0.001	FALSE	100000	FALSE	0.01	FALSE	1	FALSE	FALSE
	End Alerts
	Begin Quality Flags
		Begin Flagging Settings
			Empty Spots	TRUE	Threshold:	2
			Poor Spots	TRUE
			Begin Poor Spots Parameters
				Background contamination flag	TRUE	Threshold:	0.9995
				Background tested against subgrid data only	TRUE
				Signal contamination flag	FALSE	Threshold:	0.9995
				Signal contamination test connected to background contamination threshold	FALSE
				Ignored percentage flag	TRUE	Threshold:	25
				Open perimeter flag	TRUE	Threshold:	20
				Shape regularity flag	TRUE	Threshold:	0.6
				Area To Perimeter Ratio flag	FALSE	Threshold:	0.7
				Offset flag	TRUE	Threshold:	60
			End Poor Spots Parameters
			Negative Spots	TRUE
		End Flagging Settings
		Begin Flagged spots
			# of Empty Spots: 4426
			# of Poor Spots: 199
			# of Negative Spots: 0
			# of Manually Flagged Spots: 0
		End Flagged spots
	End Quality Flags
End Header
Begin Raw Data
	Field	Meta Row	Meta Column	Row	Column	Gene ID	Flag	Signal Mean	Background Mean	Signal Median	Background Median	Signal Mode	Background Mode	Signal Area	Background Area	Signal Total	Background Total	Signal Stdev	Background Stdev	Shape Regularity	Ignored Area	Spot Area	Ignored Median	Area To Perimeter	Open Perimeter	XCoord	YCoord	Diameter	Position offset	Offset X	Offset Y	Expected X	Expected Y	CM-X	CM-Y	CM Offset	CM Offset-X	CM Offset-Y	Min Diam	Max Diam	Control	Failed Control	Background contamination present	Signal contamination present	Ignored % failed	Open perimeter failed	Shape regularity failed	Perim-to-area failed	Offset failed
	A	1	1	1	1	0	2	73.3821	69.5028	18	11	12.9876	16.1313	123	867	9026	60259	104.507	112.781	0.7884	2	125	430	1	0	341.942	388.278	12.5	0.5055	-0.3426	0.3716	342.285	387.906	341.927	388.325	0.5511	-0.3577	0.4192	12.2766	12.8693		0	0	0	0	0	0	0	0
	A	1	1	1	2	0	2	86.2741	70.7383	15	13	18.7816	17.5283	124	837	10698	59208	126.912	116.608	0.8266	0	124	0	1	0	372.061	388.143	12.5	0.4135	-0.2803	0.3041	372.342	387.839	372.048	388.113	0.4016	-0.2933	0.2744	12.5277	12.7227		0	0	0	0	0	0	0	0
	A	1	1	1	3	0	2	62.3445	64.6971	9	8	9.1625	32.3042	119	809	7419	52340	97.7715	112.812	0.788	2	121	311.5	1	0	402.181	388.007	12.5	0.3216	-0.2179	0.2365	402.399	387.771	402.235	388.008	0.2882	-0.1635	0.2373	12.2659	12.4952		0	0	0	0	0	0	0	0
	A	1	1	1	4	0	2	62.3884	69.637	18	17	15.2747	13.1036	121	832	7549	57938	102.862	103.555	0.7806	3	124	307.5	1	0	432.3	387.872	12.5	0.2296	-0.1556	0.1689	432.456	387.704	432.306	387.859	0.2165	-0.1502	0.1559	12.283	12.6568		0	0	0	0	0	0	0	0
	A	1	1	1	5	0	2	62.0833	72.7137	7	17	8.6385	9.9365	120	821	7450	59698	100.098	101.168	0.7843	5	125	395.5	1	0	462.42	387.737	12.5	0.1377	-0.0932	0.1013	462.513	387.636	462.442	387.583	0.0887	-0.0714	-0.0526	12.3277	12.4736		0	0	0	0	0	0	0	0
	A	1	1	1	6	0	2	52.647	76.4019	7	19	9.6896	10.4497	119	831	6265	63490	90.5542	108.018	0.7777	3	122	376	0.9831	0	492.539	387.602	12.5	0.0457	-0.0309	0.0337	492.57	387.568	492.395	387.471	0.2008	-0.1752	-0.0979	12.2663	12.4824		0	0	0	0	0	0	0	0
	A	1	1	1	7	0	2	92.5041	70.1619	31	15.5	12.2857	15.9837	121	840	11193	58936	118.255	109.223	0.7857	0	121	0	1	0	522.659	387.467	12.5	0.0461	0.0314	-0.0338	522.627	387.501	522.537	387.463	0.0979	-0.0902	-0.0382	12.3426	12.5559		0	0	0	0	0	0	0	0
	A	1	1	1	8	0	2	63.6393	69.4568	17.5	15	8.6081	9.128	122	823	7764	57163	87.1377	99.0734	0.7922	0	122	0	1	0	552.778	387.332	12.5	0.1381	0.0938	-0.1013	552.684	387.433	552.729	387.32	0.1224	0.0449	-0.1138	12.3288	12.7005		0	0	0	0	0	0	0	0
	A	1	1	1	9	0	2	178.871	165.641	132.5	95.5	127.857	60.3168	124	836	22180	138476	173.729	206.517	0.8	1	125	859	1	0	582.898	387.197	12.5	0.23	0.1561	-0.1689	582.742	387.366	582.879	387.282	0.1609	0.1373	-0.0838	12.3469	12.8891		0	0	0	0	0	0	0	0
	A	1	1	1	10	Grid Marker	3	25052.7	2558.7	21479	1960	27988.4	937.904	253	739	6338334	1890876	11743.6	2054.86	0.8006	0	253	0	1	0	613.017	387.062	12.5	0.322	0.2185	-0.2365	612.799	387.299	612.419	386.217	1.146	-0.3798	-1.0812	17.678	18.3202		0	1	0	0	0	0	0	0
	A	1	1	1	11	Grid Marker	3	29779.8	4212.66	27637.5	3067	44526.6	1981.18	200	757	5955968	3188986	10718.4	3378.98	0.641	0	200	0	0.5598	0	643.137	386.927	12.5	0.4139	0.2808	-0.3041	642.856	387.231	640.35	384.085	4.0221	-2.5059	-3.1461	17.9355	18.3594		0	1	0	0	0	0	0	0
	A	1	1	1	12	Grid Marker	0	24492.6	2220.19	21971	1296	23439.7	553.766	231	730	5657793	1620738	10787.9	2330.39	0.9058	0	231	0	1	0	673.256	386.792	12.5	0.5058	0.3431	-0.3717	672.913	387.164	669.753	387.195	3.16	-3.1598	0.0311	16.8423	17.5567		0	0	0	0	0	0	0	0
	A	1	1	2	1	624 Sp14	0	13622.9	60.8851	4261	7.5	2962.01	11.8628	169	792	2302273	48221	18457.4	97.7091	0.8366	0	169	0	1	0	341.942	418.221	12.5	0.4651	-0.3425	0.3146	342.284	417.906	341.692	415.84	2.1488	-0.5921	-2.0656	14.3299	15.1985		0	0	0	0	0	0	0	0
	A	1	1	2	2	639 Sp21	0	382.016	44.9367	251	1	239.944	17.5372	123	869	46988	39050	433.725	92.766	0.8199	0	123	0	1	0	372.051	418.096	12.5	0.3805	-0.2802	0.2574	372.331	417.838	372.065	418.065	0.3496	-0.2662	0.2266	12.4534	12.6963		0	0	0	0	0	0	0	0
	A	1	1	2	3	624 Sp14	0	22052.8	46.2638	15132	1	46204.4	9.7781	203	758	4476719	35068	20154.8	88.3705	0.7929	0	203	0	1	0	402.16	417.971	12.5	0.2959	-0.2178	0.2002	402.378	417.771	401.305	416.887	1.39	-1.0726	-0.8842	15.8444	16.4184		0	0	0	0	0	0	0	0
	A	1	1	2	4	639 Sp21	0	614.23	51.252	510.5	1	759.192	11.898	100	853	61423	43718	476.961	91.5736	0.6493	0	100	0	0.9179	0	432.269	417.846	12.5	0.2113	-0.1555	0.143	432.425	417.703	433.46	418.54	1.3309	1.0352	0.8365	10.6659	12.6575		0	0	0	0	0	0	0	0
	A	1	1	2	5	0	2	68.525	62.2116	14	6	13.9885	11.8349	120	841	8223	52320	118.012	103.438	0.7843	0	120	0	1	0	462.378	417.722	12.5	0.1267	-0.0932	0.0858	462.471	417.636	462.442	417.583	0.0605	-0.0298	-0.0526	12.3277	12.4736		0	0	0	0	0	0	0	0
	A	1	1	2	6	0	2	77.1333	73.4488	21	15	24.043	13.4947	120	840	9256	61697	127.901	108.249	0.7692	1	121	449	1	0	492.487	417.597	12.5	0.0421	-0.0309	0.0285	492.518	417.568	492.5	417.5	0.0709	-0.0183	-0.0685	12.3935	12.3935		0	0	0	0	0	0	0	0
	A	1	1	2	7	0	2	87.3416	72.1581	25	13	9.9305	12.2556	120	841	10481	60685	115.711	109.364	0.7692	0	120	0	1	0	522.596	417.472	12.5	0.0424	0.0314	-0.0285	522.565	417.501	522.5	417.5	0.065	-0.065	-0.001	12.3935	12.3935		0	0	0	0	0	0	0	0
	A	1	1	2	8	0	2	65.6525	63.4014	19	14	10.7631	7.4201	118	822	7747	52116	96.762	88.8433	0.7712	4	122	496.5	1	0	552.706	417.348	12.5	0.127	0.0937	-0.0858	552.612	417.433	552.585	417.441	0.028	-0.027	0.007	12.1688	12.4399		0	0	0	0	0	0	0	0
	A	1	1	2	9	0	2	178.293	149.116	136	87	179.6	38.4913	123	837	21930	124810	186.634	179.68	0.8039	1	124	758	1	0	582.815	417.223	12.5	0.2117	0.1561	-0.143	582.659	417.366	582.813	417.236	0.202	0.1544	-0.1303	12.4463	12.7028		0	0	0	0	0	0	0	0
	A	1	1	2	10	0	2	408.325	431.397	380	359	421.286	69.1179	123	813	50224	350726	270.165	337.814	0.8199	0	123	0	1	0	612.924	417.098	12.5	0.2962	0.2183	-0.2002	612.705	417.299	612.935	417.065	0.3275	0.2295	-0.2336	12.4534	12.6963		0	0	0	0	0	0	0	0
	A	1	1	2	11	0	2	441.289	497.393	398	439.5	527.548	76.6467	121	806	53396	400899	280.345	366.97	0.8344	0	121	0	1	0	643.033	416.974	12.5	0.3809	0.2807	-0.2574	642.752	417.231	643	417	0.3389	0.2478	-0.2312	12.4705	12.4705		0	0	0	0	0	0	0	0
	A	1	1	2	12	0	2	367.762	400.055	324.5	293.5	335.343	131.553	126	796	46338	318444	270.913	377.554	0.8181	0	126	0	1	0	673.142	416.849	12.5	0.4655	0.343	-0.3146	672.799	417.164	673.175	416.786	0.533	0.3757	-0.378	12.546	12.8917		0	0	0	0	0	0	0	0
	A	1	1	3	1	502 Sp10	2	48.7166	49.3237	6.5	1	6.1851	11.3523	120	837	5846	41284	74.5736	91.8784	0.7894	4	124	304	1	0	341.942	448.163	12.5	0.3441	-0.2284	0.2573	342.17	447.906	341.933	448.175	0.3585	-0.237	0.269	12.4325	12.466		0	0	0	0	0	0	0	0
	A	1	1	3	2	525 Sp21	2	40.9836	36.8648	1	1	8.1313	7.9194	122	866	5000	31925	85.2206	77.2221	0.8299	3	125	211.5	1	0	372.041	448.049	12.5	0.2815	-0.1868	0.2105	372.228	447.839	371.984	447.951	0.2685	-0.2439	0.1123	12.4197	12.6275		0	0	0	0	0	0	0	0
	A	1	1	3	3	502 Sp10	2	51.13	37.7753	1	1	7.7441	7.084	123	837	6289	31618	81.3407	76.7888	0.8199	1	124	268	1	0	402.139	447.935	12.5	0.2189	-0.1453	0.1638	402.285	447.771	402.081	447.919	0.2513	-0.2033	0.1477	12.4307	12.7565		0	0	0	0	0	0	0	0
	A	1	1	3	4	525 Sp21	2	39.4426	36.3377	1	1	5.1978	4.8573	122	826	4812	30015	71.5536	66.3652	0.787	4	126	192	1	0	432.238	447.82	12.5	0.1563	-0.1037	0.117	432.342	447.704	432.27	447.844	0.1577	-0.0713	0.1407	12.3552	12.7238		0	0	0	0	0	0	0	0
	A	1	1	3	5	548 Sp10	2	45.0427	40.6437	1	1	5.2386	10.0028	117	842	5270	34222	83.771	84.7052	0.7647	2	119	210.5	1	0	462.337	447.706	12.5	0.0937	-0.0621	0.0702	462.399	447.636	462.487	447.607	0.0929	0.0882	-0.0291	12.1181	12.3914		0	0	0	0	0	0	0	0
	A	1	1	3	6	571 Sp21	2	43.9075	41.1477	1	1	9.0729	9.7166	119	839	5225	34523	90.9315	89.7472	0.7628	3	122	145.5	1	0	492.435	447.592	12.5	0.0311	-0.0205	0.0234	492.456	447.568	492.521	447.496	0.0975	0.0649	-0.0727	12.1006	12.6184		0	0	0	0	0	0	0	0
	A	1	1	3	7	548 Sp10	2	31.9137	35.9085	1	1	8.4059	8.3226	116	831	3702	29840	79.8282	70.7014	0.7532	5	121	136	1	0	522.534	447.478	12.5	0.0314	0.0209	-0.0234	522.513	447.501	522.448	447.491	0.0655	-0.0648	-0.0096	11.9248	12.4847		0	0	0	0	0	0	0	0
	A	1	1	3	8	571 Sp21	2	66.4628	44.3023	13	1	12.6436	9.9201	121	840	8042	37214	105.877	87.8772	0.7857	0	121	0	1	0	552.633	447.363	12.5	0.094	0.0625	-0.0701	552.57	447.433	552.537	447.463	0.0441	-0.0331	0.0292	12.3426	12.5559		0	0	0	0	0	0	0	0
	A	1	1	3	9	594 Sp25	3	312.052	60.4325	189.5	6	196.16	11.9675	96	853	29957	51549	434.751	103.954	0.48	0	96	0	0.5461	0	582.731	447.249	12.5	0.1566	0.1041	-0.117	582.627	447.366	582.615	446.104	1.2619	-0.0128	-1.2619	9.7926	14.7666		0	0	0	0	0	1	0	0
	A	1	1	3	10	609 Sp19	3	59401.7	473.587	65535	47	65480.9	132.742	242	719	14375219	340509	14383.4	1350.75	0.9416	0	242	0	1	0	612.83	447.135	12.5	0.2192	0.1456	-0.1638	612.684	447.299	610.649	446.335	2.2524	-2.0358	-0.9638	17.3001	17.9042		0	0	0	0	0	0	0	0
	A	1	1	3	11	594 Sp25	2	220.62	104.639	160	43	162.089	36.6625	121	871	26695	91141	229.845	141.465	0.8344	0	121	0	1	0	642.929	447.021	12.5	0.2818	0.1872	-0.2106	642.742	447.231	643	447	0.3465	0.2583	-0.2311	12.4705	12.4705		0	0	0	0	0	0	0	0
	A	1	1	3	12	609 Sp19	3	62839.6	1001.89	65535	94	65486.8	290.35	240	752	15081511	753419	8007.56	3323.53	0.9411	0	240	0	1	0	673.028	446.906	12.5	0.3443	0.2287	-0.2574	672.799	447.164	670.787	446.433	2.1398	-2.0114	-0.7303	17.4233	17.6248		0	0	0	0	0	0	0	0
	A	1	1	4	1	624 Sp14	0	18052.6	61.4379	6211	4	5063.65	14.2959	196	765	3538309	47000	20156	103.568	0.7656	0	196	0	1	0	341.942	478.106	12.5	0.3037	-0.2283	0.2003	342.17	477.906	341.684	476.158	1.8141	-0.4866	-1.7476	15.1464	16.6471		0	0	0	0	0	0	0	0
	A	1	1	4	2	639 Sp21	0	503.992	40.4517	347	1	374.654	18.5734	121	839	60983	33939	548.492	98.1312	0.8344	0	121	0	1	0	372.03	478.002	12.5	0.2485	-0.1867	0.1639	372.217	477.838	372	478	0.2706	-0.217	0.1616	12.4705	12.4705		0	0	0	0	0	0	0	0
	A	1	1	4	3	624 Sp14	0	22341.8	39.5623	10997	1	44949.1	7.2845	191	770	4267292	30463	22138.2	77.843	0.9317	0	191	0	1	0	402.118	477.898	12.5	0.1932	-0.1452	0.1275	402.264	477.771	401.555	476.602	1.367	-0.7088	-1.1688	15.4403	15.8707		0	0	0	0	0	0	0	0
	A	1	1	4	4	639 Sp21	0	490.512	42.6694	282	1	260.727	8.7988	123	838	60333	35757	549.653	82.8588	0.7987	0	123	0	1	0	432.207	477.795	12.5	0.138	-0.1036	0.091	432.31	477.703	432.268	477.732	0.0508	-0.0422	0.0282	12.4063	12.7287		0	0	0	0	0	0	0	0
	A	1	1	4	5	0	2	35.8898	42.5211	1	1	6.5744	6.0257	118	827	4235	35165	70.8448	75.4276	0.7564	5	123	264	1	0	462.295	477.691	12.5	0.0827	-0.0621	0.0546	462.357	477.636	462.271	477.508	0.1538	-0.0861	-0.1275	11.9077	12.7598		0	0	0	0	0	0	0	0
	A	1	1	4	6	0	2	52.5081	47.5923	7.5	1	14.1473	7.714	122	839	6406	39930	94.978	85.5354	0.7973	0	122	0	1	0	492.384	477.587	12.5	0.0275	-0.0205	0.0182	492.404	477.568	492.418	477.508	0.0619	0.0139	-0.0603	12.4642	12.5549		0	0	0	0	0	0	0	0
	A	1	1	4	7	0	2	49.6101	46.932	3	1	8.839	9.3338	118	839	5854	39376	83.5211	87.4368	0.7564	4	122	275	1	0	522.472	477.483	12.5	0.0277	0.0209	-0.0182	522.451	477.501	522.5	477.5	0.0491	0.0491	-0.001	12.0947	12.4972		0	0	0	0	0	0	0	0
	A	1	1	4	8	0	2	42.0168	46.1215	1	1	6.9347	6.2895	119	823	5000	37958	84.225	79.7072	0.7628	2	121	251.5	1	0	552.56	477.379	12.5	0.083	0.0625	-0.0546	552.498	477.433	552.521	477.479	0.051	0.0233	0.0454	12.0908	12.6382		0	0	0	0	0	0	0	0
	A	1	1	4	9	0	2	35.3644	34.4205	1	1	4.1724	4.2495	118	806	4173	27743	64.2457	63.0881	0.7662	10	128	265.5	1	0	582.648	477.275	12.5	0.1383	0.104	-0.091	582.544	477.366	582.712	477.347	0.1685	0.1674	-0.0187	12.2143	12.4347		0	0	0	0	0	0	0	0
	A	1	1	4	10	0	2	25.0762	34.3529	1	1	4.2604	4.5413	118	799	2959	27448	54.7405	61.3665	0.7612	10	128	243.5	0.8406	0	612.737	477.171	12.5	0.1935	0.1455	-0.1275	612.591	477.299	612.582	477.156	0.1432	-0.0092	-0.1429	12.3007	12.7334		0	0	0	0	0	0	0	0
	A	1	1	4	11	0	2	30.0084	36.5696	1	1	5.5306	5.4879	119	811	3571	29658	63.1086	68.2766	0.7727	8	127	227	0.8895	0	642.825	477.067	12.5	0.2488	0.1871	-0.1639	642.638	477.231	642.681	477.252	0.0475	0.0427	0.0208	12.3457	12.7682		0	0	0	0	0	0	0	0
	A	1	1	4	12	0	2	46.3613	53.4615	4	6	8.5402	6.6075	119	819	5517	43785	77.5816	83.8143	0.7777	8	127	289	1	0	672.913	476.963	12.5	0.304	0.2286	-0.2003	672.685	477.164	672.823	476.874	0.3213	0.1388	-0.2897	12.2864	12.5181		0	0	0	0	0	0	0	0
	A	1	1	5	1	502 Sp10	2	67.7438	46.4749	13	1	9.8765	13.0369	121	838	8197	38946	103.152	91.9715	0.8344	2	123	294.5	1	0	341.942	508.049	12.5	0.1831	-0.1142	0.143	342.056	507.906	342	508	0.1095	-0.0562	0.094	12.4705	12.4705		0	0	0	0	0	0	0	0
	A	1	1	5	2	525 Sp21	2	50.0333	40.8774	1	1	8.0322	5.4622	120	865	6004	35359	92.035	76.4786	0.8163	3	123	201	1	0	372.02	507.955	12.5	0.1498	-0.0934	0.117	372.113	507.839	371.992	507.95	0.165	-0.1216	0.1115	12.3217	12.5219		0	0	0	0	0	0	0	0
	A	1	1	5	3	502 Sp10	2	25.4065	32.7129	1	1	6.3714	9.3812	123	829	3125	27119	58.8347	69.1183	0.8039	5	128	235.5	1	0	402.098	507.862	12.5	0.1165	-0.0726	0.091	402.17	507.771	402.098	507.78	0.0735	-0.0729	0.0094	12.2708	12.8979		0	0	0	0	0	0	0	0
	A	1	1	5	4	525 Sp21	2	42.2276	35.5466	1	1	5.5842	10.4522	123	836	5194	29717	74.5154	76.8101	0.7935	2	125	267.5	1	0	432.176	507.769	12.5	0.0831	-0.0518	0.065	432.228	507.704	432.171	507.707	0.0569	-0.0568	0.0037	12.3605	12.7762		0	0	0	0	0	0	0	0
	A	1	1	5	5	548 Sp10	2	40.8991	40.6464	1	1	7.4065	6.5982	119	840	4867	34143	75.2862	78.6093	0.7727	2	121	217	1	0	462.254	507.675	12.5	0.0499	-0.031	0.039	462.285	507.636	462.26	507.664	0.0369	-0.0242	0.0278	12.2347	12.5101		0	0	0	0	0	0	0	0
	A	1	1	5	6	571 Sp21	2	45.5166	33.1654	5	1	9.7872	6.1587	120	840	5462	27859	83.8913	69.5845	0.7792	1	121	288	1	0	492.332	507.582	12.5	0.0165	-0.0103	0.013	492.342	507.568	492.433	507.5	0.1142	0.0914	-0.0685	12.2176	12.6064		0	0	0	0	0	0	0	0
	A	1	1	5	7	548 Sp10	2	56.7768	37.1978	6	1	14.1041	8.0989	121	839	6870	31209	106.631	72.7063	0.7857	1	122	211	1	0	522.409	507.488	12.5	0.0167	0.0104	-0.013	522.399	507.501	522.463	507.463	0.0744	0.0638	-0.0382	12.3426	12.5559		0	0	0	0	0	0	0	0
	A	1	1	5	8	571 Sp21	2	60.3025	37.126	6	1	6.4444	6.2474	119	841	7176	31223	95.8579	77.4036	0.7727	1	120	325	1	0	552.487	507.394	12.5	0.05	0.0313	-0.039	552.456	507.433	552.529	507.538	0.1274	0.0733	0.1042	12.2667	12.445		0	0	0	0	0	0	0	0
	A	1	1	5	9	594 Sp25	2	227.769	60.4297	175	1	160.267	16.374	121	840	27560	50761	205.192	112.973	0.7857	0	121	0	1	0	582.565	507.301	12.5	0.0833	0.052	-0.065	582.513	507.366	582.537	507.463	0.0996	0.0239	0.0967	12.3426	12.5559		0	0	0	0	0	0	0	0
	A	1	1	5	10	609 Sp19	3	65006.2	1709.27	65535	10	65535	310.454	212	749	13781313	1280246	2284	6180.09	0.8281	0	212	0	1	0	612.643	507.207	12.5	0.1166	0.0728	-0.091	612.57	507.299	610.623	506.547	2.0876	-1.9477	-0.7514	16.3105	16.6171		0	0	0	0	0	0	0	0
	A	1	1	5	11	594 Sp25	0	370.903	45.7798	257	1	234.299	14.7771	103	854	38203	39096	544.699	96.0031	0.6821	0	103	0	0.6116	0	642.721	507.114	12.5	0.1499	0.0936	-0.117	642.628	507.231	641.816	506.01	1.4666	-0.8119	-1.2214	11.8963	12.5665		0	0	0	0	0	0	0	0
	A	1	1	5	12	609 Sp19	3	58642.4	374.283	65535	17	65461.5	114.636	229	763	13429106	285578	15884.2	1180.14	0.8945	0	229	0	1	0	672.799	507.021	12.5	0.1832	0.1144	-0.1431	672.685	507.164	670.838	506.537	1.9496	-1.8461	-0.6265	16.8874	17.3661		0	0	0	0	0	0	0	0
	A	1	1	6	1	624 Sp14	0	17178.7	54.7643	6449.5	1	5916.67	12.546	162	768	2782947	42059	20653.3	100.627	0.8019	0	162	0	1	0	341.942	537.992	12.5	0.1429	-0.1141	0.0861	342.056	537.906	341.272	536.673	1.4613	-0.7844	-1.2329	14.1419	14.7598		0	0	0	0	0	0	0	0
	A	1	1	6	2	639 Sp21	0	460.067	41.011	372	1	388.917	10.9372	75	905	34505	37115	353.172	83.8674	0.6465	4	79	1217	0.8152	0	372.009	537.909	12.5	0.1169	-0.0933	0.0704	372.103	537.838	372.785	534.43	3.4755	0.6819	-3.408	8.9396	11.5903		0	0	0	0	0	0	0	0
	A	1	1	6	3	624 Sp14	0	21956.4	49.4942	9571	1	50975.1	20.1174	184	777	4039975	38457	21895.7	112.308	0.7131	0	184	0	1	0	402.077	537.826	12.5	0.0909	-0.0726	0.0547	402.15	537.771	401.212	536.505	1.575	-0.9376	-1.2655	14.7641	16.0559		0	0	0	0	0	0	0	0
	A	1	1	6	4	639 Sp21	0	398.123	41.1609	258.5	1	268.065	9.2818	122	839	48571	34534	443.104	89.5702	0.7922	0	122	0	1	0	432.144	537.743	12.5	0.0649	-0.0518	0.0391	432.196	537.703	432.172	537.656	0.0534	-0.0242	-0.0476	12.273	12.756		0	0	0	0	0	0	0	0
	A	1	1	6	5	0	2	31.4833	37.7787	1	1	4.7894	9.0197	120	836	3778	31583	61.8136	80.5171	0.7741	5	125	279.5	1	0	462.212	537.659	12.5	0.0389	-0.031	0.0234	462.243	537.636	462.117	537.767	0.1818	-0.1264	0.1306	12.2361	12.6222		0	0	0	0	0	0	0	0
	A	1	1	6	6	0	2	52.2333	48.137	2	1	5	8.3599	120	839	6268	40387	83.702	89.3554	0.7843	2	122	203.5	0.9914	0	492.28	537.576	12.5	0.0129	-0.0103	0.0078	492.29	537.568	492.408	537.483	0.1458	0.1184	-0.0852	12.1634	12.6877		0	0	0	0	0	0	0	0
	A	1	1	6	7	0	2	41.0932	42.0542	1	1	6.3118	6.024	118	829	4849	34863	83.5137	78.3303	0.7564	5	123	209	1	0	522.347	537.493	12.5	0.0131	0.0104	-0.0078	522.337	537.501	522.483	537.517	0.1472	0.1463	0.0158	12.1391	12.4755		0	0	0	0	0	0	0	0
	A	1	1	6	8	0	2	51.438	48.038	10	1	11.6413	11.6787	121	840	6224	40352	87.0114	91.7612	0.7857	0	121	0	1	0	552.415	537.41	12.5	0.039	0.0312	-0.0234	552.383	537.433	552.463	537.463	0.0846	0.0794	0.0292	12.3426	12.5559		0	0	0	0	0	0	0	0
	A	1	1	6	9	0	2	49.2249	46.3329	1	1	5.8681	7.0631	120	835	5907	38688	94.9112	83.911	0.7692	3	123	214.5	1	0	582.482	537.327	12.5	0.065	0.052	-0.0391	582.43	537.366	582.483	537.508	0.1518	0.0531	0.1422	12.3306	12.4773		0	0	0	0	0	0	0	0
	A	1	1	6	10	0	2	41.3589	35.6226	1	1	5.4555	5.1974	117	811	4839	28890	78.3285	69.1828	0.7597	9	126	597	0.9666	0	612.55	537.244	12.5	0.0911	0.0728	-0.0548	612.477	537.299	612.367	537.333	0.1147	-0.1094	0.0346	12.2415	12.3142		0	0	0	0	0	0	0	0
	A	1	1	6	11	0	2	38.3577	41.281	1	1	5.0107	6.2504	123	829	4718	34222	71.8906	72.4102	0.7884	1	124	459	1	0	642.617	537.161	12.5	0.117	0.0935	-0.0704	642.524	537.231	642.618	537.138	0.1323	0.0941	-0.093	12.4107	12.7214		0	0	0	0	0	0	0	0
	A	1	1	6	12	0	2	38.1935	47.7702	1	1	7.2596	8.2483	124	814	4736	38885	87.1809	87.5073	0.8	2	126	89.5	1	0	672.685	537.078	12.5	0.1431	0.1143	-0.0861	672.57	537.164	672.629	537.089	0.0951	0.0585	-0.075	12.3632	12.8667		0	0	0	0	0	0	0	0
	A	1	1	7	1	502 Sp10	2	59.7704	50.6905	13	1	14.5	9.1263	122	837	7292	42428	97.4393	92.2756	0.8079	2	124	311.5	1	0	341.942	567.935	12.5	0.0288	0	0.0288	341.942	567.906	341.943	567.885	0.0207	0.0006	-0.0206	12.3464	12.706		0	0	0	0	0	0	0	0
	A	1	1	7	2	525 Sp21	2	64.8861	42.6862	7	1	9.1666	12.1978	123	867	7981	37009	102.262	87.0273	0.831	2	125	422.5	1	0	371.999	567.862	12.5	0.0235	0	0.0235	371.999	567.838	372	567.902	0.0639	0.0008	0.0639	12.4116	12.7366		0	0	0	0	0	0	0	0
	A	1	1	7	3	502 Sp10	2	49.0487	38.0167	1	1	4.5595	7.6306	123	838	6033	31858	82.2917	77.8755	0.7935	0	123	0	1	0	402.056	567.789	12.5	0.0183	0	0.0183	402.056	567.771	402.122	567.667	0.1232	0.0656	-0.1043	12.2353	12.8943		0	0	0	0	0	0	0	0
	A	1	1	7	4	525 Sp21	2	34.8083	35.8456	1	1	4.2666	11.0465	120	836	4177	29967	65.3916	78.5425	0.7741	5	125	139.5	1	0	432.113	567.717	12.5	0.0131	0	0.0131	432.113	567.703	432.133	567.717	0.0238	0.0199	0.0131	11.8903	12.9916		0	0	0	0	0	0	0	0
	A	1	1	7	5	548 Sp10	2	44.1818	38.1646	1	1	6.1195	7.0677	121	838	5346	31982	78.5379	77.0301	0.7806	2	123	302	0.9996	0	462.171	567.644	12.5	0.0078	0	0.0078	462.171	567.636	462.091	567.628	0.08	-0.0796	-0.0079	12.2373	12.732		0	0	0	0	0	0	0	0
	A	1	1	7	6	571 Sp21	2	26.75	26.108	1	1	4.3711	3.9825	116	796	3103	20782	56.3952	53.1721	0.7435	9	125	182.5	0.7883	0	492.228	567.571	12.5	0.0026	0	0.0026	492.228	567.568	492.125	567.375	0.219	-0.1026	-0.1935	12.232	12.6758		0	0	0	0	0	0	0	0
	A	1	1	7	7	548 Sp10	2	37.2	36.3645	1	1	5.9062	10.0097	120	834	4464	30328	76.5497	75.9165	0.7843	3	123	139.5	0.9914	0	522.285	567.498	12.5	0.0026	0	-0.0026	522.285	567.501	522.442	567.517	0.1576	0.1568	0.0156	12.2586	12.5883		0	0	0	0	0	0	0	0
	A	1	1	7	8	571 Sp21	2	45.8264	47.3257	1	1	5.4494	9.4977	121	835	5545	39517	86.3217	90.7459	0.7806	1	122	400	1	0	552.342	567.426	12.5	0.0078	0	-0.0078	552.342	567.433	552.512	567.463	0.1729	0.1704	0.0292	12.3966	12.5351		0	0	0	0	0	0	0	0
	A	1	1	7	9	594 Sp25	2	192.694	52.7702	134	1	110.676	12.5722	121	840	23316	44327	246.265	98.6118	0.7857	0	121	0	1	0	582.399	567.353	12.5	0.0131	0	-0.0131	582.399	567.366	582.463	567.463	0.1158	0.0637	0.0967	12.3426	12.5559		0	0	0	0	0	0	0	0
	A	1	1	7	10	609 Sp19	3	53904.2	221.149	65535	11	65506.8	66.777	239	722	12883101	159670	20955.8	580.023	0.9598	0	239	0	1	0	612.456	567.28	12.5	0.0183	0	-0.0183	612.456	567.298	610.004	567.159	2.4559	-2.4519	-0.1395	17.233	17.7319		0	0	0	0	0	0	0	0
	A	1	1	7	11	594 Sp25	0	269.212	44.5581	214	1	208.525	11.26	113	842	30421	37518	227.751	90.3986	0.7254	0	113	0	0.5914	0	642.513	567.207	12.5	0.0236	0	-0.0236	642.513	567.231	641.434	566.575	1.2632	-1.0796	-0.6559	11.7813	13.3246		0	0	0	0	0	0	0	0
	A	1	1	7	12	609 Sp19	3	62251.7	697.278	65535	19	65532	166.13	224	737	13944391	513894	9002.83	2308.58	0.875	0	224	0	1	0	672.57	567.135	12.5	0.0288	0	-0.0288	672.57	567.164	670.433	566.928	2.1502	-2.1373	-0.235	16.6768	17.1745		0	0	0	0	0	0	0	0
	A	1	1	8	1	238 Sp0	2	209.322	52.6124	153	1	164.767	17.4365	124	836	25956	43984	201.539	103.856	0.8266	1	125	856	1	0	341.942	597.878	12.5	0.0281	0	-0.0281	341.942	597.906	341.952	597.887	0.0211	0.0097	-0.0187	12.5277	12.7227		0	0	0	0	0	0	0	0
	A	1	1	8	2	261 Sp0	2	116.645	42.9184	74	1	73.129	6.7611	121	871	14114	37382	129.863	81.0084	0.8066	0	121	0	1	0	371.989	597.815	12.5	0.023	0	-0.023	371.989	597.838	372	597.802	0.0384	0.0113	-0.0367	12.4453	12.5023		0	0	0	0	0	0	0	0
	A	1	1	8	3	238 Sp0	2	248.161	50.3337	223	1	302.719	14.3508	118	842	29283	42381	182.227	100.48	0.7467	1	119	1267	0.8019	0	402.035	597.753	12.5	0.0179	0	-0.0179	402.035	597.771	401.627	597.305	0.6194	-0.4083	-0.4658	11.927	13.455		0	0	0	0	0	0	0	0
	A	1	1	8	4	261 Sp0	2	126.597	47.9199	61.5	1	54.8421	10.8323	124	837	15698	40109	154.956	92.597	0.8	0	124	0	1	0	432.082	597.691	12.5	0.0127	0	-0.0127	432.082	597.703	432.089	597.629	0.0746	0.0065	-0.0744	12.3632	12.8667		0	0	0	0	0	0	0	0
	A	1	1	8	5	298 Sp0	2	107.984	36.0047	49	1	19.5263	7.2532	123	838	13282	30172	142.951	74.6426	0.7884	0	123	0	1	0	462.129	597.628	12.5	0.0076	0	-0.0076	462.129	597.636	462.138	597.618	0.0203	0.0092	-0.0181	12.4107	12.7214		0	0	0	0	0	0	0	0
	A	1	1	8	6	329 Sp10	2	40.1322	33.5083	1	1	8.5368	6.2602	121	836	4856	28013	72.3498	68.9776	0.7756	4	125	352.5	1	0	492.176	597.566	12.5	0.0025	0	-0.0025	492.176	597.568	492.256	597.479	0.1201	0.0804	-0.0892	12.3956	12.5516		0	0	0	0	0	0	0	0
	A	1	1	8	7	298 Sp0	2	110.721	46.6288	50	1	32.8235	11.169	122	838	13508	39075	156.516	91.2153	0.782	1	123	1068	1	0	522.222	597.504	12.5	0.0025	0	0.0025	522.222	597.501	522.229	597.5	0.0071	0.007	-0.001	12.4435	12.5853		0	0	0	0	0	0	0	0
	A	1	1	8	8	329 Sp10	2	65.8925	40.1702	11	1	13.0344	11.1148	121	840	7973	33743	103.115	78.4975	0.7908	0	121	0	1	0	552.269	597.441	12.5	0.0076	0	0.0076	552.269	597.433	552.38	597.479	0.12	0.1109	0.0457	12.355	12.5571		0	0	0	0	0	0	0	0
	A	1	1	8	9	358 Sp0	2	104.575	47.0273	41	1	35.3181	9.7787	120	840	12549	39503	126.757	93.8027	0.7843	0	120	0	1	0	582.316	597.379	12.5	0.0128	0	0.0128	582.316	597.366	582.417	597.442	0.1258	0.1007	0.0755	12.3277	12.4737		0	0	0	0	0	0	0	0
	A	1	1	8	10	383 Sp14	0	29109.1	145.653	16948	38	63756.5	49.0909	180	777	5239632	113172	26715.7	244.349	0.891	0	180	0	1	0	612.363	597.317	12.5	0.0178	0	0.0178	612.363	597.299	612.356	598.211	0.9124	-0.0072	0.9124	14.9571	15.5045		0	0	0	0	0	0	0	0
	A	1	1	8	11	358 Sp0	2	103.758	86.0488	61.5	1	61.1086	54.5611	120	840	12451	72281	130.132	478.625	0.7843	1	121	914	1	0	642.409	597.254	12.5	0.023	0	0.023	642.409	597.231	642.442	597.417	0.1882	0.0321	0.1854	12.3277	12.4737		0	0	0	0	0	0	0	0
	A	1	1	8	12	383 Sp14	0	23284.4	57.6364	10747	2	47183.1	14.3643	198	762	4610309	43919	23245	107.269	0.7795	0	198	0	1	0	672.456	597.192	12.5	0.0281	0	0.0281	672.456	597.164	672.348	598.601	1.4412	-0.1077	1.4372	15.1336	16.8587		0	0	0	0	0	0	0	0
	A	1	1	9	1	92 Sp0	2	40.7786	40.4311	1	1	4.7816	9.1913	122	835	4975	33760	71.1299	81.1499	0.7922	4	126	250.5	1	0	341.942	627.82	12.5	0.1426	0.1141	-0.0854	341.828	627.906	341.869	627.803	0.1105	0.041	-0.1026	12.1819	12.8953		0	0	0	0	0	0	0	0
	A	1	1	9	2	108 Sp8	2	39.4919	39.3625	1	1	5.0319	5.8333	124	833	4897	32789	74.0908	79.0684	0.8	4	128	158.5	1	0	371.978	627.769	12.5	0.1166	0.0933	-0.0699	371.885	627.838	371.871	627.653	0.1858	-0.0139	-0.1853	12.5368	12.7132		0	0	0	0	0	0	0	0
	A	1	1	9	3	92 Sp0	2	55.8852	34.03	5	1	7.0235	12.9108	122	865	6818	29436	91.8578	80.1013	0.787	5	127	278	1	0	402.015	627.717	12.5	0.0907	0.0726	-0.0543	401.942	627.771	401.943	627.631	0.1398	0.0005	-0.1398	12.3349	12.7275		0	0	0	0	0	0	0	0
	A	1	1	9	4	108 Sp8	2	38.8617	37.9891	1	1	5.0105	8.64	123	833	4780	31645	73.8498	80.9052	0.7884	5	128	237	1	0	432.051	627.665	12.5	0.0647	0.0518	-0.0388	431.999	627.703	431.886	627.634	0.1326	-0.113	-0.0693	12.1461	13.0405		0	0	0	0	0	0	0	0
	A	1	1	9	5	129 Sp0	2	40.8114	39.5355	1	1	9.7766	8.4729	122	829	4979	32775	94.3791	78.7151	0.7973	6	128	176	1	0	462.087	627.613	12.5	0.0388	0.031	-0.0233	462.056	627.636	461.984	627.664	0.0778	-0.0727	0.0278	12.1774	12.9097		0	0	0	0	0	0	0	0
	A	1	1	9	6	152 Sp14	0	31092.3	47.4027	18512	1	65484.5	15.288	159	802	4943674	38017	29137.3	94.7312	0.791	0	159	0	1	0	492.124	627.561	12.5	0.0128	0.0102	-0.0077	492.113	627.568	491.755	627.597	0.3598	-0.3587	0.0289	13.8525	14.7267		0	0	0	0	0	0	0	0
	A	1	1	9	7	129 Sp0	2	31.0252	26.8286	1	1	4.6354	3.6461	119	811	3692	21758	65.2431	55.8402	0.7628	4	123	145	0.9831	0	522.16	627.509	12.5	0.013	-0.0104	0.0078	522.17	627.501	522.21	627.437	0.0752	0.0394	-0.064	12.1983	12.586		0	0	0	0	0	0	0	0
	A	1	1	9	8	152 Sp14	0	30199.4	43.232	17806	1	65195.9	10.1419	168	793	5073492	34283	28902	87.5017	0.8484	0	168	0	1	0	552.196	627.457	12.5	0.0389	-0.0312	0.0233	552.228	627.433	550.583	626.988	1.7036	-1.6444	-0.4454	14.09	15.3878		0	0	0	0	0	0	0	0
	A	1	1	9	9	177 Sp8	0	27727.2	39.7837	7799.5	1	65257.7	12.8722	184	777	5101803	30912	28896	83.5088	0.7244	0	184	0	1	0	582.233	627.405	12.5	0.0648	-0.052	0.0388	582.285	627.366	581.065	626.304	1.617	-1.2196	-1.0617	14.3152	16.4928		0	0	0	0	0	0	0	0
	A	1	1	9	10	208 Sp0	2	49.7438	42.1842	13	1	12.802	7.2585	121	798	6019	33663	91.9796	78.1969	0.7857	12	133	231	0.9996	0	612.269	627.353	12.5	0.0908	-0.0727	0.0543	612.342	627.298	612.314	627.347	0.0559	-0.0279	0.0485	12.3528	12.6369		0	0	0	0	0	0	0	0
	A	1	1	9	11	177 Sp8	0	29719.6	35.2759	9240.5	1	64905.3	6.8806	200	761	5943923	26845	29561.5	77.1894	0.7843	0	200	0	1	0	642.306	627.301	12.5	0.1167	-0.0935	0.0698	642.399	627.231	640.68	628.03	1.8956	-1.7191	0.7988	15.5289	16.5513		0	0	0	0	0	0	0	0
	A	1	1	9	12	208 Sp0	2	44.9067	43.152	1	1	7.9456	6.9969	118	835	5299	36032	87.309	83.6857	0.7662	4	122	208.5	1	0	672.342	627.249	12.5	0.1427	-0.1143	0.0854	672.456	627.164	672.288	627.297	0.2143	-0.168	0.1329	12.178	12.4912		0	0	0	0	0	0	0	0
	A	1	1	10	1	238 Sp0	0	282.016	56.5813	210.5	1	215.819	12.4739	124	836	34970	47302	457.368	105.085	0.8	1	125	1142	1	0	341.942	657.763	12.5	0.1826	0.1142	-0.1424	341.828	657.906	341.879	657.718	0.1949	0.0513	-0.1881	12.3469	12.8891		0	0	0	0	0	0	0	0
	A	1	1	10	2	261 Sp0	2	145.96	46.2819	98	1	134.542	9.4442	124	837	18099	38738	161.262	90.9231	0.8	0	124	0	1	0	371.968	657.722	12.5	0.1494	0.0934	-0.1165	371.874	657.838	371.911	657.629	0.2125	0.0368	-0.2093	12.3632	12.8667		0	0	0	0	0	0	0	0
	A	1	1	10	3	238 Sp0	2	167.484	42.5785	153	1	212.75	12.5066	126	866	21103	36873	159.619	91.7606	0.8181	0	126	0	1	0	401.994	657.68	12.5	0.1162	0.0726	-0.0906	401.921	657.771	402	657.587	0.1998	0.0787	-0.1836	12.3906	13.0274		0	0	0	0	0	0	0	0
	A	1	1	10	4	261 Sp0	2	122.444	36.0203	51	1	29.0602	8.7718	126	835	15428	30077	158.322	76.7696	0.8181	0	126	0	1	0	432.02	657.639	12.5	0.0829	0.0518	-0.0647	431.968	657.703	432	657.587	0.1204	0.032	-0.1161	12.3906	13.0274		0	0	0	0	0	0	0	0
	A	1	1	10	5	298 Sp0	2	78.1839	40.0825	28	1	13.9638	32.553	125	836	9773	33509	112.56	150.431	0.8064	0	125	0	1	0	462.046	657.597	12.5	0.0497	0.031	-0.0388	462.015	657.636	462.048	657.6	0.049	0.0332	-0.036	12.4216	12.905		0	0	0	0	0	0	0	0
	A	1	1	10	6	329 Sp10	2	40.8536	40.8516	1	1	4.0326	10.0085	123	836	5025	34152	77.3734	83.4716	0.7935	2	125	197.5	1	0	492.072	657.556	12.5	0.0165	0.0103	-0.0129	492.061	657.568	492.089	657.602	0.0432	0.0279	0.033	12.2072	12.9359		0	0	0	0	0	0	0	0
	A	1	1	10	7	298 Sp0	2	132.847	64.7892	51	1	78.7094	52.4495	124	835	16473	54099	331.804	270.148	0.8051	2	126	702	1	0	522.098	657.514	12.5	0.0166	-0.0104	0.0129	522.108	657.501	522.145	657.5	0.0368	0.0368	-0.001	12.471	12.7594		0	0	0	0	0	0	0	0
	A	1	1	10	8	329 Sp10	2	34.0241	35.225	1	1	7.4854	6.2629	124	822	4219	28955	69.098	75.1656	0.8051	4	128	242.5	1	0	552.124	657.472	12.5	0.0498	-0.0312	0.0388	552.155	657.433	552.081	657.516	0.1111	-0.0744	0.0825	12.4391	12.8095		0	0	0	0	0	0	0	0
	A	1	1	10	9	358 Sp0	2	114.885	48.9605	70.5	1	109.061	14.0862	122	837	14016	40980	146.957	97.8817	0.787	1	123	555	1	0	582.15	657.431	12.5	0.083	-0.052	0.0647	582.202	657.366	582.164	657.426	0.0709	-0.0378	0.06	12.3442	12.6852		0	0	0	0	0	0	0	0
	A	1	1	10	10	383 Sp14	0	29052.4	94.9111	16332.5	6	64053.7	43.8152	196	765	5694268	72607	27165.1	191.683	0.7686	0	196	0	1	0	612.176	657.389	12.5	0.1162	-0.0728	0.0906	612.249	657.299	612.622	657.684	0.5366	0.3739	0.3849	15.4917	16.3811		0	0	0	0	0	0	0	0
	A	1	1	10	11	358 Sp0	2	152.984	44.4898	98.5	1	114.675	14.2043	122	839	18664	37327	183.743	97.6021	0.7922	0	122	0	1	0	642.202	657.348	12.5	0.1495	-0.0936	0.1165	642.295	657.231	642.172	657.344	0.1672	-0.1232	0.113	12.273	12.756		0	0	0	0	0	0	0	0
	A	1	1	10	12	383 Sp14	0	22679	51.5043	10668.5	1	47440.8	9.8616	158	799	3583288	41152	23143.3	91.1035	0.7783	0	158	0	1	0	672.228	657.306	12.5	0.1827	-0.1144	0.1424	672.342	657.164	671.335	657.81	1.1963	-1.0066	0.6463	13.7234	14.7761		0	0	0	0	0	0	0	0
	A	1	1	11	1	92 Sp0	2	56.2131	47.8721	5	1	7.6551	9.6862	122	837	6858	40069	95.4572	85.5575	0.7922	2	124	310	1	0	341.942	687.706	12.5	0.3033	0.2283	-0.1997	341.714	687.906	341.82	687.656	0.2717	0.106	-0.2501	12.2857	12.778		0	0	0	0	0	0	0	0
	A	1	1	11	2	108 Sp8	2	62.712	37.1952	2	1	7.447	10.5489	125	835	7839	31058	97.5355	83.4286	0.8064	1	126	410	1	0	371.957	687.675	12.5	0.2482	0.1867	-0.1634	371.771	687.838	371.952	687.6	0.2995	0.1812	-0.2385	12.4216	12.905		0	0	0	0	0	0	0	0
	A	1	1	11	3	92 Sp0	2	82.064	33.0311	6	1	45.3577	8.6137	125	835	10258	27581	355.719	74.3624	0.8064	1	126	216	1	0	401.973	687.644	12.5	0.193	0.1452	-0.127	401.828	687.771	401.968	687.624	0.203	0.1401	-0.1469	12.3169	13.0123		0	0	0	0	0	0	0	0
	A	1	1	11	4	108 Sp8	2	49.664	35.2455	1	1	5.7263	6.6681	125	835	6208	29430	95.56	68.3595	0.8064	1	126	372	1	0	431.989	687.613	12.5	0.1378	0.1036	-0.0907	431.885	687.703	431.96	687.616	0.1152	0.0749	-0.0874	12.3584	12.9688		0	0	0	0	0	0	0	0
	A	1	1	11	5	129 Sp0	2	32.5645	35.0915	1	1	6.6095	5.7758	124	852	4038	29898	75.5181	72.6301	0.8157	4	128	94	1	0	462.004	687.582	12.5	0.0826	0.0621	-0.0545	461.942	687.636	461.992	687.653	0.0526	0.0498	0.0171	12.31	12.9282		0	0	0	0	0	0	0	0
	A	1	1	11	6	152 Sp14	0	32950.9	45.2719	23957	1	65252.8	13.4162	163	798	5370990	36127	29282.7	86.8819	0.799	0	163	0	1	0	492.02	687.55	12.5	0.0274	0.0205	-0.0181	491.999	687.568	488.595	687.577	3.4041	-3.4041	0.0081	13.999	14.9855		0	0	0	0	0	0	0	0
	A	1	1	11	7	129 Sp0	2	70.4	51.1529	15	1	20.0851	12.5477	120	824	8448	42150	120.567	101.657	0.7792	5	125	715.5	0.9914	0	522.035	687.519	12.5	0.0277	-0.0209	0.0181	522.056	687.501	521.858	687.558	0.2061	-0.198	0.0573	12.2899	12.6563		0	0	0	0	0	0	0	0
	A	1	1	11	8	152 Sp14	0	28263.4	34.4387	10344	1	65250	9.5834	161	800	4550404	27551	29203.9	75.7961	0.8131	0	161	0	1	0	552.051	687.488	12.5	0.0828	-0.0625	0.0544	552.114	687.433	551.478	687.957	0.8228	-0.6352	0.5229	13.7932	15.07		0	0	0	0	0	0	0	0
	A	1	1	11	9	177 Sp8	0	28643.3	53.585	9117	1	64962.6	20.3194	193	764	5528160	40939	29258.8	110.265	0.9646	0	193	0	1	0	582.067	687.457	12.5	0.1381	-0.104	0.0908	582.171	687.366	581.072	687.99	1.2628	-1.0981	0.6235	15.5861	15.8981		0	0	0	0	0	0	0	0
	A	1	1	11	10	208 Sp0	2	30.0639	33.9483	1	1	4.88	4.1646	125	677	3758	22983	58.3035	59.7088	0.8064	117	242	261	1	0	612.082	687.426	12.5	0.1932	-0.1455	0.1271	612.228	687.298	612.048	687.4	0.2064	-0.1798	0.1014	12.4216	12.905		0	0	0	1	0	0	0	0
	A	1	1	11	11	177 Sp8	0	25382.6	47.0579	5626	1	65309.5	30.072	163	794	4137356	37364	28598.1	118.492	0.8109	0	163	0	1	0	642.098	687.394	12.5	0.2484	-0.1871	0.1633	642.285	687.231	641.706	687.159	0.5838	-0.5794	-0.0716	13.6226	15.4007		0	0	0	0	0	0	0	0
	A	1	1	11	12	208 Sp0	2	46.9166	38.2797	3	1	9.3617	9.0243	120	840	5630	32155	86.2444	79.3548	0.7792	1	121	235	1	0	672.113	687.363	12.5	0.3036	-0.2286	0.1997	672.342	687.164	672.183	687.258	0.1848	-0.1586	0.0947	12.0977	12.7712		0	0	0	0	0	0	0	0
	A	1	1	12	1	238 Sp0	2	177.256	73.9067	129	9	130.517	37.8791	125	836	22157	61786	173.607	133.428	0.8064	0	125	0	1	0	341.942	717.649	12.5	0.3436	0.2284	-0.2567	341.714	717.906	341.952	717.6	0.3878	0.2384	-0.3058	12.4216	12.905		0	0	0	0	0	0	0	0
	A	1	1	12	2	261 Sp0	2	114.048	58.043	62	6.5	57.75	11.3546	125	836	14256	48524	146.081	98.418	0.8064	0	125	0	1	0	371.947	717.628	12.5	0.2811	0.1868	-0.21	371.76	717.838	371.952	717.6	0.3059	0.1917	-0.2384	12.4216	12.905		0	0	0	0	0	0	0	0
	A	1	1	12	3	238 Sp0	2	218.806	55.5227	182.5	1	229.405	12.3169	124	836	27132	46417	210.413	107.944	0.8051	1	125	972	1	0	401.952	717.607	12.5	0.2186	0.1453	-0.1633	401.807	717.771	401.992	717.572	0.2712	0.1849	-0.1983	12.3743	12.868		0	0	0	0	0	0	0	0
	A	1	1	12	4	261 Sp0	2	100.754	32.57	27.5	1	18.3214	6.815	126	835	12695	27196	147.234	74.6546	0.8181	0	126	0	1	0	431.957	717.587	12.5	0.1561	0.1037	-0.1166	431.854	717.703	432	717.587	0.1867	0.1462	-0.1161	12.3906	13.0274		0	0	0	0	0	0	0	0
	A	1	1	12	5	298 Sp0	2	44.5284	38.0758	1	1	6.5979	13.659	123	831	5477	31641	88.979	86.917	0.7935	7	130	211	1	0	461.963	717.566	12.5	0.0936	0.0621	-0.07	461.901	717.636	461.943	717.463	0.1777	0.0425	-0.1725	11.9641	13.2483		0	0	0	0	0	0	0	0
	A	1	1	12	6	329 Sp10	2	44.8253	34.6911	1	1	6.8383	6.1469	126	832	5648	28863	90.1872	75.1533	0.8181	3	129	204	1	0	491.968	717.545	12.5	0.0311	0.0206	-0.0233	491.947	717.568	492	717.587	0.0559	0.0527	0.0187	12.3906	13.0274		0	0	0	0	0	0	0	0
	A	1	1	12	7	298 Sp0	2	80.9199	43.7547	19	1	11.2098	12.7226	125	836	10115	36579	117.859	93.5832	0.8012	0	125	0	1	0	521.973	717.524	12.5	0.0313	-0.0209	0.0233	521.994	717.501	521.976	717.544	0.0465	-0.018	0.0429	12.2775	13.0433		0	0	0	0	0	0	0	0
	A	1	1	12	8	329 Sp10	2	47.568	42.193	1	1	8.1386	7.1206	125	834	5946	35189	99.1061	83.1532	0.8012	1	126	235	1	0	551.978	717.504	12.5	0.0938	-0.0625	0.07	552.041	717.433	551.952	717.48	0.1001	-0.0888	0.0463	12.1563	13.1708		0	0	0	0	0	0	0	0
	A	1	1	12	9	358 Sp0	2	73.129	39.0191	23	1	11.1733	10.1837	124	835	9068	32581	98.4236	81.6483	0.7948	2	126	524.5	1	0	581.984	717.483	12.5	0.1563	-0.104	0.1166	582.087	717.366	582.024	717.468	0.1197	-0.0634	0.1015	12.322	12.9104		0	0	0	0	0	0	0	0
	A	1	1	12	10	383 Sp14	0	25443.7	45.4799	9969	1	64133	13.4231	161	800	4096439	36384	27019.9	93.2021	0.809	0	161	0	1	0	611.989	717.462	12.5	0.2188	-0.1456	0.1633	612.134	717.299	610.559	715.901	2.1062	-1.5753	-1.398	13.9544	14.885		0	0	0	0	0	0	0	0
	A	1	1	12	11	358 Sp0	2	118.873	44.4191	63.5	1	72	8.6499	126	835	14978	37090	144.242	88.8743	0.8181	0	126	0	1	0	641.994	717.441	12.5	0.2813	-0.1871	0.21	642.181	717.231	642	717.413	0.2564	-0.181	0.1815	12.3906	13.0274		0	0	0	0	0	0	0	0
	A	1	1	12	12	383 Sp14	0	20169.1	46.1495	6497.5	1	48178.7	15.3057	168	816	3388401	37658	21476.9	91.3943	0.8076	0	168	0	1	0	671.999	717.42	12.5	0.3439	-0.2288	0.2567	672.228	717.164	671.423	717.506	0.8749	-0.8052	0.3422	13.7507	15.8072		0	0	0	0	0	0	0	0
	A	1	1	13	1	92 Sp0	3	1053.22	269.197	986	207.5	1032.51	98.2561	284	654	299114	176055	457.857	258.993	0.3165	23	307	2229.5	0.2607	0.2991	341.942	747.592	12.5	0.4647	0.3425	-0.314	341.599	747.906	342.534	755.26	7.4137	0.9348	7.3546	22.1557	26.6955		0	0	0	0	1	1	0	0
	A	1	1	13	2	108 Sp8	3	942.531	235.521	904.5	188	906.61	65.2956	286	635	269564	149556	413.293	227.941	0.1729	33	319	1962	0.1943	0.2352	371.937	747.582	12.5	0.3801	0.2802	-0.2569	371.656	747.838	370.085	755.251	7.5778	-1.5716	7.413	21.9542	29.8474		0	0	0	0	1	1	0	0
	A	1	1	13	3	92 Sp0	2	193.76	143.514	151	66.5	167.912	46.3064	125	836	24220	119978	179.069	194.03	0.8064	0	125	0	1	0	401.932	747.571	12.5	0.2956	0.2178	-0.1998	401.714	747.771	401.952	747.6	0.2933	0.2383	-0.171	12.4216	12.905		0	0	0	0	0	0	0	0
	A	1	1	13	4	108 Sp8	2	55.2764	42.8946	9	1	11.9381	10	123	835	6799	35817	101.496	84.4818	0.7935	3	126	266	1	0	431.926	747.561	12.5	0.2111	0.1555	-0.1427	431.771	747.703	431.943	747.561	0.2236	0.1723	-0.1425	12.4229	12.7259		0	0	0	0	0	0	0	0
	A	1	1	13	5	129 Sp0	2	33.6115	38.3301	1	1	6.4326	6.2428	121	830	4067	31814	79.1831	74.7441	0.7857	6	127	284	1	0	461.921	747.55	12.5	0.1265	0.0932	-0.0856	461.828	747.636	461.884	747.587	0.0748	0.0563	-0.0492	12.2374	12.7083		0	0	0	0	0	0	0	0
	A	1	1	13	6	152 Sp14	0	29045.2	46.7229	11422	1	65078.7	11.5936	146	805	4240599	37612	29141.6	89.5719	0.935	0	146	0	1	0	491.916	747.54	12.5	0.042	0.0309	-0.0285	491.885	747.568	490.473	744.856	3.0581	-1.4124	-2.7124	13.6308	13.8614		0	0	0	0	0	0	0	0
	A	1	1	13	7	129 Sp0	2	53.878	47.9796	1	1	5.7816	11.2768	123	836	6627	40111	87.8607	94.9869	0.7884	2	125	309.5	1	0	521.911	747.53	12.5	0.0424	-0.0314	0.0285	521.942	747.501	521.805	747.496	0.1374	-0.1373	-0.0051	12.5172	12.6185		0	0	0	0	0	0	0	0
	A	1	1	13	8	152 Sp14	0	28663.7	45.5383	14565	1	65236.1	7.4461	165	795	4729515	36203	28704.7	82.2324	0.8168	0	165	0	1	0	551.905	747.519	12.5	0.1269	-0.0937	0.0856	551.999	747.433	551.679	746.17	1.3039	-0.3205	-1.2639	14.2704	14.8972		0	0	0	0	0	0	0	0
	A	1	1	13	9	177 Sp8	0	27736.8	51.4478	8240	1	65304.2	10.7247	155	806	4299211	41467	29202.7	98.7823	0.7711	0	155	0	1	0	581.9	747.509	12.5	0.2115	-0.156	0.1427	582.056	747.366	582.168	747.019	0.3641	0.1112	-0.3467	13.8892	14.3812		0	0	0	0	0	0	0	0
	A	1	1	13	10	208 Sp0	2	50.0645	45.5006	6.5	1	5.4	23.1902	124	783	6208	35627	74.4757	100.992	0.8051	0	124	0	1	0	611.895	747.498	12.5	0.296	-0.2183	0.1998	612.114	747.298	611.855	747.5	0.3278	-0.2587	0.2014	12.471	12.7594		0	0	0	0	0	0	0	0
	A	1	1	13	11	177 Sp8	0	28150.7	44.4665	8258	1	65234.7	11.141	183	778	5151570	34595	29455	86.0012	0.712	0	183	0	1	0	641.89	747.488	12.5	0.3805	-0.2807	0.2568	642.171	747.231	641.59	747.169	0.5838	-0.5805	-0.0617	14.3435	16.435		0	0	0	0	0	0	0	0
	A	1	1	13	12	208 Sp0	2	43.7983	40.2688	3	1	6	8.5558	124	837	5431	33705	80.7782	83.2176	0.8051	0	124	0	1	0	671.885	747.478	12.5	0.465	-0.343	0.314	672.228	747.164	671.855	747.5	0.5022	-0.3729	0.3363	12.471	12.7594		0	0	0	0	0	0	0	0
	A	1	1	14	1	Grid Marker	3	25779	2512.34	22268	1993.5	21992.4	1284.61	213	748	5490930	1879229	12475.6	1875.61	0.832	0	213	0	1	0	341.942	777.535	12.5	0.505	0.3426	-0.371	341.599	777.906	340.408	774.385	3.7168	-1.1908	-3.5208	16.2669	16.7583		0	1	0	0	0	0	0	0
	A	1	1	14	2	Grid Marker	3	26278.7	3209.72	23066.5	2541	23033.4	1861.63	246	715	6464563	2294947	12543.7	2234.86	0.7784	0	246	0	1	0	371.926	777.535	12.5	0.4132	0.2803	-0.3035	371.646	777.838	370.317	776.801	1.686	-1.3289	-1.0375	17.1369	18.3909		0	1	0	0	0	0	0	0
	A	1	1	14	3	0	2	337.943	339.958	280	275	282.037	58.2677	123	769	41567	261428	272.656	285.739	0.7987	0	123	0	1	0	401.911	777.535	12.5	0.3213	0.2179	-0.2361	401.693	777.771	401.878	777.545	0.2923	0.1852	-0.2261	12.3456	12.7845		0	0	0	0	0	0	0	0
	A	1	1	14	4	0	2	172.105	104.644	109.5	45	118.865	33.38	124	837	21341	87587	183.342	141.104	0.8051	0	124	0	1	0	431.895	777.535	12.5	0.2294	0.1556	-0.1686	431.74	777.703	431.855	777.5	0.2338	0.1152	-0.2034	12.471	12.7594		0	0	0	0	0	0	0	0
	A	1	1	14	5	0	2	121.218	106.656	68	49	84.875	34.6479	124	837	15031	89271	133.279	134.534	0.8051	0	124	0	1	0	461.88	777.535	12.5	0.1376	0.0932	-0.1011	461.786	777.636	461.855	777.5	0.1522	0.0684	-0.1359	12.471	12.7594		0	0	0	0	0	0	0	0
	A	1	1	14	6	0	2	130.952	115.651	73	56.5	71.0869	15.1628	124	820	16238	94834	145.327	140.556	0.8051	0	124	0	1	0	491.864	777.535	12.5	0.0457	0.0309	-0.0337	491.833	777.568	491.855	777.5	0.0719	0.0217	-0.0685	12.471	12.7594		0	0	0	0	0	0	0	0
	A	1	1	14	7	0	2	114.04	111.004	46.5	46	44.2857	23.5783	124	837	14141	92910	146.731	144.678	0.8051	0	124	0	1	0	521.848	777.535	12.5	0.046	-0.0314	0.0336	521.88	777.501	521.855	777.5	0.025	-0.025	-0.001	12.471	12.7594		0	0	0	0	0	0	0	0
	A	1	1	14	8	0	2	123.431	107.706	71	49.5	65.5483	25.2133	123	838	15182	90258	140.709	136.597	0.7884	0	123	0	1	0	551.833	777.535	12.5	0.1379	-0.0938	0.1011	551.927	777.433	551.813	777.528	0.148	-0.1136	0.0948	12.4215	12.7091		0	0	0	0	0	0	0	0
	A	1	1	14	9	0	2	161.52	103.79	109	45	104.31	15.2291	123	838	19867	86976	175.191	131.708	0.7884	0	123	0	1	0	581.817	777.535	12.5	0.2298	-0.1561	0.1686	581.973	777.366	581.813	777.528	0.2281	-0.1604	0.1622	12.4215	12.7091		0	0	0	0	0	0	0	0
	A	1	1	14	10	0	2	148.008	129.451	95	62	85.3846	36.1075	122	838	18057	108480	160.749	169.391	0.7922	1	123	669	1	0	611.802	777.535	12.5	0.3216	-0.2184	0.236	612.02	777.299	611.852	777.5	0.2619	-0.1676	0.2012	12.3226	12.7232		0	0	0	0	0	0	0	0
	A	1	1	14	11	0	2	116.475	102.48	58.5	39.5	54.279	52.9806	120	840	13977	86083	148.503	157.605	0.7692	1	121	523	1	0	641.786	777.535	12.5	0.4135	-0.2808	0.3035	642.067	777.231	641.708	777.575	0.4967	-0.3585	0.3438	12.2182	12.641		0	0	0	0	0	0	0	0
	A	1	1	14	12	0	2	121.777	83.2083	52	20	77.6814	27.8302	121	840	14735	69895	265.043	126.396	0.7756	0	121	0	1	0	671.77	777.535	12.5	0.5054	-0.3432	0.371	672.114	777.164	671.719	777.504	0.5212	-0.3947	0.3403	12.4262	12.4972		0	0	0	0	0	0	0	0
	A	1	2	1	1	0	2	83.6885	79.0668	26.5	18	18.4523	19.3338	122	838	10210	66258	119.16	121.855	0.7922	1	123	522	1	0	799.513	388.278	12.5	0.5401	-0.3401	0.4195	799.853	387.858	799.5	388.426	0.6689	-0.3532	0.5681	12.5031	12.5066		0	0	0	0	0	0	0	0
	A	1	2	1	2	0	2	69.4098	77.2998	23	14	12.2749	15.0924	122	837	8468	64700	96.0357	117.328	0.787	2	124	665.5	1	0	829.633	388.143	12.5	0.4415	-0.2777	0.3432	829.91	387.799	829.582	388.106	0.4496	-0.3283	0.3072	12.2944	12.7579		0	0	0	0	0	0	0	0
	A	1	2	1	3	0	2	80.736	80.7559	21	23	11.5679	56.5483	125	803	10092	64847	116.679	140.405	0.8012	2	127	440.5	1	0	859.752	388.007	12.5	0.4042	-0.3033	0.2671	860.055	387.74	859.68	388.088	0.5116	-0.3753	0.3476	12.4912	12.8452		0	0	0	0	0	0	0	0
	A	1	2	1	4	0	2	137.732	83.5155	76	21	81.2692	14.9187	127	834	17492	69652	166.492	121.133	0.8246	0	127	0	1	0	889.871	387.872	12.5	0.2445	-0.153	0.1907	890.024	387.682	889.835	387.835	0.2437	-0.1898	0.1528	12.5871	12.9475		0	0	0	0	0	0	0	0
	A	1	2	1	5	0	2	71.2822	81.2592	28	24	24.7244	14.9327	124	864	8839	70208	117.02	113.705	0.8	3	127	275	1	0	919.991	387.737	12.5	0.1459	-0.0906	0.1144	920.082	387.623	919.903	387.621	0.1784	-0.1784	-0.002	12.4409	12.807		0	0	0	0	0	0	0	0
	A	1	2	1	6	0	2	71.7317	78.4318	15	26.5	16.6666	16.6543	123	836	8823	65569	116.793	111.114	0.7884	2	125	334	1	0	950.11	387.602	12.5	0.0474	-0.0283	0.0381	950.139	387.564	950.106	387.65	0.0923	-0.033	0.0862	12.2738	12.8733		0	0	0	0	0	0	0	0
	A	1	2	1	7	0	2	90.8583	80.1892	46	15.5	58.5714	28.3949	120	840	10903	67359	116.998	124.754	0.7692	1	121	389	0.9914	0	980.23	387.467	12.5	0.0511	0.0339	-0.0381	980.196	387.505	980.25	387.458	0.0717	0.054	-0.047	12.3458	12.4961		0	0	0	0	0	0	0	0
	A	1	2	1	8	0	2	76.5128	72.9311	21	19	22.9325	26.4062	117	842	8952	61408	127.912	111.249	0.7597	2	119	453.5	1	0	1010.35	387.332	12.5	0.1495	0.0963	-0.1144	1010.25	387.447	1010.34	387.359	0.1247	0.0888	-0.0876	12.2042	12.3625		0	0	0	0	0	0	0	0
	A	1	2	1	9	0	2	114.738	125.19	58	71	47.9666	20.2207	122	830	13998	103908	143.753	143.256	0.787	1	123	559	1	0	1040.47	387.197	12.5	0.248	0.1586	-0.1907	1040.31	387.388	1040.43	387.156	0.2632	0.1242	-0.2321	12.3984	12.6502		0	0	0	0	0	0	0	0
	A	1	2	1	10	Grid Marker	3	19707.6	1219.3	17093	1028	16731.9	722.352	239	722	4710111	880334	11988.2	906.435	0.7587	0	239	0	1	0	1070.59	387.062	12.5	0.3466	0.221	-0.2669	1070.37	387.329	1069.37	386.155	1.539	-0.9948	-1.1742	16.971	18.0574		0	1	0	0	0	0	0	0
	A	1	2	1	11	Grid Marker	3	21762.7	1626.99	19583	1363	18954.8	981.566	209	752	4548411	1223498	11946.7	1068.51	0.8228	0	209	0	1	0	1100.71	386.927	12.5	0.4452	0.2835	-0.3432	1100.42	387.27	1098.67	384.522	3.2609	-1.7545	-2.7487	15.9686	16.7533		0	1	0	0	0	0	0	0
	A	1	2	1	12	Grid Marker	3	19214.8	1077.63	17914	809	18609.9	443.255	211	750	4054314	808222	10976	932.938	0.8242	0	211	0	1	0	1130.83	386.792	12.5	0.5438	0.3459	-0.4195	1130.48	387.212	1128.41	385.408	2.7486	-2.0738	-1.8039	16.1584	16.7995		0	1	0	0	0	0	0	0
	A	1	2	2	1	625 Sp14	2	156.705	73.6503	61.5	6	92.4594	57.9018	122	838	19118	61719	323.599	197.542	0.782	1	123	714	1	0	799.513	418.221	12.5	0.497	-0.34	0.3625	799.853	417.858	799.5	418.229	0.5125	-0.353	0.3715	12.4435	12.5853		0	0	0	0	0	0	0	0
	A	1	2	2	2	640 Sp21	2	74.2822	50.4485	12	1	8.3246	14.0712	124	836	9211	42175	107.611	97.2882	0.8	1	125	370	1	0	829.622	418.096	12.5	0.4063	-0.2777	0.2966	829.9	417.799	829.629	418.089	0.3964	-0.2708	0.2894	12.3632	12.8667		0	0	0	0	0	0	0	0
	A	1	2	2	3	625 Sp14	2	135.444	56.0896	73	2	50.7684	11.7854	124	837	16795	46947	201.078	99.1921	0.8	0	124	0	1	0	859.731	417.971	12.5	0.3155	-0.2153	0.2306	859.947	417.74	859.629	417.911	0.3605	-0.3175	0.1708	12.3632	12.8667		0	0	0	0	0	0	0	0
	A	1	2	2	4	640 Sp21	2	84.8606	60.6523	28.5	6	12.8	14.7687	122	837	10353	50766	114.172	101.436	0.7922	2	124	619	1	0	889.84	417.846	12.5	0.2248	-0.153	0.1647	889.993	417.682	889.68	417.877	0.3689	-0.313	0.1953	12.1938	12.8867		0	0	0	0	0	0	0	0
	A	1	2	2	5	0	2	79.6128	66.4804	31.5	8.5	33.3333	12.2412	124	868	9872	57705	104.105	105.956	0.8	0	124	0	1	0	919.949	417.722	12.5	0.1341	-0.0906	0.0988	920.04	417.623	919.911	417.629	0.1289	-0.1287	0.006	12.3632	12.8667		0	0	0	0	0	0	0	0
	A	1	2	2	6	0	2	92.9039	69.6467	47	17	37.9487	15.2152	125	835	11613	58155	124.31	104.882	0.8064	1	126	432	1	0	950.058	417.597	12.5	0.0434	-0.0283	0.0329	950.087	417.564	950.048	417.6	0.0528	-0.0388	0.0358	12.4216	12.905		0	0	0	0	0	0	0	0
	A	1	2	2	7	0	2	74.0081	71.1995	30	9	34.4347	39.0981	122	837	9029	59594	95.9358	128.212	0.782	2	124	537	1	0	980.168	417.472	12.5	0.0473	0.0339	-0.0329	980.134	417.505	980.229	417.451	0.1103	0.0958	-0.0546	12.3549	12.7018		0	0	0	0	0	0	0	0
	A	1	2	2	8	0	2	60.8813	75.3444	27	19.5	16.8048	11.8305	118	836	7184	62988	85.5349	105.728	0.7612	2	120	294	1	0	1010.28	417.348	12.5	0.138	0.0963	-0.0988	1010.18	417.447	1010.25	417.373	0.1043	0.0738	-0.0737	12.1785	12.4426		0	0	0	0	0	0	0	0
	A	1	2	2	9	0	2	120.3	106.417	89	54	91.8695	33.761	120	841	14436	89497	124.457	133.887	0.7692	0	120	0	1	0	1040.39	417.223	12.5	0.2287	0.1586	-0.1647	1040.23	417.388	1040.38	417.25	0.2084	0.1562	-0.1379	12.2518	12.57		0	0	0	0	0	0	0	0
	A	1	2	2	10	0	2	238.903	247.248	185	183.5	183.243	50.7752	124	828	29624	204721	214.533	238.542	0.8051	0	124	0	1	0	1070.49	417.098	12.5	0.3195	0.221	-0.2307	1070.27	417.329	1070.5	417.145	0.2915	0.2261	-0.1839	12.471	12.7594		0	0	0	0	0	0	0	0
	A	1	2	2	11	0	2	298.016	333.957	222.5	273	214.438	54.0423	126	829	37550	276850	269.048	275.891	0.8181	0	126	0	1	0	1100.6	416.974	12.5	0.4102	0.2834	-0.2966	1100.32	417.27	1100.59	417	0.3798	0.2667	-0.2703	12.3906	13.0274		0	0	0	0	0	0	0	0
	A	1	2	2	12	0	2	224.281	248.801	193	162	199.8	63.3134	121	839	27138	208744	183.745	262.867	0.7756	1	122	963	1	0	1130.71	416.849	12.5	0.5009	0.3457	-0.3625	1130.37	417.212	1130.64	416.876	0.4353	0.2773	-0.3356	12.2186	12.722		0	0	0	0	0	0	0	0
	A	1	2	3	1	503 Sp14	2	39.7656	47.753	1	3	6.0808	6.5971	128	810	5090	38680	76.6003	78.5911	0.8205	7	135	191	1	0	799.513	448.163	12.5	0.3803	-0.2268	0.3052	799.74	447.858	799.351	448.109	0.4625	-0.3883	0.2512	12.2969	13.4222		0	0	0	0	0	0	0	0
	A	1	2	3	2	526 Sp14	2	90.7338	45.8696	39	1	21.5647	14.6586	124	836	11251	38347	134.144	88.7926	0.8	1	125	666	1	0	829.612	448.049	12.5	0.3109	-0.1852	0.2497	829.797	447.799	829.589	448.097	0.3631	-0.2083	0.2974	12.4658	12.7668		0	0	0	0	0	0	0	0
	A	1	2	3	3	503 Sp14	2	45.7833	48.3074	1	2	6.0537	14.3121	120	836	5494	40385	94.7473	92.1842	0.7741	4	124	286.5	1	0	859.71	447.935	12.5	0.3023	-0.2315	0.1944	859.942	447.74	859.592	447.933	0.3999	-0.3503	0.1929	12.353	12.5005		0	0	0	0	0	0	0	0
	A	1	2	3	4	526 Sp14	2	87.456	61.4134	45	7	88.48	15.2931	125	832	10932	51096	104.409	102.218	0.8223	0	125	0	1	0	889.809	447.82	12.5	0.1722	-0.1021	0.1387	889.911	447.682	889.776	447.776	0.1648	-0.1352	0.0942	12.5598	12.7793		0	0	0	0	0	0	0	0
	A	1	2	3	5	549 Sp0	2	55.6209	45.8169	7	1	9.4943	8.9789	124	836	6897	38303	93.3826	86.9894	0.8	1	125	234	1	0	919.908	447.706	12.5	0.1029	-0.0604	0.0832	919.968	447.623	919.911	447.629	0.0573	-0.057	0.006	12.3632	12.8667		0	0	0	0	0	0	0	0
	A	1	2	3	6	572 Sp25	0	11082.8	49.0559	6037	2	6220.3	11.1366	187	805	2072483	39490	14387.5	91.3001	0.7362	0	187	0	1	0	950.006	447.592	12.5	0.0335	-0.0188	0.0277	950.025	447.564	948.54	446.679	1.729	-1.4853	-0.885	14.9955	16.0646		0	0	0	0	0	0	0	0
	A	1	2	3	7	549 Sp0	2	45.508	43.4862	7	1	5.4074	8.5671	124	835	5643	36311	67.4897	83.6561	0.8051	2	126	455.5	1	0	980.105	447.478	12.5	0.0358	0.0227	-0.0277	980.082	447.505	980.145	447.5	0.0627	0.0625	-0.0054	12.471	12.7594		0	0	0	0	0	0	0	0
	A	1	2	3	8	572 Sp25	0	8418.05	55.5928	5208.5	5	7343.7	47.9389	198	759	1666774	42195	10091.3	158.785	0.7764	4	202	55895	0.9201	0	1010.2	447.363	12.5	0.1051	0.0642	-0.0832	1010.14	447.447	1008.61	447.015	1.5905	-1.5308	-0.4317	15.6231	16.5766		0	0	0	0	0	0	0	0
	A	1	2	3	9	595 Sp14	0	31634.8	57.0355	22810.5	5	65251.5	16.0901	202	759	6390225	43290	28384.8	102.504	0.7921	0	202	0	1	0	1040.3	447.249	12.5	0.1745	0.1058	-0.1387	1040.2	447.388	1040.41	447.797	0.4618	0.2141	0.4091	15.7299	16.582		0	0	0	0	0	0	0	0
	A	1	2	3	10	610 Sp19	0	423.388	81.6828	360	12	376.45	33.1739	116	845	49113	69022	278.84	144.65	0.7483	0	116	0	0.7529	0	1070.4	447.135	12.5	0.2439	0.1474	-0.1942	1070.25	447.329	1069.91	447.56	0.4184	-0.3487	0.2312	11.5566	13.4194		0	0	0	0	0	0	0	0
	A	1	2	3	11	595 Sp14	0	36090	94.9886	37368.5	21	65235.2	65.3756	198	794	7145819	75421	28004.5	181.258	0.7888	0	198	0	1	0	1100.5	447.021	12.5	0.3132	0.189	-0.2497	1100.31	447.27	1099.96	447.03	0.4214	-0.3464	-0.2399	15.787	16.1341		0	0	0	0	0	0	0	0
	A	1	2	3	12	610 Sp19	0	337.457	78.4623	314	18	349.617	26.8784	127	824	42857	64653	215.374	126.1	0.6428	0	127	0	0.8243	0	1130.6	446.906	12.5	0.3825	0.2305	-0.3052	1130.37	447.212	1128.99	446.457	1.5695	-1.376	-0.7548	11.0495	15.6197		0	0	0	0	0	0	0	0
	A	1	2	4	1	625 Sp14	2	160.339	55.7216	105.5	3	119.731	10.0761	124	837	19882	46639	179.614	96.4358	0.8051	0	124	0	1	0	799.513	478.106	12.5	0.3361	-0.2266	0.2482	799.74	477.858	799.5	478.145	0.3741	-0.2397	0.2872	12.471	12.7594		0	0	0	0	0	0	0	0
	A	1	2	4	2	640 Sp21	2	69.3095	51.2238	7	1	12.7608	7.787	126	804	8733	41184	121.281	89.0012	0.8181	0	126	0	1	0	829.601	478.002	12.5	0.2748	-0.1851	0.203	829.786	477.799	829.587	478	0.2828	-0.1992	0.2007	12.3906	13.0274		0	0	0	0	0	0	0	0
	A	1	2	4	3	625 Sp14	2	128.658	41.4071	63	1	65.5862	7.6856	120	835	15439	34575	160.627	80.8692	0.7792	6	126	1170	0.9424	0	859.69	477.898	12.5	0.2134	-0.1435	0.1579	859.833	477.74	859.467	477.892	0.3965	-0.3665	0.1512	12.0688	13.0283		0	0	0	0	0	0	0	0
	A	1	2	4	4	640 Sp21	2	53.1639	44.0095	9.5	1	14.9791	7.8578	122	838	6486	36880	98.4907	79.8685	0.7922	1	123	306	1	0	889.778	477.795	12.5	0.1521	-0.1019	0.1128	889.88	477.682	889.762	477.77	0.1474	-0.1177	0.0887	12.4505	12.5972		0	0	0	0	0	0	0	0
	A	1	2	4	5	0	2	44.4916	48.4826	1	1	9.9166	11.5283	120	837	5339	40580	88.7101	94.7802	0.7741	4	124	344	1	0	919.866	477.691	12.5	0.0907	-0.0604	0.0676	919.927	477.623	919.825	477.65	0.1052	-0.1017	0.027	12.1418	12.6961		0	0	0	0	0	0	0	0
	A	1	2	4	6	0	2	34.2916	37.5522	1	1	6	5.45	120	813	4115	30530	73.6569	67.964	0.7843	9	129	231.5	1	0	949.955	477.587	12.5	0.0294	-0.0189	0.0225	949.973	477.564	949.917	477.792	0.2344	-0.0568	0.2274	12.0298	12.8144		0	0	0	0	0	0	0	0
	A	1	2	4	7	0	2	39.8959	48.3049	3	1	12.0666	8.6226	125	856	4987	41349	79.3702	82.5535	0.8012	2	127	473.5	1	0	980.043	477.483	12.5	0.0319	0.0226	-0.0225	980.02	477.505	980.024	477.456	0.0495	0.0037	-0.0494	12.2775	13.0433		0	0	0	0	0	0	0	0
	A	1	2	4	8	0	2	57.4462	49.2895	7	2	10.7608	8.517	121	829	6951	40861	100.134	85.288	0.7806	2	123	376.5	0.9996	0	1010.13	477.379	12.5	0.0932	0.0642	-0.0676	1010.07	477.447	1010.06	477.405	0.0426	-0.0091	-0.0416	12.3284	12.6307		0	0	0	0	0	0	0	0
	A	1	2	4	9	0	2	75.7685	47.8295	12	1	14.0705	9.8698	121	839	9168	40129	116.938	92.7138	0.7857	1	122	364	1	0	1040.22	477.275	12.5	0.1547	0.1058	-0.1128	1040.11	477.388	1040.3	477.364	0.1853	0.1837	-0.0242	12.2977	12.6268		0	0	0	0	0	0	0	0
	A	1	2	4	10	0	2	54.075	56.3031	5	3	12.9166	10.387	120	838	6489	47182	105.639	92.9582	0.7692	2	122	435.5	1	0	1070.31	477.171	12.5	0.216	0.1473	-0.1579	1070.16	477.329	1070.36	477.108	0.2964	0.1977	-0.2208	12.168	12.6739		0	0	0	0	0	0	0	0
	A	1	2	4	11	0	2	86.5279	60.7009	23	6	24.734	17.0771	125	836	10816	50746	142.5	101.505	0.8064	0	125	0	1	0	1100.4	477.067	12.5	0.2773	0.1888	-0.2031	1100.21	477.27	1100.4	477.048	0.2942	0.1927	-0.2223	12.4216	12.905		0	0	0	0	0	0	0	0
	A	1	2	4	12	0	2	64.2845	56.6199	6	7	9.5568	11.0442	123	834	7907	47221	104.702	91.4477	0.7987	4	127	328	1	0	1130.48	476.963	12.5	0.3387	0.2304	-0.2482	1130.25	477.212	1130.53	477	0.3465	0.2744	-0.2116	12.1576	12.9983		0	0	0	0	0	0	0	0
	A	1	2	5	1	503 Sp14	2	40.8639	50.4572	1	6	4.3195	7.2438	125	807	5108	40719	79.5538	83.4879	0.8064	4	129	208	1	0	799.513	508.049	12.5	0.2221	-0.1134	0.1909	799.626	507.858	799.424	507.944	0.2199	-0.2025	0.0859	12.0921	13.2791		0	0	0	0	0	0	0	0
	A	1	2	5	2	526 Sp14	2	78.377	50.1182	22.5	1	18.9529	31.0442	122	837	9562	41949	122.778	111.734	0.7922	2	124	460.5	1	0	829.591	507.955	12.5	0.1816	-0.0926	0.1562	829.684	507.799	829.59	508	0.2213	-0.0935	0.2006	12.4043	12.6625		0	0	0	0	0	0	0	0
	A	1	2	5	3	503 Sp14	2	28.7479	41.5857	1	1	4.3854	6.4592	119	828	3421	34433	63.404	77.3781	0.7677	7	126	125.5	1	0	859.669	507.862	12.5	0.2009	-0.1598	0.1217	859.829	507.74	859.672	507.79	0.1641	-0.1564	0.0495	12.1505	12.6371		0	0	0	0	0	0	0	0
	A	1	2	5	4	526 Sp14	2	99.377	46.2848	36.5	1	31.1758	23.3976	122	839	12124	38833	151.494	97.0324	0.7922	0	122	0	1	0	889.747	507.769	12.5	0.1007	-0.051	0.0867	889.798	507.682	889.68	507.729	0.1269	-0.1176	0.0477	12.3288	12.7005		0	0	0	0	0	0	0	0
	A	1	2	5	5	549 Sp0	2	37.8166	34.8131	1	1	6.0309	5.0234	120	819	4538	28512	80.4203	66.1691	0.7792	7	127	185.5	0.8155	0	919.825	507.675	12.5	0.0601	-0.0302	0.052	919.855	507.623	919.683	507.625	0.1716	-0.1716	0.002	12.2824	13.0263		0	0	0	0	0	0	0	0
	A	1	2	5	6	572 Sp25	0	14602	57.5446	8188	1	8890.85	13.7887	199	762	2905791	43849	16652.9	105.939	0.7773	0	199	0	1	0	949.903	507.582	12.5	0.0197	-0.0094	0.0173	949.912	507.564	948.538	506.221	1.9217	-1.3744	-1.343	15.0904	16.9531		0	0	0	0	0	0	0	0
	A	1	2	5	7	549 Sp0	2	31.9504	38.2922	1	1	7.0194	8.549	121	852	3866	32625	73.8736	79.3063	0.7806	7	128	125.5	1	0	979.981	507.488	12.5	0.0207	0.0113	-0.0173	979.969	507.505	980.066	507.438	0.1179	0.0968	-0.0673	12.2707	12.6842		0	0	0	0	0	0	0	0
	A	1	2	5	8	572 Sp25	0	10618.5	40.6666	6400	1	9756.42	9.2045	183	774	1943187	31476	13257.9	75.2847	0.7233	0	183	0	1	0	1010.06	507.394	12.5	0.0612	0.0321	-0.052	1010.03	507.447	1009.07	506.918	1.0918	-0.9553	-0.5285	14.4611	16.2775		0	0	0	0	0	0	0	0
	A	1	2	5	9	595 Sp14	0	36244.1	65.7654	39931	6	65243.1	13.5197	215	742	7792474	48798	27615.3	114.277	0.8398	0	215	0	1	0	1040.14	507.301	12.5	0.1017	0.0529	-0.0868	1040.08	507.388	1040.6	507.591	0.5505	0.5118	0.2028	16.4053	16.8188		0	0	0	0	0	0	0	0
	A	1	2	5	10	610 Sp19	0	689.906	90.7895	538	5	523.986	46.341	139	803	95897	72904	568.047	189.078	0.6813	0	139	0	0.8254	0	1070.21	507.207	12.5	0.1421	0.0737	-0.1215	1070.14	507.329	1070.51	508.633	1.3555	0.3701	1.304	13.0879	14.7577		0	0	0	0	0	0	0	0
	A	1	2	5	11	595 Sp14	0	32612.1	97.2757	28587	11	65235	37.1194	199	758	6489810	73735	28320.4	186.232	0.7725	0	199	0	1	0	1100.29	507.114	12.5	0.1826	0.0944	-0.1562	1100.2	507.27	1101.34	507.618	1.1956	1.1439	0.3478	15.3795	16.9113		0	0	0	0	0	0	0	0
	A	1	2	5	12	610 Sp19	2	241.468	66.4295	194	5.5	191.609	12.6625	126	866	30425	57528	227.735	112.359	0.8181	0	126	0	1	0	1130.37	507.021	12.5	0.2232	0.1154	-0.191	1130.25	507.212	1130.41	507	0.2639	0.1579	-0.2115	12.3906	13.0274		0	0	0	0	0	0	0	0
	A	1	2	6	1	625 Sp14	2	162.944	59.4826	53	1	71.7757	49.5902	124	806	20205	47943	312.62	226.745	0.8	0	124	0	1	0	799.513	537.992	12.5	0.1754	-0.1133	0.1339	799.626	537.858	799.572	537.935	0.0943	-0.0538	0.0775	12.2693	12.9606		0	0	0	0	0	0	0	0
	A	1	2	6	2	640 Sp21	2	64.8861	45.0802	6	1	9.7666	9.9118	123	835	7981	37642	114.697	84.8547	0.7935	3	126	258.5	1	0	829.581	537.909	12.5	0.1434	-0.0925	0.1096	829.673	537.799	829.593	537.854	0.0964	-0.0796	0.0544	12.5092	12.6315		0	0	0	0	0	0	0	0
	A	1	2	6	3	625 Sp14	2	104.805	52.0536	59	1	55.6666	11.3338	123	838	12891	43621	128.684	99.4445	0.7884	0	123	0	1	0	859.648	537.826	12.5	0.1114	-0.0717	0.0852	859.72	537.74	859.618	537.862	0.1585	-0.102	0.1213	12.4107	12.7214		0	0	0	0	0	0	0	0
	A	1	2	6	4	640 Sp21	2	65.375	49.2059	11	1	15.956	11.3465	120	840	7845	41333	108.683	94.5722	0.7792	1	121	373	1	0	889.716	537.743	12.5	0.0794	-0.051	0.0609	889.767	537.682	889.692	537.725	0.0865	-0.075	0.0432	12.294	12.5429		0	0	0	0	0	0	0	0
	A	1	2	6	5	0	2	40.4083	42.211	3	1	6.5632	4.8844	120	815	4849	34402	64.9741	69.704	0.7792	2	122	211	1	0	919.783	537.659	12.5	0.0474	-0.0302	0.0365	919.813	537.623	919.733	537.675	0.0955	-0.08	0.052	12.2413	12.5958		0	0	0	0	0	0	0	0
	A	1	2	6	6	0	2	58.2727	45.6719	11	1	6.5454	6.1225	121	814	7051	37177	88.289	73.6204	0.7756	2	123	408.5	1	0	949.851	537.576	12.5	0.0153	-0.0094	0.0121	949.86	537.564	949.686	537.554	0.1745	-0.1741	-0.0104	12.3619	12.5675		0	0	0	0	0	0	0	0
	A	1	2	6	7	0	2	27.8617	38.0565	1	1	5.303	5.5841	123	813	3427	30940	57.103	72.6368	0.7884	4	127	140	1	0	979.918	537.493	12.5	0.0166	0.0113	-0.0122	979.907	537.505	979.805	537.496	0.1024	-0.102	-0.0095	12.5172	12.6185		0	0	0	0	0	0	0	0
	A	1	2	6	8	0	2	47.5396	46.0735	1.5	1	7.9894	6.2053	126	856	5990	39439	84.0903	82.3826	0.8181	2	128	452.5	1	0	1009.99	537.41	12.5	0.0486	0.0321	-0.0364	1009.95	537.447	1010	537.413	0.0574	0.0463	-0.0339	12.3906	13.0274		0	0	0	0	0	0	0	0
	A	1	2	6	9	0	0	796.28	93.1375	154	10	265.755	41.5358	125	836	99535	77863	1720.05	181.306	0.8064	0	125	0	1	0	1040.05	537.327	12.5	0.0806	0.0529	-0.0608	1040	537.388	1040.05	537.4	0.0491	0.0476	0.0121	12.4216	12.905		0	0	0	0	0	0	0	0
	A	1	2	6	10	0	2	43.2032	35.645	2	1	7.2197	7.7441	123	831	5314	29621	76.5781	74.1206	0.8039	3	126	256.5	1	0	1070.12	537.244	12.5	0.1127	0.0737	-0.0852	1070.05	537.329	1070.08	537.252	0.0843	0.0341	-0.0771	12.394	12.7514		0	0	0	0	0	0	0	0
	A	1	2	6	11	0	2	42.1639	42.6617	4.5	1	5.3953	4.9703	122	810	5144	34556	72.4851	69.7478	0.7922	5	127	208	1	0	1100.19	537.161	12.5	0.1447	0.0944	-0.1096	1100.09	537.27	1100.16	537.246	0.0665	0.0618	-0.0244	12.3403	12.7103		0	0	0	0	0	0	0	0
	A	1	2	6	12	0	2	56.9268	64.3952	8	7	9.5227	18.3163	123	835	7002	53770	94.6103	110.063	0.7987	3	126	283	1	0	1130.26	537.078	12.5	0.1767	0.1152	-0.1339	1130.14	537.212	1130.33	537.219	0.1847	0.1845	0.0078	12.3251	12.8063		0	0	0	0	0	0	0	0
	A	1	2	7	1	503 Sp14	2	53.9354	41.9621	1.5	1	6.4239	8.694	124	819	6688	34367	97.2446	80.5842	0.8	0	124	0	1	0	799.513	567.935	12.5	0.0767	-0.0001	0.0767	799.513	567.858	799.476	567.935	0.0859	-0.0373	0.0773	12.3409	12.9054		0	0	0	0	0	0	0	0
	A	1	2	7	2	526 Sp14	2	130.303	48.3814	78	1	80.3125	9.0694	122	839	15897	40592	155.064	89.0409	0.787	0	122	0	1	0	829.57	567.862	12.5	0.0627	-0.0001	0.0627	829.57	567.799	829.574	567.836	0.0369	0.0034	0.0367	12.3442	12.6852		0	0	0	0	0	0	0	0
	A	1	2	7	3	503 Sp14	2	36.9579	36.9031	1	1	3.8505	7.4727	119	836	4398	30851	68.5933	72.2	0.7727	2	121	241.5	1	0	859.627	567.789	12.5	0.1007	-0.088	0.049	859.715	567.74	859.555	567.874	0.209	-0.1607	0.1336	12.075	12.6591		0	0	0	0	0	0	0	0
	A	1	2	7	4	526 Sp14	2	84.3471	51.9713	34	1	18.6	10.2461	121	838	10206	43552	115.679	93.2198	0.7857	1	122	473	1	0	889.684	567.717	12.5	0.0348	0	0.0348	889.684	567.682	889.678	567.678	0.008	-0.0068	-0.004	12.3158	12.6069		0	0	0	0	0	0	0	0
	A	1	2	7	5	549 Sp0	2	36.3499	39.1256	1	1	5.6888	5.8947	120	812	4362	31770	64.0789	69.8106	0.7792	0	120	0	1	0	919.742	567.644	12.5	0.0209	0	0.0209	919.742	567.623	919.65	567.633	0.0922	-0.0916	0.0103	12.3375	12.4769		0	0	0	0	0	0	0	0
	A	1	2	7	6	572 Sp25	0	20144.5	74.8527	11407	3.5	46730	49.9688	173	788	3484997	58984	19136.9	218.96	0.8564	0	173	0	1	0	949.799	567.571	12.5	0.0069	0	0.0069	949.799	567.564	948.243	567.324	1.5744	-1.5559	-0.2405	14.3991	15.4551		0	0	0	0	0	0	0	0
	A	1	2	7	7	549 Sp0	2	142.826	129.062	31	7	38.3258	60.4686	115	832	16425	107380	281.279	365.341	0.7467	10	125	1400	0.7136	0	979.856	567.498	12.5	0.007	0	-0.007	979.856	567.505	979.818	567.62	0.1204	-0.0377	0.1143	12.2204	12.7495		0	0	0	0	0	0	0	0
	A	1	2	7	8	572 Sp25	0	4053.7	63.1719	2800	4	2565.83	39.1502	175	762	709398	48137	3967.81	134.849	0.6575	15	190	50538.5	0.6108	0	1009.91	567.426	12.5	0.0209	0	-0.0209	1009.91	567.447	1009.29	566.526	1.1087	-0.6182	-0.9203	14.5506	17.3735		0	0	0	0	0	0	0	0
	A	1	2	7	9	595 Sp14	0	29214.8	49.5478	14737.5	1	65282	24.662	178	783	5200236	38796	28282.7	109.02	0.8894	0	178	0	1	0	1039.97	567.353	12.5	0.0349	0.0001	-0.0349	1039.97	567.388	1039.02	567.354	0.9482	-0.9476	-0.0339	14.4651	15.8035		0	0	0	0	0	0	0	0
	A	1	2	7	10	610 Sp19	0	270.571	46.0566	239	1	235.543	10.3087	133	829	35986	38181	183.134	87.6963	0.6649	0	133	0	0.8632	0	1070.03	567.28	12.5	0.0488	0.0001	-0.0488	1070.03	567.329	1069.17	566.842	0.9898	-0.8618	-0.4869	11.863	14.8633		0	0	0	0	0	0	0	0
	A	1	2	7	11	595 Sp14	0	31604	41.3191	20701	1	65136	10.2573	209	752	6605235	31072	28425	77.4091	0.8326	0	209	0	1	0	1100.08	567.207	12.5	0.0628	0.0001	-0.0628	1100.08	567.27	1100.05	568.191	0.9218	-0.0364	0.921	15.8714	16.9213		0	0	0	0	0	0	0	0
	A	1	2	7	12	610 Sp19	0	363.409	63.739	344	7	347.219	23.756	137	824	49787	52521	216.942	116.411	0.685	0	137	0	0.717	0	1130.14	567.135	12.5	0.0766	0.0001	-0.0766	1130.14	567.211	1129.39	567.905	1.0195	-0.7473	0.6936	12.4234	14.9109		0	0	0	0	0	0	0	0
	A	1	2	8	1	240 Sp8	2	34.0327	42.0795	1	1	4.0784	6.7158	122	729	4152	30676	82.3659	77.0149	0.787	7	129	165.5	1	0	799.513	597.878	12.5	0.0197	0	0.0197	799.513	597.858	799.549	597.934	0.0845	0.036	0.0764	12.3734	12.7142		0	0	0	0	0	0	0	0
	A	1	2	8	2	261 Sp8	2	194.593	64.7028	116	1	123.868	20.5167	123	838	23935	54221	239.067	138.595	0.7884	0	123	0	1	0	829.56	597.815	12.5	0.0161	0	0.0161	829.56	597.799	829.528	597.813	0.0342	-0.0313	0.0137	12.4215	12.7091		0	0	0	0	0	0	0	0
	A	1	2	8	3	240 Sp8	2	75.125	71.7095	9.5	1	19.468	33.0084	120	778	9015	55790	133.067	162.287	0.7792	1	121	689	1	0	859.606	597.753	12.5	0.0125	0	0.0125	859.606	597.74	859.542	597.608	0.1472	-0.0648	-0.1321	12.3395	12.4921		0	0	0	0	0	0	0	0
	A	1	2	8	4	261 Sp8	2	67.805	73.665	15.5	5	10.0886	21.8191	118	842	8001	62026	105.436	128.734	0.7612	1	119	489	1	0	889.653	597.691	12.5	0.0089	0	0.0089	889.653	597.682	889.576	597.644	0.0857	-0.077	-0.0376	12.263	12.3588		0	0	0	0	0	0	0	0
	A	1	2	8	5	299 Sp0	2	58.3361	57.7539	8	1	14.1685	42.2832	119	817	6942	47185	99.0064	152.888	0.7777	1	120	254	1	0	919.7	597.628	12.5	0.0053	0	0.0053	919.7	597.623	919.613	597.521	0.1337	-0.0866	-0.1019	12.2343	12.4914		0	0	0	0	0	0	0	0
	A	1	2	8	6	330 Sp10	2	30.2016	27.0931	1	1	5.7244	5.0777	119	816	3594	22108	65.7891	59.1588	0.7777	2	121	208	0.9831	0	949.747	597.566	12.5	0.0017	0	0.0017	949.747	597.564	949.605	597.462	0.1746	-0.1417	-0.102	12.2465	12.5014		0	0	0	0	0	0	0	0
	A	1	2	8	7	299 Sp0	2	72.1885	43.2301	24.5	1	21.862	24.5532	122	830	8807	35881	92.5055	101.646	0.782	1	123	870	1	0	979.793	597.504	12.5	0.0017	0	-0.0017	979.793	597.505	979.77	597.5	0.0237	-0.023	-0.0054	12.4435	12.5853		0	0	0	0	0	0	0	0
	A	1	2	8	8	330 Sp10	2	58.5327	30.5756	1	1	34.1916	11.1708	122	839	7141	25653	244.871	71.6992	0.782	0	122	0	1	0	1009.84	597.441	12.5	0.0053	0	-0.0053	1009.84	597.447	1009.77	597.5	0.0878	-0.0698	0.0533	12.4435	12.5853		0	0	0	0	0	0	0	0
	A	1	2	8	9	359 Sp14	0	479.824	44.29	420	1	405.053	22.0931	153	800	73413	35432	290.031	103.882	0.7611	0	153	0	1	0	1039.89	597.379	12.5	0.0089	0	-0.0089	1039.89	597.388	1039.46	597.255	0.4496	-0.4295	-0.1329	13.7174	14.4373		0	0	0	0	0	0	0	0
	A	1	2	8	10	384 Sp20	2	56.5564	41.0299	15.5	1	11.7931	10.4453	124	835	7013	34260	84.3747	87.2376	0.8	2	126	242.5	1	0	1069.93	597.317	12.5	0.0125	0	-0.0125	1069.93	597.329	1069.91	597.371	0.0475	-0.0225	0.0418	12.3632	12.8667		0	0	0	0	0	0	0	0
	A	1	2	8	11	359 Sp14	0	480.603	61.0059	440.5	1	436.98	37.9874	146	846	70168	51611	342.488	135.135	0.7373	0	146	0	0.906	0	1099.98	597.254	12.5	0.0161	0	-0.0161	1099.98	597.27	1099.03	597.452	0.9703	-0.9532	0.1816	12.6934	15.3145		0	0	0	0	0	0	0	0
	A	1	2	8	12	384 Sp20	2	61.2727	47.8341	13	1	12.8255	11.9176	121	838	7414	40085	98.5301	87.6933	0.796	2	123	304.5	1	0	1130.03	597.192	12.5	0.0196	0	-0.0196	1130.03	597.212	1130	597.273	0.0669	-0.0273	0.061	12.2936	12.6762		0	0	0	0	0	0	0	0
	A	1	2	9	1	92 Sp8	2	62.7131	43.099	11	1	8	9.4477	122	838	7651	36117	95.9666	82.529	0.7922	1	123	337	1	0	799.513	627.82	12.5	0.3952	0.1124	0.3789	799.401	627.442	799.557	627.852	0.4398	0.1567	0.4109	12.4412	12.6052		0	0	0	0	0	0	0	0
	A	1	2	9	2	109 Sp0	2	48.1749	37.0976	1	1	4.9518	7.4209	120	840	5781	31162	79.5674	72.2409	0.7692	1	121	435	1	0	829.549	627.769	12.5	0.3965	0.0916	0.3858	829.458	627.383	829.458	627.7	0.3172	0.0005	0.3172	12.3551	12.4799		0	0	0	0	0	0	0	0
	A	1	2	9	3	92 Sp8	2	56.4249	37.8066	1	1	4.8333	7.7898	120	838	6771	31682	95.2704	76.2605	0.7692	3	123	267.5	1	0	860.211	622.717	12.5	4.6471	0.6079	-4.6071	859.603	627.324	860.258	622.608	4.7607	0.6555	-4.7154	12.2285	12.6176		0	0	0	0	0	0	0	0
	A	1	2	9	4	109 Sp0	2	55.0661	35.6599	6	1	4.5897	9.9475	121	838	6663	29883	84.3177	78.1966	0.7857	2	123	360	1	0	889.622	627.665	12.5	0.4026	0.0501	0.3994	889.572	627.265	889.537	627.537	0.2741	-0.0348	0.2719	12.3426	12.5559		0	0	0	0	0	0	0	0
	A	1	2	9	5	130 Sp8	2	82.7355	38.5315	19	1	48.6106	8.4978	121	839	10011	32328	205.697	81.6428	0.7806	1	122	302	0.9996	0	919.659	627.613	12.5	0.4073	0.0293	0.4063	919.629	627.206	919.545	627.521	0.3252	-0.0836	0.3142	12.3323	12.6187		0	0	0	0	0	0	0	0
	A	1	2	9	6	153 Sp0	2	62.5454	38.3114	15	1	8.5844	7.3965	121	838	7568	32105	89.2304	79.5849	0.7857	2	123	296	1	0	949.695	627.561	12.5	0.4132	0.0086	0.4131	949.686	627.148	949.537	627.537	0.417	-0.149	0.3895	12.3426	12.5559		0	0	0	0	0	0	0	0
	A	1	2	9	7	130 Sp8	2	75.3097	50.5119	8	1	16.2413	30.3421	113	838	8510	42329	149.256	127.486	0.729	10	123	1005	0.8049	0	979.731	627.509	12.5	0.4201	-0.012	0.4199	979.743	627.089	979.956	627.531	0.4904	0.2124	0.442	11.6654	12.8966		0	0	0	0	0	0	0	0
	A	1	2	9	8	153 Sp0	2	45.2711	36.3329	1	1	6.375	8.3112	118	841	5342	30556	79.8474	77.5559	0.7662	2	120	220.5	0.9749	0	1009.77	627.457	12.5	0.428	-0.0328	0.4268	1009.8	627.03	1009.85	627.517	0.4891	0.0469	0.4868	12.1349	12.5325		0	0	0	0	0	0	0	0
	A	1	2	9	9	178 Sp8	2	42.918	36.8537	1	1	7.9587	31.0818	122	834	5236	30736	83.4097	138.808	0.782	1	123	275	1	0	1039.8	627.405	12.5	0.4368	-0.0535	0.4335	1039.86	626.971	1039.82	627.434	0.4646	-0.0378	0.4631	12.2915	12.7643		0	0	0	0	0	0	0	0
	A	1	2	9	10	210 Sp0	2	38.5966	40.211	1	1	9.5773	14.8865	119	834	4593	33536	79.1302	91.8403	0.7628	4	123	227	1	0	1069.84	627.353	12.5	0.4466	-0.0743	0.4404	1069.91	626.913	1069.8	627.437	0.5371	-0.1163	0.5244	12.1548	12.6035		0	0	0	0	0	0	0	0
	A	1	2	9	11	178 Sp8	2	38.2605	36.5273	3	1	3.6875	8.4708	119	840	4553	30683	61.7083	74.3566	0.7677	2	121	443	1	0	1099.88	627.301	12.5	0.4573	-0.095	0.4473	1099.97	626.854	1099.86	627.303	0.4632	-0.1146	0.4488	12.2583	12.4881		0	0	0	0	0	0	0	0
	A	1	2	9	12	210 Sp0	2	41.4878	41.723	1	1	6.6631	10.7805	123	834	5103	34797	80.2895	91.5253	0.8092	4	127	228.5	1	0	1129.91	627.249	12.5	0.4687	-0.1158	0.4541	1130.03	626.795	1129.78	627.228	0.4989	-0.2484	0.4327	12.4461	12.7533		0	0	0	0	0	0	0	0
	A	1	2	10	1	240 Sp8	2	48.2222	43.7225	1	1	7.3595	9.0711	117	829	5642	36246	91.9516	92.4699	0.75	4	121	283.5	1	0	799.513	657.763	12.5	0.1475	0.1132	-0.0946	799.4	657.858	799.581	657.718	0.2291	0.1813	-0.14	12.1658	12.3612		0	0	0	0	0	0	0	0
	A	1	2	10	2	261 Sp8	2	69.5963	65.8188	19	1.5	15.1139	33.494	109	806	7586	53050	113.223	168.729	0.7124	22	131	1617.5	0.7407	0	829.539	657.722	12.5	0.1206	0.0925	-0.0773	829.447	657.799	829.66	657.991	0.2872	0.2139	0.1916	11.6375	12.9753		0	0	0	0	0	0	0	0
	A	1	2	10	3	240 Sp8	2	55.3305	45.4738	1	1	5.8876	28.2767	121	880	6695	40017	98.8403	116.872	0.7857	0	121	0	1	0	859.565	657.68	12.5	0.0937	0.0717	-0.0602	859.493	657.74	859.537	657.537	0.208	0.0439	-0.2033	12.3426	12.5559		0	0	0	0	0	0	0	0
	A	1	2	10	4	261 Sp8	2	45.0796	51.2709	1	1	6.5384	40.1987	113	834	5094	42760	89.4101	221.84	0.7337	14	127	348	0.8874	0	889.591	657.639	12.5	0.0667	0.051	-0.043	889.54	657.682	889.805	657.761	0.2769	0.2653	0.0793	11.7662	12.7346		0	0	0	0	0	0	0	0
	A	1	2	10	5	299 Sp0	2	56.625	42.5804	8.5	1	8.869	9.1239	120	839	6795	35725	93.2347	88.8818	0.7792	2	122	264	1	0	919.617	657.597	12.5	0.0397	0.0302	-0.0257	919.587	657.623	919.567	657.5	0.1245	-0.02	-0.1229	12.2176	12.6064		0	0	0	0	0	0	0	0
	A	1	2	10	6	330 Sp10	2	46.2148	34.4345	1	1	9.6428	7.6411	121	840	5592	28925	92.4939	77.905	0.7857	0	121	0	1	0	949.643	657.556	12.5	0.0127	0.0094	-0.0086	949.633	657.564	949.537	657.537	0.1	-0.0963	-0.027	12.3426	12.5559		0	0	0	0	0	0	0	0
	A	1	2	10	7	299 Sp0	2	68.5206	44.7882	15	1	18.2446	27.4781	121	836	8291	37443	114.5	119.502	0.7857	0	121	0	1	0	979.669	657.514	12.5	0.0142	-0.0113	0.0086	979.68	657.505	979.537	657.537	0.1465	-0.143	0.0317	12.3426	12.5559		0	0	0	0	0	0	0	0
	A	1	2	10	8	330 Sp10	2	48.9098	35.2703	3	1	7.3369	6.0165	122	836	5967	29486	88.7152	68.6904	0.7922	3	125	176	1	0	1009.69	657.472	12.5	0.0411	-0.0321	0.0258	1009.73	657.447	1009.57	657.5	0.1622	-0.1531	0.0533	12.5031	12.5066		0	0	0	0	0	0	0	0
	A	1	2	10	9	359 Sp14	0	449.312	61.17	375	2	374.9	12.4067	125	835	56164	51077	275.55	113.327	0.8051	0	125	0	1	0	1039.72	657.431	12.5	0.0681	-0.0528	0.043	1039.77	657.388	1039.62	657.528	0.205	-0.1496	0.1401	12.7688	13.0551		0	0	0	0	0	0	0	0
	A	1	2	10	10	384 Sp20	2	90.875	47.6753	41.5	1	32.3513	23.344	120	841	10905	40095	125.51	115.186	0.7843	0	120	0	1	0	1069.75	657.389	12.5	0.095	-0.0736	0.0601	1069.82	657.329	1069.58	657.442	0.2623	-0.237	0.1124	12.3277	12.4737		0	0	0	0	0	0	0	0
	A	1	2	10	11	359 Sp14	0	507.728	46.1108	428	1	454.822	11.3973	140	821	71082	37857	468.308	85.3514	0.6965	0	140	0	1	0	1099.77	657.348	12.5	0.122	-0.0943	0.0773	1099.87	657.27	1099.28	657.607	0.6781	-0.5886	0.3367	12.9768	14.0177		0	0	0	0	0	0	0	0
	A	1	2	10	12	384 Sp20	2	69.7479	50.3436	10	1	7.1315	11.9465	123	838	8579	42188	100.98	93.9375	0.7987	0	123	0	1	0	1129.8	657.306	12.5	0.1489	-0.1151	0.0946	1129.91	657.212	1129.78	657.325	0.1752	-0.1334	0.1135	12.3251	12.8063		0	0	0	0	0	0	0	0
	A	1	2	11	1	92 Sp8	2	78.3553	43.9892	9	1	14.573	9.7851	121	838	9481	36863	129.511	82.846	0.7908	2	123	389.5	1	0	799.513	687.706	12.5	0.2726	0.2265	-0.1518	799.287	687.858	799.479	687.62	0.3064	0.1927	-0.2382	12.355	12.5571		0	0	0	0	0	0	0	0
	A	1	2	11	2	109 Sp0	2	85.5416	49.1277	10	1	28.404	35.963	120	830	10265	40776	170.496	134.738	0.7792	11	131	869.5	1	0	829.529	687.675	12.5	0.2228	0.1849	-0.1242	829.344	687.799	829.567	687.5	0.3732	0.223	-0.2993	12.2176	12.6064		0	0	0	0	0	0	0	0
	A	1	2	11	3	92 Sp8	2	56.0762	50.4226	5.5	1	10.8651	40.9087	118	840	6617	42355	100.255	167.652	0.7662	3	121	293	1	0	859.544	687.644	12.5	0.1112	0.0555	-0.0964	859.489	687.74	859.542	687.5	0.2462	0.0536	-0.2403	12.1645	12.428		0	0	0	0	0	0	0	0
	A	1	2	11	4	109 Sp0	2	49.5083	42.3384	1	1	7.2808	14.1161	120	839	5941	35522	89.4738	90.833	0.7843	2	122	309	1	0	889.56	687.613	12.5	0.1231	0.1019	-0.069	889.458	687.682	889.583	687.558	0.1759	0.1254	-0.1234	12.3277	12.4737		0	0	0	0	0	0	0	0
	A	1	2	11	5	130 Sp8	2	85.628	46.9047	23	1	16.256	24.359	121	840	10361	39400	127.461	104.374	0.7857	0	121	0	1	0	919.575	687.582	12.5	0.0732	0.0603	-0.0414	919.515	687.623	919.455	687.529	0.1118	-0.0604	-0.094	12.3426	12.5664		0	0	0	0	0	0	0	0
	A	1	2	11	6	153 Sp0	2	53.8739	40.1629	9	1	17.7244	9.7033	119	841	6411	33777	108.739	83.761	0.7727	1	120	329	1	0	949.591	687.55	12.5	0.0233	0.0188	-0.0137	949.572	687.564	949.546	687.521	0.0504	-0.0259	-0.0432	12.2446	12.445		0	0	0	0	0	0	0	0
	A	1	2	11	7	130 Sp8	2	51.9083	41.1401	4.5	1	11.4666	11.1106	120	835	6229	34352	88.4876	80.431	0.7692	0	120	0	1	0	979.606	687.519	12.5	0.0265	-0.0226	0.0137	979.629	687.505	979.5	687.5	0.1293	-0.1292	-0.0054	12.3935	12.3935		0	0	0	0	0	0	0	0
	A	1	2	11	8	153 Sp0	2	46.5798	32.9607	1	1	6.5222	9.6857	119	840	5543	27687	88.3181	74.0864	0.7727	2	121	266.5	1	0	1009.62	687.488	12.5	0.0763	-0.0642	0.0413	1009.69	687.447	1009.46	687.471	0.2254	-0.2241	0.0239	12.2667	12.445		0	0	0	0	0	0	0	0
	A	1	2	11	9	178 Sp8	2	33.9075	34.6011	1	1	8.1938	6.1991	119	840	4035	29065	72.4419	71.994	0.7727	2	121	262.5	1	0	1039.64	687.457	12.5	0.1262	-0.1057	0.069	1039.74	687.388	1039.62	687.471	0.147	-0.1215	0.0827	12.2119	12.5117		0	0	0	0	0	0	0	0
	A	1	2	11	10	210 Sp0	2	49.1322	38.7228	4	1	8.6086	9.8387	121	837	5945	32411	86.3094	82.8253	0.7857	3	124	178	1	0	1069.65	687.426	12.5	0.1761	-0.1472	0.0966	1069.8	687.329	1069.46	687.529	0.3924	-0.3377	0.1998	12.2888	12.6404		0	0	0	0	0	0	0	0
	A	1	2	11	11	178 Sp8	2	64.6999	37.6127	10.5	1	9.5121	8.445	120	829	7764	31181	96.9721	74.0709	0.7792	2	122	314	1	0	1099.67	687.394	12.5	0.2259	-0.1887	0.1242	1099.86	687.27	1099.51	687.425	0.382	-0.3493	0.1547	12.2173	12.606		0	0	0	0	0	0	0	0
	A	1	2	11	12	210 Sp0	2	52.0666	41.2556	1	1	6.7191	14.9151	120	841	6248	34696	97.3134	82.2235	0.7843	0	120	0	1	0	1129.68	687.363	12.5	0.2759	-0.2303	0.1519	1129.91	687.211	1129.58	687.442	0.4035	-0.3314	0.2301	12.3277	12.4737		0	0	0	0	0	0	0	0
	A	1	2	12	1	240 Sp8	2	55.65	54.1961	5.5	1	6.7469	11.1026	120	841	6678	45579	86.013	95.8278	0.7692	0	120	0	1	0	799.513	717.649	12.5	0.3081	0.2266	-0.2088	799.286	717.858	799.5	717.5	0.4168	0.2135	-0.3579	12.3935	12.3935		0	0	0	0	0	0	0	0
	A	1	2	12	2	261 Sp8	2	56.4491	55.447	3	3	6.3924	11.345	118	841	6661	46631	86.0073	98.0704	0.7712	2	120	414	1	0	829.518	717.628	12.5	0.2518	0.185	-0.1708	829.333	717.799	829.491	717.415	0.4152	0.1583	-0.3839	12.2147	12.3971		0	0	0	0	0	0	0	0
	A	1	2	12	3	240 Sp8	2	60.3613	41.0595	1	1	7.1264	8.6666	119	840	7183	34490	99.2964	81.6425	0.7727	2	121	317	1	0	859.523	717.607	12.5	0.1956	0.1434	-0.1329	859.38	717.74	859.521	717.546	0.24	0.141	-0.1942	12.2446	12.445		0	0	0	0	0	0	0	0
	A	1	2	12	4	261 Sp8	2	38.0087	38.3512	1	1	6.7127	5.9829	114	820	4333	31448	81.5168	77.2668	0.7354	5	119	254.5	1	0	889.529	717.587	12.5	0.1393	0.1019	-0.0949	889.427	717.682	889.535	717.631	0.1194	0.1084	-0.0501	11.9957	12.2466		0	0	0	0	0	0	0	0
	A	1	2	12	5	299 Sp0	2	85.8907	51.3127	16	1	41.1962	41.6495	119	841	10221	43154	199.087	246.254	0.7727	1	120	1126	1	0	919.534	717.566	12.5	0.083	0.0604	-0.0569	919.473	717.623	919.546	717.479	0.1612	0.0728	-0.1439	12.2446	12.445		0	0	0	0	0	0	0	0
	A	1	2	12	6	330 Sp10	2	53.8166	56.638	1	1	24.8055	44.5825	120	840	6458	47576	131.728	218.262	0.7692	1	121	214	1	0	949.539	717.545	12.5	0.0268	0.0189	-0.0189	949.52	717.564	949.5	717.5	0.0672	-0.0201	-0.0641	12.3935	12.3935		0	0	0	0	0	0	0	0
	A	1	2	12	7	299 Sp0	2	66.7033	40.0119	6	1	10.3214	27.5394	118	840	7871	33610	114.587	102.217	0.7662	3	121	345.5	1	0	979.544	717.524	12.5	0.0295	-0.0226	0.0189	979.567	717.505	979.432	717.491	0.1354	-0.1347	-0.0139	12.3166	12.3196		0	0	0	0	0	0	0	0
	A	1	2	12	8	330 Sp10	2	59.6302	42.1178	15	1	9.5	8.2359	119	840	7096	35379	85.261	81.0478	0.7727	1	120	287	1	0	1009.55	717.504	12.5	0.0858	-0.0642	0.057	1009.61	717.447	1009.53	717.538	0.1241	-0.0842	0.0911	12.2667	12.445		0	0	0	0	0	0	0	0
	A	1	2	12	9	359 Sp14	0	402.364	41.1318	323	1	321.757	10.7281	129	827	51905	34016	282.507	84.5704	0.8376	1	130	3585	1	0	1039.55	717.483	12.5	0.1421	-0.1058	0.0949	1039.66	717.388	1039.23	717.698	0.5282	-0.4278	0.3098	12.0775	13.9974		0	0	0	0	0	0	0	0
	A	1	2	12	10	384 Sp20	2	65.0743	39.3416	12	1	11.1411	6.5362	121	840	7874	33047	104.849	78.1411	0.7857	0	121	0	1	0	1069.56	717.462	12.5	0.1984	-0.1473	0.1329	1069.71	717.329	1069.45	717.529	0.322	-0.2525	0.1997	12.3426	12.5664		0	0	0	0	0	0	0	0
	A	1	2	12	11	359 Sp14	0	419.618	53.4817	376	3	369.903	11.3328	131	824	54970	44069	256.81	91.9613	0.6549	0	131	0	0.8903	0	1099.57	717.441	12.5	0.2546	-0.1888	0.1708	1099.75	717.27	1099.15	716.985	0.6656	-0.6011	-0.2856	12.3693	14.3417		0	0	0	0	0	0	0	0
	A	1	2	12	12	384 Sp20	2	90.1196	49.8231	21	1	22.1348	13.3024	117	831	10544	41403	162.03	99.3039	0.7548	13	130	2306.5	1	0	1129.57	717.42	12.5	0.311	-0.2304	0.2089	1129.8	717.212	1129.66	717.419	0.2515	-0.1425	0.2072	11.8535	12.7291		0	0	0	0	0	0	0	0
	A	1	2	13	1	92 Sp8	2	368.7	311.668	316.5	199	333	72.1096	120	816	44244	254321	248.765	341.506	0.7692	0	120	0	1	0	799.513	747.592	12.5	0.4316	0.3398	-0.2661	799.173	747.858	799.5	747.5	0.4847	0.3267	-0.358	12.3935	12.3935		0	0	0	0	0	0	0	0
	A	1	2	13	2	109 Sp0	0	787.2	220.265	728	174.5	805.889	52.74	95	690	74784	151983	372.973	210.685	0.6089	1	96	2464	0.872	0	829.508	747.582	12.5	0.3528	0.2775	-0.2177	829.23	747.799	829.368	747.126	0.687	0.1381	-0.6729	10.4463	12.1913		0	0	0	0	0	0	0	0
	A	1	2	13	3	92 Sp8	2	126.208	100.928	71.5	31	61.0952	52.3815	120	840	15145	84780	158.001	158.334	0.7692	1	121	743	1	0	859.503	747.571	12.5	0.2117	0.1273	-0.1691	859.375	747.74	859.5	747.5	0.2707	0.1246	-0.2403	12.3935	12.3935		0	0	0	0	0	0	0	0
	A	1	2	13	4	109 Sp0	2	60.1176	46.6874	15	1	7.5466	8.5187	119	835	7154	38984	89.6583	91.0525	0.7727	1	120	326	1	0	889.497	747.561	12.5	0.195	0.1529	-0.1209	889.345	747.682	889.538	747.529	0.2461	0.1932	-0.1523	12.2667	12.445		0	0	0	0	0	0	0	0
	A	1	2	13	5	130 Sp8	2	58.8376	52.8751	7	1	10.6162	32.4459	117	841	6884	44468	98.1127	122.328	0.7597	3	120	314.5	1	0	919.492	747.55	12.5	0.1161	0.0906	-0.0725	919.402	747.623	919.53	747.538	0.1535	0.1282	-0.0845	12.0051	12.5286		0	0	0	0	0	0	0	0
	A	1	2	13	6	153 Sp0	2	56.2268	43.9215	2	1	5.9302	7.7969	119	841	6691	36938	99.1101	82.1001	0.7727	1	120	248	1	0	949.487	747.54	12.5	0.0372	0.0282	-0.0242	949.459	747.564	949.479	747.546	0.027	0.0202	-0.018	12.2446	12.445		0	0	0	0	0	0	0	0
	A	1	2	13	7	130 Sp8	2	55.6749	42.3781	1.5	1	8.6629	7.7237	120	841	6681	35640	101.872	85.5224	0.7692	0	120	0	1	0	979.482	747.53	12.5	0.0417	-0.0339	0.0241	979.516	747.505	979.5	747.5	0.0167	-0.0158	-0.0054	12.3935	12.3935		0	0	0	0	0	0	0	0
	A	1	2	13	8	153 Sp0	2	47.6724	42.9071	1	1	27.3928	29.2484	116	840	5530	36042	165.575	105.945	0.7483	5	121	232	1	0	1009.48	747.519	12.5	0.1205	-0.0963	0.0725	1009.57	747.447	1009.47	747.646	0.223	-0.0988	0.1998	12.1607	12.2648		0	0	0	0	0	0	0	0
	A	1	2	13	9	178 Sp8	2	69.8318	44.2964	11	1	7.9333	12.1673	113	840	7891	37209	105.38	89.5858	0.7337	8	121	986	0.8447	0	1039.47	747.509	12.5	0.1994	-0.1585	0.1209	1039.63	747.388	1039.67	747.743	0.3579	0.0424	0.3554	11.7565	12.7334		0	0	0	0	0	0	0	0
	A	1	2	13	10	210 Sp0	2	22.3859	21.1185	1	1	3.5684	3.1704	114	793	2552	16747	46.9894	41.2999	0.7354	8	122	134	0.8953	0	1069.47	747.498	12.5	0.2783	-0.2209	0.1693	1069.69	747.329	1069.55	747.386	0.1461	-0.1346	0.0569	11.9055	12.5392		0	0	0	0	0	0	0	0
	A	1	2	13	11	178 Sp8	2	58.6583	37.6321	6	1	9.4555	7.913	120	840	7039	31611	103.496	76.8518	0.7692	0	120	0	1	0	1099.46	747.488	12.5	0.3573	-0.2833	0.2177	1099.74	747.27	1099.5	747.5	0.3354	-0.2443	0.2297	12.3935	12.3935		0	0	0	0	0	0	0	0
	A	1	2	13	12	210 Sp0	2	33.4576	38.5097	1	1	5.086	5.425	118	820	3948	31578	65.5716	67.2035	0.7763	3	121	121	1	0	1129.46	747.478	12.5	0.4362	-0.3455	0.2661	1129.8	747.211	1129.4	747.5	0.4957	-0.4031	0.2885	12.2507	12.3924		0	0	0	0	0	0	0	0
	A	1	2	14	1	Grid Marker	3	22014	1302.7	19780	993	20357.1	512.096	176	785	3874465	1022618	13152.8	1113	0.8844	0	176	0	1	0	799.513	777.535	12.5	0.469	0.3399	-0.3231	799.173	777.858	798.443	773.074	4.8394	-0.7299	-4.7841	14.5639	15.6077		0	1	0	0	0	0	0	0
	A	1	2	14	2	Grid Marker	3	25098.8	1647.18	22309	1201	21922.4	765.635	186	775	4668380	1276566	12923.5	1409.04	0.93	0	186	0	1	0	829.497	777.535	12.5	0.3834	0.2776	-0.2644	829.22	777.799	827.898	773.403	4.5904	-1.322	-4.3959	15.1225	15.7733		0	1	0	0	0	0	0	0
	A	1	2	14	3	0	2	265.233	253.83	202	182	207.21	74.3281	120	841	31828	213471	246.613	254.382	0.7692	0	120	0	1	0	859.482	777.535	12.5	0.2977	0.2152	-0.2056	859.267	777.74	859.5	777.5	0.3351	0.2333	-0.2404	12.3935	12.3935		0	0	0	0	0	0	0	0
	A	1	2	14	4	0	2	127.246	132.377	67	80	35.8961	29.3221	118	840	15015	111197	167.129	153.809	0.7662	3	121	549.5	1	0	889.466	777.535	12.5	0.212	0.1529	-0.1469	889.313	777.682	889.542	777.5	0.2923	0.229	-0.1817	12.1645	12.428		0	0	0	0	0	0	0	0
	A	1	2	14	5	0	2	151.967	115.683	84.5	56	85.625	24.3969	120	841	18236	97289	168.632	147.419	0.7692	0	120	0	1	0	919.451	777.535	12.5	0.1264	0.0906	-0.0881	919.36	777.623	919.5	777.5	0.1862	0.1399	-0.1229	12.3935	12.3935		0	0	0	0	0	0	0	0
	A	1	2	14	6	0	2	102.378	108.783	54	51.5	39.8431	24.7113	119	840	12183	91378	133.241	139.771	0.7727	1	120	476	1	0	949.435	777.535	12.5	0.0407	0.0283	-0.0293	949.407	777.564	949.521	777.546	0.1155	0.1141	-0.0179	12.2446	12.445		0	0	0	0	0	0	0	0
	A	1	2	14	7	0	2	95.0932	105.382	41.5	48.5	37.0277	19.503	118	804	11221	84727	129.846	134.971	0.7712	3	121	450.5	1	0	979.419	777.535	12.5	0.0449	-0.0339	0.0293	979.453	777.505	979.415	777.508	0.0383	-0.0382	0.003	12.2147	12.3971		0	0	0	0	0	0	0	0
	A	1	2	14	8	0	2	82.5333	94.1177	16	37	15.6941	18.6846	120	841	9904	79153	129.528	122.327	0.7692	0	120	0	1	0	1009.4	777.535	12.5	0.1305	-0.0963	0.0881	1009.5	777.447	1009.5	777.5	0.0533	-0.0003	0.0533	12.3935	12.3935		0	0	0	0	0	0	0	0
	A	1	2	14	9	0	2	95.7833	88.119	36.5	26	13.3768	21.0016	120	840	11494	74020	127.648	128.209	0.7692	1	121	420	1	0	1039.39	777.535	12.5	0.2162	-0.1586	0.1469	1039.55	777.388	1039.5	777.5	0.1216	-0.0471	0.1121	12.3935	12.3935		0	0	0	0	0	0	0	0
	A	1	2	14	10	0	2	136.876	92.8607	51	28	25.6399	35.8515	121	840	16562	78003	182.002	135.208	0.7857	0	121	0	1	0	1069.37	777.535	12.5	0.3018	-0.2209	0.2056	1069.59	777.329	1069.46	777.537	0.2458	-0.1309	0.208	12.3426	12.5559		0	0	0	0	0	0	0	0
	A	1	2	14	11	0	2	113.308	102.444	38	38	20.1578	59.0233	120	841	13597	86155	159.339	150.321	0.7792	0	120	0	1	0	1099.36	777.535	12.5	0.3875	-0.2833	0.2644	1099.64	777.27	1099.42	777.508	0.321	-0.2154	0.2379	12.2173	12.606		0	0	0	0	0	0	0	0
	A	1	2	14	12	0	2	87.0247	100.448	34	39	19.8395	17.819	121	839	10530	84276	127.231	131.869	0.7857	0	121	0	1	0	1129.34	777.535	12.5	0.4731	-0.3455	0.3231	1129.69	777.212	1129.46	777.537	0.3954	-0.2244	0.3255	12.3426	12.5559		0	0	0	0	0	0	0	0
	A	1	3	1	1	0	2	58.595	59.2524	10	10.5	7.775	7.4089	121	820	7090	48587	89.3412	87.2428	0.7857	1	122	370	0.9996	0	1245.19	386.391	12.5	0.5055	-0.3426	0.3716	1245.53	386.019	1245.13	386.463	0.5969	-0.3992	0.4437	12.2618	12.6861		0	0	0	0	0	0	0	0
	A	1	3	1	2	0	2	65.6333	74.444	13.5	15	11.3414	16.4208	120	840	7876	62533	96.3132	117.489	0.7792	1	121	425	1	0	1275.31	386.256	12.5	0.4135	-0.2802	0.3041	1275.59	385.952	1275.28	386.308	0.4749	-0.3135	0.3567	12.294	12.5429		0	0	0	0	0	0	0	0
	A	1	3	1	3	0	2	72.0573	74.3448	26.5	14	9.5694	17.8678	122	838	8791	62301	94.5373	118.474	0.7922	1	123	378	1	0	1305.43	386.121	12.5	0.3216	-0.218	0.2365	1305.65	385.884	1305.48	386.082	0.2558	-0.1621	0.1978	12.348	12.6975		0	0	0	0	0	0	0	0
	A	1	3	1	4	0	2	57.8174	65.3677	11	10	10.6516	8.8239	126	824	7285	53863	92.8285	100.268	0.8181	0	126	0	1	0	1335.55	385.986	12.5	0.2297	-0.1556	0.1689	1335.7	385.817	1335.59	386	0.2167	-0.1156	0.1833	12.3906	13.0274		0	0	0	0	0	0	0	0
	A	1	3	1	5	0	2	57.1404	73.3217	2	14	12.2473	13.353	121	836	6914	61297	100.04	111.991	0.7806	4	125	275	1	0	1365.67	385.85	12.5	0.1377	-0.0932	0.1013	1365.76	385.749	1365.67	385.876	0.1559	-0.0905	0.1269	12.3078	12.6308		0	0	0	0	0	0	0	0
	A	1	3	1	6	0	2	91.5409	72.6996	21	16	24.6404	32.6722	122	839	11168	60995	142.304	115.445	0.7922	0	122	0	1	0	1395.79	385.715	12.5	0.0457	-0.0308	0.0337	1395.82	385.682	1395.73	385.68	0.0876	-0.0876	-0.0013	12.3288	12.7005		0	0	0	0	0	0	0	0
	A	1	3	1	7	0	2	62.6475	75.592	15.5	16	11.6144	10.2296	122	826	7643	62439	95.069	110.596	0.7922	4	126	436	1	0	1425.91	385.58	12.5	0.0461	0.0313	-0.0338	1425.87	385.614	1425.91	385.524	0.0963	0.0355	-0.0895	12.4009	12.6603		0	0	0	0	0	0	0	0
	A	1	3	1	8	0	2	60.5645	64.8901	4.5	13	5.0126	8.6981	124	847	7510	54962	94.0158	93.0756	0.7948	2	126	351	1	0	1456.03	385.445	12.5	0.138	0.0937	-0.1013	1455.93	385.547	1455.96	385.5	0.0545	0.0283	-0.0466	12.1553	13.0871		0	0	0	0	0	0	0	0
	A	1	3	1	9	0	2	106.074	107.812	56.5	58	62.9166	13.6932	122	777	12941	83770	124.267	123.49	0.7922	2	124	620.5	1	0	1486.14	385.31	12.5	0.23	0.1561	-0.1689	1485.99	385.479	1486.17	385.344	0.2278	0.1835	-0.1349	12.273	12.756		0	0	0	0	0	0	0	0
	A	1	3	1	10	Grid Marker	3	20903	1333.92	19311	1068	19373.1	630.097	225	736	4703177	981764	11629.4	1062.2	0.8789	0	225	0	1	0	1516.26	385.175	12.5	0.3219	0.2185	-0.2365	1516.05	385.412	1514.26	386.12	1.923	-1.7878	0.7083	16.4386	17.568		0	1	0	0	0	0	0	0
	A	1	3	1	11	Grid Marker	3	21400.8	1533.33	19857	1315	19827.8	932.363	201	760	4301563	1165329	11918.4	1068	0.7913	0	201	0	1	0	1546.38	385.04	12.5	0.4139	0.2808	-0.3041	1546.1	385.344	1544.06	387.303	2.8307	-2.043	1.9592	15.4192	16.7403		0	1	0	0	0	0	0	0
	A	1	3	1	12	Grid Marker	0	21759.8	1067.19	20319	616.5	21296.1	326.916	197	764	4286684	815336	11684	1181.37	0.7786	0	197	0	1	0	1576.5	384.905	12.5	0.5058	0.3431	-0.3717	1576.16	385.277	1572.17	386.152	4.0823	-3.9873	0.8755	15.4764	16.3348		0	0	0	0	0	0	0	0
	A	1	3	2	1	632 Sp14	0	24493.3	61.5072	12193.5	7	63991.4	15.6483	200	761	4898654	46807	24832.9	108.299	0.7812	0	200	0	1	0	1245.19	416.334	12.5	0.4651	-0.3425	0.3146	1245.53	416.019	1243.66	416.305	1.893	-1.8713	0.286	15.6388	16.4229		0	0	0	0	0	0	0	0
	A	1	3	2	2	0	2	51.2764	51.7329	5	2	7.4069	13.7302	123	835	6307	43197	84.8281	94.0949	0.7935	3	126	252.5	1	0	1275.3	416.209	12.5	0.3805	-0.2802	0.2574	1275.58	415.951	1275.41	416.163	0.272	-0.1716	0.2111	12.3026	12.8398		0	0	0	0	0	0	0	0
	A	1	3	2	3	632 Sp14	0	27111.4	61.9324	15590.5	3	63488	15.8101	206	755	5584958	46759	26041.6	118.179	0.8273	0	206	0	1	0	1305.41	416.084	12.5	0.2959	-0.2178	0.2002	1305.62	415.884	1305.99	415.815	0.3717	0.3653	-0.0684	15.5547	17.0166		0	0	0	0	0	0	0	0
	A	1	3	2	4	0	2	60.6557	61.0692	5.5	9	8.7325	13.3083	122	837	7400	51115	98.8626	98.1379	0.787	2	124	349.5	1	0	1335.52	415.959	12.5	0.2112	-0.1555	0.143	1335.67	415.817	1335.62	416.098	0.2859	-0.0487	0.2817	12.0867	12.9457		0	0	0	0	0	0	0	0
	A	1	3	2	5	0	2	70.9674	70.7494	7	12	14.0555	16.0661	123	838	8729	59288	116.165	111.416	0.7884	0	123	0	1	0	1365.63	415.835	12.5	0.1267	-0.0932	0.0858	1365.72	415.749	1365.62	415.862	0.1509	-0.1004	0.1127	12.4107	12.7214		0	0	0	0	0	0	0	0
	A	1	3	2	6	0	2	72.0583	66.3694	18	10	10.3037	12.4563	120	839	8647	55684	104.467	103.247	0.7792	2	122	358.5	1	0	1395.73	415.71	12.5	0.042	-0.0308	0.0285	1395.77	415.682	1395.64	415.708	0.1262	-0.1234	0.0267	12.191	12.6582		0	0	0	0	0	0	0	0
	A	1	3	2	7	0	2	60.9333	64.4957	7.5	12	11.6195	10.8699	120	831	7312	53596	102.938	96.4042	0.7692	7	127	339	1	0	1425.84	415.586	12.5	0.0425	0.0314	-0.0285	1425.81	415.614	1425.78	415.567	0.0554	-0.0285	-0.0474	12.168	12.6774		0	0	0	0	0	0	0	0
	A	1	3	2	8	0	2	64.336	75.4851	15	27	11.4285	8.9674	122	808	7849	60992	98.7291	96.3572	0.7922	3	125	335	1	0	1455.95	415.461	12.5	0.127	0.0937	-0.0858	1455.86	415.547	1455.88	415.451	0.0976	0.0184	-0.0958	12.154	12.9022		0	0	0	0	0	0	0	0
	A	1	3	2	9	0	2	95.4479	111.742	57	51	57.1944	15.3101	125	825	11931	92187	114.004	138.107	0.8064	2	127	522.5	1	0	1486.06	415.336	12.5	0.2116	0.156	-0.143	1485.91	415.479	1486.05	415.4	0.163	0.1424	-0.0792	12.4216	12.905		0	0	0	0	0	0	0	0
	A	1	3	2	10	0	2	340.266	328.193	312	238	358.543	79.1219	124	837	42193	274698	275.667	312.796	0.8051	0	124	0	1	0	1516.17	415.212	12.5	0.2962	0.2183	-0.2002	1515.95	415.412	1516.22	415.274	0.299	0.2655	-0.1375	12.4507	12.7863		0	0	0	0	0	0	0	0
	A	1	3	2	11	0	2	324.315	327.189	305	263	317.353	44.6435	124	773	40215	252917	217.671	263.735	0.8	0	124	0	1	0	1546.28	415.087	12.5	0.3808	0.2806	-0.2574	1546	415.344	1546.37	415.089	0.4513	0.3719	-0.2556	12.3632	12.8667		0	0	0	0	0	0	0	0
	A	1	3	2	12	0	2	259.928	297.921	201.5	206	232.034	109.002	126	835	32751	248764	237.915	319.281	0.8181	0	126	0	1	0	1576.39	414.962	12.5	0.4654	0.343	-0.3146	1576.05	415.277	1576.41	415	0.4596	0.3669	-0.2768	12.3906	13.0274		0	0	0	0	0	0	0	0
	A	1	3	3	1	514 Sp24	2	69.1951	47.8186	13	1	10.4096	22.3268	123	838	8511	40072	101.813	109.021	0.7987	0	123	0	1	0	1245.19	446.276	12.5	0.3441	-0.2283	0.2573	1245.42	446.019	1245.22	446.325	0.3644	-0.1977	0.3061	12.3251	12.8063		0	0	0	0	0	0	0	0
	A	1	3	3	2	537 Sp14	2	182.917	46.688	139	1	131.8	14.3638	120	840	21950	39218	226.223	95.1255	0.7792	1	121	1291	1	0	1275.29	446.162	12.5	0.2815	-0.1868	0.2106	1275.47	445.952	1275.29	446.092	0.2302	-0.1827	0.1401	12.3634	12.5132		0	0	0	0	0	0	0	0
	A	1	3	3	3	514 Sp24	2	72.6774	37.9856	13.5	1	12.3863	7.9685	124	835	9012	31718	116.347	80.7144	0.8104	2	126	838	1	0	1305.39	446.048	12.5	0.2189	-0.1452	0.1637	1305.53	445.884	1305.36	446.016	0.2141	-0.1685	0.132	12.3614	12.8768		0	0	0	0	0	0	0	0
	A	1	3	3	4	537 Sp14	2	217.82	122.141	180	15	198.765	88.5159	122	831	26574	101499	183.636	373.916	0.782	2	124	961	1	0	1335.48	445.934	12.5	0.1563	-0.1037	0.117	1335.59	445.817	1335.46	445.762	0.1405	-0.1296	-0.0543	12.3748	12.665		0	0	0	0	0	0	0	0
	A	1	3	3	5	560 Sp0	2	37.9916	49.6603	1	1	6.8571	7.6994	120	736	4559	36550	82.1148	86.0829	0.7792	7	127	198	0.7789	0	1365.58	445.819	12.5	0.0937	-0.0621	0.0702	1365.65	445.749	1365.6	445.839	0.102	-0.0489	0.0895	12.2832	13.0209		0	0	0	0	0	0	0	0
	A	1	3	3	6	579 Sp25	2	365.21	81.5078	325	12	328.386	21.9202	124	764	45286	62272	238.998	147.377	0.6138	0	124	0	0.7694	0	1395.68	445.705	12.5	0.0311	-0.0205	0.0234	1395.7	445.682	1395.7	444.476	1.2058	-0.0012	-1.2058	12.0658	14.0197		0	0	0	0	0	0	0	0
	A	1	3	3	7	560 Sp0	2	46.7603	44.1685	2	1	10.6344	7.4918	121	712	5658	31448	82.3163	80.9412	0.7806	122	243	584	1	0	1425.78	445.591	12.5	0.0314	0.0209	-0.0234	1425.76	445.614	1425.83	445.579	0.0753	0.0664	-0.0356	12.3182	12.6255		0	0	0	1	0	0	0	0
	A	1	3	3	8	579 Sp25	2	226.331	73.6391	168.5	7	171.324	17.5409	124	837	28065	61636	193.508	125.081	0.8051	0	124	0	1	0	1455.88	445.476	12.5	0.094	0.0626	-0.0701	1455.82	445.547	1455.85	445.5	0.06	0.0377	-0.0466	12.471	12.7594		0	0	0	0	0	0	0	0
	A	1	3	3	9	602 Sp21	2	42.4715	41.3822	1	1	7.7291	11.3169	123	866	5224	35837	81.2454	83.5546	0.7935	3	126	226	1	0	1485.98	445.362	12.5	0.1565	0.104	-0.117	1485.87	445.479	1485.98	445.431	0.1121	0.1011	-0.0482	12.3433	12.794		0	0	0	0	0	0	0	0
	A	1	3	3	10	617 Sp24	3	356.066	65.3029	298	8	304.7	15.0922	151	802	53766	52373	260.845	107.817	0.5898	0	151	0	0.759	0	1516.08	445.248	12.5	0.2191	0.1456	-0.1637	1515.93	445.412	1515.44	445.417	0.4944	-0.4943	0.0055	13.0852	16.2924		0	0	0	0	0	1	0	0
	A	1	3	3	11	602 Sp21	2	54.944	54.4638	11	3	9.3295	25.0205	125	830	6868	45205	88.37	105.048	0.8116	0	125	0	1	0	1546.18	445.134	12.5	0.2817	0.1871	-0.2106	1545.99	445.344	1546.23	445.128	0.3255	0.2434	-0.2162	12.4556	12.8846		0	0	0	0	0	0	0	0
	A	1	3	3	12	617 Sp24	0	418.135	79.1786	387.5	15.5	434.222	20.5388	126	862	52685	68252	244.621	127.461	0.8066	0	126	0	0.8563	0	1576.27	445.019	12.5	0.3443	0.2287	-0.2574	1576.05	445.277	1575.02	445.103	1.0444	-1.0299	-0.1735	12.2962	13.9838		0	0	0	0	0	0	0	0
	A	1	3	4	1	632 Sp14	0	33119.9	85.244	27986	2	63663.2	40.1799	211	750	6988291	63933	27289.7	186.677	0.8274	0	211	0	1	0	1245.19	476.219	12.5	0.3037	-0.2282	0.2003	1245.42	476.019	1245.48	476.052	0.0741	0.0662	0.0331	15.8645	17.1333		0	0	0	0	0	0	0	0
	A	1	3	4	2	0	2	36.4273	48.2	1	1	6.9793	10.7622	117	745	4262	35909	83.9336	89.0367	0.7597	70	187	406	1	0	1275.28	476.115	12.5	0.2485	-0.1867	0.1639	1275.46	475.951	1275.16	476.154	0.3631	-0.3015	0.2023	11.9488	12.6631		0	0	0	1	0	0	0	0
	A	1	3	4	3	632 Sp14	0	33270.2	52.4493	28592	2	64912.8	19.7857	183	721	6088438	37816	28418.4	111.13	0.9054	0	183	0	1	0	1305.37	476.012	12.5	0.1933	-0.1452	0.1275	1305.51	475.884	1304.34	476.721	1.4403	-1.1719	0.8373	14.8474	15.9038		0	0	0	0	0	0	0	0
	A	1	3	4	4	0	2	49.7398	40.1928	2	1	8.8172	10.0267	123	835	6118	33561	87.0166	85.7989	0.7987	2	125	259	1	0	1335.45	475.908	12.5	0.138	-0.1037	0.091	1335.56	475.817	1335.46	475.878	0.1192	-0.1021	0.0614	12.3456	12.7845		0	0	0	0	0	0	0	0
	A	1	3	4	5	0	2	47.6833	49.0228	3.5	1	13.3541	10.8853	120	832	5722	40787	91.0192	90.2014	0.7692	5	125	243.5	1	0	1365.54	475.804	12.5	0.0827	-0.0621	0.0546	1365.6	475.749	1365.53	475.775	0.0755	-0.0709	0.0259	12.0654	12.832		0	0	0	0	0	0	0	0
	A	1	3	4	6	0	2	39.0169	34.6813	1	1	6.1818	4.3951	118	816	4604	28300	67.9776	63.7231	0.7612	4	122	303.5	1	0	1395.63	475.7	12.5	0.0275	-0.0206	0.0182	1395.65	475.682	1395.53	475.678	0.1256	-0.1256	-0.0036	12.0381	12.5743		0	0	0	0	0	0	0	0
	A	1	3	4	7	0	2	42.7372	39.7623	1	1	7.1914	5.7842	118	833	5043	33122	82.8868	74.1484	0.7662	3	121	177.5	1	0	1425.72	475.596	12.5	0.0277	0.0208	-0.0182	1425.7	475.614	1425.51	475.551	0.1996	-0.1893	-0.0633	12.2194	12.3954		0	0	0	0	0	0	0	0
	A	1	3	4	8	0	2	26.8166	36.458	1	1	7.6574	6.5261	120	799	3218	29130	76.874	74.8991	0.7741	14	134	174.5	0.8155	0	1455.81	475.492	12.5	0.083	0.0625	-0.0546	1455.74	475.547	1455.95	475.435	0.2351	0.2071	-0.1112	12.3114	12.9624		0	0	0	0	0	0	0	0
	A	1	3	4	9	0	2	35.5245	46.5366	1	1	6.4693	6.2249	122	818	4334	38067	75.0247	79.2103	0.782	6	128	181	1	0	1485.9	475.388	12.5	0.1382	0.104	-0.091	1485.79	475.479	1485.9	475.352	0.168	0.1103	-0.1268	12.2544	12.8238		0	0	0	0	0	0	0	0
	A	1	3	4	10	0	2	42.4112	39.6049	1	1	6.1555	4.9509	124	843	5259	33387	72.4259	69.2115	0.7948	3	127	278.5	1	0	1515.98	475.284	12.5	0.1935	0.1456	-0.1275	1515.84	475.412	1515.98	475.443	0.1414	0.1378	0.0317	12.2944	12.9353		0	0	0	0	0	0	0	0
	A	1	3	4	11	0	2	34.4453	43.9213	1	1	6.8645	6.2095	119	814	4099	35752	66.6229	73.4321	0.7727	7	126	293	0.8477	0	1546.07	475.18	12.5	0.2488	0.1871	-0.1639	1545.88	475.344	1546.15	475.26	0.2748	0.2615	-0.0841	12.2526	12.9209		0	0	0	0	0	0	0	0
	A	1	3	4	12	0	2	75.9919	64.0011	23.5	9	8.8767	11.8046	124	836	9423	53505	102.33	103.826	0.8051	1	125	511	1	0	1576.16	475.076	12.5	0.3041	0.2287	-0.2003	1575.93	475.277	1576.21	475.169	0.2982	0.2781	-0.1075	12.3416	12.9225		0	0	0	0	0	0	0	0
	A	1	3	5	1	514 Sp24	2	63.2639	33.4136	21	1	7.5405	7.2599	125	834	7908	27867	82.5384	73.0645	0.8223	2	127	461.5	1	0	1245.19	506.162	12.5	0.1831	-0.1142	0.143	1245.3	506.019	1245.22	506.224	0.2196	-0.0791	0.2049	12.5598	12.7793		0	0	0	0	0	0	0	0
	A	1	3	5	2	537 Sp14	2	147.55	47.1027	94	1	113.667	11.0551	120	837	17706	39425	167.302	92.3895	0.7692	4	124	1124	0.8548	0	1275.27	506.069	12.5	0.1498	-0.0935	0.117	1275.36	505.952	1275.37	506.089	0.1375	0.0107	0.1371	12.3632	12.8667		0	0	0	0	0	0	0	0
	A	1	3	5	3	514 Sp24	2	70.7301	33.4011	6	1	8.2117	8.0153	126	835	8912	27890	113.209	75.5175	0.8181	0	126	0	1	0	1305.34	505.975	12.5	0.1165	-0.0727	0.091	1305.42	505.884	1305.41	506	0.1159	-0.0046	0.1159	12.3906	13.0274		0	0	0	0	0	0	0	0
	A	1	3	5	4	537 Sp14	2	164.236	42.2828	97	1	88.08	12.6191	123	838	20201	35433	181.336	89.7197	0.7987	0	123	0	1	0	1335.42	505.882	12.5	0.0831	-0.0518	0.065	1335.47	505.817	1335.46	505.878	0.0643	-0.0191	0.0614	12.3456	12.7845		0	0	0	0	0	0	0	0
	A	1	3	5	5	560 Sp0	2	18.3706	23.313	1	1	3.5196	3.9041	116	789	2131	18394	46.7597	51.6123	0.7483	12	128	128.5	1	0	1365.5	505.788	12.5	0.0499	-0.0311	0.039	1365.53	505.749	1365.41	505.827	0.1415	-0.1177	0.0784	12.0366	12.4381		0	0	0	0	0	0	0	0
	A	1	3	5	6	579 Sp25	2	255.208	67.1759	189.5	2	186.133	18.6556	120	841	30625	56495	228.532	128.789	0.7843	0	120	0	1	0	1395.58	505.695	12.5	0.0166	-0.0103	0.013	1395.59	505.682	1395.56	505.583	0.1028	-0.0303	-0.0982	12.3277	12.4737		0	0	0	0	0	0	0	0
	A	1	3	5	7	560 Sp0	2	45.5041	36.5538	1	1	6.1428	8.3728	121	836	5506	30559	84.7713	77.185	0.7857	0	121	0	1	0	1425.66	505.601	12.5	0.0167	0.0104	-0.013	1425.65	505.614	1425.54	505.537	0.1331	-0.1086	-0.0769	12.3426	12.5559		0	0	0	0	0	0	0	0
	A	1	3	5	8	579 Sp25	2	190.058	53.1926	151.5	1	172.897	11.5567	120	841	22807	44735	184.421	103.326	0.7792	0	120	0	1	0	1455.73	505.508	12.5	0.05	0.0312	-0.039	1455.7	505.547	1455.67	505.5	0.0591	-0.0363	-0.0466	12.2673	12.5432		0	0	0	0	0	0	0	0
	A	1	3	5	9	602 Sp21	2	46.275	38.7983	1	1	8.9306	7.1335	120	838	5553	32513	108.159	80.8744	0.7692	3	123	160	1	0	1485.81	505.414	12.5	0.0832	0.052	-0.065	1485.76	505.479	1485.75	505.417	0.0633	-0.0101	-0.0625	12.1536	12.7218		0	0	0	0	0	0	0	0
	A	1	3	5	10	617 Sp24	0	277.862	44.0354	234	1	228.942	13.0074	167	789	46403	34744	209.826	88.4578	0.8308	0	167	0	0.95	0	1515.89	505.321	12.5	0.1166	0.0728	-0.091	1515.82	505.412	1515.71	505.036	0.39	-0.1047	-0.3757	14.4532	15.2251		0	0	0	0	0	0	0	0
	A	1	3	5	11	602 Sp21	2	45.5161	42.8899	1	1	7.5353	6.1007	124	845	5644	36242	89.6864	79.1797	0.8	2	126	217.5	1	0	1545.97	505.227	12.5	0.1499	0.0936	-0.117	1545.87	505.344	1545.85	505.29	0.0605	-0.0275	-0.0538	12.3711	12.9026		0	0	0	0	0	0	0	0
	A	1	3	5	12	617 Sp24	0	310.484	55.1743	261	1	253.488	14.8644	161	786	49988	43367	238.349	104.69	0.786	0	161	0	0.9991	0	1576.05	505.134	12.5	0.1832	0.1143	-0.1431	1575.93	505.277	1575.61	505.745	0.569	-0.3228	0.4685	13.8652	15.5056		0	0	0	0	0	0	0	0
	A	1	3	6	1	632 Sp14	0	23648.9	28.8956	7712.5	1	63712	5.9204	186	767	4398703	22163	25650	66.1899	0.7322	0	186	0	1	0	1245.19	536.105	12.5	0.1429	-0.1141	0.0861	1245.3	536.019	1243.92	537.322	1.901	-1.3836	1.3036	14.7202	16.2519		0	0	0	0	0	0	0	0
	A	1	3	6	2	0	2	35.6721	31.593	1	1	6.4848	6.3212	122	801	4352	25306	76.052	65.1298	0.787	3	125	144.5	1	0	1275.26	536.022	12.5	0.1169	-0.0933	0.0704	1275.35	535.951	1275.45	536.082	0.165	0.101	0.1304	12.2119	12.8373		0	0	0	0	0	0	0	0
	A	1	3	6	3	632 Sp14	0	27619.7	42.6902	17829	1	62689.7	11.1402	179	778	4943935	33213	25361.5	85.8955	0.8805	0	179	0	1	0	1305.32	535.939	12.5	0.0909	-0.0726	0.0547	1305.4	535.884	1303.05	537.112	2.648	-2.3461	1.2277	14.8062	15.574		0	0	0	0	0	0	0	0
	A	1	3	6	4	0	2	40.0769	39.7472	1	1	7.4687	13.4621	117	815	4689	32394	83.6445	93.6836	0.7697	14	131	695.5	0.9666	0	1335.39	535.856	12.5	0.065	-0.0518	0.0391	1335.44	535.817	1335.16	536.102	0.4008	-0.2808	0.286	11.8131	12.9256		0	0	0	0	0	0	0	0
	A	1	3	6	5	0	2	47.1475	49.7424	1	1	4.955	6.8288	122	823	5752	40938	82.7163	82.9354	0.782	3	125	266	1	0	1365.46	535.773	12.5	0.0389	-0.031	0.0234	1365.49	535.749	1365.47	535.762	0.0263	-0.0228	0.0131	12.4023	12.628		0	0	0	0	0	0	0	0
	A	1	3	6	6	0	2	52.5289	38.6805	6	1	8.2142	5.1859	121	839	6356	32453	83.6065	72.9996	0.7857	1	122	335	1	0	1395.53	535.689	12.5	0.0128	-0.0102	0.0078	1395.54	535.682	1395.54	535.537	0.1444	0.0004	-0.1444	12.3426	12.5559		0	0	0	0	0	0	0	0
	A	1	3	6	7	0	2	50.3109	38.0369	2	1	10.2346	7.1071	119	838	5987	31875	103.763	77.4729	0.7727	4	123	240.5	1	0	1425.59	535.606	12.5	0.013	0.0104	-0.0078	1425.58	535.614	1425.55	535.546	0.0774	-0.0372	-0.0679	12.0803	12.646		0	0	0	0	0	0	0	0
	A	1	3	6	8	0	2	43.3223	39.5066	4	1	8.9263	7.5336	121	831	5242	32830	85.2002	81.0152	0.7857	1	122	135	1	0	1455.66	535.523	12.5	0.039	0.0312	-0.0234	1455.63	535.547	1455.54	535.537	0.0935	-0.093	-0.0095	12.3426	12.5559		0	0	0	0	0	0	0	0
	A	1	3	6	9	0	2	52.9833	42.2243	11	1	10.7386	10.4526	120	838	6358	35384	89.5909	80.5689	0.7692	3	123	278.5	0.9424	0	1485.73	535.44	12.5	0.0651	0.0521	-0.0391	1485.68	535.479	1485.73	535.442	0.0676	0.0562	-0.0375	12.3953	12.4724		0	0	0	0	0	0	0	0
	A	1	3	6	10	0	2	42.1721	52.575	1	3	10.6372	10.0628	122	833	5145	43795	92.9649	91.7927	0.7922	2	124	246	1	0	1515.8	535.357	12.5	0.091	0.0727	-0.0548	1515.72	535.412	1515.83	535.344	0.124	0.104	-0.0675	12.273	12.756		0	0	0	0	0	0	0	0
	A	1	3	6	11	0	2	27.7565	36.2466	1	1	4.8333	5.0995	115	819	3192	29686	64.2192	64.1628	0.7371	14	129	182	0.8596	0	1545.86	535.274	12.5	0.117	0.0935	-0.0704	1545.77	535.344	1545.87	535.378	0.1008	0.0949	0.0338	11.8449	12.9025		0	0	0	0	0	0	0	0
	A	1	3	6	12	0	2	85.9274	68.4742	27	9	18.5529	16.8426	124	835	10655	57176	128.682	111.261	0.8	2	126	409.5	1	0	1575.93	535.191	12.5	0.143	0.1142	-0.0861	1575.82	535.277	1575.88	535.282	0.0618	0.0616	0.0054	12.3469	12.8891		0	0	0	0	0	0	0	0
	A	1	3	7	1	514 Sp24	2	38.7868	40.3444	1	1	10.46	10.7812	122	836	4732	33728	75.7087	78.6597	0.7922	3	125	166.5	1	0	1245.19	566.048	12.5	0.0288	0	0.0288	1245.19	566.019	1245.26	566.18	0.1772	0.0734	0.1612	12.2531	12.7993		0	0	0	0	0	0	0	0
	A	1	3	7	2	537 Sp14	2	125.552	39.9078	73	1	72.5999	26.3997	125	836	15694	33363	143.988	96.2191	0.8012	0	125	0	1	0	1275.25	565.975	12.5	0.0235	0	0.0235	1275.25	565.952	1275.32	565.912	0.0839	0.0739	-0.0396	12.4912	12.8452		0	0	0	0	0	0	0	0
	A	1	3	7	3	514 Sp24	2	55.8536	35.9665	5	1	8.8965	20.224	123	838	6870	30140	89.9558	98.6976	0.7884	0	123	0	1	0	1305.3	565.902	12.5	0.0183	0	0.0183	1305.3	565.884	1305.37	565.862	0.0665	0.0627	-0.0222	12.3691	12.7695		0	0	0	0	0	0	0	0
	A	1	3	7	4	537 Sp14	2	111.642	38.9582	54	1	49.9714	11.0386	123	838	13732	32647	144.629	84.8564	0.7884	0	123	0	1	0	1335.36	565.83	12.5	0.0131	0	0.0131	1335.36	565.817	1335.38	565.862	0.0502	0.0218	0.0452	12.4107	12.7214		0	0	0	0	0	0	0	0
	A	1	3	7	5	560 Sp0	2	42.3083	31.9125	1	1	7.1836	6.9842	120	835	5077	26647	89.1413	68.0247	0.7741	2	122	121.5	0.9914	0	1365.42	565.757	12.5	0.0078	0	0.0078	1365.42	565.749	1365.42	565.675	0.0745	0.0076	-0.0741	12.142	12.7118		0	0	0	0	0	0	0	0
	A	1	3	7	6	579 Sp25	2	183.825	55.4785	131.5	1	129.638	49.0619	120	840	22059	46602	186.604	206.626	0.7792	1	121	1559	1	0	1395.47	565.684	12.5	0.0026	0	0.0026	1395.47	565.682	1395.42	565.508	0.1801	-0.0494	-0.1732	12.2173	12.606		0	0	0	0	0	0	0	0
	A	1	3	7	7	560 Sp0	2	29.1932	29.3082	1	1	6.2395	4.6427	119	824	3474	24150	59.9693	58.7407	0.7727	4	123	179	1	0	1425.53	565.611	12.5	0.0026	0	-0.0026	1425.53	565.614	1425.55	565.479	0.1359	0.0146	-0.1351	12.2446	12.445		0	0	0	0	0	0	0	0
	A	1	3	7	8	579 Sp25	2	143.808	55.7988	103	1	101.7	10.2477	120	840	17257	46871	147.911	103.115	0.7692	1	121	787	1	0	1455.59	565.539	12.5	0.0078	0.0001	-0.0078	1455.59	565.547	1455.5	565.5	0.1002	-0.0887	-0.0466	12.3935	12.3935		0	0	0	0	0	0	0	0
	A	1	3	7	9	602 Sp21	2	30.7394	31.1638	1	1	3.9897	4.1201	119	836	3658	26053	67.0027	64.9286	0.7777	1	120	77	1	0	1485.65	565.466	12.5	0.0131	0.0001	-0.0131	1485.65	565.479	1485.45	565.462	0.2011	-0.2004	-0.017	12.1822	12.5264		0	0	0	0	0	0	0	0
	A	1	3	7	10	617 Sp24	0	258.32	41.9626	227.5	1	309.212	12.4518	128	829	33065	34787	204.094	90.2127	0.6274	0	128	0	1	0	1515.7	565.393	12.5	0.0183	0.0001	-0.0183	1515.7	565.412	1515.5	565.625	0.2944	-0.203	0.2133	11.938	14.1385		0	0	0	0	0	0	0	0
	A	1	3	7	11	602 Sp21	2	34.3529	37.7467	1	1	4.1195	6.802	119	837	4088	31594	65.9895	77.7724	0.7677	4	123	193	0.9831	0	1545.76	565.321	12.5	0.0236	0	-0.0236	1545.76	565.344	1545.61	565.277	0.1613	-0.1468	-0.0669	12.1218	12.6546		0	0	0	0	0	0	0	0
	A	1	3	7	12	617 Sp24	0	355.789	48.566	295	1	293.293	11.4256	147	802	52301	38950	224.774	91.7101	0.73	0	147	0	0.6831	0	1575.82	565.248	12.5	0.0288	0	-0.0288	1575.82	565.277	1575.2	565.905	0.8778	-0.6132	0.628	13.6102	15.4995		0	0	0	0	0	0	0	0
	A	1	3	8	1	251 Sp8	2	29.3275	31.8996	1	1	7.7884	23.8081	116	797	3402	25424	81.746	98.0397	0.7631	5	121	98.5	1	0	1245.19	595.991	12.5	0.0281	0.0001	-0.0281	1245.19	596.019	1245.13	595.836	0.1921	-0.0594	-0.1827	12.0087	12.4886		0	0	0	0	0	0	0	0
	A	1	3	8	2	273 Sp8	2	42.813	29.5769	1	1	7.1274	6.7123	123	832	5266	24608	96.9222	68.4469	0.7935	2	125	114	1	0	1275.24	595.928	12.5	0.023	0.0001	-0.023	1275.24	595.951	1275.35	595.846	0.1557	0.1141	-0.1059	12.1388	13.0229		0	0	0	0	0	0	0	0
	A	1	3	8	3	251 Sp8	2	27.7226	26.503	1	1	3.8989	4.3312	119	813	3299	21547	63.8632	53.3878	0.7727	6	125	129	1	0	1305.28	595.866	12.5	0.0179	0.0001	-0.0179	1305.28	595.884	1305.43	595.891	0.1465	0.1463	0.0067	12.113	12.6346		0	0	0	0	0	0	0	0
	A	1	3	8	4	273 Sp8	2	24.4416	26.6949	1	1	3.808	4.1069	120	826	2933	22050	55.4004	56.2621	0.7792	4	124	117	1	0	1335.33	595.804	12.5	0.0128	0	-0.0128	1335.33	595.817	1335.32	595.825	0.0094	-0.0041	0.0084	12.2328	12.6033		0	0	0	0	0	0	0	0
	A	1	3	8	5	314 Sp0	2	33.1111	33.6745	1	1	5.3829	4.7007	117	842	3874	28354	68.6416	69.3163	0.7548	2	119	125	1	0	1365.38	595.741	12.5	0.0076	0	-0.0076	1365.38	595.749	1365.4	595.684	0.0702	0.0258	-0.0653	11.9113	12.6242		0	0	0	0	0	0	0	0
	A	1	3	8	6	345 Sp12	2	36.9583	29.5633	1	1	3.8297	4.9911	120	836	4435	24715	81.6319	61.211	0.7692	1	121	117	1	0	1395.42	595.679	12.5	0.0025	0	-0.0025	1395.42	595.682	1395.48	595.492	0.1994	0.0606	-0.19	12.3306	12.4773		0	0	0	0	0	0	0	0
	A	1	3	8	7	314 Sp0	2	35.6271	36.7071	1	1	7.9175	8.2382	118	840	4204	30834	79.5675	76.3841	0.7612	3	121	122.5	1	0	1425.47	595.617	12.5	0.0025	0	0.0025	1425.47	595.614	1425.43	595.669	0.0666	-0.0371	0.0553	12.2447	12.3835		0	0	0	0	0	0	0	0
	A	1	3	8	8	345 Sp12	2	23.2086	29.1799	1	1	5.3269	4.7985	115	828	2669	24161	67.7497	65.6021	0.7419	4	119	116.5	0.9032	0	1455.52	595.554	12.5	0.0076	0	0.0076	1455.52	595.547	1455.31	595.591	0.2079	-0.2031	0.0446	11.9659	12.6521		0	0	0	0	0	0	0	0
	A	1	3	8	9	370 Sp12	2	30.823	31.6139	1	1	9.6699	6.2452	113	829	3483	26208	84.8936	64.7322	0.729	7	120	130.5	0.7679	0	1485.56	595.492	12.5	0.0128	0	0.0128	1485.56	595.479	1485.53	595.479	0.0329	-0.0329	-0.0006	12.1907	12.3709		0	0	0	0	0	0	0	0
	A	1	3	8	10	395 Sp20	2	38.1367	34.0549	1	1	5.8404	9.2143	117	837	4462	28504	81.7008	75.1797	0.7548	7	124	160	1	0	1515.61	595.43	12.5	0.0178	0	0.0178	1515.61	595.412	1515.4	595.333	0.2222	-0.2078	-0.0784	11.9961	12.5476		0	0	0	0	0	0	0	0
	A	1	3	8	11	370 Sp12	2	38.0833	33.9284	1	1	7.3958	12.1187	120	839	4570	28466	76.8701	81.2193	0.7692	2	122	295	1	0	1545.66	595.367	12.5	0.023	0	0.023	1545.66	595.344	1545.49	595.483	0.2155	-0.1646	0.139	12.3306	12.4773		0	0	0	0	0	0	0	0
	A	1	3	8	12	395 Sp20	2	46.4297	47.2708	1	1	6.0111	36.1082	121	838	5618	39613	83.7993	126.43	0.7857	2	123	191.5	1	0	1575.7	595.305	12.5	0.0281	0	0.0281	1575.7	595.277	1575.76	595.347	0.0906	0.0572	0.0702	12.385	12.5632		0	0	0	0	0	0	0	0
	A	1	3	9	1	100 Sp8	0	644.546	36.4686	633	1	663.143	6.6354	97	860	62521	31363	434.276	76.6218	0.6258	0	97	0	0.8441	0	1245.19	625.933	12.5	0.1425	0.1141	-0.0854	1245.07	626.019	1245.52	624.33	1.7457	0.4407	-1.6891	10.7238	12.0386		0	0	0	0	0	0	0	0
	A	1	3	9	2	120 Sp8	0	35475.6	69.1282	36022.5	1	65254.5	53.2503	228	733	8088445	50671	29272.8	353.322	0.9047	0	228	0	1	0	1275.23	625.882	12.5	0.1166	0.0933	-0.0699	1275.13	625.952	1273.89	625.114	1.4939	-1.237	-0.8375	16.7929	17.4112		0	0	0	0	0	0	0	0
	A	1	3	9	3	100 Sp8	0	554.508	39.7723	523	1	824.741	18.4876	122	839	67650	33369	424.294	93.9856	0.7922	0	122	0	1	0	1305.26	625.83	12.5	0.0907	0.0726	-0.0543	1305.19	625.884	1305.34	625.828	0.1651	0.1552	-0.0562	12.273	12.756		0	0	0	0	0	0	0	0
	A	1	3	9	4	120 Sp8	0	36835.8	68.7729	49350	1	65300.8	43.7956	243	718	8951090	49379	28936.9	192.497	0.7763	0	243	0	1	0	1335.3	625.778	12.5	0.0646	0.0517	-0.0388	1335.25	625.817	1335.91	625.325	0.8223	0.6593	-0.4915	17.2586	18.044		0	0	0	0	0	0	0	0
	A	1	3	9	5	140 Sp8	2	61.7833	31.373	4.5	1	29.2037	5.0043	120	839	7414	26322	149.938	68.9173	0.7792	2	122	315	1	0	1365.33	625.726	12.5	0.0387	0.031	-0.0233	1365.3	625.749	1365.37	625.65	0.1177	0.0634	-0.0991	12.3375	12.4769		0	0	0	0	0	0	0	0
	A	1	3	9	6	162 Sp8	0	3427.96	35.1304	1916	1	1028.73	8.3969	110	851	377076	29896	4056.72	79.9584	0.7096	0	110	0	1	0	1395.37	625.674	12.5	0.0128	0.0102	-0.0077	1395.36	625.682	1395.55	625.291	0.4323	0.185	-0.3907	11.4544	12.4536		0	0	0	0	0	0	0	0
	A	1	3	9	7	140 Sp8	2	54.9	35.9069	6.5	1	13.4842	14.3373	120	838	6588	30090	102.236	81.2025	0.7843	3	123	253.5	1	0	1425.41	625.622	12.5	0.013	-0.0104	0.0078	1425.42	625.614	1425.44	625.583	0.0391	0.0241	-0.0308	12.3277	12.4737		0	0	0	0	0	0	0	0
	A	1	3	9	8	162 Sp8	0	2260.92	80.1046	715.5	1	559.238	33.0957	120	841	271310	67368	2735.38	407.648	0.7692	0	120	0	1	0	1455.44	625.57	12.5	0.0389	-0.0312	0.0232	1455.47	625.547	1455.5	625.5	0.0531	0.0253	-0.0466	12.3935	12.3935		0	0	0	0	0	0	0	0
	A	1	3	9	9	189 Sp0	2	27.1	33.8182	1	1	6.5656	4.868	120	820	3252	27731	56.7812	68.5071	0.7843	5	125	195.5	1	0	1485.48	625.518	12.5	0.0648	-0.052	0.0388	1485.53	625.479	1485.55	625.408	0.0731	0.0183	-0.0708	12.3739	12.4382		0	0	0	0	0	0	0	0
	A	1	3	9	10	227 Sp8	2	46.1008	40.4038	5	1	8.6923	7.359	119	837	5486	33818	82.3473	81.9052	0.7727	1	120	165	1	0	1515.52	625.466	12.5	0.0908	-0.0727	0.0543	1515.59	625.412	1515.53	625.538	0.1394	-0.0594	0.1261	12.2667	12.445		0	0	0	0	0	0	0	0
	A	1	3	9	11	189 Sp0	2	38.3333	33.0309	1	1	6.1333	15.1412	117	841	4485	27779	69.7184	78.8971	0.75	3	120	278.5	1	0	1545.55	625.414	12.5	0.1167	-0.0935	0.0698	1545.65	625.344	1545.5	625.513	0.2202	-0.1417	0.1685	12.1898	12.3282		0	0	0	0	0	0	0	0
	A	1	3	9	12	227 Sp8	2	55.375	33.3071	1	1	11.0947	6.2789	120	840	6645	27978	111.918	70.5788	0.7894	1	121	394	1	0	1575.59	625.362	12.5	0.1426	-0.1142	0.0854	1575.7	625.277	1575.57	625.425	0.2015	-0.1364	0.1482	12.3814	12.442		0	0	0	0	0	0	0	0
	A	1	3	10	1	251 Sp8	2	30.7822	32.211	1	1	4.9719	4.5667	124	829	3817	26703	75.9099	66.2122	0.8	3	127	131.5	1	0	1245.19	655.876	12.5	0.1826	0.1142	-0.1424	1245.07	656.019	1245.35	655.943	0.2902	0.2802	-0.0753	12.3213	12.927		0	0	0	0	0	0	0	0
	A	1	3	10	2	273 Sp8	2	35.4793	27.2783	1	1	5.0957	5.9888	121	837	4293	22832	68.2479	60.2226	0.7857	3	124	179.5	1	0	1275.21	655.835	12.5	0.1494	0.0935	-0.1165	1275.12	655.951	1275.26	655.736	0.2546	0.1348	-0.2159	12.1205	12.8963		0	0	0	0	0	0	0	0
	A	1	3	10	3	251 Sp8	2	37.5403	32.8959	1	1	6.2424	6.1657	124	836	4655	27501	75.4183	69.7105	0.8051	1	125	187	1	0	1305.24	655.793	12.5	0.1161	0.0726	-0.0906	1305.17	655.884	1305.23	655.693	0.2015	0.0657	-0.1904	12.5637	12.6792		0	0	0	0	0	0	0	0
	A	1	3	10	4	273 Sp8	2	21.3189	26.213	1	1	4.1078	4.32	116	826	2473	21652	57.5028	62.5028	0.7532	11	127	139	0.8263	0	1335.27	655.752	12.5	0.0829	0.0518	-0.0647	1335.21	655.817	1335.36	655.55	0.3026	0.1434	-0.2665	12.2146	12.619		0	0	0	0	0	0	0	0
	A	1	3	10	5	314 Sp0	2	31.4959	29.9855	1	1	6.3431	6.256	123	833	3874	24978	66.1882	65.5325	0.7987	1	124	255	1	0	1365.29	655.71	12.5	0.0498	0.0311	-0.0388	1365.26	655.749	1365.33	655.667	0.1092	0.0717	-0.0823	12.5035	12.6558		0	0	0	0	0	0	0	0
	A	1	3	10	6	345 Sp12	2	29.053	34.0355	1	1	4.7816	9.1366	113	843	3283	28692	57.5948	76.5773	0.729	5	118	178.5	1	0	1395.32	655.669	12.5	0.0165	0.0103	-0.0129	1395.31	655.682	1395.49	655.345	0.3808	0.1783	-0.3364	11.6332	12.6425		0	0	0	0	0	0	0	0
	A	1	3	10	7	314 Sp0	2	43.9411	37.8081	1	1	7.0108	6.823	119	839	5229	31721	89.363	77.6282	0.7727	3	122	183.5	1	0	1425.34	655.627	12.5	0.0167	-0.0104	0.013	1425.36	655.614	1425.47	655.622	0.1157	0.1154	0.0076	12.2119	12.5117		0	0	0	0	0	0	0	0
	A	1	3	10	8	345 Sp12	2	21.8983	30.1761	1	1	4	4.729	118	823	2584	24835	53.5067	63.2329	0.7612	9	127	74.5	1	0	1455.37	655.586	12.5	0.0498	-0.0312	0.0388	1455.4	655.547	1455.43	655.619	0.0781	0.0303	0.0719	12.2042	12.4219		0	0	0	0	0	0	0	0
	A	1	3	10	9	370 Sp12	2	43.829	31.7812	1	1	8.2448	7.5081	117	841	5128	26728	102.366	74.0696	0.7597	3	120	177.5	1	0	1485.4	655.544	12.5	0.083	-0.052	0.0647	1485.45	655.479	1485.52	655.376	0.1262	0.0727	-0.1031	12.1242	12.4047		0	0	0	0	0	0	0	0
	A	1	3	10	10	395 Sp20	2	41.1864	36.8895	1	1	8.4791	8.3911	118	833	4860	30729	82.2846	78.0594	0.7662	2	120	921.5	1	0	1515.42	655.502	12.5	0.1163	-0.0728	0.0906	1515.5	655.412	1515.49	655.568	0.156	-0.0039	0.156	12.3166	12.3196		0	0	0	0	0	0	0	0
	A	1	3	10	11	370 Sp12	2	93.4033	37.6583	1	1	41.7863	10.963	119	840	11115	31633	437.774	83.321	0.7727	2	121	158	1	0	1545.45	655.461	12.5	0.1495	-0.0936	0.1165	1545.54	655.344	1545.55	655.479	0.1347	0.004	0.1347	12.2446	12.445		0	0	0	0	0	0	0	0
	A	1	3	10	12	395 Sp20	2	30.9256	33.2737	1	1	4.8333	6.2055	121	800	3742	26619	71.1454	68.9913	0.7806	4	125	151.5	0.9996	0	1575.47	655.419	12.5	0.1827	-0.1145	0.1424	1575.59	655.277	1575.51	655.537	0.2713	-0.0765	0.2603	12.3958	12.5675		0	0	0	0	0	0	0	0
	A	1	3	11	1	100 Sp8	0	588.175	33.5973	501.5	1	871.583	6.8755	114	822	67052	27617	410.357	73.2811	0.7354	0	114	0	1	0	1245.19	685.819	12.5	0.3033	0.2283	-0.1997	1244.96	686.019	1245.15	685.728	0.3467	0.1887	-0.2909	11.6106	12.8338		0	0	0	0	0	0	0	0
	A	1	3	11	2	120 Sp8	0	41264.6	81.4208	63022	1	65291.5	46.0014	241	720	9944777	58623	27908.9	254	0.9601	0	241	0	1	0	1275.2	685.788	12.5	0.2481	0.1867	-0.1634	1275.02	685.952	1274.03	686.004	0.9899	-0.9885	0.0525	17.2833	17.8375		0	0	0	0	0	0	0	0
	A	1	3	11	3	100 Sp8	0	520.48	27.993	460.5	1	481.655	7.1515	98	859	51007	24046	356.749	66.3516	0.6322	0	98	0	0.8995	0	1305.22	685.757	12.5	0.193	0.1452	-0.1271	1305.07	685.884	1304.59	686.571	0.84	-0.4829	0.6873	10.9263	12.0188		0	0	0	0	0	0	0	0
	A	1	3	11	4	120 Sp8	0	31676.2	41.1416	16677	1	65151.9	6.109	227	734	7190505	30198	29478.3	84.8731	0.9007	0	227	0	1	0	1335.24	685.726	12.5	0.1378	0.1037	-0.0907	1335.13	685.817	1334.93	685.211	0.6394	-0.2066	-0.6051	16.4898	17.6378		0	0	0	0	0	0	0	0
	A	1	3	11	5	140 Sp8	2	44.4237	32.2738	3	1	6.2359	6.0099	118	840	5242	27110	80.5309	72.1459	0.7662	3	121	224	0.9749	0	1365.25	685.695	12.5	0.0826	0.0621	-0.0545	1365.19	685.749	1365.35	685.72	0.161	0.1584	-0.0288	11.9349	12.7541		0	0	0	0	0	0	0	0
	A	1	3	11	6	162 Sp8	0	4911.32	42.8011	2949	1	7569.7	21.5264	116	845	569713	36167	5165.52	90.9346	0.7581	0	116	0	0.9583	0	1395.27	685.663	12.5	0.0275	0.0206	-0.0181	1395.25	685.682	1392.72	684.81	2.6682	-2.5219	-0.8712	11.4979	13.3692		0	0	0	0	0	0	0	0
	A	1	3	11	7	140 Sp8	2	54.6722	37.247	8	1	9.7142	8.1175	119	842	6506	31362	89.0773	78.6972	0.7727	0	119	0	1	0	1425.28	685.632	12.5	0.0276	-0.0208	0.0181	1425.3	685.614	1425.39	685.605	0.0921	0.0916	-0.009	12.3031	12.3963		0	0	0	0	0	0	0	0
	A	1	3	11	8	162 Sp8	0	3046.16	36.4289	1536	1	855.862	6.1424	99	858	301570	31256	3343.05	74.7064	0.8521	0	99	0	1	0	1455.3	685.601	12.5	0.0828	-0.0625	0.0544	1455.36	685.547	1455.39	685.758	0.2135	0.0335	0.2108	10.8189	11.9126		0	0	0	0	0	0	0	0
	A	1	3	11	9	189 Sp0	2	50.7711	31.3047	1	1	13.3163	6.4232	118	840	5991	26296	112.112	66.2478	0.7662	3	121	221	1	0	1485.31	685.57	12.5	0.138	-0.104	0.0907	1485.42	685.479	1485.5	685.542	0.1039	0.0825	0.0631	12.1645	12.428		0	0	0	0	0	0	0	0
	A	1	3	11	10	227 Sp8	2	33.7583	38.7413	1	1	7.0309	10.2621	120	839	4051	32504	66.4326	77.868	0.7843	2	122	248	1	0	1515.33	685.539	12.5	0.1932	-0.1455	0.1271	1515.47	685.412	1515.42	685.558	0.1577	-0.0579	0.1466	12.3277	12.4737		0	0	0	0	0	0	0	0
	A	1	3	11	11	189 Sp0	2	30.3644	34.138	1	1	5.4193	7.3263	118	840	3583	28676	59.3178	74.5344	0.7662	3	121	120.5	1	0	1545.34	685.508	12.5	0.2484	-0.1871	0.1633	1545.53	685.344	1545.5	685.593	0.2509	-0.0317	0.2489	12.1588	12.4292		0	0	0	0	0	0	0	0
	A	1	3	11	12	227 Sp8	2	39.8833	40.5808	1	1	7.5918	7.971	120	823	4786	33398	85.326	79.3221	0.7792	2	122	232.5	1	0	1575.36	685.476	12.5	0.3035	-0.2286	0.1997	1575.59	685.277	1575.49	685.425	0.1772	-0.0971	0.1482	12.2173	12.606		0	0	0	0	0	0	0	0
	A	1	3	12	1	251 Sp8	2	71.7377	120.747	16.5	1	9.5625	52.4358	122	833	8752	100582	105.353	882.484	0.7922	6	128	526	1	0	1245.19	715.762	12.5	0.3436	0.2285	-0.2567	1244.96	716.019	1245.2	715.811	0.3207	0.2446	-0.2074	12.298	12.7505		0	0	0	0	0	0	0	0
	A	1	3	12	2	273 Sp8	2	41.0413	45.4395	1	1	7.8217	8.5171	121	835	4966	37942	91.4606	86.8073	0.7756	2	123	151.5	1	0	1275.19	715.741	12.5	0.2811	0.1868	-0.21	1275.01	715.951	1275.07	715.678	0.2819	0.0672	-0.2738	12.3172	12.6573		0	0	0	0	0	0	0	0
	A	1	3	12	3	251 Sp8	2	37.0245	33.8831	1	1	3.8958	5.8573	122	830	4517	28123	78.0368	68.6349	0.7922	3	125	169	1	0	1305.2	715.721	12.5	0.2187	0.1453	-0.1633	1305.05	715.884	1305.25	715.713	0.257	0.192	-0.1708	12.2145	12.8461		0	0	0	0	0	0	0	0
	A	1	3	12	4	273 Sp8	2	55.9262	32.8687	1	1	8.4897	6.2341	122	838	6823	27544	117.011	71.0761	0.7973	1	123	157	1	0	1335.2	715.7	12.5	0.1561	0.1037	-0.1166	1335.1	715.817	1335.2	715.721	0.1412	0.1043	-0.0952	12.2307	12.8144		0	0	0	0	0	0	0	0
	A	1	3	12	5	314 Sp0	2	26.691	28.926	1	1	3.6458	5.4724	123	838	3283	24240	53.6904	66.2136	0.7987	0	123	0	1	0	1365.21	715.679	12.5	0.0936	0.0621	-0.07	1365.15	715.749	1365.22	715.675	0.1034	0.072	-0.0742	12.3251	12.8063		0	0	0	0	0	0	0	0
	A	1	3	12	6	345 Sp12	2	55.6504	30.36	4	1	10.4285	5.4766	123	836	6845	25381	95.2304	65.1691	0.7987	2	125	266.5	1	0	1395.21	715.658	12.5	0.0311	0.0206	-0.0233	1395.19	715.682	1395.22	715.675	0.0261	0.0252	-0.0068	12.3251	12.8063		0	0	0	0	0	0	0	0
	A	1	3	12	7	314 Sp0	2	48.7999	32.1747	1	1	7.3793	5.6865	120	841	5856	27059	81.1339	68.1547	0.7692	0	120	0	1	0	1425.22	715.638	12.5	0.0314	-0.0209	0.0233	1425.24	715.614	1425.26	715.608	0.0182	0.0173	-0.0057	12.2285	12.6176		0	0	0	0	0	0	0	0
	A	1	3	12	8	345 Sp12	2	29.431	32.1053	1	1	6.8252	7.2025	116	835	3414	26808	79.6152	71.8528	0.7435	9	125	138	0.911	0	1455.23	715.617	12.5	0.0938	-0.0625	0.07	1455.29	715.547	1455.17	715.509	0.1214	-0.1153	-0.038	11.562	13.0869		0	0	0	0	0	0	0	0
	A	1	3	12	9	370 Sp12	2	67	32.2085	1	1	11.738	7.3636	111	839	7437	27023	121.139	71.7722	0.7207	11	122	1517	0.6314	0	1485.23	715.596	12.5	0.1563	-0.1041	0.1166	1485.33	715.479	1485.24	715.533	0.1106	-0.0968	0.0535	12.4023	12.628		0	0	0	0	0	0	0	0
	A	1	3	12	10	395 Sp20	2	37.2016	33.4531	1	1	8.1634	6.5143	119	832	4427	27833	90.3364	74.1017	0.7677	2	121	129.5	0.9831	0	1515.24	715.575	12.5	0.2188	-0.1456	0.1633	1515.38	715.412	1515.3	715.538	0.1486	-0.0787	0.126	12.2137	12.5157		0	0	0	0	0	0	0	0
	A	1	3	12	11	370 Sp12	2	92.7731	40.5612	7	1	10.1666	12.7332	119	841	11040	34112	153.136	94.7306	0.7628	1	120	548	1	0	1545.24	715.554	12.5	0.2814	-0.1872	0.21	1545.43	715.344	1545.29	715.513	0.2203	-0.1422	0.1683	12.1354	12.588		0	0	0	0	0	0	0	0
	A	1	3	12	12	395 Sp20	2	47.7542	37.648	1	1	7.6516	13.2274	118	841	5635	31662	82.1976	82.3108	0.7612	2	120	314.5	1	0	1575.25	715.534	12.5	0.3438	-0.2287	0.2567	1575.47	715.277	1575.35	715.585	0.3331	-0.1273	0.3078	12.222	12.3749		0	0	0	0	0	0	0	0
	A	1	3	13	1	100 Sp8	2	764.293	262.227	487	172.5	545.155	157.971	123	838	94008	219746	941.504	305.482	0.7987	0	123	0	1	0	1245.19	745.705	12.5	0.4646	0.3425	-0.314	1244.85	746.019	1245.22	745.675	0.5076	0.3731	-0.3442	12.3251	12.8063		0	0	0	0	0	0	0	0
	A	1	3	13	2	120 Sp8	0	40611.5	276.49	63435	154	65443.6	111.505	183	774	7431901	214003	27903.6	324.393	0.9104	0	183	0	1	0	1275.18	745.695	12.5	0.3801	0.2801	-0.2569	1274.9	745.952	1274.11	744.88	1.334	-0.7941	-1.0718	14.9161	15.7102		0	0	0	0	0	0	0	0
	A	1	3	13	3	100 Sp8	0	796.794	76.8525	680	17	685	27.25	97	841	77289	64633	501.34	121.814	0.8468	0	97	0	0.9405	0	1305.18	745.684	12.5	0.2956	0.2178	-0.1998	1304.96	745.884	1304.44	746.021	0.5349	-0.5172	0.1365	10.8791	11.8167		0	0	0	0	0	0	0	0
	A	1	3	13	4	120 Sp8	0	38987.4	55.8614	61263	1	65349	13.5966	232	729	9045086	40723	28854.6	110.821	0.9098	0	232	0	1	0	1335.17	745.674	12.5	0.211	0.1555	-0.1427	1335.02	745.817	1335.41	745.116	0.8044	0.3961	-0.7001	16.8301	17.6314		0	0	0	0	0	0	0	0
	A	1	3	13	5	140 Sp8	2	44.7933	31.5744	1	1	10.6122	9.6229	121	839	5420	26491	87.0215	71.3338	0.7806	1	122	163	1	0	1365.17	745.663	12.5	0.1266	0.0932	-0.0856	1365.07	745.749	1365.14	745.694	0.0856	0.0656	-0.0549	12.283	12.6568		0	0	0	0	0	0	0	0
	A	1	3	13	6	162 Sp8	0	3084.89	37.8949	810	1	1419	11.2558	123	838	379442	31756	5881.13	82.1571	0.7884	0	123	0	1	0	1395.16	745.653	12.5	0.042	0.0308	-0.0285	1395.13	745.682	1395.14	745.618	0.064	0.0062	-0.0637	12.4107	12.7214		0	0	0	0	0	0	0	0
	A	1	3	13	7	140 Sp8	2	53.4628	36.3782	7	1	18.3009	7.7797	121	838	6469	30485	110.891	73.6054	0.7857	2	123	197	0.9996	0	1425.16	745.643	12.5	0.0425	-0.0314	0.0285	1425.19	745.614	1425.13	745.611	0.0569	-0.0568	-0.0025	12.3462	12.6074		0	0	0	0	0	0	0	0
	A	1	3	13	8	162 Sp8	0	3622.27	37.6678	1693	1	1052.69	8.2567	110	843	398450	31754	4180.07	79.9796	0.7189	0	110	0	0.9572	0	1455.15	745.632	12.5	0.1269	-0.0937	0.0856	1455.25	745.547	1455.45	745.582	0.2022	0.1992	0.0351	11.421	12.6116		0	0	0	0	0	0	0	0
	A	1	3	13	9	189 Sp0	2	50.5839	37.673	5	1	5.1647	10.4102	125	832	6323	31344	79.1455	82.0102	0.8064	0	125	0	1	0	1485.15	745.622	12.5	0.2115	-0.1561	0.1427	1485.3	745.479	1485.04	745.584	0.2833	-0.2633	0.1047	12.3958	12.9567		0	0	0	0	0	0	0	0
	A	1	3	13	10	227 Sp8	2	77.7967	49.9498	17	1	11.8518	24.1127	123	837	9569	41808	117.339	108.346	0.7884	1	124	319	1	0	1515.14	745.611	12.5	0.296	-0.2183	0.1998	1515.36	745.412	1515.14	745.618	0.3031	-0.2222	0.2061	12.4107	12.7214		0	0	0	0	0	0	0	0
	A	1	3	13	11	189 Sp0	2	38.8833	42.0577	1	1	6.5252	8.2033	120	831	4666	34950	86.9111	78.4153	0.7792	3	123	221	1	0	1545.14	745.601	12.5	0.3805	-0.2807	0.2568	1545.42	745.344	1545.19	745.667	0.3937	-0.2259	0.3224	12.3413	12.5269		0	0	0	0	0	0	0	0
	A	1	3	13	12	227 Sp8	2	32.4789	39.0827	1	1	4.7872	6.5555	119	834	3865	32595	65.5006	76.7962	0.7628	3	122	139.5	1	0	1575.13	745.591	12.5	0.465	-0.343	0.314	1575.47	745.277	1575.24	745.504	0.3302	-0.2393	0.2274	12.268	12.4542		0	0	0	0	0	0	0	0
	A	1	3	14	1	Grid Marker	3	17241.9	1189.37	13301	1049.5	20756.4	901.399	203	758	3500105	901540	12444.7	711.838	0.796	0	203	0	1	0	1245.19	775.648	12.5	0.505	0.3426	-0.371	1244.85	776.019	1243.79	775.266	1.2985	-1.0579	-0.7529	16.0354	16.2516		0	1	0	0	0	0	0	0
	A	1	3	14	2	Grid Marker	3	20519.9	1491.81	17935	1167	19212.6	836.255	214	747	4391268	1114380	12244	1033.96	0.8359	0	214	0	1	0	1275.17	775.648	12.5	0.4131	0.2802	-0.3035	1274.89	775.951	1273.55	775.575	1.3979	-1.3461	-0.3767	15.8724	17.374		0	1	0	0	0	0	0	0
	A	1	3	14	3	0	2	265.951	256.167	194.5	171.5	200.482	130.874	122	838	32446	214668	448.341	273.483	0.7922	1	123	855	1	0	1305.16	775.648	12.5	0.3213	0.2178	-0.2361	1304.94	775.884	1305.17	775.656	0.3257	0.2324	-0.2282	12.273	12.756		0	0	0	0	0	0	0	0
	A	1	3	14	4	0	2	138.374	113.92	76	50	74.0749	22.7419	123	838	17020	95465	160.096	149.47	0.7884	0	123	0	1	0	1335.14	775.648	12.5	0.2294	0.1556	-0.1686	1334.99	775.817	1335.14	775.618	0.2499	0.1517	-0.1986	12.4107	12.7214		0	0	0	0	0	0	0	0
	A	1	3	14	5	0	2	139.805	130.532	60	70	31.4358	34.0604	123	838	17196	109386	190.195	165.893	0.7884	0	123	0	1	0	1365.13	775.648	12.5	0.1376	0.0932	-0.1011	1365.03	775.749	1365.14	775.618	0.168	0.1049	-0.1312	12.4107	12.7214		0	0	0	0	0	0	0	0
	A	1	3	14	6	0	2	130.081	141.812	81	85	75.3684	25.7004	123	836	16000	118555	141.948	162.104	0.7884	0	123	0	1	0	1395.11	775.648	12.5	0.0457	0.0308	-0.0337	1395.08	775.682	1395.14	775.618	0.0863	0.0582	-0.0637	12.4107	12.7214		0	0	0	0	0	0	0	0
	A	1	3	14	7	0	2	150.242	126.509	89	67	91.8399	24.5368	124	837	18630	105888	168.031	154.463	0.8	0	124	0	1	0	1425.1	775.648	12.5	0.046	-0.0313	0.0337	1425.13	775.614	1425.09	775.629	0.0407	-0.0379	0.0148	12.3632	12.8667		0	0	0	0	0	0	0	0
	A	1	3	14	8	0	2	125.685	122.201	60.5	74	49.4	25.6168	124	834	15585	101916	156.956	142.344	0.8	1	125	1086	1	0	1455.08	775.648	12.5	0.1379	-0.0937	0.1011	1455.17	775.547	1455.09	775.629	0.1181	-0.0847	0.0823	12.3632	12.8667		0	0	0	0	0	0	0	0
	A	1	3	14	9	0	2	164.296	117.671	125	56.5	158.652	50.6869	125	836	20537	98373	158.948	161.759	0.8064	0	125	0	1	0	1485.06	775.648	12.5	0.2298	-0.1561	0.1686	1485.22	775.479	1485.05	775.6	0.2103	-0.1722	0.1207	12.4216	12.905		0	0	0	0	0	0	0	0
	A	1	3	14	10	0	2	97.5839	93.2649	45	38	22.8395	23.0385	125	834	12198	77783	127.98	127.484	0.8064	2	127	538	1	0	1515.05	775.648	12.5	0.3216	-0.2183	0.236	1515.27	775.412	1515.05	775.6	0.2887	-0.2189	0.1881	12.4216	12.905		0	0	0	0	0	0	0	0
	A	1	3	14	11	0	2	100.704	98.1389	64	39	64.5384	26.132	125	835	12588	81946	113.838	132.748	0.8064	1	126	537	1	0	1545.03	775.648	12.5	0.4135	-0.2808	0.3035	1545.31	775.344	1545.05	775.6	0.3688	-0.2658	0.2556	12.4216	12.905		0	0	0	0	0	0	0	0
	A	1	3	14	12	0	2	99.8	82.5712	59	30	56.0232	15.345	125	835	12475	68947	127.112	113.85	0.8064	1	126	587	1	0	1575.02	775.648	12.5	0.5054	-0.3432	0.371	1575.36	775.277	1575.05	775.6	0.4495	-0.3126	0.3231	12.4216	12.905		0	0	0	0	0	0	0	0
	A	1	4	1	1	0	2	78.3193	71.7738	9	15.5	15.3095	14.0687	119	840	9320	60290	127.337	109.337	0.7727	2	121	500	1	0	1693.33	389.716	12.5	0.5055	-0.3426	0.3717	1693.67	389.344	1693.39	389.697	0.4523	-0.2828	0.353	12.2278	12.4838		0	0	0	0	0	0	0	0
	A	1	4	1	2	0	2	63.5603	58.2294	17.5	6	10.8227	10.9512	116	841	7373	48971	95.6706	95.3243	0.7532	4	120	379	1	0	1723.45	389.581	12.5	0.4135	-0.2802	0.3041	1723.73	389.277	1723.49	389.431	0.2811	-0.2352	0.154	12.0095	12.4242		0	0	0	0	0	0	0	0
	A	1	4	1	3	0	2	48.0775	68.9229	6	12	13.1649	15.0993	116	831	5577	57275	99.9993	108.516	0.7581	4	120	154.5	1	0	1753.57	389.446	12.5	0.3216	-0.218	0.2365	1753.78	389.209	1753.38	389.517	0.5081	-0.4044	0.3077	12.117	12.2904		0	0	0	0	0	0	0	0
	A	1	4	1	4	0	2	51.305	64.3868	4.5	10	10.125	10.7142	118	835	6054	53763	89.4686	99.7927	0.7612	2	120	390	1	0	1783.69	389.311	12.5	0.2297	-0.1556	0.1689	1783.84	389.142	1783.57	389.364	0.3521	-0.273	0.2224	12.2676	12.3565		0	0	0	0	0	0	0	0
	A	1	4	1	5	0	2	71.6585	66.0992	31	14.5	16.8607	20.6322	123	836	8814	55259	96.998	105.15	0.7987	2	125	429.5	1	0	1813.8	389.176	12.5	0.1377	-0.0932	0.1013	1813.9	389.075	1813.76	389.252	0.2222	-0.1336	0.1775	12.358	12.8115		0	0	0	0	0	0	0	0
	A	1	4	1	6	0	2	61.2601	58.9817	4	7	6.5714	7.9539	123	820	7535	48365	96.0419	91.429	0.8199	2	125	254.5	1	0	1843.92	389.041	12.5	0.0457	-0.0308	0.0337	1843.95	389.007	1844.09	388.951	0.1455	0.1343	-0.0558	12.3656	12.8365		0	0	0	0	0	0	0	0
	A	1	4	1	7	0	2	67.1475	73.4688	18.5	13	10.7721	43.0063	122	868	8192	63771	98.0003	130.741	0.8133	2	124	829	1	0	1874.04	388.906	12.5	0.0461	0.0314	-0.0337	1874.01	388.94	1874.05	388.91	0.0474	0.0369	-0.0296	12.2678	12.7856		0	0	0	0	0	0	0	0
	A	1	4	1	8	0	2	62.1869	60.9891	10	12	7.8518	8.593	123	828	7649	50499	96.6432	89.519	0.7987	2	125	512	1	0	1904.16	388.771	12.5	0.138	0.0937	-0.1013	1904.07	388.872	1904.22	388.675	0.2479	0.1501	-0.1972	12.3251	12.8063		0	0	0	0	0	0	0	0
	A	1	4	1	9	0	2	85.563	90.5968	23	37	14.5733	12.7983	119	836	10182	75739	116.525	117.866	0.7727	0	119	0	1	0	1934.28	388.636	12.5	0.23	0.1561	-0.1689	1934.13	388.805	1934.39	388.605	0.3344	0.2684	-0.1995	12.3031	12.3963		0	0	0	0	0	0	0	0
	A	1	4	1	10	Grid Marker	0	18108.6	553.372	10596	454	33714.9	166.467	196	765	3549286	423330	15505.5	472.205	0.7716	0	196	0	1	0	1964.4	388.5	12.5	0.3219	0.2185	-0.2365	1964.18	388.737	1963.66	390.99	2.312	-0.5203	2.2527	15.2468	16.509		0	0	0	0	0	0	0	0
	A	1	4	1	11	Grid Marker	3	15268.7	613.143	6853	512	5587.2	345.887	173	788	2641477	483157	15162.3	438.264	0.8606	0	173	0	1	0	1994.52	388.365	12.5	0.4139	0.2808	-0.3041	1994.24	388.67	1994.3	389.896	1.2278	0.0598	1.2263	14.6186	15.2622		0	1	0	0	0	0	0	0
	A	1	4	1	12	Grid Marker	0	16399.8	498.14	8199.5	381	7475.09	146.319	184	777	3017556	387055	14846	454.764	0.7187	0	184	0	1	0	2024.64	388.23	12.5	0.5058	0.3431	-0.3716	2024.3	388.602	2022.12	390.261	2.738	-2.1783	1.6587	14.7372	16.1511		0	0	0	0	0	0	0	0
	A	1	4	2	1	0	2	91.3109	71.4691	37	15	17.5263	13.5687	119	842	10866	60177	131.597	106.929	0.7727	0	119	0	1	0	1693.33	419.659	12.5	0.4651	-0.3425	0.3146	1693.67	419.344	1693.39	419.605	0.3785	-0.2744	0.2607	12.3031	12.3963		0	0	0	0	0	0	0	0
	A	1	4	2	2	0	2	54.3813	68.0799	5	18	8.2439	8.5492	118	826	6417	56234	83.5222	93.2133	0.7712	4	122	517.5	1	0	1723.44	419.534	12.5	0.3805	-0.2802	0.2574	1723.72	419.277	1723.43	419.525	0.3772	-0.2838	0.2485	12.2942	12.2976		0	0	0	0	0	0	0	0
	A	1	4	2	3	0	2	77.7647	76.6409	20	23	6.4264	16.6584	119	841	9254	64455	100.456	107.225	0.7727	1	120	689	1	0	1753.54	419.41	12.5	0.2959	-0.2178	0.2002	1753.76	419.209	1753.45	419.479	0.4101	-0.309	0.2695	12.2446	12.445		0	0	0	0	0	0	0	0
	A	1	4	2	4	0	2	71.2773	71.6342	23	15	12.2236	13.2556	119	842	8482	60316	94.6853	105.848	0.7727	0	119	0	1	0	1783.65	419.285	12.5	0.2112	-0.1555	0.143	1783.81	419.142	1783.61	419.395	0.3253	-0.2044	0.253	12.3031	12.3963		0	0	0	0	0	0	0	0
	A	1	4	2	5	0	2	76.4754	73.1288	18.5	16	10.0779	20.3149	122	838	9330	61282	107.809	117.532	0.7922	1	123	449	1	0	1813.76	419.16	12.5	0.1266	-0.0931	0.0858	1813.86	419.074	1813.66	419.172	0.223	-0.2005	0.0976	12.273	12.756		0	0	0	0	0	0	0	0
	A	1	4	2	6	0	2	59.0163	68.5635	11	13	13.8222	10.5143	122	834	7200	57182	96.8986	100.819	0.8079	3	125	258	1	0	1843.87	419.036	12.5	0.0421	-0.0308	0.0286	1843.9	419.007	1843.85	418.992	0.0528	-0.0506	-0.0152	12.4494	12.6017		0	0	0	0	0	0	0	0
	A	1	4	2	7	0	2	59.254	67.7554	1	15	15.5051	14.4239	122	867	7229	58744	107.525	104.55	0.8133	3	125	344.5	1	0	1873.98	418.911	12.5	0.0425	0.0314	-0.0286	1873.95	418.94	1874.04	418.877	0.1105	0.0911	-0.0625	12.3126	12.754		0	0	0	0	0	0	0	0
	A	1	4	2	8	0	2	71.8709	66.1421	9.5	11	8.3614	20.6344	124	837	8912	55361	106.071	105.677	0.8	0	124	0	1	0	1904.09	418.786	12.5	0.127	0.0937	-0.0858	1904	418.872	1904.12	418.718	0.1981	0.1242	-0.1543	12.3469	12.8891		0	0	0	0	0	0	0	0
	A	1	4	2	9	0	2	64.3606	70.5769	15	13	18.77	14.0117	122	832	7852	58720	123.853	108.408	0.7922	2	124	257.5	1	0	1934.2	418.661	12.5	0.2116	0.156	-0.143	1934.04	418.805	1934.17	418.656	0.1967	0.1286	-0.1488	12.273	12.756		0	0	0	0	0	0	0	0
	A	1	4	2	10	0	2	107.289	114.601	50	65	42.6521	14.5772	121	813	12982	93171	123.979	132.654	0.7857	0	121	0	1	0	1964.31	418.537	12.5	0.2963	0.2183	-0.2002	1964.09	418.737	1964.46	418.537	0.4228	0.3725	-0.1999	12.3426	12.5559		0	0	0	0	0	0	0	0
	A	1	4	2	11	0	2	81.719	87.1401	34	46	109.4	8.6879	121	749	9888	65268	102.573	99.9299	0.7857	4	125	528	1	0	1994.42	418.412	12.5	0.3809	0.2807	-0.2574	1994.14	418.67	1994.46	418.463	0.3859	0.3258	-0.2069	12.3426	12.5559		0	0	0	0	0	0	0	0
	A	1	4	2	12	0	2	124.525	132.87	71.5	77	63.3846	22.6445	122	829	15192	110149	150.163	155.347	0.7922	0	122	0	1	0	2024.53	418.288	12.5	0.4655	0.343	-0.3146	2024.18	418.602	2024.5	418.426	0.3619	0.3162	-0.176	12.5031	12.5066		0	0	0	0	0	0	0	0
	A	1	4	3	1	0	2	63.8907	74.9807	14	19	11.2674	11.2872	119	833	7603	62459	102.979	106.917	0.7727	1	120	429	0.9831	0	1693.33	449.602	12.5	0.3441	-0.2283	0.2574	1693.56	449.344	1693.46	449.538	0.2145	-0.093	0.1933	12.0909	12.6581		0	0	0	0	0	0	0	0
	A	1	4	3	2	0	2	72.175	77.5108	18	29	9.7307	11.8514	120	826	8661	64024	107.671	102.559	0.7692	0	120	0	1	0	1723.43	449.488	12.5	0.2815	-0.1868	0.2106	1723.61	449.277	1723.5	449.5	0.2497	-0.1123	0.223	12.3935	12.3935		0	0	0	0	0	0	0	0
	A	1	4	3	3	0	2	92.8319	77.8569	25	21	18.8292	15.7125	119	839	11047	65322	140.013	113.212	0.7727	2	121	461.5	1	0	1753.52	449.373	12.5	0.2189	-0.1452	0.1637	1753.67	449.209	1753.45	449.521	0.3788	-0.2156	0.3114	12.2446	12.445		0	0	0	0	0	0	0	0
	A	1	4	3	4	0	2	85.7288	85.6136	40.5	31	39.6315	15.2796	118	836	10116	71573	121.197	118.296	0.7662	2	120	578.5	1	0	1783.62	449.259	12.5	0.1563	-0.1036	0.117	1783.73	449.142	1783.63	449.398	0.2749	-0.0994	0.2563	12.1712	12.4819		0	0	0	0	0	0	0	0
	A	1	4	3	5	0	2	67	63.9105	11	21	7.1333	8.5175	121	805	8107	51448	95.4312	85.8073	0.7857	2	123	435.5	1	0	1813.72	449.145	12.5	0.0937	-0.0621	0.0701	1813.78	449.075	1813.69	449.207	0.1643	-0.0977	0.132	12.1709	12.7936		0	0	0	0	0	0	0	0
	A	1	4	3	6	0	2	82.5528	76.5168	43	17	34.0975	20.7898	123	832	10154	63662	106.713	119.137	0.8039	1	124	339	1	0	1843.82	449.03	12.5	0.031	-0.0205	0.0233	1843.84	449.007	1843.75	449.081	0.1189	-0.0928	0.0742	12.394	12.7514		0	0	0	0	0	0	0	0
	A	1	4	3	7	0	2	83.691	78.2819	20	19	12.2278	16.8254	123	837	10294	65522	119.528	117.774	0.8199	1	124	502	1	0	1873.92	448.916	12.5	0.0313	0.0208	-0.0234	1873.9	448.94	1873.93	448.935	0.0371	0.0368	-0.0045	12.4534	12.6963		0	0	0	0	0	0	0	0
	A	1	4	3	8	0	2	68.7786	66.223	23	19	9.5342	8.7253	122	843	8391	55826	92.1897	92.0193	0.787	4	126	381	1	0	1904.02	448.802	12.5	0.0939	0.0625	-0.0701	1903.96	448.872	1904.13	448.754	0.2118	0.1759	-0.1179	12.3466	12.7034		0	0	0	0	0	0	0	0
	A	1	4	3	9	0	2	77.0573	80.598	37	28	45.825	22.3216	122	836	9401	67380	108.702	112.853	0.782	3	125	432	1	0	1934.12	448.688	12.5	0.1565	0.104	-0.1169	1934.01	448.805	1934.11	448.656	0.1761	0.0942	-0.1488	12.3854	12.6585		0	0	0	0	0	0	0	0
	A	1	4	3	10	0	2	61.1967	90.9451	19	36	14.5411	15.3413	122	821	7466	74666	92.6601	120.492	0.782	2	124	295.5	1	0	1964.21	448.573	12.5	0.2191	0.1456	-0.1637	1964.07	448.737	1964.24	448.524	0.271	0.1682	-0.2124	12.4353	12.5958		0	0	0	0	0	0	0	0
	A	1	4	3	11	0	2	61.1583	68.7294	11.5	23	8.4936	8.7402	120	817	7339	56152	90.3515	91.4985	0.7843	2	122	400.5	1	0	1994.31	448.459	12.5	0.2817	0.1871	-0.2106	1994.13	448.67	1994.42	448.442	0.3688	0.29	-0.2279	12.3277	12.4736		0	0	0	0	0	0	0	0
	A	1	4	3	12	0	2	95.1239	100.503	65	60	93.875	14.8386	121	827	11510	83116	118.375	118.718	0.7857	0	121	0	1	0	2024.41	448.345	12.5	0.3443	0.2287	-0.2573	2024.18	448.602	2024.46	448.463	0.3118	0.279	-0.1393	12.3426	12.5559		0	0	0	0	0	0	0	0
	A	1	4	4	1	0	2	90.4705	81.3261	37	22.5	18.974	23.7355	119	840	10766	68314	122.778	120.99	0.7727	2	121	432.5	1	0	1693.33	479.545	12.5	0.3037	-0.2282	0.2003	1693.56	479.344	1693.38	479.588	0.3012	-0.1768	0.2438	12.2539	12.4661		0	0	0	0	0	0	0	0
	A	1	4	4	2	0	2	76.5333	74.6893	20.5	28	8.9861	9.8879	120	824	9184	61544	102.398	96.4884	0.7692	1	121	386	1	0	1723.41	479.441	12.5	0.2486	-0.1868	0.1639	1723.6	479.277	1723.5	479.5	0.2452	-0.1019	0.2231	12.3935	12.3935		0	0	0	0	0	0	0	0
	A	1	4	4	3	0	2	103.917	102.364	54	43.5	48.0232	30.176	121	840	12574	85986	129.692	144.427	0.7857	0	121	0	1	0	1753.5	479.337	12.5	0.1933	-0.1452	0.1275	1753.65	479.209	1753.54	479.463	0.2768	-0.1114	0.2533	12.3426	12.5559		0	0	0	0	0	0	0	0
	A	1	4	4	4	0	2	85.9836	88.8007	39	26.5	122.6	37.8685	122	838	10490	74415	104.876	128.904	0.782	1	123	671	1	0	1783.59	479.233	12.5	0.138	-0.1037	0.091	1783.7	479.142	1783.52	479.246	0.2	-0.1708	0.1039	12.3919	12.662		0	0	0	0	0	0	0	0
	A	1	4	4	5	0	2	82.317	77.0978	33	21	31.6388	47.5719	123	838	10125	64608	110.178	122.872	0.7884	0	123	0	1	0	1813.68	479.129	12.5	0.0827	-0.0621	0.0546	1813.74	479.074	1813.62	479.138	0.1396	-0.1242	0.0637	12.4107	12.7214		0	0	0	0	0	0	0	0
	A	1	4	4	6	0	2	61.3387	59.3948	13.5	13	5.9589	6.3205	124	775	7606	46031	84.9506	82.0198	0.7948	3	127	339.5	1	0	1843.77	479.025	12.5	0.0275	-0.0206	0.0182	1843.79	479.007	1843.65	479.048	0.1419	-0.1357	0.0413	12.3874	12.8676		0	0	0	0	0	0	0	0
	A	1	4	4	7	0	2	80.4523	85.2647	15.5	28	13.3908	13.7438	126	831	10137	70855	128.239	116.761	0.8289	1	127	322	1	0	1873.86	478.921	12.5	0.0277	0.0209	-0.0182	1873.84	478.94	1873.81	478.952	0.029	-0.0261	0.0128	12.5976	12.8501		0	0	0	0	0	0	0	0
	A	1	4	4	8	0	2	87.6333	86.2565	41.5	33	46.7297	21.6291	120	838	10516	72283	115.626	118.19	0.7792	3	123	409	1	0	1903.94	478.817	12.5	0.083	0.0625	-0.0546	1903.88	478.872	1903.77	478.683	0.2214	-0.1157	-0.1887	12.1531	12.7211		0	0	0	0	0	0	0	0
	A	1	4	4	9	0	2	102.605	80.9792	44.5	22	30.7948	17.2151	124	868	12723	70290	127.79	118.319	0.8	0	124	0	1	0	1934.03	478.714	12.5	0.1382	0.104	-0.091	1933.93	478.805	1934.09	478.629	0.2372	0.1595	-0.1755	12.3632	12.8667		0	0	0	0	0	0	0	0
	A	1	4	4	10	0	2	142.041	104.311	78	41.5	104.235	27.5454	123	838	17471	87413	177.736	138.943	0.7884	0	123	0	1	0	1964.12	478.61	12.5	0.1935	0.1456	-0.1275	1963.98	478.737	1964.14	478.618	0.2013	0.1622	-0.1192	12.4107	12.7214		0	0	0	0	0	0	0	0
	A	1	4	4	11	0	2	109.893	118.081	65	78	81.3199	14.1763	122	817	13407	96472	134.198	126.675	0.782	0	122	0	1	0	1994.21	478.506	12.5	0.2487	0.1871	-0.1639	1994.02	478.67	1994.23	478.5	0.2675	0.2067	-0.1697	12.4435	12.5853		0	0	0	0	0	0	0	0
	A	1	4	4	12	0	2	148.798	144.186	103	94.5	126	32.5865	119	840	17707	121116	141.996	154.214	0.7727	2	121	1195.5	1	0	2024.3	478.402	12.5	0.3041	0.2287	-0.2004	2024.07	478.602	2024.38	478.471	0.3356	0.3087	-0.1316	12.2119	12.5117		0	0	0	0	0	0	0	0
	A	1	4	5	1	0	2	82.5916	69.869	31	9	24.037	49.5646	120	840	9911	58690	106.281	134.389	0.7692	1	121	395	1	0	1693.33	509.488	12.5	0.1831	-0.1142	0.1431	1693.44	509.344	1693.48	509.508	0.1692	0.0422	0.1638	12.3306	12.4773		0	0	0	0	0	0	0	0
	A	1	4	5	2	0	2	39.7118	47.2175	1	1	17.3545	11.2985	118	832	4686	39285	128.963	87.8106	0.7612	2	120	273	1	0	1723.4	509.394	12.5	0.1498	-0.0935	0.117	1723.5	509.277	1723.42	509.347	0.1087	-0.0828	0.0704	12.222	12.3749		0	0	0	0	0	0	0	0
	A	1	4	5	3	0	2	79.3249	79.7413	33.5	21	16.2051	25.9634	120	839	9519	66903	109.447	123.728	0.7792	2	122	510	1	0	1753.48	509.3	12.5	0.1165	-0.0727	0.091	1753.56	509.209	1753.41	509.425	0.2608	-0.1469	0.2154	12.2799	12.5397		0	0	0	0	0	0	0	0
	A	1	4	5	4	0	2	116.569	82.4463	47	28	44.027	26.8215	123	838	14338	69090	155.254	119.751	0.7884	0	123	0	1	0	1783.56	509.207	12.5	0.0832	-0.0518	0.065	1783.61	509.142	1783.53	509.187	0.0952	-0.0839	0.0449	12.4215	12.7091		0	0	0	0	0	0	0	0
	A	1	4	5	5	0	2	83.8699	83.6694	27	31	12.0666	20.1854	123	838	10316	70115	113.102	116.48	0.7884	0	123	0	1	0	1813.64	509.113	12.5	0.0499	-0.0311	0.039	1813.67	509.075	1813.62	509.138	0.0819	-0.0516	0.0636	12.4107	12.7214		0	0	0	0	0	0	0	0
	A	1	4	5	6	0	2	76.5999	71.8603	18	20	8.3924	8.3805	125	809	9575	58135	106.174	99.3556	0.8064	2	127	440	1	0	1843.72	509.02	12.5	0.0165	-0.0102	0.013	1843.73	509.007	1843.6	509.048	0.1331	-0.1267	0.0409	12.4216	12.905		0	0	0	0	0	0	0	0
	A	1	4	5	7	0	2	91.379	86.166	30.5	28	13.0526	14.6177	124	831	11331	71604	126.6	117.316	0.8	1	125	633	1	0	1873.79	508.926	12.5	0.0167	0.0104	-0.013	1873.78	508.94	1873.72	508.879	0.0895	-0.066	-0.0605	12.3469	12.8891		0	0	0	0	0	0	0	0
	A	1	4	5	8	0	2	80.6693	84.9868	36	30	20.0249	17.4231	124	835	10003	70964	101.886	116.96	0.8051	2	126	412	1	0	1903.87	508.833	12.5	0.05	0.0312	-0.039	1903.84	508.872	1903.85	508.806	0.0658	0.0058	-0.0656	12.3382	12.9331		0	0	0	0	0	0	0	0
	A	1	4	5	9	0	2	83.5	82.1123	37.5	30	24.2921	19.659	124	837	10354	68728	117.423	111.542	0.8	0	124	0	1	0	1933.95	508.74	12.5	0.0833	0.0521	-0.065	1933.9	508.805	1933.91	508.629	0.176	0.0131	-0.1755	12.3632	12.8667		0	0	0	0	0	0	0	0
	A	1	4	5	10	0	2	175.151	112.382	118.5	54	115.697	70.8578	126	866	22069	97323	183.391	160.545	0.8181	0	126	0	1	0	1964.03	508.646	12.5	0.1166	0.0728	-0.091	1963.96	508.737	1964	508.587	0.1563	0.0447	-0.1497	12.3906	13.0274		0	0	0	0	0	0	0	0
	A	1	4	5	11	0	2	141.122	132.543	87	80.5	84.625	34.3353	123	838	17358	111071	149.409	149.642	0.7987	0	123	0	1	0	1994.11	508.553	12.5	0.1499	0.0936	-0.117	1994.01	508.67	1994.12	508.545	0.1661	0.1096	-0.1249	12.3456	12.7845		0	0	0	0	0	0	0	0
	A	1	4	5	12	0	2	169.626	149.817	129	103	152.322	43.3724	123	838	20864	125547	170.439	164.946	0.7884	0	123	0	1	0	2024.18	508.459	12.5	0.1832	0.1145	-0.143	2024.07	508.602	2024.19	508.471	0.1756	0.1175	-0.1305	12.4215	12.7091		0	0	0	0	0	0	0	0
	A	1	4	6	1	0	2	71.8181	75.5268	23	19	11.84	19.2553	121	839	8690	63367	96.6317	110.807	0.7857	1	122	547	1	0	1693.33	539.43	12.5	0.1429	-0.1141	0.086	1693.44	539.344	1693.46	539.463	0.1204	0.0218	0.1184	12.3426	12.5559		0	0	0	0	0	0	0	0
	A	1	4	6	2	0	2	34.563	43.197	1	1	5.8631	5.1099	119	827	4113	35724	70.5682	74.4887	0.7777	4	123	184.5	1	0	1723.39	539.347	12.5	0.1169	-0.0933	0.0704	1723.49	539.277	1723.39	539.529	0.272	-0.101	0.2525	12.1035	12.6922		0	0	0	0	0	0	0	0
	A	1	4	6	3	0	2	54.0743	57.7898	8	13	5.679	6.8079	121	809	6543	46752	83.62	82.0153	0.7908	3	124	253	1	0	1753.46	539.264	12.5	0.0909	-0.0726	0.0548	1753.53	539.209	1753.48	539.38	0.1794	-0.055	0.1707	12.355	12.5571		0	0	0	0	0	0	0	0
	A	1	4	6	4	0	2	65.6311	76.5848	12.5	22	13.5393	14.0617	122	831	8007	63642	110.592	109.558	0.782	4	126	356	1	0	1783.53	539.181	12.5	0.0648	-0.0517	0.0391	1783.58	539.142	1783.52	539.238	0.1112	-0.0566	0.0957	12.4353	12.5959		0	0	0	0	0	0	0	0
	A	1	4	6	5	0	2	113.347	92.313	46	32	32.2022	21.4877	124	837	14055	77266	174.748	129.184	0.8	0	124	0	1	0	1813.6	539.098	12.5	0.0389	-0.031	0.0234	1813.63	539.074	1813.59	539.097	0.0451	-0.0391	0.0223	12.4658	12.7668		0	0	0	0	0	0	0	0
	A	1	4	6	6	0	2	64.632	84.9156	12	29	11.5813	14.145	125	830	8079	70480	101.406	114.739	0.8064	2	127	394.5	1	0	1843.66	539.015	12.5	0.0128	-0.0102	0.0078	1843.67	539.007	1843.58	538.952	0.1129	-0.0986	-0.0549	12.4253	12.9041		0	0	0	0	0	0	0	0
	A	1	4	6	7	0	2	73.1056	75.3811	16	19	11.0886	31.4855	123	837	8992	63094	104.978	117.448	0.7884	1	124	307	1	0	1873.73	538.932	12.5	0.013	0.0104	-0.0078	1873.72	538.939	1873.63	538.862	0.1168	-0.0872	-0.0777	12.3691	12.7695		0	0	0	0	0	0	0	0
	A	1	4	6	8	0	2	76.5725	79.9652	12.5	23	13.6136	14.4856	124	834	9495	66691	121.286	115.377	0.8051	2	126	411	1	0	1903.8	538.849	12.5	0.039	0.0312	-0.0234	1903.77	538.872	1903.73	538.782	0.0992	-0.0423	-0.0897	12.4507	12.7863		0	0	0	0	0	0	0	0
	A	1	4	6	9	0	2	69.836	79.6479	8.5	22	21.3535	21.3159	122	835	8520	66506	132.768	118.745	0.7922	4	126	348.5	1	0	1933.87	538.765	12.5	0.065	0.052	-0.0391	1933.82	538.805	1933.78	538.713	0.0984	-0.0363	-0.0914	12.2741	12.7604		0	0	0	0	0	0	0	0
	A	1	4	6	10	0	2	123.944	111.085	75.5	61	75.2916	30.3927	124	837	15369	92978	133.181	140.638	0.8	0	124	0	1	0	1963.93	538.682	12.5	0.091	0.0727	-0.0548	1963.86	538.737	1963.91	538.629	0.1189	0.0494	-0.1081	12.3632	12.8667		0	0	0	0	0	0	0	0
	A	1	4	6	11	0	2	159.64	138.317	95	94	83.125	34.1656	125	865	19955	119644	176.295	154.817	0.8012	2	127	806	1	0	1994	538.599	12.5	0.1171	0.0935	-0.0704	1993.91	538.67	1993.98	538.544	0.1426	0.0673	-0.1257	12.2775	13.0433		0	0	0	0	0	0	0	0
	A	1	4	6	12	0	2	141.496	142.476	94	98.5	94.5172	23.2815	125	830	17687	118255	156.786	145.074	0.8116	0	125	0	1	0	2024.07	538.516	12.5	0.143	0.1142	-0.086	2023.96	538.602	2024.1	538.512	0.167	0.1406	-0.0902	12.4283	12.9004		0	0	0	0	0	0	0	0
	A	1	4	7	1	0	2	65.5882	57.625	7	8	7.7195	7.2895	119	824	7805	47483	105.141	89.1612	0.7727	3	122	335.5	1	0	1693.33	569.373	12.5	0.0288	0	0.0288	1693.33	569.344	1693.39	569.403	0.0839	0.0598	0.0588	12.2877	12.4331		0	0	0	0	0	0	0	0
	A	1	4	7	2	0	2	52.6271	55.4796	3	5.5	8.9529	8.4476	118	836	6210	46381	91.0479	89.1248	0.7662	3	121	303.5	1	0	1723.38	569.301	12.5	0.0235	0	0.0235	1723.38	569.277	1723.51	569.347	0.143	0.1245	0.0704	12.0972	12.5015		0	0	0	0	0	0	0	0
	A	1	4	7	3	0	2	65.5123	54.3933	19	5	12.8915	11.3217	121	839	7927	45636	98.6267	92.791	0.7756	1	122	367	1	0	1753.44	569.228	12.5	0.0183	0	0.0183	1753.44	569.209	1753.5	569.281	0.0901	0.0548	0.0715	12.4262	12.4972		0	0	0	0	0	0	0	0
	A	1	4	7	4	0	2	61.6504	59.9187	8	7	9.6588	44.267	123	837	7583	50152	96.2743	124.552	0.7935	1	124	423	1	0	1783.5	569.155	12.5	0.013	0	0.013	1783.5	569.142	1783.54	569.163	0.0508	0.0465	0.0205	12.3529	12.7957		0	0	0	0	0	0	0	0
	A	1	4	7	5	0	2	61.1416	76.7868	8.5	18	15.0659	15.1187	120	835	7337	64117	103.289	116.396	0.7741	4	124	423	1	0	1813.56	569.082	12.5	0.0078	0	0.0078	1813.56	569.074	1813.6	569.083	0.0455	0.0446	0.0087	12.3156	12.5347		0	0	0	0	0	0	0	0
	A	1	4	7	6	0	2	61.36	72.9051	7	21	8.6235	10.6143	125	812	7670	59199	93.1555	101.543	0.8064	3	128	378	1	0	1843.61	569.01	12.5	0.0026	0	0.0026	1843.61	569.007	1843.62	568.968	0.0406	0.0115	-0.039	12.3169	13.0123		0	0	0	0	0	0	0	0
	A	1	4	7	7	0	2	77.1693	70.6176	26	14	18.9111	14.0387	124	837	9569	59107	120.718	107.205	0.8	0	124	0	1	0	1873.67	568.937	12.5	0.0026	0.0001	-0.0026	1873.67	568.939	1873.63	568.911	0.0494	-0.0405	-0.0282	12.3632	12.8667		0	0	0	0	0	0	0	0
	A	1	4	7	8	0	2	64.1147	67.352	13.5	12	8.1842	22.1641	122	838	7822	56441	90.9811	109.393	0.7922	1	123	320	1	0	1903.73	568.864	12.5	0.0078	0	-0.0078	1903.73	568.872	1903.66	568.828	0.0836	-0.071	-0.0441	12.273	12.756		0	0	0	0	0	0	0	0
	A	1	4	7	9	0	2	74.0327	62.161	5	13	4.4666	8.4202	122	826	9032	51345	106.742	90.2676	0.7922	1	123	390	1	0	1933.78	568.792	12.5	0.013	0	-0.013	1933.78	568.804	1933.7	568.688	0.1403	-0.0789	-0.116	12.433	12.6033		0	0	0	0	0	0	0	0
	A	1	4	7	10	0	2	114.656	112.473	68.5	67	101.593	19.4369	122	825	13988	92790	131.151	127.581	0.7922	2	124	697.5	1	0	1963.84	568.719	12.5	0.0183	0	-0.0183	1963.84	568.737	1963.83	568.656	0.0824	-0.0131	-0.0813	12.273	12.756		0	0	0	0	0	0	0	0
	A	1	4	7	11	0	2	124.325	127.484	67	80	62.0285	24.0642	123	834	15292	106322	144.002	140	0.7884	0	123	0	1	0	1993.9	568.646	12.5	0.0236	0	-0.0236	1993.9	568.67	1993.86	568.618	0.0632	-0.0363	-0.0517	12.4107	12.7214		0	0	0	0	0	0	0	0
	A	1	4	7	12	0	2	141.238	130.375	86	80	81.6363	38.9385	126	835	17796	108863	149.041	148.979	0.8181	0	126	0	1	0	2023.96	568.573	12.5	0.0288	0	-0.0288	2023.96	568.602	2024	568.587	0.047	0.0446	-0.0148	12.3906	13.0274		0	0	0	0	0	0	0	0
	A	1	4	8	1	Rat IgM	2	310.496	49.7589	225	1	248.78	37.5393	119	838	36949	41698	336.634	152.308	0.7727	0	119	0	1	0	1693.33	599.316	12.5	0.0281	0.0001	-0.0281	1693.33	599.344	1693.39	599.395	0.0849	0.0682	0.0505	12.3031	12.3963		0	0	0	0	0	0	0	0
	A	1	4	8	2	FLAG Peptide	2	136.075	62.1521	90	3	98.0999	11.194	120	841	16329	52270	147.729	108.05	0.7792	0	120	0	1	0	1723.37	599.254	12.5	0.023	0.0001	-0.023	1723.37	599.277	1723.37	599.35	0.0734	-0.0067	0.0731	12.3375	12.4769		0	0	0	0	0	0	0	0
	A	1	4	8	3	Rat IgM	2	358.471	54.377	190	1	167.036	37.2862	123	838	44092	45568	409.603	213.227	0.7884	0	123	0	1	0	1753.42	599.191	12.5	0.0179	0	-0.0179	1753.42	599.209	1753.47	599.187	0.0559	0.0512	-0.0223	12.4215	12.7091		0	0	0	0	0	0	0	0
	A	1	4	8	4	FLAG Peptide	2	132.887	58.4878	73.5	5	75.7714	31.2783	124	820	16478	47960	148.372	109.098	0.8051	0	124	0	1	0	1783.47	599.129	12.5	0.0128	0	-0.0128	1783.47	599.142	1783.5	599.145	0.0331	0.0329	0.0031	12.471	12.7594		0	0	0	0	0	0	0	0
	A	1	4	8	5	HA Peptide	2	126.408	52.5849	68	1	50.7209	11.926	125	836	15801	43961	159.748	99.3205	0.8116	0	125	0	1	0	1813.51	599.067	12.5	0.0076	0	-0.0076	1813.51	599.074	1813.51	599.096	0.0216	-0.0018	0.0215	12.4283	12.9004		0	0	0	0	0	0	0	0
	A	1	4	8	6	Biotin Amine	0	1406.83	89.9317	486.5	10	316.689	72.6767	126	835	177260	75093	1826.41	293.931	0.8181	0	126	0	1	0	1843.56	599.004	12.5	0.0025	0	-0.0025	1843.56	599.007	1843.59	599	0.0276	0.0267	-0.007	12.3906	13.0274		0	0	0	0	0	0	0	0
	A	1	4	8	7	HA Peptide	2	189.496	61.1363	134	4	155	11.9871	125	836	23687	51110	211.139	101	0.8064	0	125	0	1	0	1873.61	598.942	12.5	0.0025	0	0.0025	1873.61	598.939	1873.6	598.952	0.0144	-0.0073	0.0124	12.4216	12.905		0	0	0	0	0	0	0	0
	A	1	4	8	8	Biotin Amine	0	2750.67	76.967	1643	14	1512.35	20.7	142	819	390595	63036	2510.48	124.19	0.7135	0	142	0	0.9217	0	1903.65	598.88	12.5	0.0076	0	0.0076	1903.65	598.872	1902.92	603.401	4.5891	-0.7385	4.5293	13.186	14.1526		0	0	0	0	0	0	0	0
	A	1	4	8	9	0	2	58.1239	55.0644	1	2	5.2441	17.4927	121	838	7033	46144	97.2351	98.2766	0.7857	2	123	327.5	1	0	1933.7	598.817	12.5	0.0128	0	0.0128	1933.7	598.805	1933.66	598.777	0.0484	-0.0396	-0.0277	12.2338	12.6928		0	0	0	0	0	0	0	0
	A	1	4	8	10	0	2	102.545	84.4062	56	38	63	9.6162	121	795	12408	67103	111.04	102.691	0.7857	2	123	526	1	0	1963.75	598.755	12.5	0.0179	0	0.0179	1963.75	598.737	1963.64	598.76	0.1054	-0.1029	0.0231	12.2085	12.7467		0	0	0	0	0	0	0	0
	A	1	4	8	11	0	2	120.557	103.173	84.5	45	86.2249	28.9793	122	838	14708	86459	124.559	139.526	0.7973	1	123	814	1	0	1993.79	598.693	12.5	0.023	0	0.023	1993.79	598.67	1993.8	598.721	0.0515	0.0007	0.0515	12.2307	12.8144		0	0	0	0	0	0	0	0
	A	1	4	8	12	0	2	105.39	118.536	58	70	66.1538	18.4524	123	830	12963	98385	136.875	137.124	0.7884	0	123	0	1	0	2023.84	598.63	12.5	0.0281	0	0.0281	2023.84	598.602	2023.86	598.618	0.0259	0.0207	0.0156	12.4107	12.7214		0	0	0	0	0	0	0	0
	A	1	4	9	1	Human IgG	0	409.009	40.3976	166	1	81.7763	16.1379	117	840	47854	33934	571.1	89.5791	0.7597	4	121	2575.5	0.8746	0	1693.33	629.259	12.5	0.1425	0.1141	-0.0854	1693.21	629.344	1693.32	629.322	0.1118	0.1096	-0.0221	12.3158	12.6069		0	0	0	0	0	0	0	0
	A	1	4	9	2	Human IgM	0	286.451	39.7234	155	1	135.618	17.5796	122	839	34947	33328	345.053	103.577	0.7922	0	122	0	1	0	1723.36	629.207	12.5	0.1166	0.0933	-0.0699	1723.27	629.277	1723.34	629.172	0.1286	0.0744	-0.1048	12.273	12.756		0	0	0	0	0	0	0	0
	A	1	4	9	3	Human IgG	0	411.951	33.2014	226.5	1	202.962	8.8381	122	839	50258	27856	499.994	75.4625	0.787	0	122	0	1	0	1753.4	629.155	12.5	0.0907	0.0726	-0.0543	1753.33	629.209	1753.43	629.164	0.1093	0.0993	-0.0455	12.3442	12.6852		0	0	0	0	0	0	0	0
	A	1	4	9	4	Human IgM	0	273.065	39.5393	219	1	254.5	9.2549	123	838	33587	33134	266.275	84.684	0.7987	0	123	0	1	0	1783.44	629.103	12.5	0.0647	0.0517	-0.0388	1783.38	629.142	1783.46	629.122	0.074	0.0712	-0.02	12.3456	12.7845		0	0	0	0	0	0	0	0
	A	1	4	9	5	Mouse IgG	0	3155.46	36.5336	2681.5	1	3878.36	12.5868	192	744	605848	27181	2572.98	80.6881	0.75	0	192	0	1	0	1813.47	629.051	12.5	0.0387	0.031	-0.0233	1813.44	629.074	1813.56	630.948	1.8773	0.1213	1.8734	15.1666	16.3819		0	0	0	0	0	0	0	0
	A	1	4	9	6	Mouse IgM	2	210.629	48.7754	152.5	1	170.484	11.0496	124	806	26118	39313	208.307	99.1959	0.8051	0	124	0	1	0	1843.51	628.999	12.5	0.0128	0.0102	-0.0077	1843.5	629.007	1843.5	629	0.0072	0.0017	-0.007	12.1778	13.0425		0	0	0	0	0	0	0	0
	A	1	4	9	7	Mouse IgG	0	2333.18	46.8803	2331.5	1	2963.25	11.3138	192	769	447971	36051	1182.69	100.699	0.7529	0	192	0	1	0	1873.54	628.947	12.5	0.013	-0.0104	0.0077	1873.56	628.939	1872.96	630.646	1.8076	-0.597	1.7062	15.1134	16.3263		0	0	0	0	0	0	0	0
	A	1	4	9	8	Mouse IgM	0	267.458	39.7306	227.5	1	235.469	12.1075	144	787	38514	31268	204.104	81.3587	0.7164	0	144	0	0.9346	0	1903.58	628.895	12.5	0.0389	-0.0312	0.0233	1903.61	628.872	1903.36	629.083	0.3284	-0.2514	0.2112	13.1751	14.5065		0	0	0	0	0	0	0	0
	A	1	4	9	9	Rabbit IgG	0	1362.99	37.6269	1047	1	1451.38	10.1013	71	890	96772	33488	1004.52	82.1795	0.6173	0	71	0	0.9284	0	1933.62	628.843	12.5	0.0649	-0.052	0.0388	1933.67	628.804	1932.73	630.366	1.8213	-0.9372	1.5616	8.3433	11.4259		0	0	0	0	0	0	0	0
	A	1	4	9	10	Rat IgG	0	429.678	67.5023	146	7	93.9012	35.1609	115	838	49413	56567	659.336	127.407	0.7419	8	123	2211.5	0.9501	0	1963.65	628.792	12.5	0.0908	-0.0727	0.0543	1963.73	628.737	1963.66	628.426	0.3179	-0.0659	-0.311	11.9335	12.7667		0	0	0	0	0	0	0	0
	A	1	4	9	11	Rabbit IgG	0	1606.94	75.0905	1305	11	1250.74	18.3042	145	806	233006	60523	1206.6	121.152	0.7142	10	155	260	0.8611	0	1993.69	628.74	12.5	0.1167	-0.0935	0.0698	1993.78	628.67	1996.77	631.269	3.9555	2.9815	2.5993	12.0737	15.9433		0	0	0	0	0	0	0	0
	A	1	4	9	12	Rat IgG	0	407.676	83.8238	183	16	139.262	41.1675	111	840	45252	70412	620.273	154.606	0.7207	10	121	2957	0.917	0	2023.73	628.688	12.5	0.1426	-0.1142	0.0854	2023.84	628.602	2023.65	628.243	0.4071	-0.1923	-0.3588	11.4983	12.8918		0	0	0	0	0	0	0	0
	A	1	4	10	1	Rat IgM	0	639.136	36.7653	552	1	557.136	14.4935	88	865	56244	31802	424.909	79.995	0.761	0	88	0	0.8077	0	1693.33	659.202	12.5	0.1826	0.1142	-0.1425	1693.21	659.344	1693.88	661.159	1.9318	0.6624	1.8147	10.454	11.3537		0	0	0	0	0	0	0	0
	A	1	4	10	2	FLAG Peptide	2	91.8292	47.0465	35	1	13.7464	27.4666	123	838	11295	39425	118.419	99.8041	0.7884	0	123	0	1	0	1723.35	659.16	12.5	0.1494	0.0935	-0.1165	1723.26	659.277	1723.38	659.138	0.1852	0.1228	-0.1386	12.4107	12.7214		0	0	0	0	0	0	0	0
	A	1	4	10	3	Rat IgM	0	440.016	43.2932	315	1	379.043	21.5089	123	832	54122	36020	476.719	116.677	0.7884	0	123	0	1	0	1753.38	659.119	12.5	0.1161	0.0726	-0.0906	1753.31	659.209	1753.38	659.138	0.1041	0.076	-0.0712	12.4107	12.7214		0	0	0	0	0	0	0	0
	A	1	4	10	4	FLAG Peptide	2	67.704	44.9688	14	1	13.5333	15.4765	125	836	8463	37594	107.49	91.6163	0.8064	0	125	0	1	0	1783.4	659.077	12.5	0.0829	0.0518	-0.0647	1783.35	659.142	1783.4	659.048	0.1051	0.0472	-0.0939	12.4216	12.905		0	0	0	0	0	0	0	0
	A	1	4	10	5	HA Peptide	2	105.436	56.0795	44.5	3	45.2894	33.8891	126	830	13285	46546	134.596	118.407	0.8181	0	126	0	1	0	1813.43	659.036	12.5	0.0497	0.0311	-0.0388	1813.4	659.074	1813.41	659	0.0756	0.0131	-0.0744	12.3906	13.0274		0	0	0	0	0	0	0	0
	A	1	4	10	6	Biotin Amine	0	2640.69	70.0146	1426	8	1301.06	20.1914	143	817	377619	57202	2547.23	126.038	0.71	0	143	0	0.8874	0	1843.46	658.994	12.5	0.0165	0.0103	-0.0129	1843.45	659.007	1842.94	663.098	4.1215	-0.5021	4.0908	12.558	14.8936		0	0	0	0	0	0	0	0
	A	1	4	10	7	HA Peptide	2	105.384	44.0956	48	1	43.258	10.4707	125	836	13173	36864	134.691	86.6552	0.8012	0	125	0	1	0	1873.48	658.952	12.5	0.0166	-0.0104	0.0129	1873.49	658.939	1873.46	658.976	0.0519	-0.0369	0.0364	12.2775	13.0433		0	0	0	0	0	0	0	0
	A	1	4	10	8	Biotin Amine	0	1522.52	54.4031	862.5	1	772.81	12.1409	124	831	188792	45209	1540.52	101.368	0.7806	0	124	0	1	0	1903.51	658.911	12.5	0.0498	-0.0312	0.0388	1903.54	658.872	1903.48	660.685	1.8142	-0.0559	1.8134	12.629	13.1507		0	0	0	0	0	0	0	0
	A	1	4	10	9	0	2	24.6147	31.1539	1	1	3.3333	4.7803	122	760	3003	23677	60.3013	64.2782	0.782	4	126	105.5	1	0	1933.53	658.869	12.5	0.0831	-0.0521	0.0647	1933.59	658.805	1933.57	658.779	0.0334	-0.0211	-0.0259	12.2868	12.7431		0	0	0	0	0	0	0	0
	A	1	4	10	10	0	2	30.3898	46.7188	1	1	5.1935	5.9982	118	811	3586	37889	59.9019	76.154	0.7662	9	127	232.5	1	0	1963.56	658.828	12.5	0.1163	-0.0728	0.0906	1963.63	658.737	1963.66	658.72	0.0323	0.0275	-0.0168	12.0827	12.5909		0	0	0	0	0	0	0	0
	A	1	4	10	11	0	2	65.0327	60.977	17.5	8	10.3086	8.1482	122	829	7934	50550	95.4036	92.9987	0.782	3	125	346.5	1	0	1993.59	658.786	12.5	0.1494	-0.0936	0.1165	1993.68	658.67	1993.57	658.779	0.1581	-0.1146	0.1089	12.2868	12.7431		0	0	0	0	0	0	0	0
	A	1	4	10	12	0	2	70.6833	64.3245	15	14	8.7721	8.542	120	832	8482	53518	102.748	92.6629	0.7843	0	120	0	1	0	2023.61	658.745	12.5	0.1828	-0.1145	0.1425	2023.73	658.602	2023.56	658.583	0.1696	-0.1685	-0.0189	12.3277	12.4737		0	0	0	0	0	0	0	0
	A	1	4	11	1	Human IgG	0	1002.39	54.2568	507.5	1	411.15	41.4492	108	841	108258	45630	1074.78	233.512	0.6967	4	112	32.5	0.701	0	1693.33	689.145	12.5	0.3034	0.2283	-0.1997	1693.1	689.344	1693.56	690.259	1.0226	0.4571	0.9147	11.3995	12.8826		0	0	0	0	0	0	0	0
	A	1	4	11	2	Human IgM	0	658.69	36.4504	504	1	420.291	10.6322	129	828	84971	30181	760.222	82.1727	0.8278	0	129	0	0.8373	0	1723.34	689.114	12.5	0.2481	0.1867	-0.1634	1723.16	689.277	1722.98	691.147	1.8788	-0.1788	1.8703	12.3281	13.9423		0	0	0	0	0	0	0	0
	A	1	4	11	3	Human IgG	0	257.125	33.7574	60	1	59.3678	7.1389	120	837	30855	28255	442.083	72.0514	0.7792	4	124	1764.5	0.8548	0	1753.36	689.082	12.5	0.193	0.1452	-0.127	1753.21	689.209	1753.37	689.089	0.1991	0.1583	-0.1207	12.3632	12.8667		0	0	0	0	0	0	0	0
	A	1	4	11	4	Human IgM	0	348.576	40.9808	208	1	181.206	33.4873	125	836	43572	34260	543.776	129.723	0.8064	0	125	0	1	0	1783.37	689.051	12.5	0.1378	0.1037	-0.0908	1783.27	689.142	1783.4	689.048	0.1606	0.1302	-0.094	12.4216	12.905		0	0	0	0	0	0	0	0
	A	1	4	11	5	Mouse IgG	0	6424.71	40.4321	5633	1	6827.72	8.2516	202	759	1297791	30688	5160.97	79.659	0.7952	0	202	0	1	0	1813.39	689.02	12.5	0.0826	0.0621	-0.0545	1813.33	689.074	1813.2	690.827	1.7565	-0.1239	1.7521	15.7412	16.4899		0	0	0	0	0	0	0	0
	A	1	4	11	6	Mouse IgM	2	186.317	46.151	134.5	1	168.821	13.6531	126	821	23476	37890	199.78	91.4255	0.8181	0	126	0	1	0	1843.4	688.989	12.5	0.0274	0.0206	-0.0181	1843.38	689.007	1843.41	689	0.0295	0.0286	-0.007	12.3906	13.0274		0	0	0	0	0	0	0	0
	A	1	4	11	7	Mouse IgG	3	4662.05	41.455	4058	1	4775.21	9.0815	194	767	904438	31796	3956.6	85.1014	0.4802	0	194	0	0.6771	0.0666	1873.42	688.958	12.5	0.0276	-0.0208	0.0181	1873.44	688.939	1871.1	691.196	3.2529	-2.3432	2.2562	13.2651	21.7017		0	0	0	0	0	1	0	0
	A	1	4	11	8	Mouse IgM	2	188.672	51.0538	111	1	115.607	34.4801	125	836	23584	42681	359.282	263.794	0.8064	0	125	0	1	0	1903.44	688.927	12.5	0.0828	-0.0625	0.0544	1903.5	688.872	1903.4	688.952	0.1266	-0.0982	0.0799	12.4216	12.905		0	0	0	0	0	0	0	0
	A	1	4	11	9	Rabbit IgG	3	802.33	54.2671	655.5	1	694.895	12.7889	100	861	80233	46724	654.593	109.065	0.5	0	100	0	0.8702	0	1933.45	688.895	12.5	0.138	-0.104	0.0908	1933.56	688.804	1933.91	690.62	1.8497	0.3546	1.8154	9.2553	14.4833		0	0	0	0	0	1	0	0
	A	1	4	11	10	Rat IgG	0	1332.38	47.8742	620.5	2	503.224	9.9377	102	859	135903	41124	1455.28	84.3123	0.6538	0	102	0	0.8427	0	1963.47	688.864	12.5	0.1932	-0.1456	0.127	1963.61	688.737	1964.63	691.216	2.6782	1.0147	2.4785	10.8913	12.5488		0	0	0	0	0	0	0	0
	A	1	4	11	11	Rabbit IgG	0	504.824	65.9848	379.5	12	348.039	13.5307	102	857	51492	56549	470.406	102.725	0.658	1	103	2011	0.9362	0	1993.48	688.833	12.5	0.2485	-0.1872	0.1633	1993.67	688.67	1995.92	689.372	2.3588	2.2517	0.7029	11.0552	12.1627		0	0	0	0	0	0	0	0
	A	1	4	11	12	Rat IgG	0	487.81	76.9558	200	10	166.064	33.4529	121	838	59025	64489	667.028	140.243	0.7756	2	123	1963	1	0	2023.5	688.802	12.5	0.3037	-0.2287	0.1997	2023.73	688.602	2023.54	688.736	0.2319	-0.1896	0.1334	12.3352	12.5919		0	0	0	0	0	0	0	0
	A	1	4	12	1	Rat IgM	2	206.048	72.0442	91.5	1	44.5783	43.5108	124	837	25550	60301	312.867	308.216	0.8	0	124	0	1	0	1693.33	719.087	12.5	0.3437	0.2285	-0.2567	1693.1	719.344	1693.37	719.089	0.3738	0.2727	-0.2556	12.3632	12.8667		0	0	0	0	0	0	0	0
	A	1	4	12	2	FLAG Peptide	2	136.831	52.5627	73	2	60.65	20.7548	124	837	16967	43995	178.758	100.448	0.8	0	124	0	1	0	1723.33	719.067	12.5	0.2811	0.1868	-0.21	1723.14	719.277	1723.37	719.089	0.294	0.2259	-0.1881	12.3632	12.8667		0	0	0	0	0	0	0	0
	A	1	4	12	3	Rat IgM	0	289.136	33.8564	160	1	144.565	8.0099	125	836	36142	28304	314.25	70.0301	0.8064	0	125	0	1	0	1753.34	719.046	12.5	0.2187	0.1453	-0.1633	1753.19	719.209	1753.4	719.048	0.2634	0.2082	-0.1614	12.4216	12.905		0	0	0	0	0	0	0	0
	A	1	4	12	4	FLAG Peptide	2	143.198	54.788	42.5	2	86.9834	32.0178	126	835	18043	45748	389.71	122.989	0.8181	0	126	0	1	0	1783.34	719.025	12.5	0.156	0.1036	-0.1166	1783.24	719.142	1783.41	719	0.2246	0.174	-0.1419	12.3906	13.0274		0	0	0	0	0	0	0	0
	A	1	4	12	5	HA Peptide	2	150.04	44.1305	73	1	53.2391	9.2472	126	804	18905	35481	194.287	81.6041	0.8181	0	126	0	1	0	1813.35	719.004	12.5	0.0936	0.0621	-0.07	1813.29	719.074	1813.41	719	0.1474	0.1273	-0.0744	12.3906	13.0274		0	0	0	0	0	0	0	0
	A	1	4	12	6	Biotin Amine	0	1227.67	50.5131	625	1	529.816	9.1856	121	836	148548	42229	1365.7	90.3029	0.7748	4	125	5773.5	0.6883	0	1843.35	718.984	12.5	0.0311	0.0206	-0.0233	1843.33	719.007	1842.85	720.104	1.199	-0.4841	1.0969	12.2018	13.7051		0	0	0	0	0	0	0	0
	A	1	4	12	7	HA Peptide	2	280.019	60.7429	215	3	207.526	18.6089	53	852	14841	51753	237.951	120.311	0.4568	50	103	3252	0.5436	0	1873.36	718.963	12.5	0.0313	-0.0209	0.0233	1873.38	718.939	1872.66	721.623	2.7775	-0.7185	2.683	7.2944	11.0288		0	0	0	1	0	1	0	0
	A	1	4	12	8	Biotin Amine	3	1091.57	56.3782	613	3	512.875	14.7754	104	846	113523	47696	1082.43	101.492	0.5148	11	115	5748	0.5443	0	1903.36	718.942	12.5	0.0938	-0.0625	0.07	1903.43	718.872	1903.11	721.165	2.3143	-0.3126	2.2931	11.3058	13.6838		0	0	0	0	0	1	0	0
	A	1	4	12	9	0	2	51.1951	43.4581	6	1	7.6136	15.8259	123	836	6297	36331	84.951	84.7489	0.7935	2	125	354.5	1	0	1933.37	718.921	12.5	0.1563	-0.1041	0.1166	1933.47	718.805	1933.41	718.951	0.1607	-0.0659	0.1466	12.4483	12.7036		0	0	0	0	0	0	0	0
	A	1	4	12	10	0	2	46.0564	51.7716	1	4	5.1395	11.3777	124	832	5711	43074	73.2111	89.6148	0.7948	1	125	228	1	0	1963.37	718.9	12.5	0.2188	-0.1456	0.1633	1963.52	718.737	1963.35	718.903	0.2393	-0.1723	0.166	12.3776	12.8828		0	0	0	0	0	0	0	0
	A	1	4	12	11	0	2	80.525	84.5011	28	18	21.1686	70.7189	120	838	9663	70812	117.764	334.524	0.7741	3	123	416.5	1	0	1993.38	718.88	12.5	0.2813	-0.1872	0.21	1993.57	718.67	1993.38	718.908	0.3055	-0.1909	0.2385	12.2336	12.6155		0	0	0	0	0	0	0	0
	A	1	4	12	12	0	2	77.8032	75.3627	26	21	20.6399	16.4612	122	838	9492	63154	94.8698	112.069	0.787	1	123	509	1	0	2023.38	718.859	12.5	0.3438	-0.2287	0.2567	2023.61	718.602	2023.36	718.82	0.3329	-0.252	0.2174	12.3433	12.715		0	0	0	0	0	0	0	0
	A	1	4	13	1	Human IgG	2	434.218	128.66	147.5	53.5	97.6395	31.0769	124	836	53843	107560	639.206	173.269	0.8051	1	125	1935	1	0	1693.33	749.03	12.5	0.4646	0.3425	-0.314	1692.98	749.344	1693.41	749	0.5486	0.427	-0.3444	12.4401	12.7977		0	0	0	0	0	0	0	0
	A	1	4	13	2	Human IgM	2	507.579	186.265	225.5	78	207	150.06	126	804	63955	149757	611.276	580.456	0.8181	0	126	0	1	0	1723.32	749.02	12.5	0.3801	0.2801	-0.2569	1723.04	749.277	1723.41	749	0.4632	0.3713	-0.2769	12.3906	13.0274		0	1	0	0	0	0	0	0
	A	1	4	13	3	Human IgG	0	1087	61.7636	1032	7	1566.62	17.8086	70	842	76090	52005	771.054	106.368	0.6306	0	70	0	0.859	0	1753.32	749.01	12.5	0.2956	0.2178	-0.1998	1753.1	749.209	1752.03	751.386	2.425	-1.0699	2.1762	9.5134	10.0311		0	0	0	0	0	0	0	0
	A	1	4	13	4	Human IgM	2	252.452	61.6725	112	1	93.9047	42.5288	126	800	31809	49338	327.319	170.924	0.8181	0	126	0	1	0	1783.31	748.999	12.5	0.2111	0.1555	-0.1427	1783.16	749.142	1783.41	749	0.2937	0.257	-0.142	12.3906	13.0274		0	0	0	0	0	0	0	0
	A	1	4	13	5	Mouse IgG	0	3449.17	43.9732	1588	1	1363.7	11.0941	101	860	348366	37817	3746.7	85.269	0.6387	0	101	0	0.8789	0	1813.31	748.989	12.5	0.1266	0.0932	-0.0856	1813.21	749.074	1813.39	751.03	1.9628	0.1733	1.9552	10.7085	12.5599		0	0	0	0	0	0	0	0
	A	1	4	13	6	Mouse IgM	2	161.727	50.2311	80	1	68.7812	42.6626	121	835	19569	41943	194.519	165.138	0.7756	5	126	2191	0.8619	0	1843.3	748.979	12.5	0.042	0.0308	-0.0285	1843.27	749.007	1843.4	748.952	0.1412	0.1301	-0.0549	12.4216	12.905		0	0	0	0	0	0	0	0
	A	1	4	13	7	Mouse IgG	0	4420.84	40.058	2795	1	8127.5	18.5853	143	810	632180	32447	4145.57	88.1549	0.8947	0	143	0	0.8492	0	1873.3	748.968	12.5	0.0424	-0.0314	0.0285	1873.33	748.939	1873.02	751.245	2.3254	-0.306	2.3051	13.516	13.9708		0	0	0	0	0	0	0	0
	A	1	4	13	8	Mouse IgM	0	543.472	57.841	171	1	131.512	42.1318	108	837	58695	48413	910.087	210.38	0.6967	16	124	14292.5	0.5652	0	1903.29	748.958	12.5	0.1269	-0.0937	0.0856	1903.38	748.872	1903.37	748.911	0.0414	-0.0131	0.0392	12.3632	12.8667		0	0	0	0	0	0	0	0
	A	1	4	13	9	Rabbit IgG	2	184.172	57.3544	36.5	1	40.9186	17.2629	116	835	21364	47891	304.603	112.35	0.7532	10	126	1279	0.9583	0	1933.29	748.947	12.5	0.2115	-0.1561	0.1427	1933.44	748.804	1933.5	748.56	0.2511	0.0587	-0.2442	11.9106	12.7165		0	0	0	0	0	0	0	0
	A	1	4	13	10	Rat IgG	2	80.8773	51.2793	14	2	17.7108	23.9785	106	834	8573	42767	150.636	99.4724	0.6883	21	127	1094.5	0.6295	0	1963.28	748.937	12.5	0.296	-0.2183	0.1998	1963.5	748.737	1963.33	748.189	0.5736	-0.1682	-0.5484	11.3889	13.2323		0	0	0	0	0	0	0	0
	A	1	4	13	11	Rabbit IgG	3	1537.57	83.1725	474	14.5	665.257	67.2393	81	852	124543	70863	3110.71	275.809	0.5161	19	100	21176.5	0.4417	0	1993.27	748.927	12.5	0.3805	-0.2807	0.2568	1993.56	748.67	1993.44	750.049	1.3842	-0.111	1.3797	9.8635	13.3538		0	0	0	0	0	1	0	0
	A	1	4	13	12	Rat IgG	0	532.779	78.9474	160.5	13	105.373	66.8115	122	838	64999	66158	751.354	184.257	0.7922	1	123	2667	1	0	2023.27	748.916	12.5	0.465	-0.343	0.314	2023.61	748.602	2023.46	748.869	0.3078	-0.1536	0.2667	12.1976	12.8551		0	0	0	0	0	0	0	0
	A	1	4	14	1	Grid Marker	3	17155.2	628.057	8291	502	7661.33	286.003	137	793	2350263	498049	17408.9	496.348	0.8774	0	137	0	1	0	1693.33	778.973	12.5	0.505	0.3426	-0.371	1692.98	779.344	1694.85	779.73	1.9092	1.8698	0.3855	12.8238	13.8514		0	1	0	0	0	0	0	0
	A	1	4	14	2	Grid Marker	3	16061.9	755.934	7151	669.5	6164.06	599.264	185	776	2971444	586605	16368	535.167	0.9099	0	185	0	1	0	1723.31	778.973	12.5	0.4131	0.2802	-0.3035	1723.03	779.277	1723.19	778.8	0.5024	0.1583	-0.4768	15.1893	15.7086		0	1	0	0	0	0	0	0
	A	1	4	14	3	0	2	129.5	161.012	87	118	90.8888	23.121	124	820	16058	132030	134.784	159.423	0.8	1	125	770	1	0	1753.3	778.973	12.5	0.3213	0.2178	-0.2361	1753.08	779.209	1753.44	778.984	0.4229	0.3577	-0.2255	12.3381	12.9083		0	0	0	0	0	0	0	0
	A	1	4	14	4	0	2	56.6639	74.3057	12.5	22	12.7674	10.8041	122	834	6913	61971	88.2291	103.732	0.787	3	125	252	1	0	1783.28	778.973	12.5	0.2295	0.1556	-0.1687	1783.12	779.142	1783.39	778.918	0.3437	0.2608	-0.2239	12.4348	12.6147		0	0	0	0	0	0	0	0
	A	1	4	14	5	0	2	58.0081	59.3648	8	6	11.6413	9.5008	123	836	7135	49629	98.3331	94.5392	0.7884	1	124	420	1	0	1813.26	778.973	12.5	0.1376	0.0932	-0.1011	1813.17	779.074	1813.33	778.943	0.2087	0.1622	-0.1313	12.3395	12.8019		0	0	0	0	0	0	0	0
	A	1	4	14	6	0	2	77.2959	62.8275	22	7	15.7619	22.9654	125	835	9662	52461	112.89	109.899	0.8012	1	126	447	1	0	1843.25	778.973	12.5	0.0457	0.0308	-0.0337	1843.22	779.007	1843.32	778.912	0.1394	0.102	-0.095	12.4912	12.8452		0	0	0	0	0	0	0	0
	A	1	4	14	7	0	2	54.2741	49.1721	1	1	10.3469	9.0177	124	825	6730	40567	101.918	85.3694	0.8	7	131	296.5	1	0	1873.23	778.973	12.5	0.046	-0.0313	0.0336	1873.26	778.939	1873.37	778.943	0.1063	0.1063	0.0039	12.5108	12.7667		0	0	0	0	0	0	0	0
	A	1	4	14	8	0	2	27.0322	34.3213	1	1	3.7789	4.6696	124	778	3352	26702	52.3859	59.4562	0.8104	6	130	177	1	0	1903.22	778.973	12.5	0.1379	-0.0937	0.1011	1903.31	778.872	1903.28	778.814	0.0645	-0.0291	-0.0575	12.1851	13.109		0	0	0	0	0	0	0	0
	A	1	4	14	9	0	2	88.0655	102.073	40	47.5	31.5172	12.7324	122	822	10744	83904	107.275	126.912	0.787	1	123	491	1	0	1933.2	778.973	12.5	0.2298	-0.1561	0.1686	1933.36	778.805	1933.28	778.877	0.1075	-0.0794	0.0724	12.4429	12.6151		0	0	0	0	0	0	0	0
	A	1	4	14	10	0	2	212.13	145.409	110	85	102.371	51.8691	123	827	26092	120253	403.341	179.692	0.8039	3	126	844.5	1	0	1963.19	778.973	12.5	0.3216	-0.2185	0.236	1963.4	778.737	1963.25	778.919	0.2373	-0.1529	0.1815	12.394	12.7514		0	0	0	0	0	0	0	0
	A	1	4	14	11	0	2	145.821	134.656	117	91	132.038	19.2359	123	812	17936	109341	137.472	136.63	0.8092	0	123	0	1	0	1993.17	778.973	12.5	0.4135	-0.2808	0.3035	1993.45	778.67	1993.16	778.943	0.3979	-0.2891	0.2733	12.5471	12.6058		0	0	0	0	0	0	0	0
	A	1	4	14	12	0	2	139.301	136.119	91	90	108	21.3945	123	848	17134	115429	145.262	142.192	0.831	1	124	659	1	0	2023.16	778.973	12.5	0.5054	-0.3432	0.371	2023.5	778.602	2023.1	779	0.5648	-0.401	0.3977	12.4116	12.7366		0	0	0	0	0	0	0	0
	A	2	1	1	1	0	2	78.4754	89.752	36	36	36.4038	19.749	122	835	9574	74943	138.06	120.056	0.7922	4	126	395	1	0	348.286	840.216	12.5	0.5055	-0.3426	0.3717	348.629	839.844	348.32	840.27	0.5267	-0.3095	0.4261	12.3288	12.7005		0	0	0	0	0	0	0	0
	A	2	1	1	2	0	2	86.5039	88.5635	31	32	19.2674	19.3931	125	834	10813	73862	134.737	119.522	0.8064	0	125	0	1	0	378.406	840.081	12.5	0.4136	-0.2803	0.3041	378.686	839.777	378.4	840.048	0.3943	-0.2863	0.2711	12.4216	12.905		0	0	0	0	0	0	0	0
	A	2	1	1	3	0	2	150.331	89.9808	73.5	37	100.443	21.7269	124	835	18641	75134	468.839	122.124	0.8	2	126	966	1	0	408.526	839.946	12.5	0.3216	-0.2179	0.2365	408.743	839.709	408.556	839.927	0.2872	-0.187	0.218	12.321	12.9071		0	0	0	0	0	0	0	0
	A	2	1	1	4	0	2	82.7317	91.8189	22	34.5	18.5116	17.651	123	834	10176	76577	122.752	124.067	0.7884	1	124	374	1	0	438.645	839.811	12.5	0.2296	-0.1556	0.1689	438.8	839.642	438.61	839.805	0.2509	-0.1908	0.1629	12.2753	12.8567		0	0	0	0	0	0	0	0
	A	2	1	1	5	0	2	79.8114	85.7995	25	29	11.0399	13.6439	122	828	9737	71042	102.065	115.211	0.7922	1	123	430	1	0	468.764	839.676	12.5	0.1377	-0.0932	0.1013	468.858	839.574	468.729	839.68	0.1663	-0.1282	0.1058	12.3288	12.7005		0	0	0	0	0	0	0	0
	A	2	1	1	6	0	2	76.7822	85.5582	12	30	21.5979	18.7176	124	833	9521	71270	133.017	114.284	0.8051	3	127	351.5	1	0	498.884	839.541	12.5	0.0457	-0.0309	0.0337	498.915	839.507	498.855	839.5	0.0604	-0.06	-0.0069	12.471	12.7594		0	0	0	0	0	0	0	0
	A	2	1	1	7	0	2	75.238	81.4842	22.5	30	12.5925	12.4117	126	859	9480	69995	108.109	108.404	0.8181	3	129	329.5	1	0	529.003	839.406	12.5	0.0461	0.0314	-0.0338	528.972	839.439	529	839.413	0.0387	0.028	-0.0267	12.3906	13.0274		0	0	0	0	0	0	0	0
	A	2	1	1	8	0	2	70.7083	85.2085	26.5	25	10.6301	21.9198	120	839	8485	71490	94.996	126.394	0.7792	2	122	334	1	0	559.123	839.27	12.5	0.1381	0.0938	-0.1013	559.029	839.372	559.258	839.317	0.2358	0.2292	-0.0552	12.15	12.711		0	0	0	0	0	0	0	0
	A	2	1	1	9	0	2	109.512	128.602	45	71.5	21.962	24.0697	123	826	13470	106225	146.181	150.55	0.7935	0	123	0	1	0	589.242	839.135	12.5	0.23	0.156	-0.169	589.086	839.304	589.293	839.171	0.2459	0.2063	-0.1337	12.3605	12.7762		0	0	0	0	0	0	0	0
	A	2	1	1	10	Grid Marker	3	26362	1144.72	22228	961	44111.7	680.22	209	783	5509661	896319	19317.6	793.389	0.8196	0	209	0	1	0	619.362	839	12.5	0.3219	0.2184	-0.2365	619.143	839.237	616.871	836.627	3.4609	-2.2726	-2.6102	16.0933	16.6933		0	1	0	0	0	0	0	0
	A	2	1	1	11	Grid Marker	3	19937.9	1412.92	18679	1250	20545.2	897.84	200	761	3987572	1075231	12833.1	834.646	0.7782	0	200	0	1	0	649.481	838.865	12.5	0.4139	0.2808	-0.304	649.201	839.169	646.325	839.81	2.946	-2.8755	0.6405	15.7757	16.3586		0	1	0	0	0	0	0	0
	A	2	1	1	12	Grid Marker	0	21918.4	972.954	21478	573.5	21488.8	243.718	181	780	3967227	758904	12163.7	1080.31	0.8955	0	181	0	1	0	679.601	838.73	12.5	0.5058	0.3431	-0.3716	679.258	839.102	674.624	838.878	4.6387	-4.6333	-0.2235	14.5336	15.979		0	0	0	0	0	0	0	0
	A	2	1	2	1	622 Sp14	0	27576.7	58.7332	15432	5	63566.5	16.8101	169	791	4660461	46458	26929	101.596	0.8366	0	169	0	0.9217	0	348.286	870.159	12.5	0.4651	-0.3425	0.3146	348.629	869.844	348.355	867.757	2.1047	-0.274	-2.0868	13.8656	15.705		0	0	0	0	0	0	0	0
	A	2	1	2	2	637 Sp12	3	362.909	70.1806	326	9	335.815	24.7897	153	808	55525	56706	223.861	121.052	0.5898	0	153	0	0.711	0	378.396	870.034	12.5	0.3805	-0.2802	0.2574	378.676	869.777	377.49	868.242	1.9395	-1.1856	-1.5349	12.0492	17.4189		0	0	0	0	0	1	0	0
	A	2	1	2	3	622 Sp14	0	22517.3	54.4186	4979.5	1	3348.45	10.9245	156	805	3512693	43807	27021.9	97.2177	0.7623	0	156	0	1	0	408.505	869.909	12.5	0.2959	-0.2178	0.2002	408.723	869.709	408.731	867.436	2.2733	0.0081	-2.2733	13.4186	15.0808		0	0	0	0	0	0	0	0
	A	2	1	2	4	637 Sp12	3	433.552	84.8742	374	13	365.565	29.2466	134	827	58096	70191	314.099	141.391	0.5317	0	134	0	0.8315	0	438.614	869.785	12.5	0.2112	-0.1555	0.143	438.769	869.642	438.134	867.895	1.8582	-0.635	-1.7463	11.1759	16.0015		0	0	0	0	0	1	0	0
	A	2	1	2	5	0	2	63.2033	66.5677	8.5	11.5	8.7792	7.6673	118	826	7458	54985	91.1885	96.1781	0.7662	3	121	343	1	0	468.723	869.66	12.5	0.1267	-0.0932	0.0858	468.816	869.574	468.686	869.636	0.1434	-0.1297	0.0612	12.1135	12.5208		0	0	0	0	0	0	0	0
	A	2	1	2	6	0	2	84.0406	67.2756	31	11	18.8837	34.6531	123	838	10337	56377	128.542	116.611	0.7884	0	123	0	1	0	498.832	869.535	12.5	0.0421	-0.0309	0.0286	498.863	869.507	498.813	869.528	0.0543	-0.0498	0.0215	12.4215	12.7091		0	0	0	0	0	0	0	0
	A	2	1	2	7	0	2	71.1532	65.5131	21	8	9.4675	12.305	124	836	8823	54769	97.6565	101.7	0.8051	1	125	575	1	0	528.941	869.411	12.5	0.0425	0.0314	-0.0286	528.91	869.439	529	869.411	0.0946	0.0903	-0.0281	12.4401	12.7977		0	0	0	0	0	0	0	0
	A	2	1	2	8	0	2	74.8048	70.6877	18	14	9.7402	14.1809	123	868	9201	61357	103.725	110.692	0.7987	1	124	368	1	0	559.05	869.286	12.5	0.127	0.0937	-0.0858	558.956	869.372	559.13	869.398	0.1756	0.1736	0.0263	12.3897	12.7506		0	0	0	0	0	0	0	0
	A	2	1	2	9	0	2	78.5934	76.6276	34	23	31.5161	9.189	123	811	9667	62145	99.9376	102.932	0.7987	3	126	470	1	0	589.159	869.161	12.5	0.2116	0.156	-0.143	589.003	869.304	589.171	869.146	0.2303	0.1674	-0.1581	12.5144	12.6764		0	0	0	0	0	0	0	0
	A	2	1	2	10	0	2	223.508	229.987	192	160	226.235	59.4701	124	837	27715	192499	216.158	239.541	0.8	0	124	0	1	0	619.268	869.037	12.5	0.2963	0.2183	-0.2002	619.05	869.237	619.371	869.089	0.3536	0.3209	-0.1483	12.3632	12.8667		0	0	0	0	0	0	0	0
	A	2	1	2	11	0	2	265.424	291.391	201	227	221.552	46.7791	125	813	33178	236901	257.495	270.93	0.8064	0	125	0	1	0	649.377	868.912	12.5	0.3808	0.2807	-0.2574	649.097	869.17	649.4	868.952	0.3732	0.3032	-0.2175	12.4216	12.905		0	0	0	0	0	0	0	0
	A	2	1	2	12	0	2	177.082	200.689	124.5	121	170.741	50.5794	122	835	21604	167575	179.523	232.262	0.782	0	122	0	1	0	679.486	868.787	12.5	0.4655	0.343	-0.3146	679.143	869.102	679.5	868.77	0.4869	0.3565	-0.3316	12.4435	12.5853		0	0	0	0	0	0	0	0
	A	2	1	3	1	500 Sp8	2	51.7479	39.7216	5	1	12.4062	9.0782	123	837	6365	33247	99.7886	80.3194	0.7987	1	124	205	1	0	348.286	900.102	12.5	0.3441	-0.2284	0.2573	348.515	899.844	348.415	900.114	0.2875	-0.1003	0.2694	12.2991	12.8323		0	0	0	0	0	0	0	0
	A	2	1	3	2	523 Sp14	2	67.72	40.842	18	1	6.2535	11.812	125	804	8465	32837	87.8901	90.0615	0.8064	1	126	457	1	0	378.385	899.987	12.5	0.2815	-0.1868	0.2106	378.572	899.777	378.376	900.032	0.3218	-0.1961	0.2551	12.3169	13.0123		0	0	0	0	0	0	0	0
	A	2	1	3	3	500 Sp8	2	36.137	37.9271	1	1	3.8404	14.3048	124	837	4481	31745	69.2331	85.1889	0.8051	0	124	0	1	0	408.484	899.873	12.5	0.2189	-0.1453	0.1637	408.629	899.709	408.5	899.855	0.1945	-0.1292	0.1454	12.471	12.7594		0	0	0	0	0	0	0	0
	A	2	1	3	4	523 Sp14	2	58.075	39.5476	1	1	9.1123	9.0765	120	840	6969	33220	102.288	85.7139	0.7741	1	121	299	0.9914	0	438.583	899.759	12.5	0.1563	-0.1037	0.117	438.686	899.642	438.558	899.65	0.1283	-0.128	0.0081	12.245	12.5874		0	0	0	0	0	0	0	0
	A	2	1	3	5	546 Sp8	2	58.7142	39.9239	1	1	19.849	7.5445	119	841	6987	33576	148.003	80.9974	0.7727	1	120	214	1	0	468.681	899.644	12.5	0.0937	-0.0621	0.0701	468.743	899.574	468.622	899.588	0.1224	-0.1216	0.0138	12.2539	12.4661		0	0	0	0	0	0	0	0
	A	2	1	3	6	569 Sp21	2	31.9421	31.5168	1	1	4.0618	5.1277	121	830	3865	26159	67.4981	64.6132	0.7756	3	124	134	1	0	498.78	899.53	12.5	0.0311	-0.0206	0.0233	498.801	899.507	498.719	899.496	0.0824	-0.0816	-0.0111	12.4262	12.4972		0	0	0	0	0	0	0	0
	A	2	1	3	7	546 Sp8	2	34.4749	39.5005	1	1	5.5531	29.7197	120	837	4137	33062	66.9667	105.375	0.7741	4	124	248.5	0.9914	0	528.879	899.416	12.5	0.0314	0.0209	-0.0233	528.858	899.439	528.908	899.433	0.0509	0.0505	-0.0061	12.2712	12.5861		0	0	0	0	0	0	0	0
	A	2	1	3	8	569 Sp21	2	34.6829	40.7785	1	1	7.1386	33.0245	123	867	4266	35355	74.3121	116.565	0.7884	2	125	180	1	0	558.977	899.302	12.5	0.094	0.0625	-0.0701	558.915	899.372	558.862	899.382	0.054	-0.0531	0.0101	12.4107	12.7214		0	0	0	0	0	0	0	0
	A	2	1	3	9	592 Sp0	2	37.9344	42.8361	1	1	5.6813	9.8008	122	836	4628	35811	67.5291	83.5275	0.7922	3	125	192	1	0	589.076	899.188	12.5	0.1566	0.1041	-0.117	588.972	899.304	589.098	899.254	0.136	0.1263	-0.0504	12.1683	12.9121		0	0	0	0	0	0	0	0
	A	2	1	3	10	607 Sp24	3	55391.7	278.578	65535	31.5	65447.8	94.2972	241	720	13349390	200576	18623.3	731.705	0.9335	0	241	0	1	0	619.175	899.073	12.5	0.2191	0.1456	-0.1638	619.029	899.237	616.485	897.739	2.9522	-2.5437	-1.4984	17.1925	17.9749		0	0	0	0	0	0	0	0
	A	2	1	3	11	592 Sp0	2	40.2975	48.4249	1	3	6.4148	6.1954	121	819	4876	39660	74.4147	79.133	0.7857	3	124	177.5	0.9503	0	649.274	898.959	12.5	0.2817	0.1871	-0.2105	649.086	899.169	649.306	898.727	0.4936	0.2194	-0.4421	12.381	12.6208		0	0	0	0	0	0	0	0
	A	2	1	3	12	607 Sp24	0	58574.8	705.476	64485	36	65149.4	151.812	219	742	12827885	523463	10282.9	2371.15	0.8588	0	219	0	1	0	679.372	898.845	12.5	0.3443	0.2287	-0.2573	679.143	899.102	676.484	897.644	3.0329	-2.6594	-1.4581	16.6634	16.8209		0	0	0	0	0	0	0	0
	A	2	1	4	1	622 Sp14	0	31861.9	48.8506	33487.5	1	65083.6	12.2232	164	797	5225357	38934	26987.2	91.8253	0.8118	0	164	0	1	0	348.286	930.045	12.5	0.3037	-0.2283	0.2003	348.515	929.844	348.152	928.677	1.2223	-0.3624	-1.1674	13.7426	15.437		0	0	0	0	0	0	0	0
	A	2	1	4	2	637 Sp12	0	364.03	49.3429	306	1	314.411	15.7908	165	796	60065	39277	240.995	97.1828	0.6496	0	165	0	0.5956	0	378.375	929.941	12.5	0.2485	-0.1867	0.1639	378.562	929.777	377.006	927.436	2.8102	-1.5556	-2.3404	14.057	16.4462		0	0	0	0	0	0	0	0
[truncated: 4,668 more rows]
[truncated: 4 more columns]
