# Supplementary material for: Molecular Cloning, Carbohydrate Specificity and the Crystal Structure of Two Sclerotium rolfsii Lectin Variants
Source: Molecules. 2015 Jun 12;20(6):10848–65. doi: 10.3390/molecules200610848 (PMC6272482; doi:10.3390/molecules200610848)
Supplement: Supplementary file 1 [file molecules-20-10848-s001.zip › Supplementary file S1.xlsx]

## Sheet: Sheet1
Chart Number	Structure on Masterlist	Average RFU	StDev	% CV		Chart Number	SSR1 200ug/ml Slide#15243 CFG#2496 v5.0 Alexa488 3/15/12 HJ	Average RFU	StDev	% CV
1	Gala-Sp8	82.9495	5.75285	6.93537		237	Neu5Aca2-3GalNAca-Sp8	60561	2397.48	3.9588
2	Glca-Sp8	91.3967	35.1572	38.4666		243	Neu5Aca2-3Galb1-3(6S)GalNAca-Sp8	57170.6	1795.76	3.14106
3	Mana-Sp8	100.967	67.4592	66.8133		89	GlcNAcb1-3Galb1-3GalNAca-Sp8	56803.8	2971.47	5.23111
4	GalNAca-Sp8	25418.3	2052.31	8.07413		29	(3S)Galb1-3GalNAca-Sp8	54518.7	226.299	0.415085
5	GalNAca-Sp15	16691.1	19119	114.546		452	GalNAca1-3(Fuca1-2)Galb1-4GlcNAcb1-6(GalNAca1-3(Fuca1-2)Galb1-4GlcNAcb1-3)GalNAc-Sp14	53940.3	13202.1	24.4753
6	Fuca-Sp8	45.1291	18.3819	40.7317		581	GlcNAcb1-3Galb1-4GlcNAcb1-3Galb1-4GlcNAcb1-3Galb1-4GlcNAcb1-3Galb1-4GlcNAcb1-2Mana1-6(GlcNAcb1-3Galb1-4GlcNAcb1-3Galb1-4GlcNAcb1-3Galb1-4GlcNAcb1-3Galb1-4GlcNAcb1-2Mana1-3)Manb1-4GlcNAcb1-4(Fuca1-6)GlcNAcb-Sp19	47884.5	3104.3	6.4829
7	Fuca-Sp9	92.8495	23.3827	25.1835		596	GlcNAcb1-3Galb1-4GlcNAcb1-6(GlcNAcb1-3Galb1-4GlcNAcb1-3)GalNAca-Sp14	47868.1	11062	23.1094
8	Rhaa-Sp8	56.9732	17.6851	31.0411		224	Neu5Aca2-3Galb1-3GalNAca-Sp8	47603.6	2990.67	6.28244
9	Neu5Aca-Sp8	41.3893	15.3775	37.1533		174	GlcNAca1-3Galb1-4GlcNAcb-Sp8	46817	919.485	1.964
10	Neu5Aca-Sp11	27.4854	7.72146	28.0929		339	GlcNAca1-4Galb1-4GlcNAcb1-3Galb1-4GlcNAcb1-3Galb1-4GlcNAcb-Sp0	46173	5138.71	11.1292
11	Neu5Acb-Sp8	29.5126	3.41147	11.5594		547	GlcNAcb1-3Galb1-4GlcNAcb1-3Galb1-4GlcNAcb1-2Mana1-6(GlcNAcb1-3Galb1-4GlcNAcb1-3Galb1-4GlcNAcb1-2Mana1-3)Manb1-4GlcNAcb1-4GlcNAcb-Sp25	45787.4	4328.51	9.45349
12	Galb-Sp8	89.62	34.8154	38.8478		579	GlcNAcb1-3Galb1-4GlcNAcb1-3Galb1-4GlcNAcb1-3Galb1-4GlcNAcb1-2Mana1-6(GlcNAcb1-3Galb1-4GlcNAcb1-3Galb1-4GlcNAcb1-3Galb1-4GlcNAcb1-2Mana1-3)Manb1-4GlcNAcb1-4(Fuca1-6)GlcNAcb-Sp24	45416.5	1769.92	3.89708
13	Glcb-Sp8	36.4875	16.1663	44.3065		184	GlcNAcb1-3Galb1-4GlcNAcb-Sp8	45277.7	11952.3	26.3979
14	Manb-Sp8	29.2667	19.3602	66.1507		565	GlcNAcb1-3Galb1-4GlcNAcb1-3Galb1-4GlcNAcb1-3Galb1-4GlcNAcb1-3Galb1-4GlcNAcb1-2Mana1-6(GlcNAcb1-3Galb1-4GlcNAcb1-3Galb1-4GlcNAcb1-3Galb1-4GlcNAcb1-3Galb1-4GlcNAcb1-2Mana1-3)Manb1-4GlcNAcb1-4GlcNAcb-Sp25	44919.1	1025.16	2.28224
15	GalNAcb-Sp8	64.9781	9.47464	14.5813		577	GlcNAcb1-3Galb1-4GlcNAcb1-3Galb1-4GlcNAcb1-2Mana1-6(GlcNAcb1-3Galb1-4GlcNAcb1-3Galb1-4GlcNAcb1-2Mana1-3)Manb1-4GlcNAcb1-4(Fuca1-6)GlcNAcb-Sp24	44714.5	1427.72	3.19298
16	GlcNAcb-Sp0	10458.3	5088.51	48.6553		83	GalNAca1-3(Fuca1-2)Galb1-3GlcNAcb-Sp0	44552.4	1722.57	3.86638
17	GlcNAcb-Sp8	24386.5	856.95	3.51404		134	GlcNAcb1-6(Galb1-3)GalNAca-Sp8	44484.9	2024.03	4.54993
18	GlcN(Gc)b-Sp8	3521.02	457.175	12.9842		137	Neu5Aca2-6(Galb1-3)GalNAca-Sp14	44218.7	1622.22	3.66863
19	Galb1-4GlcNAcb1-6(Galb1-4GlcNAcb1-3)GalNAca-Sp8	53.1595	17.0677	32.1067		575	GlcNAcb1-3Galb1-4GlcNAcb1-2Mana1-6(GlcNAcb1-3Galb1-4GlcNAcb1-2Mana1-3)Manb1-4GlcNAcb1-4(Fuca1-6)GlcNAcb-Sp24	44199	3231.81	7.31194
20	Galb1-4GlcNAcb1-6(Galb1-4GlcNAcb1-3)GalNAc-Sp14	332.172	24.0713	7.24662		160	Galb1-4GlcNAcb1-3GalNAca-Sp8	43535.3	16252.7	37.3323
21	GlcNAcb1-6(GlcNAcb1-4)(GlcNAcb1-3)GlcNAc-Sp8	24257.7	5503.88	22.6892		399	Galb1-4GlcNAcb1-2Mana1-6(GlcNAcb1-2Mana1-3)Manb1-4GlcNAcb1-4GlcNAc-Sp12	43511.7	2527.58	5.80898
22	6S(3S)Galb1-4(6S)GlcNAcb-Sp0	32.505	13.5297	41.6233		389	GlcNAcb1-2Mana1-6(GlcNAcb1-4(GlcNAcb1-2)Mana1-3)Manb1-4GlcNAcb1-4GlcNAc-Sp21	43042.9	1923.87	4.46965
23	6S(3S)Galb1-4GlcNAcb-Sp0	17.132	7.01631	40.9545		559	GlcNAcb1-3Galb1-4GlcNAcb1-6(GlcNAcb1-3Galb1-4GlcNAcb1-2)Mana1-6(GlcNAcb1-3Galb1-4GlcNAcb1-2Man a1-3)Manb1-4GlcNAcb1-4GlcNAc-Sp24	43007.2	3182.84	7.40071
24	(3S)Galb1-4(Fuca1-3)(6S)Glc-Sp0	338.063	47.3168	13.9965		422	GlcNAcb1-2(GlcNAcb1-6)Mana1-6(GlcNAcb1-2Mana1-3)Manb1-4GlcNAcb1-4GlcNAcb-Sp19	42961.2	1561.05	3.63362
25	(3S)Galb1-4Glcb-Sp8	56.1337	9.95966	17.7427		432	GlcNAcb1-2Mana1-6(GlcNAcb1-4)(GlcNAcb1-2Mana1-3)Manb1-4GlcNAcb1-4GlcNAc-Sp21	42934.9	1323.71	3.08306
26	(3S)Galb1-4(6S)Glcb-Sp0	61.8847	26.2947	42.4899		476	GlcNAcb1-6(GlcNAcb1-2)Mana1-6(GlcNAcb1-2Mana1-3)Manb1-4GlcNAcb1-4(Fuca1-6)GlcNAcb-Sp24	42550.4	1922.82	4.51893
27	(3S)Galb1-4(6S)Glcb-Sp8	49.8252	16.4003	32.9156		599	GlcNAcb1-3Galb1-4GlcNAcb1-3Galb1-4GlcNAcb1-3GalNAca-Sp14	42340.2	2714.92	6.41216
28	(3S)Galb1-3(Fuca1-4)GlcNAcb-Sp8	46.2737	14.8305	32.0494		244	Neu5Aca2-6(Neu5Aca2-3Galb1-3)GalNAca-Sp8	42274.7	2554.04	6.04153
29	(3S)Galb1-3GalNAca-Sp8	54518.7	226.299	0.415085		193	GlcNAcb1-6GalNAca-Sp8	42247.4	885.615	2.09626
30	(3S)Galb1-3GlcNAcb-Sp0	36.9605	3.98086	10.7706		180	GlcNAcb1-3GalNAca-Sp8	42113.2	1008.76	2.39535
31	(3S)Galb1-3GlcNAcb-Sp8	55.1397	31.1544	56.5008		433	GlcNAcb1-2Mana1-6(GlcNAcb1-4)(GlcNAcb1-4(GlcNAcb1-2)Mana1-3)Manb1-4GlcNAcb1-4GlcNAc-Sp21	42011.8	1564.93	3.72498
32	(3S)Galb1-4(Fuca1-3)GlcNAc-Sp0	53.3263	8.83347	16.5649		415	GalNAca1-3(Fuca1-2)Galb1-4GlcNAcb1-3GalNAca-Sp14	41894.8	3774.25	9.00889
33	(3S)Galb1-4(Fuca1-3)GlcNAc-Sp8	44.2702	16.7205	37.7692		194	GlcNAcb1-6GalNAca-Sp14	41800.5	10767.8	25.7601
34	(3S)Galb1-4(6S)GlcNAcb-Sp0	70.6598	38.8602	54.9962		91	GalNAca1-3(Fuca1-2)Galb-Sp18	41693.1	3225.05	7.73521
35	(3S)Galb1-4(6S)GlcNAcb-Sp8	50.3606	13.8252	27.4524		382	Galb1-3GalNAca1-3(Fuca1-2)Galb1-4GlcNAc-Sp0	41686.2	412.285	0.98902
36	(3S)Galb1-4GlcNAcb-Sp0	96.6282	10.9241	11.3052		167	Galb1-4GlcNAcb1-6(Galb1-3)GalNAca-Sp8	41542.5	1053.61	2.53622
37	(3S)Galb1-4GlcNAcb-Sp8	48.4357	14.2258	29.3704		195	GlcNAcb1-6Galb1-4GlcNAcb-Sp8	41493.2	993.854	2.39522
38	(3S)Galb-Sp8	28.9375	4.30557	14.8788		136	Neu5Aca2-6(Galb1-3)GalNAca-Sp8	41368.3	1593.1	3.85102
39	(6S)(4S)Galb1-4GlcNAcb-Sp0	31.0683	11.753	37.8295		584	GlcNAcb1-3Galb1-4GlcNAcb1-3Galb1-4GlcNAcb1-6(GlcNAcb1-3Galb1-4GlcNAcb1-3Galb1-4GlcNAb1-2)Mana1-6(GlcNAcb1-3Galb1-4GlcNAcb1-3Galb1-4GlcNAcb1-2Mana1-3)Manb1-4GlcNAcb1-4(Fuca1-6)GlcNAcb-Sp24	41227	1614.41	3.9159
40	(4S)Galb1-4GlcNAcb-Sp8	26.8753	7.33335	27.2866		595	GlcNAcb1-3Galb1-4GlcNAcb1-6(Galb1-3)GalNAca-Sp14	41039.5	2036.07	4.96125
41	(6P)Mana-Sp8	31.9157	9.43374	29.5583		341	GlcNAca1-4Galb1-3GlcNAcb-Sp0	41037.1	995.818	2.42663
42	(6S)Galb1-4Glcb-Sp0	95.1268	68.6195	72.1349		95	GalNAcb1-3GalNAca-Sp8	40989.8	1512.54	3.69004
43	(6S)Galb1-4Glcb-Sp8	33.7077	13.0236	38.637		192	GlcNAcb1-4GlcNAcb1-4GlcNAcb-Sp8	40973.8	1944.04	4.74458
44	(6S)Galb1-4GlcNAcb-Sp8	38.1333	23.0168	60.3588		531	GlcNAcb1-2 Mana1-6(GlcNAcb1-4)(GlcNAcb1-2Mana1-3)Manb1-4GlcNAcb1-4(Fuca1-6)GlcNAc-Sp21	40971.5	335.322	0.818428
45	(6S)Galb1-4(6S)Glcb-Sp8	48.4016	19.1749	39.6162		562	GlcNAcb1-3Galb1-4GlcNAcb1-6(GlcNAcb1-3Galb1-3)GalNAca-Sp14	40905.7	2596.75	6.34813
46	Neu5Aca2-3(6S)Galb1-4GlcNAcb-Sp8	40.8565	24.7751	60.6393		343	GlcNAca1-4Galb1-4GlcNAcb1-3Galb1-4(Fuca1-3)GlcNAcb1-3Galb1-4(Fuca1-3)GlcNAcb-Sp0	40896	1636.16	4.00078
47	(6S)GlcNAcb-Sp8	45.1852	15.298	33.8563		541	GlcNAcb1-3Galb1-4GlcNAcb1-2Mana1-6(GlcNAcb1-3Galb1-4GlcNAcb1-2Mana1-3)Manb1-4GlcNAcb1-4GlcNAcb-Sp25	40887.9	2437.01	5.96022
48	Neu5,9Ac2a-Sp8	90.0572	107.032	118.849		434	GlcNAcb1-6(GlcNAcb1-2)Mana1-6(GlcNAcb1-4)(GlcNAcb1-2Mana1-3)Manb1-4GlcNAcb1-4GlcNAc-Sp21	40769.7	2311.42	5.66946
49	Neu5,9Ac2a2-6Galb1-4GlcNAcb-Sp8	37.7975	19.6906	52.0949		593	Neu5Aca2-3Galb1-4GlcNAcb1-3Galb1-4GlcNAcb1-3GalNAca-Sp14	40679.6	1753.5	4.31052
50	Mana1-6(Mana1-3)Manb1-4GlcNAcb1-4GlcNAcb-Sp12	122.535	10.0228	8.17953		289	Neu5Aca2-3Galb1-4GlcNAcb1-6(Galb1-3)GalNAca-Sp14	40598.4	1223.97	3.01482
51	Mana1-6(Mana1-3)Manb1-4GlcNAcb1-4GlcNAcb-Sp13	33263.7	2856.46	8.58729		342	GlcNAca1-4Galb1-4GlcNAcb1-3Galb1-4Glcb-Sp0	40503.5	2658.05	6.56252
52	GlcNAcb1-2Mana1-6(GlcNAcb1-2Mana1-3)Manb1-4GlcNAcb1-4GlcNAcb-Sp12	39871.4	2713.29	6.80509		398	GlcNAcb1-2Mana1-6(Galb1-4GlcNAcb1-2Mana1-3)Manb1-4GlcNAcb1-4GlcNAc-Sp12	40345.2	261.669	0.648576
53	GlcNAcb1-2Mana1-6(GlcNAcb1-2Mana1-3)Manb1-4GlcNAcb1-4GlcNAcb-Sp13	40183.4	1346.9	3.35188		191	GlcNAcb1-4GlcNAcb1-4GlcNAcb1-4GlcNAcb1-4GlcNAcb1-Sp8	40321.5	760.6	1.88634
54	Galb1-4GlcNAcb1-2Mana1-6(Galb1-4GlcNAcb1-2Mana1-3)Manb1-4GlcNAcb1-4GlcNAcb-Sp12	458.07	27.4539	5.99339		394	GalNAca1-3(Fuca1-2)Galb1-3GalNAca1-3(Fuca1-2)Galb1-4GlcNAcb-Sp0	40260.2	1680.67	4.17453
55	Neu5Aca2-6Galb1-4GlcNAcb1-2Mana1-6(Neu5Aca2-6Galb1-4GlcNAcb1-2Mana1-3)Manb1-4GlcNAcb1-4GlcNAcb-Sp12	52.1075	17.9865	34.5181		304	GlcNAcb1-6(Galb1-4GlcNAcb1-3)Galb1-4GlcNAc-Sp0	40253.5	1024.37	2.54481
56	Neu5Aca2-6Galb1-4GlcNAcb1-2Mana1-6(Neu5Aca2-6Galb1-4GlcNAcb1-2Mana1-3)Manb1-4GlcNAcb1-4GlcNAcb-Sp13	82.0337	29.2912	35.7063		138	Neu5Acb2-6(Galb1-3)GalNAca-Sp8	40198.1	2835.66	7.0542
57	Neu5Aca2-6Galb1-4GlcNAcb1-2Mana1-6(Neu5Aca2-6Galb1-4GlcNAcb1-2Man-a1-3)Manb1-4GlcNAcb1-4GlcNAcb-Sp21	47.38	9.54048	20.1361		53	GlcNAcb1-2Mana1-6(GlcNAcb1-2Mana1-3)Manb1-4GlcNAcb1-4GlcNAcb-Sp13	40183.4	1346.9	3.35188
58	Neu5Aca2-6Galb1-4GlcNAcb1-2Mana1-6(Neu5Aca2-6Galb1-4GlcNAcb1-2Mana1-3)Manb1-4GlcNAcb1-4GlcNAcb-Sp24	85.2604	8.67038	10.1693		185	GlcNAcb1-3Galb1-4GlcNAcb1-3Galb1-4GlcNAcb-Sp0	40148.8	1560.81	3.88757
59	Fuca1-2Galb1-3GalNAcb1-3Gala-Sp9	110.377	17.0368	15.4351		318	Neu5Aca2-3Galb1-4GlcNAcb1-6(Neu5Aca2-3Galb1-3)GalNAca-Sp14	39965.7	1374.61	3.43948
60	Fuca1-2Galb1-3GalNAcb1-3Gala1-4Galb1-4Glcb-Sp9	33.0343	9.91418	30.0118		508	GlcNAcb1-6(GlcNAcb1-2)Mana1-6(GlcNAcb1-4)(GlcNAcb1-4(GlcNAcb1-2)Mana1-3)Manb1-4GlcNAcb1-4(Fuca1-6)GlcNAc-Sp21	39925.8	3098.13	7.75973
61	Fuca1-2Galb1-3(Fuca1-4)GlcNAcb-Sp8	42.2537	7.21159	17.0673		52	GlcNAcb1-2Mana1-6(GlcNAcb1-2Mana1-3)Manb1-4GlcNAcb1-4GlcNAcb-Sp12	39871.4	2713.29	6.80509
62	Fuca1-2Galb1-3GalNAca-Sp8	214.655	28.2615	13.166		183	GlcNAcb1-3Galb1-4GlcNAcb-Sp0	39814.7	848.442	2.13098
63	Fuca1-2Galb1-3GalNAca-Sp14	4701.63	421.009	8.95455		603	Neu5Aca2-6Galb1-4GlcNAcb1-6(Galb1-3)GalNAca-Sp14	39770.1	1846.8	4.64369
64	Fuca1-2Galb1-3GalNAcb1-4(Neu5Aca2-3)Galb1-4Glcb-Sp0	28.2661	18.0554	63.8764		143	Galb1-3GalNAcb-Sp8	39766.7	1104.66	2.77787
65	Fuca1-2Galb1-3GalNAcb1-4(Neu5Aca2-3)Galb1-4Glcb-Sp9	21.455	17.2436	80.3713		536	GlcNAcb1-3Galb1-4GlcNAcb1-6(GlcNAcb1-3)Galb1-4GlcNAc-Sp0	39616.9	924.059	2.33249
66	Fuca1-2Galb1-3GlcNAcb1-3Galb1-4Glcb-Sp8	27.5391	2.28864	8.31053		309	Neu5Aca2-6Galb1-4GlcNAcb1-2Mana1-6(GlcNAcb1-2Mana1-3)Manb1-4GlcNAcb1-4GlcNAcb-Sp12	39581.6	1533.9	3.87529
67	Fuca1-2Galb1-3GlcNAcb1-3Galb1-4Glcb-Sp10	44.3038	23.7987	53.7171		337	GalNAca1-3(Fuca1-2)Galb1-4GlcNAcb1-3Galb1-4GlcNAcb1-3Galb1-4GlcNAcb-Sp0	39500.5	1946.64	4.92814
68	Fuca1-2Galb1-3GlcNAcb-Sp0	27.9471	7.5581	27.0444		311	GlcNAcb1-4GlcNAcb-Sp10	39392.9	1250.68	3.17487
69	Fuca1-2Galb1-3GlcNAcb-Sp8	45.9151	14.0706	30.6448		175	GlcNAca1-6Galb1-4GlcNAcb-Sp8	39385.7	1066.22	2.70711
70	Fuca1-2Galb1-4(Fuca1-3)GlcNAcb1-3Galb1-4(Fuca1-3)GlcNAcb-Sp0	74.8258	25.8229	34.5107		336	GalNAca1-3(Fuca1-2)Galb1-4GlcNAcb1-3Galb1-4GlcNAcb-Sp0	39087.1	878.765	2.24823
71	Fuca1-2Galb1-4(Fuca1-3)GlcNAcb1-3Galb1-4(Fuca1-3)GlcNAcb1-3Galb1-4(Fuca1-3)GlcNAcb-Sp0	50.7229	9.30904	18.3527		90	GalNAca1-3(Fuca1-2)Galb-Sp8	39037.3	3633.68	9.30822
72	Fuca1-2Galb1-4(Fuca1-3)GlcNAcb-Sp0	251.843	215.74	85.6644		601	Neu5Aca2-3Galb1-4GlcNAcb1-3Galb1-4GlcNAcb1-6(Galb1-3)GalNAca-Sp14	39035	1469.12	3.7636
73	Fuca1-2Galb1-4(Fuca1-3)GlcNAcb-Sp8	43.5207	9.51743	21.8687		168	Galb1-4GlcNAcb1-6(Galb1-3)GalNAc-Sp14	38986.3	3115.5	7.99127
74	Fuca1-2Galb1-4GlcNAcb1-3Galb1-4GlcNAcb-Sp0	29.399	6.44629	21.9269		567	GlcNAb1-3Galb1-3GalNAc-Sp14	38950.2	1878.71	4.82337
75	Fuca1-2Galb1-4GlcNAcb1-3Galb1-4GlcNAcb1-3Galb1-4GlcNAcb-Sp0	45.3969	7.53158	16.5905		600	Galb1-4GlcNAcb1-3Galb1-3GalNAca-Sp14	38848	1270.36	3.27008
76	Fuca1-2Galb1-4GlcNAcb-Sp0	46.4326	16.1257	34.7292		605	GlcNAcb1-6(Neu5Aca2-3Galb1-3)GalNAca-Sp14	38741.1	1236.62	3.19202
77	Fuca1-2Galb1-4GlcNAcb-Sp8	19.001	13.1493	69.2031		540	GlcNAcb1-3Galb1-4GlcNAcb1-2Mana1-6(GlcNAcb1-3Galb1-4GlcNAcb1-2Mana1-3)Manb1-4GlcNAcb1-4GlcNAcb-Sp12	38721.9	1283.55	3.31479
78	Fuca1-2Galb1-4Glcb-Sp0	5417.24	1301.17	24.019		92	GalNAca1-3GalNAcb-Sp8	38693.1	5395.1	13.9433
79	Fuca1-2Galb-Sp8	50.5572	16.1338	31.9119		594	GlcNAcb1-3Galb1-4GlcNAcb1-3GalNAca-Sp14	38587.7	613.919	1.59097
80	Fuca1-3GlcNAcb-Sp8	87.6088	31.2843	35.7091		520	GalNAca1-3(Fuca1-2)Galb1-4GlcNAcb1-6GalNAc-Sp14	38248.6	2164.11	5.65802
81	Fuca1-4GlcNAcb-Sp8	153.018	27.1558	17.7468		374	GalNAca1-3(Fuca1-2)Galb1-3GlcNAcb1-2Mana1-6(GalNAca1-3(Fuca1-2)Galb1-3GlcNAcb1-2Mana1-3)Manb1-4GlcNAcb1-4GlcNAcb-Sp20	38244.2	1519.6	3.9734
82	Fucb1-3GlcNAcb-Sp8	77.7122	33.7555	43.4365		610	GlcNAcb1-3Fuca-Sp21	38222.6	10447.3	27.3327
83	GalNAca1-3(Fuca1-2)Galb1-3GlcNAcb-Sp0	44552.4	1722.57	3.86638		312	GlcNAcb1-4GlcNAcb-Sp12	38213.9	6803.73	17.8043
84	GalNAca1-3(Fuca1-2)Galb1-4(Fuca1-3)GlcNAcb-Sp0	1146.65	132.223	11.5312		344	GlcNAca1-4Galb1-4GlcNAcb1-3Galb1-4GlcNAcb-Sp0	38112.9	2000.05	5.24769
85	(3S)Galb1-4(Fuca1-3)Glcb-Sp0	51.821	12.535	24.1891		340	GlcNAca1-4Galb1-4GlcNAcb-Sp0	37801.3	398.829	1.05507
86	GalNAca1-3(Fuca1-2)Galb1-4GlcNAcb-Sp0	255.51	169.196	66.2189		381	Galb1-3GalNAca1-3(Fuca1-2)Galb1-4Glc-Sp0	37627	598.86	1.59157
87	GalNAca1-3(Fuca1-2)Galb1-4GlcNAcb-Sp8	37573.8	5233.45	13.9285		87	GalNAca1-3(Fuca1-2)Galb1-4GlcNAcb-Sp8	37573.8	5233.45	13.9285
88	GalNAca1-3(Fuca1-2)Galb1-4Glcb-Sp0	347.278	142.702	41.0917		598	Neu5Aca2-6Galb1-4GlcNAcb1-3Galb1-4GlcNAcb1-3GalNAca-Sp14	37525.8	14947.9	39.8336
89	GlcNAcb1-3Galb1-3GalNAca-Sp8	56803.8	2971.47	5.23111		591	Galb1-4GlcNAcb1-3Galb1-4GlcNAcb1-6(Galb1-3)GalNAca-Sp14	37214.1	735.65	1.9768
90	GalNAca1-3(Fuca1-2)Galb-Sp8	39037.3	3633.68	9.30822		140	Galb1-3GalNAca-Sp8	37093.9	1287.46	3.47083
91	GalNAca1-3(Fuca1-2)Galb-Sp18	41693.1	3225.05	7.73521		414	Gala1-3(Fuca1-2)Galb1-4GlcNAcb1-3GalNAca-Sp14	37029.3	4775.84	12.8974
92	GalNAca1-3GalNAcb-Sp8	38693.1	5395.1	13.9433		435	GlcNAcb1-6(GlcNAcb1-2)Mana1-6(GlcNAcb1-4)(GlcNAcb1-4(GlcNAcb1-2)Mana1-3)Manb1-4GlcNAcb1-4GlcNAc-Sp21	36987.4	2157.55	5.8332
93	GalNAca1-3Galb-Sp8	29024.2	6741.52	23.2272		568	Galb1-3GlcNAcb1-6(Galb1-3)GalNAc-Sp14	36538.3	3000.78	8.21271
94	GalNAca1-4(Fuca1-2)Galb1-4GlcNAcb-Sp8	1193.1	614.861	51.5348		353	GlcNAcb1-2Mana1-6(GlcNAcb1-2Mana1-3)Manb1-4GlcNAcb1-4(Fuca1-6)GlcNAcb-Sp22	36448.2	1905.45	5.22783
95	GalNAcb1-3GalNAca-Sp8	40989.8	1512.54	3.69004		345	GlcNAca1-4Galb1-3GalNAc-Sp14	36442.6	1770.14	4.85734
96	GalNAcb1-3(Fuca1-2)Galb-Sp8	115.55	49.6468	42.9658		135	GlcNAcb1-6(Galb1-3)GalNAca-Sp14	36404.4	415.385	1.14103
97	GalNAcb1-3Gala1-4Galb1-4GlcNAcb-Sp0	66.8468	12.7387	19.0565		181	GlcNAcb1-3GalNAca-Sp14	36016.3	6176.79	17.15
98	GalNAcb1-4(Fuca1-3)GlcNAcb-Sp0	107.592	116.2	108		391	Fuca1-2Galb1-3GalNAca1-3(Fuca1-2)Galb1-4GlcNAcb-Sp0	35821.2	2027.78	5.66086
99	GalNAcb1-4GlcNAcb-Sp0	208.243	195.623	93.94		190	GlcNAcb1-4GlcNAcb1-4GlcNAcb1-4GlcNAcb1-4GlcNAcb1-4GlcNAcb1-Sp8	35791.6	773.954	2.16239
100	GalNAcb1-4GlcNAcb-Sp8	30486.3	5698.66	18.6925		245	Neu5Aca2-6(Neu5Aca2-3Galb1-3)GalNAca-Sp14	35485.3	298.467	0.841101
101	Gala1-2Galb-Sp8	34.2863	7.27464	21.2173		321	GlcNAcb1-2Mana1-6(Neu5Aca2-6Galb1-4GlcNAcb1-2Mana1-3)Manb1-4GlcNAcb1-4GlcNAcb-Sp12	35368.6	1375.36	3.88864
102	Gala1-3(Fuca1-2)Galb1-3GlcNAcb-Sp0	42.5893	13.7093	32.1896		586	GlcNAcb1-3Galb1-4GlcNAcb1-3Galb1-4GlcNAcb1-3Galb1-4GlcNAcb1-6(GlcNAcb1-3Galb1-4GlcNAcb1-3Galb1-4GlcNAcb1-3Galb1-4GlcNAb1-2)Mana1-6(GlcNAcb1-3Galb1-4GlcNAcb1-3Galb1-4GlcNAcb1-3Galb1-4GlcNAcb1-2Mana1-3)Manb1-4GlcNAcb1-4(Fuca1-6)GlcNAcb-Sp24	35350.3	1348.38	3.81432
103	Gala1-3(Fuca1-2)Galb1-3GlcNAcb-Sp8	108.68	16.2641	14.9652		141	Galb1-3GalNAca-Sp14	35282.7	1661.1	4.70798
104	Gala1-3(Fuca1-2)Galb1-4(Fuca1-3)GlcNAcb-Sp0	120.461	4.39701	3.65014		537	GalNAca1-3(Fuca1-2)Galb1-3GalNAcb1-3Gala1-4Galb1-4Glc-Sp21	35156.1	1334.8	3.79677
105	Gala1-3(Fuca1-2)Galb1-4(Fuca1-3)GlcNAcb-Sp8	46.3205	17.2808	37.307		524	GalNAca1-3(Fuca1-2)Galb1-4 GlcNAcb1-2Mana-Sp0	35001	2296.7	6.56182
106	Gala1-3(Fuca1-2)Galb1-4GlcNAc-Sp0	50.4445	16.2486	32.2108		360	KDNa2-3Galb1-3GalNAca-Sp14	34990.6	2371.5	6.77752
107	Gala1-3(Fuca1-2)Galb1-4Glcb-Sp0	94.923	16.0925	16.9532		177	GlcNAcb1-6(GlcNAcb1-3)GalNAca-Sp8	34417.7	1276.31	3.7083
108	Gala1-3(Fuca1-2)Galb-Sp8	45.2042	23.7248	52.4836		406	Gala1-3Galb1-4GlcNAcb1-3GalNAca-Sp14	34384.7	1802.93	5.24341
109	Gala1-3(Fuca1-2)Galb-Sp18	45.2356	16.6345	36.773		225	Neu5Aca2-3Galb1-3GalNAca-Sp14	33668	906.71	2.69309
110	Gala1-4(Gala1-3)Galb1-4GlcNAcb-Sp8	174.281	58.6829	33.6715		590	Galb1-4GlcNAcb1-3Galb1-4GlcNAcb1-3GalNAca-Sp14	33492.2	737.05	2.20066
111	Gala1-3GalNAca-Sp8	17943.4	2523.49	14.0636		51	Mana1-6(Mana1-3)Manb1-4GlcNAcb1-4GlcNAcb-Sp13	33263.7	2856.46	8.58729
112	Gala1-3GalNAca-Sp16	49.986	17.8952	35.8005		186	GlcNAcb1-3Galb1-4Glcb-Sp0	32437.2	825.017	2.54343
113	Gala1-3GalNAcb-Sp8	54.698	33.6532	61.5254		371	GalNAca1-3(Fuca1-2)Galb1-4GlcNAcb1-2Mana1-6(GalNAca1-3(Fuca1-2)Galb1-4GlcNAcb1-2Mana1-3)Manb1-4GlcNAcb1-4GlcNAcb-Sp20	31554.3	3530.68	11.1892
114	Gala1-3Galb1-4(Fuca1-3)GlcNAcb-Sp8	45.9125	4.35847	9.49299		310	GlcNAcb1-3Man-Sp10	31233	2748.38	8.7996
115	Gala1-3Galb1-3GlcNAcb-Sp0	18.106	3.50614	19.3645		142	Galb1-3GalNAca-Sp16	30773.8	741.523	2.40959
116	Gala1-3Galb1-4GlcNAcb-Sp8	20.9419	11.4985	54.9066		178	GlcNAcb1-6(GlcNAcb1-3)GalNAca-Sp14	30629.2	5725.09	18.6916
117	Gala1-3Galb1-4Glcb-Sp0	31.5199	14.2208	45.117		100	GalNAcb1-4GlcNAcb-Sp8	30486.3	5698.66	18.6925
118	Gala1-3Galb1-4Glc-Sp10	46.0907	30.2061	65.5362		588	GlcNAcb1-3Galb1-4GlcNAcb1-3Galb1-4GlcNAcb1-3Galb1-4GlcNAcb1-3Galb1-4GlcNAcb1-6(GlcNAcb1-3Galb1-4GlcNAcb1-3Galb1-4GlcNAcb1-3Galb1-4GlcNAcb1-3Galb1-4GlcNAb1-2)Mana1-6(GlcNAcb1-3Galb1-4GlcNAcb1-3Galb1-4GlcNAcb1-3Galb1-4GlcNAcb1-3Galb1-4GlcNAcb1-2Mana1-3)Manb1-4GlcNAcb1-4(Fuca1-6)GlcNAcb-Sp24	30151.9	2535.41	8.40879
119	Gala1-3Galb-Sp8	97.9681	10.1802	10.3913		93	GalNAca1-3Galb-Sp8	29024.2	6741.52	23.2272
120	Gala1-4(Fuca1-2)Galb1-4GlcNAcb-Sp8	49.5801	14.4041	29.0522		179	GlcNAcb1-6(GlcNAcb1-3)Galb1-4GlcNAcb-Sp8	28973	1539.86	5.31481
121	Gala1-4Galb1-4GlcNAcb-Sp0	54.3195	5.96839	10.9876		550	GlcNAcb1-3Galb1-4GlcNAcb1-3Galb1-4GlcNAcb1-3Galb1-4GlcNAcb1-2Mana1-6(GlcNAcb1-3Galb1-4GlcNAcb1-3Galb1-4GlcNAcb1-3Galb1-4GlcNAcb1-2Mana1-3)Manb1-4GlcNAcb1-4GlcNAcb-Sp25	27898.3	1415.29	5.07305
122	Gala1-4Galb1-4GlcNAcb-Sp8	57.0764	20.0665	35.1573		495	Fuca1-2Galb1-4GlcNAcb1-6GalNAca-Sp14	26736.6	3804.18	14.2284
123	Gala1-4Galb1-4Glcb-Sp0	74.1463	25.0312	33.7592		4	GalNAca-Sp8	25418.3	2052.31	8.07413
124	Gala1-4GlcNAcb-Sp8	61.7522	10.2403	16.5829		490	Gala1-3Galb1-3GlcNAcb1-6GalNAca-Sp14	25058.1	6687.34	26.6874
125	Gala1-6Glcb-Sp8	25.8225	10.6254	41.1479		496	Gala1-3Galb1-4GlcNAcb1-6GalNAca-Sp14	24926.7	14823.3	59.4674
126	Galb1-2Galb-Sp8	81.4723	14.3983	17.6726		17	GlcNAcb-Sp8	24386.5	856.95	3.51404
127	Galb1-3(Fuca1-4)GlcNAcb1-3Galb1-4(Fuca1-3)GlcNAcb-Sp0	26.5287	18.3884	69.3148		21	GlcNAcb1-6(GlcNAcb1-4)(GlcNAcb1-3)GlcNAc-Sp8	24257.7	5503.88	22.6892
128	Galb1-3GlcNAcb1-3Galb1-4(Fuca1-3)GlcNAcb-Sp0	37.0503	25.4479	68.6848		300	Neu5Aca2-3Galb1-4(Fuca1-3)GlcNAcb1-6(Galb1-3)GalNAca-Sp14	23333.1	6336.03	27.1546
129	Galb1-3(Fuca1-4)GlcNAc-Sp0	40.0321	15.1221	37.775		602	Neu5Aca2-6Galb1-4GlcNAcb1-3Galb1-4GlcNAcb1-6(Galb1-3)GalNAca-Sp14	22932.5	1335.22	5.82241
130	Galb1-3(Fuca1-4)GlcNAc-Sp8	92.8345	25.7169	27.7019		546	GlcNAcb1-3Galb1-4GlcNAcb1-3Galb1-4GlcNAcb1-2Mana1-6(GlcNAcb1-3Galb1-4GlcNAcb1-3Galb1-4GlcNAcb1-2Mana1-3)Manb1-4GlcNAcb1-4GlcNAcb-Sp12	22594.1	1864.21	8.25088
131	Fuca1-4(Galb1-3)GlcNAcb-Sp8	25.2563	8.03676	31.8208		416	GalNAca1-3GalNAcb1-3Gala1-4Galb1-4Glcb-Sp0	22483.6	5217.64	23.2064
132	Galb1-4GlcNAcb1-6GalNAca-Sp8	98.3232	112.591	114.511		492	Neu5Aca2-3Galb1-3GlcNAcb1-6GalNAca-Sp14	22419.3	26025.3	116.084
133	Galb1-4GlcNAcb1-6GalNAc-Sp14	4135.23	3362.33	81.3095		401	Fuca1-2Galb1-4GlcNAcb1-3GalNAca-Sp14	20689.8	15813.3	76.4303
134	GlcNAcb1-6(Galb1-3)GalNAca-Sp8	44484.9	2024.03	4.54993		188	GlcNAcb1-6(GlcNAcb1-4)GalNAca-Sp8	20667.7	6129.34	29.6566
135	GlcNAcb1-6(Galb1-3)GalNAca-Sp14	36404.4	415.385	1.14103		111	Gala1-3GalNAca-Sp8	17943.4	2523.49	14.0636
136	Neu5Aca2-6(Galb1-3)GalNAca-Sp8	41368.3	1593.1	3.85102		338	Neu5Aca2-3Galb1-4(Fuca1-3)GlcNAcb1-6(Neu5Aca2-3Galb1-3)GalNAc-Sp14	17735.1	1691.64	9.53838
137	Neu5Aca2-6(Galb1-3)GalNAca-Sp14	44218.7	1622.22	3.66863		5	GalNAca-Sp15	16691.1	19119	114.546
138	Neu5Acb2-6(Galb1-3)GalNAca-Sp8	40198.1	2835.66	7.0542		378	Neu5Aca2-6Galb1-4GlcNAcb1-3GalNAc-Sp14	15887.2	5391.1	33.9335
139	Neu5Aca2-6(Galb1-3)GlcNAcb1-4Galb1-4Glcb-Sp10	25.4245	8.63885	33.9785		477	Galb1-3GlcNAcb1-2Mana1-6(GlcNAcb1-4)(Galb1-3GlcNAcb1-2Mana1-3)Manb1-4GlcNAcb1-4GlcNAcb-Sp21	12071.3	981.589	8.13156
140	Galb1-3GalNAca-Sp8	37093.9	1287.46	3.47083		16	GlcNAcb-Sp0	10458.3	5088.51	48.6553
141	Galb1-3GalNAca-Sp14	35282.7	1661.1	4.70798		507	GalNAca1-3(Fuca1-2)Galb1-3GlcNAcb1-6GalNAca-Sp14	8800.18	17343.5	197.081
142	Galb1-3GalNAca-Sp16	30773.8	741.523	2.40959		400	Neu5Aca2-3Galb1-3GlcNAcb1-3GalNAca-Sp14	8222.05	7271.76	88.4421
143	Galb1-3GalNAcb-Sp8	39766.7	1104.66	2.77787		182	GlcNAcb1-3Galb-Sp8	7621.62	8529.49	111.912
144	Galb1-3GalNAcb1-3Gala1-4Galb1-4Glcb-Sp0	61.4564	20.2725	32.9867		78	Fuca1-2Galb1-4Glcb-Sp0	5417.24	1301.17	24.019
145	Galb1-3GalNAcb1-4(Neu5Aca2-3)Galb1-4Glcb-Sp0	55.2334	7.43116	13.4541		63	Fuca1-2Galb1-3GalNAca-Sp14	4701.63	421.009	8.95455
146	Galb1-3GalNAcb1-4Galb1-4Glcb-Sp8	52.4805	13.8839	26.4552		161	Galb1-4GlcNAcb1-3GalNAc-Sp14	4167.83	1912.6	45.8897
147	Galb1-3Galb-Sp8	74.8887	6.49079	8.66725		133	Galb1-4GlcNAcb1-6GalNAc-Sp14	4135.23	3362.33	81.3095
148	Galb1-3GlcNAcb1-3Galb1-4GlcNAcb-Sp0	55.2389	30.5641	55.3307		573	Galb1-3GlcNAcb1-3Galb1-4GlcNAcb1-6(Galb1-3GlcNAcb1-3Galb1-4GlcNAb1-2)Mana1-6(Galb1-3GlcNAcb1-3Galb1-4GlcNAcb1-2Mana1-3)Manb1-4GlcNAcb1-4(Fuca1-6)GlcNAcb-Sp24	3832.04	145.436	3.79526
149	Galb1-3GlcNAcb1-3Galb1-4Glcb-Sp10	14.6163	10.3886	71.0753		18	GlcN(Gc)b-Sp8	3521.02	457.175	12.9842
150	Galb1-3GlcNAcb-Sp0	23.2703	8.27361	35.5543		325	Galb1-3GlcNAcb1-2Mana1-6(Galb1-3GlcNAcb1-2Mana1-3)Manb1-4GlcNAcb1-4GlcNAcb-Sp19	3306.76	145.655	4.40478
151	Galb1-3GlcNAcb-Sp8	70.5442	56.2553	79.7448		455	GalNAca1-3(Fuca1-2)Galb1-4GlcNAcb1-2Mana1-6(GalNAca1-3(Fuca1-2)Galb1-4GlcNAcb1-2Mana1-3)Manb1-4GlcNAcb1-4(Fuca1-6)GlcNAcb-Sp22	3212.66	622.617	19.3801
152	Galb1-4(Fuca1-3)GlcNAcb-Sp0	32.4319	5.6494	17.4193		560	Galb1-4GlcNAcb1-3Galb1-4GlcNAcb1-6(Galb1-4GlcNAcb1-3Galb1-4GlcNAcb1-2)Mana1-6(Galb1-4GlcNAcb1-3Galb1-4GlcNAcb1-2Mana1-3)Mana1-4GlcNAcb1-4GlcNAc-Sp24	2887.18	133.218	4.61413
153	Galb1-4(Fuca1-3)GlcNAcb-Sp8	74.0906	22.9244	30.9411		572	Galb1-3GlcNAcb1-3Galb1-4GlcNAcb1-3Galb1-4GlcNAcb1-6(Galb1-3GlcNAcb1-3Galb1-4GlcNAcb1-3Galb1-4GlcNAb1-2)Mana1-6(Galb1-3GlcNAcb1-3Galb1-4GlcNAcb1-3Galb1-4GlcNAcb1-2Mana1-3)Manb1-4GlcNAcb1-4(Fuca1-6)GlcNAcb-Sp24	2738.29	127.912	4.67125
154	Galb1-4(Fuca1-3)GlcNAcb1-3Galb1-4(Fuca1-3)GlcNAcb-Sp0	122.584	30.8379	25.1564		589	Galb1-4GlcNAcb1-3Galb1-4GlcNAcb1-3Galb1-4GlcNAcb1-3Galb1-4GlcNAcb1-3Galb1-4GlcNAcb1-6(Galb1-4GlcNAcb1-3Galb1-4GlcNAcb1-3Galb1-4GlcNAcb1-3Galb1-4GlcNAcb1-3Galb1-4GlcNAb1-2)Mana1-6(Galb1-4GlcNAcb1-3Galb1-4GlcNAcb1-3Galb1-4GlcNAcb1-3Galb1-4GlcNAcb1-3Galb1-4GlcNAcb1-2Mana1-3)Manb1-4GlcNAcb1-4(Fuca1-6)GlcNAcb-Sp24	2559.01	405.244	15.836
155	Galb1-4(Fuca1-3)GlcNAcb1-3Galb1-4(Fuca1-3)GlcNAcb1-3Galb1-4(Fuca1-3)GlcNAcb-Sp0	118.733	95.1053	80.1001		482	Neu5Aca2-6Galb1-4 GlcNAcb1-6(Neu5Aca2-6Galb1-4GlcNAcb1-3)GalNAca-Sp14	2152.78	113.297	5.26283
156	Galb1-4(6S)Glcb-Sp0	199.279	60.3899	30.3041		493	(3S)Galb1-3(Fuca1-4)GlcNAcb-Sp0	1779.41	3444.83	193.594
157	Galb1-4(6S)Glcb-Sp8	70.3402	15.9532	22.6801		569	Galb1-4GlcNAcb1-3Galb1-4GlcNAcb1-3Galb1-4GlcNAcb1-3Galb1-4GlcNAcb1-3Galb1-4GlcNAcb1-3Galb1-4GlcNAcb1-2Mana1-6(Galb1-4GlcNAcb1-3Galb1-4GlcNAcb1-3Galb1-4GlcNAcb1-3Galb1-4GlcNAcb1-3Galb1-4GlcNAcb1-3Galb1-4GlcNAcb1-2Mana1-3)Manb1-4GlcNAcb1-4GlcNAcb-Sp25	1612.18	112.82	6.99797
158	Galb1-4GalNAca1-3(Fuca1-2)Galb1-4GlcNAcb-Sp8	23.4816	8.86553	37.7553		450	Fuca1-2Galb1-4GlcNAcb1-6(Fuca1-2Galb1-4GlcNAcb1-3)GalNAc-Sp14	1338.76	42.4496	3.17081
159	Galb1-4GalNAcb1-3(Fuca1-2)Galb1-4GlcNAcb-Sp8	22.381	3.72173	16.629		176	GlcNAcb1-2Galb1-3GalNAca-Sp8	1331.53	73.5819	5.52613
160	Galb1-4GlcNAcb1-3GalNAca-Sp8	43535.3	16252.7	37.3323		607	Neu5Aca2-6Galb1-4GlcNAcb1-3Galb1-4GlcNAcb1-3Galb1-4GlcNAcb1-2Mana1-6(Neu5Aca2-6Galb1-4GlcNAcb1-3Galb1-4GlcNAcb1-3Galb1-4GlcNAcb1-2Mana1-3)Manb1-4GlcNAcb1-4GlcNAcb-Sp12	1295.36	264.883	20.4485
161	Galb1-4GlcNAcb1-3GalNAc-Sp14	4167.83	1912.6	45.8897		94	GalNAca1-4(Fuca1-2)Galb1-4GlcNAcb-Sp8	1193.1	614.861	51.5348
162	Galb1-4GlcNAcb1-3Galb1-4(Fuca1-3)GlcNAcb1-3Galb1-4(Fuca1-3)GlcNAcb-Sp0	90.4513	17.4234	19.2628		501	Fuca1-2Galb1-3(6S)GlcNAcb-Sp0	1182.11	48.3395	4.08925
163	Galb1-4GlcNAcb1-3Galb1-4GlcNAcb1-3Galb1-4GlcNAcb-Sp0	40.9445	26.9996	65.9419		84	GalNAca1-3(Fuca1-2)Galb1-4(Fuca1-3)GlcNAcb-Sp0	1146.65	132.223	11.5312
164	Galb1-4GlcNAcb1-3Galb1-4GlcNAcb-Sp0	33.5423	9.92686	29.595		542	Galb1-4GlcNAcb1-3Galb1-4GlcNAcb1-2Mana1-6(Galb1-4GlcNAcb1-3Galb1-4GlcNAcb1-2Mana1-3)Manb1-4GlcNAcb1-4GlcNAcb-Sp12	1111.91	68.7133	6.17974
165	Galb1-4GlcNAcb1-3Galb1-4Glcb-Sp0	80.7752	32.7326	40.5231		396	Gala1-3Galb1-3(Fuca1-4)GlcNAcb1-2Mana1-6(Gala1-3Galb1-3(Fuca1-4)GlcNAcb1-2Mana1-3)Manb1-4GlcNAcb1-4GlcNAc-Sp19	1105.57	59.1906	5.35387
166	Galb1-4GlcNAcb1-3Galb1-4Glcb-Sp8	51.2739	8.16754	15.9292		366	Fuca1-4(Galb1-3)GlcNAcb1-2Mana1-6(Fuca1-4(Galb1-3)GlcNAcb1-2Mana1-3)Manb1-4GlcNAcb1-4(Fuca1-6)GlcNAcb-Sp22	1072.14	46.3448	4.32266
167	Galb1-4GlcNAcb1-6(Galb1-3)GalNAca-Sp8	41542.5	1053.61	2.53622		357	KDNa2-3Galb1-4(Fuca1-3)GlcNAc-Sp0	1059.62	280.013	26.4258
168	Galb1-4GlcNAcb1-6(Galb1-3)GalNAc-Sp14	38986.3	3115.5	7.99127		379	Neu5Aca2-3Galb1-4(Fuca1-3)GlcNAcb1-3GalNAca-Sp14	1057.02	92.7296	8.77274
169	Galb1-4GlcNAcb-Sp0	57.7269	9.12345	15.8045		506	Fuca1-2Galb1-3GlcNAcb1-6(Fuca1-2Galb1-3GlcNAcb1-3)GalNAca-Sp14	978.469	121.695	12.4373
170	Galb1-4GlcNAcb-Sp8	24.5854	13.0391	53.0358		587	Galb1-4GlcNAcb1-3Galb1-4GlcNAcb1-3Galb1-4GlcNAcb1-3Galb1-4GlcNAcb1-6(Galb1-4GlcNAcb1-3Galb1-4GlcNAcb1-3Galb1-4GlcNAcb1-3Galb1-4GlcNAb1-2)Mana1-6(Galb1-4GlcNAcb1-3Galb1-4GlcNAcb1-3Galb1-4GlcNAcb1-3Galb1-4GlcNAcb1-2Mana1-3)Manb1-4GlcNAcb1-4(Fuca1-6)GlcNAcb-Sp24	965.18	161.389	16.7211
171	Galb1-4GlcNAcb-Sp23	31.7908	11.7778	37.048		458	GalNAca1-3(Fuca1-2)Galb1-3GlcNAcb1-2Mana1-6(GalNAca1-3(Fuca1-2)Galb1-3GlcNAcb1-2Mana1-3)Manb1-4GlcNAcb1-4(Fuca1-6)GlcNAcb-Sp22	963.473	109.719	11.3879
172	Galb1-4Glcb-Sp0	41.9527	7.86941	18.7578		561	Gala1-3Galb1-4GlcNAcb1-2Mana1-6(Gala1-3Galb1-4GlcNAcb1-2Mana1-3)Manb1-4GlcNAcb1-4GlcNAc-Sp24	869.109	100.889	11.6083
173	Galb1-4Glcb-Sp8	37.7437	13.8726	36.7546		479	Neu5Aca2-3Galb1-4GlcNAcb1-2Mana-Sp0	862.975	16.1952	1.87667
174	GlcNAca1-3Galb1-4GlcNAcb-Sp8	46817	919.485	1.964		502	Fuca1-2(6S)Galb1-3(6S)GlcNAcb-Sp0	851.644	48.656	5.71318
175	GlcNAca1-6Galb1-4GlcNAcb-Sp8	39385.7	1066.22	2.70711		365	Galb1-4GlcNAcb1-2Mana1-6(Mana1-3)Manb1-4GlcNAcb1-4GlcNAcb-Sp12	843.073	57.2628	6.79215
176	GlcNAcb1-2Galb1-3GalNAca-Sp8	1331.53	73.5819	5.52613		582	Galb1-4GlcNAcb1-3Galb1-4GlcNAcb1-3Galb1-4GlcNAcb1-3Galb1-4GlcNAcb1-3Galb1-4GlcNAcb1-2Mana1-6(Galb1-4GlcNAcb1-3Galb1-4GlcNAcb1-3Galb1-4GlcNAcb1-3Galb1-4GlcNAcb1-3Galb1-4GlcNAcb1-2Mana1-3)Manb1-4GlcNAcb1-4(Fuca1-6)GlcNAcb-Sp19	761.432	27.363	3.59362
177	GlcNAcb1-6(GlcNAcb1-3)GalNAca-Sp8	34417.7	1276.31	3.7083		352	Mana1-6(Galb1-4GlcNAcb1-2Mana1-3)Manb1-4GlcNAcb1-4GlcNAcb-Sp12	760.731	22.5891	2.96939
178	GlcNAcb1-6(GlcNAcb1-3)GalNAca-Sp14	30629.2	5725.09	18.6916		363	Fuca1-2Galb1-4(Fuca1-3)GlcNAcb1-2Mana1-6(Fuca1-2Galb1-4(Fuca1-3)GlcNAcb1-2Mana1-3)Manb1-4GlcNAcb1-4GlcNAb-Sp20	746.424	39.1767	5.24859
179	GlcNAcb1-6(GlcNAcb1-3)Galb1-4GlcNAcb-Sp8	28973	1539.86	5.31481		241	Neu5Aca2-3Galb1-3(Fuca1-4)GlcNAcb1-3Galb1-4(Fuca1-3)GlcNAcb-Sp0	733.525	92.2234	12.5726
180	GlcNAcb1-3GalNAca-Sp8	42113.2	1008.76	2.39535		487	Neu5Aca2-3Galb1-3GlcNAcb1-2Mana1-6(GlcNAcb1-4)(Neu5Aca2-3Galb1-3GlcNAcb1-2Mana1-3)Manb1-4GlcNAcb1-4GlcNAc-Sp21	718.469	9.11917	1.26925
181	GlcNAcb1-3GalNAca-Sp14	36016.3	6176.79	17.15		447	Fuca1-2Galb1-4(Fuca1-3)GlcNAcb1-2Mana1-6(Fuca1-2Galb1-4(Fuca1-3)GlcNAcb1-4(Fuca1-2Galb1-4(Fuca1-3)GlcNAcb1-2)Mana1-3)Manb1-4GlcNAcb1-4GlcNAcb-Sp12	660.191	21.6699	3.28237
182	GlcNAcb1-3Galb-Sp8	7621.62	8529.49	111.912		566	Galb1-4GlcNAcb1-3Galb1-4GlcNAcb1-3Galb1-4GlcNAcb1-3Galb1-4GlcNAcb1-3Galb1-4GlcNAcb1-2Mana1-6(Galb1-4GlcNAcb1-3Galb1-4GlcNAcb1-3Galb1-4GlcNAcb1-3Galb1-4GlcNAcb1-3Galb1-4GlcNAcb1-2Mana1-3)Manb1-4GlcNAcb1-4GlcNAcb-Sp25	652.917	510.201	78.1418
183	GlcNAcb1-3Galb1-4GlcNAcb-Sp0	39814.7	848.442	2.13098		548	Galb1-4GlcNAcb1-3Galb1-4GlcNAcb1-3Galb1-4GlcNAcb1-2Mana1-6(Galb1-4GlcNAcb1-3Galb1-4GlcNAcb1-3Galb1-4GlcNAcb1-2Mana1-3)Manb1-4GlcNAcb1-4GlcNAcb-Sp12	621.062	38.9203	6.26673
184	GlcNAcb1-3Galb1-4GlcNAcb-Sp8	45277.7	11952.3	26.3979		585	Galb1-4GlcNAcb1-3Galb1-4GlcNAcb1-3Galb1-4GlcNAcb1-6(Galb1-4GlcNAcb1-3Galb1-4GlcNAcb1-3Galb1-4GlcNAb1-2)Mana1-6(Galb1-4GlcNAcb1-3Galb1-4GlcNAcb1-3Galb1-4GlcNAcb1-2Mana1-3)Manb1-4GlcNAcb1-4(Fuca1-6)GlcNAcb-Sp24	586.927	71.2351	12.137
185	GlcNAcb1-3Galb1-4GlcNAcb1-3Galb1-4GlcNAcb-Sp0	40148.8	1560.81	3.88757		592	Galb1-4GlcNAcb1-3Galb1-4GlcNAcb1-6(Galb1-4GlcNAcb1-3Galb1-4GlcNAcb1-3)GalNAca-Sp14	547.798	53.3417	9.73747
186	GlcNAcb1-3Galb1-4Glcb-Sp0	32437.2	825.017	2.54343		549	Galb1-4GlcNAcb1-3Galb1-4GlcNAcb1-3Galb1-4GlcNAcb1-2Mana1-6(Galb1-4GlcNAcb1-3Galb1-4GlcNAcb1-3Galb1-4GlcNAcb1-2Mana1-3)Manb1-4GlcNAcb1-4GlcNAcb-Sp24	546.957	178.467	32.6291
187	GlcNAcb1-4-MDPLys	19.8924	12.1759	61.2085		425	GalNAca1-3(Fuca1-2)Galb1-3GlcNAcb1-3GalNAc-Sp14	527.651	232.738	44.1084
188	GlcNAcb1-6(GlcNAcb1-4)GalNAca-Sp8	20667.7	6129.34	29.6566		419	GalNAca1-3(Fuca1-2)Galb1-4(Fuca1-3)GlcNAcb1-3GalNAc-Sp14	523.811	30.0261	5.73224
189	GlcNAcb1-4Galb1-4GlcNAcb-Sp8	29.8092	10.947	36.7237		608	Neu5Aca2-3Galb1-4GlcNAcb1-3Galb1-4GlcNAcb1-3Galb1-4GlcNAcb1-2Mana1-6(Neu5Aca2-3Galb1-4GlcNAcb1-3Galb1-4GlcNAcb1-3Galb1-4GlcNAcb1-2Mana1-3)Manb1-4GlcNAcb1-4GlcNAcb-Sp12	513.974	59.0743	11.4936
190	GlcNAcb1-4GlcNAcb1-4GlcNAcb1-4GlcNAcb1-4GlcNAcb1-4GlcNAcb1-Sp8	35791.6	773.954	2.16239		364	Gala1-3Galb1-4GlcNAcb1-2Mana1-6(Gala1-3Galb1-4GlcNAcb1-2Mana1-3)Manb1-4GlcNAcb1-4GlcNAcb-Sp20	490.963	249.924	50.9049
191	GlcNAcb1-4GlcNAcb1-4GlcNAcb1-4GlcNAcb1-4GlcNAcb1-Sp8	40321.5	760.6	1.88634		370	Galb1-4GlcNAcb1-2Mana1-6(Galb1-4GlcNAcb1-4(Galb1-4GlcNAcb1-2)Mana1-3)Manb1-4GlcNAcb1-4GlcNAc-Sp21	477.13	82.1286	17.213
192	GlcNAcb1-4GlcNAcb1-4GlcNAcb-Sp8	40973.8	1944.04	4.74458		54	Galb1-4GlcNAcb1-2Mana1-6(Galb1-4GlcNAcb1-2Mana1-3)Manb1-4GlcNAcb1-4GlcNAcb-Sp12	458.07	27.4539	5.99339
193	GlcNAcb1-6GalNAca-Sp8	42247.4	885.615	2.09626		420	Galb1-4(Fuca1-3)GlcNAcb1-2Mana1-6(Galb1-4(Fuca1-3)GlcNAcb1-2Mana1-3)Manb1-4GlcNAcb1-4(Fuca1-6)GlcNAcb-Sp22	455.29	62.2781	13.6788
194	GlcNAcb1-6GalNAca-Sp14	41800.5	10767.8	25.7601		551	Galb1-4GlcNAcb1-3Galb1-4GlcNAcb1-3Galb1-4GlcNAcb1-3Galb1-4GlcNAcb1-2Mana1-6(Galb1-4GlcNAcb1-3Galb1-4GlcNAcb1-3Galb1-4GlcNAcb1-3Galb1-4GlcNAcb1-2Mana1-3)Manb1-4GlcNAcb1-4GlcNAcb-Sp25	451.949	85.3565	18.8863
195	GlcNAcb1-6Galb1-4GlcNAcb-Sp8	41493.2	993.854	2.39522		324	Neu5Gcb2-6Galb1-4GlcNAc-Sp8	442.271	53.5327	12.1041
196	Glca1-4Glcb-Sp8	38.8129	9.59933	24.7323		576	Galb1-4GlcNAcb1-3Galb1-4GlcNAcb1-2Mana1-6(Galb1-4GlcNAcb1-3Galb1-4GlcNAcb1-2Mana1-3)Manb1-4GlcNAcb1-4(Fuca1-6)GlcNAcb-Sp24	433.383	25.2444	5.82495
197	Glca1-4Glca-Sp8	56.1378	15.4824	27.5793		545	Fuca1-2Galb1-4GlcNAcb1-3Galb1-4GlcNAcb1-2Mana1-6(Fuca1-2Galb1-4GlcNAcb1-3Galb1-4GlcNAcb1-2Mana1-3)Manb1-4GlcNAcb1-4GlcNAcb-Sp24	429.224	29.6092	6.89831
198	Glca1-6Glca1-6Glcb-Sp8	73.3129	20.0467	27.344		332	Neu5Aca2-3Galb1-3(Fuca1-4)GlcNAcb1-3Galb1-3(Fuca1-4)GlcNAcb-Sp0	428.42	17.2442	4.02508
199	Glcb1-4Glcb-Sp8	90.1222	15.0268	16.6738		583	Galb1-4GlcNAcb1-3Galb1-4GlcNAcb1-6(Galb1-4GlcNAcb1-3Galb1-4GlcNAb1-2)Mana1-6(Galb1-4GlcNAcb1-3Galb1-4GlcNAcb1-2Mana1-3)Manb1-4GlcNAcb1-4(Fuca1-6)GlcNAcb-Sp24	427.912	28.866	6.74579
200	Glcb1-6Glcb-Sp8	217.579	40.4621	18.5965		346	Neu5Aca2-6Galb1-4GlcNAcb1-2Mana1-6(Mana1-3)Manb1-4GlcNAcb1-4GlcNAc-Sp12	416.973	67.5561	16.2016
201	G-ol-Sp8	55.9385	28.1804	50.3774		475	Neu5Aca2-3Galb1-3GlcNAcb1-6(Neu5Aca2-3Galb1-4GlcNAcb1-2)Mana1-6(Neu5Aca2-3Galb1-3GlcNAcb1-2Mana1-3)Manb1-4GlcNAcb1-4GlcNAcb-Sp19	411.263	50.2061	12.2078
202	GlcAa-Sp8	84.8788	46.3557	54.614		392	Galb1-3GlcNAcb1-3GalNAca-Sp14	402.114	74.5783	18.5466
203	GlcAb-Sp8	119.665	43.0436	35.9701		258	Neu5Aca2-3Galb1-4(Fuca1-3)GlcNAcb1-3Galb1-4GlcNAcb-Sp8	400.116	42.6367	10.6561
204	GlcAb1-3Galb-Sp8	67.9505	22.8159	33.5772		580	Galb1-4GlcNAcb1-3Galb1-4GlcNAcb1-3Galb1-4GlcNAcb1-3Galb1-4GlcNAcb1-2Mana1-6(Galb1-4GlcNAcb1-3Galb1-4GlcNAcb1-3Galb1-4GlcNAcb1-3Galb1-4GlcNAcb1-2Mana1-3)Manb1-4GlcNAcb1-4(Fuca1-6)GlcNAcb-Sp24	396.838	56.4955	14.2364
205	GlcAb1-6Galb-Sp8	53.6605	6.17605	11.5095		278	Galb1-3(Fuca1-4)GlcNAcb1-3Galb1-3(Fuca1-4)GlcNAcb-Sp0	396.32	80.1845	20.2322
206	KDNa2-3Galb1-3GlcNAcb-Sp0	103.559	12.8957	12.4525		489	Galb1-3GlcNAcb1-6GalNAca-Sp14	391.269	176.247	45.0449
207	KDNa2-3Galb1-4GlcNAcb-Sp0	83.4149	24.833	29.7704		578	Galb1-4GlcNAcb1-3Galb1-4GlcNAcb1-3Galb1-4GlcNAcb1-2Mana1-6(Galb1-4GlcNAcb1-3Galb1-4GlcNAcb1-3Galb1-4GlcNAcb1-2Mana1-3)Manb1-4GlcNAcb1-4(Fuca1-6)GlcNAcb-Sp24	374.938	31.5795	8.42258
208	Mana1-2Mana1-2Mana1-3Mana-Sp9	132.128	25.8285	19.548		552	Galb1-3GlcNAcb1-3Galb1-4GlcNAcb1-2Mana1-6(Galb1-3GlcNAcb1-3Galb1-4GlcNAcb1-2Mana1-3)Manb1-4GlcNAcb1-4GlcNAc-Sp25	351.235	70.5341	20.0817
209	Mana1-2Mana1-6(Mana1-2Mana1-3)Mana-Sp9	192.368	28.2982	14.7105		88	GalNAca1-3(Fuca1-2)Galb1-4Glcb-Sp0	347.278	142.702	41.0917
210	Mana1-2Mana1-3Mana-Sp9	51.5013	16.6028	32.2377		395	Gala1-3Galb1-3GlcNAcb1-2Mana1-6(Gala1-3Galb1-3GlcNAcb1-2Mana1-3)Manb1-4GlcNAcb1-4GlcNAc-Sp19	345.714	39.9242	11.5483
211	Mana1-6(Mana1-2Mana1-3)Mana1-6(Mana1-2Mana1-3)Manb1-4GlcNAcb1-4GlcNAcb-Sp12	109.797	13.0657	11.8999		359	KDNa2-3Galb1-4Glc-Sp0	343.918	60.7816	17.6733
212	Mana1-2Mana1-6(Mana1-3)Mana1-6(Mana1-2Mana1-2Mana1-3)Manb1-4GlcNAcb1-4GlcNAcb-Sp12	37.2942	18.072	48.4579		372	Gala1-3(Fuca1-2)Galb1-4GlcNAcb1-2Mana1-6(Gala1-3(Fuca1-2)Galb1-4GlcNAcb1-2Mana1-3)Manb1-4GlcNAcb1-4GlcNAcb-Sp20	338.93	100.335	29.6036
213	Mana1-2Mana1-6(Mana1-2Mana1-3)Mana1-6(Mana1-2Mana1-2Mana1-3)Manb1-4GlcNAcb1-4GlcNAcb-Sp12	149.194	25.8964	17.3575		24	(3S)Galb1-4(Fuca1-3)(6S)Glc-Sp0	338.063	47.3168	13.9965
214	Mana1-6(Mana1-3)Mana-Sp9	34.5916	10.0472	29.0453		377	Neu5Aca2-3Galb1-4GlcNAcb1-3GalNAc-Sp14	337.525	233.975	69.3209
215	Mana1-2Mana1-2Mana1-6(Mana1-3)Mana-Sp9	58.3927	19.2315	32.9347		20	Galb1-4GlcNAcb1-6(Galb1-4GlcNAcb1-3)GalNAc-Sp14	332.172	24.0713	7.24662
216	Mana1-6(Mana1-3)Mana1-6(Mana1-2Mana1-3)Manb1-4GlcNAcb1-4GlcNAcb-Sp12	255.183	15.2944	5.99351		417	Fuca1-2Galb1-4(Fuca1-3)GlcNAcb1-3GalNAca-Sp14	330.995	50.726	15.3253
217	Mana1-6(Mana1-3)Mana1-6(Mana1-3)Manb1-4GlcNAcb1-4GlcNAcb-Sp12	153.987	16.5767	10.765		271	Neu5Aca2-6Galb1-4GlcNAcb1-3Galb1-4(Fuca1-3)GlcNAcb1-3Galb1-4(Fuca1-3)GlcNAcb-Sp0	324.238	28.0763	8.65915
218	Manb1-4GlcNAcb-Sp0	25.058	3.36311	13.4213		505	(3S)GalNAcb1-4(Fuca1-3)GlcNAcb-Sp8	321.844	14.3636	4.46291
219	Neu5Aca2-3Galb1-4GlcNAcb1-3Galb1-4(Fuca1-3)GlcNAcb-Sp0	10.979	11.7026	106.59		606	Neu5Aca2-6Galb1-4GlcNAcb1-3Galb1-4GlcNAcb1-6(Neu5Aca2-6Galb1-4GlcNAcb1-3Galb1-4GlcNAcb1-3)GalNAca-Sp14	308.928	11.6382	3.76729
220	(3S)Galb1-4(Fuca1-3)(6S)GlcNAcb-Sp8	60.9664	8.4293	13.8261		604	Neu5Aca2-3Galb1-4GlcNAcb1-3Galb1-4GlcNAcb1-2Mana1-6(Neu5Aca2-3Galb1-4GlcNAcb1-3Galb1-4GlcNAcb1-2Mana1-3)Manb1-4GlcNAcb1-4GlcNAcb-Sp12	294.738	42.4627	14.4069
221	Fuca1-2(6S)Galb1-4GlcNAcb-Sp0	30.4281	8.54744	28.0907		481	Neu5Aca2-6Galb1-4GlcNAcb1-6GalNAca-Sp14	284.097	27.6898	9.74661
222	Fuca1-2Galb1-4(6S)GlcNAcb-Sp8	26.7939	6.56826	24.514		473	Fuca1-2Galb1-4(Fuca1-3)GlcNAcb1-2Mana1-6(Fuca1-2Galb1-4(Fuca1-3)GlcNAcb1-2Mana1-3)Manb1-4GlcNAcb1-4(Fuca1-6)GlcNAcb-Sp24	282.229	25.1924	8.92624
223	Fuca1-2(6S)Galb1-4(6S)Glcb-Sp0	94.6443	26.3626	27.8544		474	Fuca1-2Galb1-3(Fuca1-4)GlcNAcb1-2Mana1-6(Fuca1-2Galb1-3(Fuca1-4)GlcNAcb1-2Mana1-3)Manb1-4GlcNAcb1-4(Fuca1-6)GlcNAcb1-4(Fuca1-6)GlcNAcb-Sp19	270.719	21.7942	8.05051
224	Neu5Aca2-3Galb1-3GalNAca-Sp8	47603.6	2990.67	6.28244		250	Neu5Aca2-3Galb1-3GlcNAcb-Sp0	266.596	234.937	88.1248
225	Neu5Aca2-3Galb1-3GalNAca-Sp14	33668	906.71	2.69309		86	GalNAca1-3(Fuca1-2)Galb1-4GlcNAcb-Sp0	255.51	169.196	66.2189
226	GalNAcb1-4(Neu5Aca2-8Neu5Aca2-8Neu5Aca2-8Neu5Aca2-3)Galb1-4Glcb-Sp0	78.038	39.1515	50.1697		216	Mana1-6(Mana1-3)Mana1-6(Mana1-2Mana1-3)Manb1-4GlcNAcb1-4GlcNAcb-Sp12	255.183	15.2944	5.99351
227	GalNAcb1-4(Neu5Aca2-8Neu5Aca2-8Neu5Aca2-3)Galb1-4Glcb-Sp0	107.826	22.6933	21.0463		72	Fuca1-2Galb1-4(Fuca1-3)GlcNAcb-Sp0	251.843	215.74	85.6644
228	Neu5Aca2-8Neu5Aca2-8Neu5Aca2-3Galb1-4Glcb-Sp0	28.6848	5.96078	20.7803		376	Fuca1-4(Fuca1-2Galb1-3)GlcNAcb1-2Mana1-3(Fuca1-4(Fuca1-2Galb1-3)GlcNAcb1-2Mana1-3)Manb1-4GlcNAcb1-4GlcNAcb-Sp19	246.854	27.7382	11.2367
229	GalNAcb1-4(Neu5Aca2-8Neu5Aca2-3)Galb1-4Glcb-Sp0	67.096	23.5166	35.0491		491	Galb1-3(Fuca1-4)GlcNAcb1-6GalNAca-Sp14	242.015	7.37109	3.04572
230	Neu5Aca2-8Neu5Aca2-8Neu5Aca-Sp8	98.1299	30.192	30.7673		429	Galb1-3GlcNAcb1-6(Galb1-3GlcNAcb1-2)Mana1-6(Galb1-3GlcNAcb1-2Mana1-3)Manb1-4GlcNAcb1-4GlcNAcb-Sp19	241.181	15.258	6.32634
231	Neu5Aca2-3(6S)Galb1-4(Fuca1-3)GlcNAcb-Sp8	25.7268	21.7946	84.7155		355	Galb1-3GlcNAcb1-2Mana1-6(Galb1-3GlcNAcb1-2Mana1-3)Manb1-4GlcNAcb1-4(Fuca1-6)GlcNAcb-Sp22	218.772	27.3118	12.4841
232	GalNAcb1-4(Neu5Aca2-3)Galb1-4GlcNAcb-Sp0	25.1158	7.71954	30.7359		200	Glcb1-6Glcb-Sp8	217.579	40.4621	18.5965
233	GalNAcb1-4(Neu5Aca2-3)Galb1-4GlcNAcb-Sp8	68.6258	23.919	34.8543		254	Neu5Aca2-3Galb1-4(Fuca1-3)GlcNAcb1-3Galb1-4(Fuca1-3)GlcNAcb1-3Galb1-4(Fuca1-3)GlcNAcb-Sp0	216.094	50.5889	23.4106
234	GalNAcb1-4(Neu5Aca2-3)Galb1-4Glcb-Sp0	40.1021	10.0912	25.1638		445	(6S)Galb1-3(6S)GlcNAc-Sp0	214.658	107.929	50.2796
235	Neu5Aca2-3Galb1-3GalNAcb1-4(Neu5Aca2-3)Galb1-4Glcb-Sp0	26.9259	7.11171	26.4122		62	Fuca1-2Galb1-3GalNAca-Sp8	214.655	28.2615	13.166
236	Neu5Aca2-6(Neu5Aca2-3)GalNAca-Sp8	40.3417	21.3212	52.8514		273	Neu5Aca2-6Galb1-4Glcb-Sp0	213.812	335.574	156.948
237	Neu5Aca2-3GalNAca-Sp8	60561	2397.48	3.9588		448	Galb1-4(Fuca1-3)GlcNAcb1-6GalNAc-Sp14	210.468	31.9173	15.1649
238	Neu5Aca2-3GalNAcb1-4GlcNAcb-Sp0	11.0591	11.3472	102.605		609	Neu5Aca2-6Galb1-4GlcNAcb1-3Galb1-4GlcNAcb1-2Mana1-6(Neu5Aca2-6Galb1-4GlcNAcb1-3Galb1-4GlcNAcb1-2Mana1-3)Manb1-4GlcNAcb1-4GlcNAcb-Sp12	209.981	88.749	42.2653
239	Neu5Aca2-3Galb1-3(6S)GlcNAc-Sp8	84.5018	8.96269	10.6065		498	Fuca1-2(6S)Galb1-3GlcNAcb-Sp0	208.593	44.0007	21.094
240	Neu5Aca2-3Galb1-3(Fuca1-4)GlcNAcb-Sp8	30.3067	12.394	40.8951		99	GalNAcb1-4GlcNAcb-Sp0	208.243	195.623	93.94
241	Neu5Aca2-3Galb1-3(Fuca1-4)GlcNAcb1-3Galb1-4(Fuca1-3)GlcNAcb-Sp0	733.525	92.2234	12.5726		451	Gala1-3(Fuca1-2)Galb1-4GlcNAcb1-6(Gala1-3(Fuca1-2)Galb1-4GlcNAcb1-3)GalNAc-Sp14	206.838	17.6336	8.52532
242	Neu5Aca2-3Galb1-4(Neu5Aca2-3Galb1-3)GlcNAcb-Sp8	37.4819	8.41439	22.4492		156	Galb1-4(6S)Glcb-Sp0	199.279	60.3899	30.3041
243	Neu5Aca2-3Galb1-3(6S)GalNAca-Sp8	57170.6	1795.76	3.14106		373	Gala1-3Galb1-4(Fuca1-3)GlcNAcb1-2Mana1-6(Gala1-3Galb1-4(Fuca1-3)GlcNAcb1-2Mana1-3)Manb1-4GlcNAcb1-4GlcNAcb-Sp20	197.081	32.6672	16.5755
244	Neu5Aca2-6(Neu5Aca2-3Galb1-3)GalNAca-Sp8	42274.7	2554.04	6.04153		209	Mana1-2Mana1-6(Mana1-2Mana1-3)Mana-Sp9	192.368	28.2982	14.7105
245	Neu5Aca2-6(Neu5Aca2-3Galb1-3)GalNAca-Sp14	35485.3	298.467	0.841101		525	Galb1-3GlcNAcb1-2Mana-Sp0	192.202	37.3952	19.4562
246	Neu5Aca2-3Galb-Sp8	37.6071	9.02775	24.0054		380	GalNAcb1-4GlcNAcb1-2Mana1-6(GalNAcb1-4GlcNAcb1-2Mana1-3)Manb1-4GlcNAcb1-4GlcNAc-Sp12	188.585	72.0751	38.219
247	Neu5Aca2-3Galb1-3GalNAcb1-3Gala1-4Galb1-4Glcb-Sp0	108.979	18.3644	16.8513		543	Galb1-4GlcNAcb1-3Galb1-4GlcNAcb1-2Mana1-6(Galb1-4GlcNAcb1-3Galb1-4GlcNAcb1-2Mana1-3)Manb1-4GlcNAcb1-4GlcNAcb-Sp24	187.313	49.3398	26.3409
248	Neu5Aca2-3Galb1-3GlcNAcb1-3Galb1-4GlcNAcb-Sp0	25.7834	19.6723	76.2983		421	Fuca1-2Galb1-4GlcNAcb1-2Mana1-6(Fuca1-2Galb1-4GlcNAcb1-2Mana1-3)Manb1-4GlcNAcb1-4(Fuca1-6)GlcNAcb-Sp22	183.94	55.8246	30.3494
249	Fuca1-2(6S)Galb1-4Glcb-Sp0	49.6907	16.293	32.7888		404	Gala1-4Galb1-3GlcNAcb1-2Mana1-6(Gala1-4Galb1-3GlcNAcb1-2Mana1-3)Manb1-4GlcNAcb1-4GlcNAcb-Sp19	175.765	40.9664	23.3075
250	Neu5Aca2-3Galb1-3GlcNAcb-Sp0	266.596	234.937	88.1248		110	Gala1-4(Gala1-3)Galb1-4GlcNAcb-Sp8	174.281	58.6829	33.6715
251	Neu5Aca2-3Galb1-3GlcNAcb-Sp8	46.567	19.557	41.9976		597	Neu5Aca2-3Galb1-4GlcNAcb1-3Galb1-4GlcNAcb1-6(Neu5Aca2-3Galb1-4GlcNAcb1-3Galb1-4GlcNAcb1-3)GalNAca-Sp14	174.204	32.8891	18.8796
252	Neu5Aca2-3Galb1-4(6S)GlcNAcb-Sp8	35.1326	13.0494	37.1431		485	Mana1-6(Mana1-3)Manb1-4GlcNAcb1-4(Fuca1-6)GlcNAcb-Sp19	169.691	17.4091	10.2593
253	Neu5Aca2-3Galb1-4(Fuca1-3)(6S)GlcNAcb-Sp8	32.0993	26.4406	82.3711		291	Galb1-4(Fuca1-3)(6S)GlcNAcb-Sp0	163.457	24.8652	15.2121
254	Neu5Aca2-3Galb1-4(Fuca1-3)GlcNAcb1-3Galb1-4(Fuca1-3)GlcNAcb1-3Galb1-4(Fuca1-3)GlcNAcb-Sp0	216.094	50.5889	23.4106		499	Gala1-3(Fuca1-2)Galb1-4GlcNAcb1-6GalNAca-Sp14	155.412	42.4407	27.3085
255	Neu5Aca2-3Galb1-4(Fuca1-3)GlcNAcb-Sp0	30.8685	7.78168	25.2091		217	Mana1-6(Mana1-3)Mana1-6(Mana1-3)Manb1-4GlcNAcb1-4GlcNAcb-Sp12	153.987	16.5767	10.765
256	Neu5Aca2-3Galb1-4(Fuca1-3)GlcNAcb-Sp8	23.0528	20.0725	87.0719		405	Gala1-4Galb1-4GlcNAcb1-2Mana1-6(Gala1-4Galb1-4GlcNAcb1-2Mana1-3)Manb1-4GlcNAcb1-4GlcNAcb-Sp24	153.533	83.3271	54.2731
257	Neu5Aca2-3Galb1-4(Fuca1-3)GlcNAcb1-3Galb-Sp8	9.51347	5.0941	53.5462		81	Fuca1-4GlcNAcb-Sp8	153.018	27.1558	17.7468
258	Neu5Aca2-3Galb1-4(Fuca1-3)GlcNAcb1-3Galb1-4GlcNAcb-Sp8	400.116	42.6367	10.6561		213	Mana1-2Mana1-6(Mana1-2Mana1-3)Mana1-6(Mana1-2Mana1-2Mana1-3)Manb1-4GlcNAcb1-4GlcNAcb-Sp12	149.194	25.8964	17.3575
259	Neu5Aca2-3Galb1-4GlcNAcb1-3Galb1-4GlcNAcb1-3Galb1-4GlcNAcb-Sp0	72.7763	84.6605	116.33		427	Fuca1-2Galb1-3GlcNAcb1-2Mana1-6(Fuca1-2Galb1-3GlcNAcb1-2Mana1-3)Manb1-4GlcNAcb1-4(Fuca1-6)GlcNAcb-Sp22	148.517	30.5646	20.5798
260	Neu5Aca2-3Galb1-4GlcNAcb-Sp0	49.6911	23.9933	48.2849		361	Fuca1-2Galb1-3GlcNAcb1-2Mana1-6(Fuca1-2Galb1-3GlcNAcb1-2Mana1-3)Manb1-4GlcNAcb1-4GlcNAcb-Sp20	145.553	28.9754	19.9071
261	Neu5Aca2-3Galb1-4GlcNAcb-Sp8	52.7013	62.8793	119.313		444	(6S)Galb1-3GlcNAcb-Sp0	140.82	22.44	15.9353
262	Neu5Aca2-3Galb1-4GlcNAcb1-3Galb1-4GlcNAcb-Sp0	30.5742	4.7125	15.4133		571	(3S)GlcAb1-3Galb1-4GlcNAcb1-2Mana-Sp0	140.808	33.5655	23.8378
263	Fuca1-2Galb1-4(6S)Glcb-Sp0	57.0351	20.1072	35.254		418	Gala1-3(Fuca1-2)Galb1-4(Fuca1-3)GlcNAcb1-3GalNAc-Sp14	133.69	50.7729	37.9781
264	Neu5Aca2-3Galb1-4Glcb-Sp0	121.75	23.1415	19.0074		208	Mana1-2Mana1-2Mana1-3Mana-Sp9	132.128	25.8285	19.548
265	Neu5Aca2-3Galb1-4Glcb-Sp8	84.0703	22.1369	26.3315		317	Mana1-2Mana1-6(Mana1-2Mana1-3)Mana1-6(Mana1-2Mana1-2Mana1-3)Mana-Sp9	128.694	24.2038	18.8072
266	Neu5Aca2-6GalNAca-Sp8	16.9499	14.1937	83.7394		393	GalNAcb1-4(Neu5Aca2-3)Galb1-4GlcNAcb1-3GalNAca-Sp14	128.419	14.6047	11.3726
267	Neu5Aca2-6GalNAcb1-4GlcNAcb-Sp0	28.1138	6.76398	24.0593		534	Fuca1-4(Galb1-3)GlcNAcb1-2 Mana-Sp0	127.376	29.8369	23.4243
268	Neu5Aca2-6Galb1-4(6S)GlcNAcb-Sp8	32.7784	21.0466	64.2087		348	Neu5Aca2-6Galb1-4GlcNAcb1-2Mana1-6Manb1-4GlcNAcb1-4GlcNAc-Sp12	126.45	25.6119	20.2546
269	Neu5Aca2-6Galb1-4GlcNAcb-Sp0	54.2261	16.6146	30.6394		322	Neu5Aca2-8Neu5Acb-Sp17	125.848	56.1619	44.6269
270	Neu5Aca2-6Galb1-4GlcNAcb-Sp8	31.2889	10.8961	34.8242		154	Galb1-4(Fuca1-3)GlcNAcb1-3Galb1-4(Fuca1-3)GlcNAcb-Sp0	122.584	30.8379	25.1564
271	Neu5Aca2-6Galb1-4GlcNAcb1-3Galb1-4(Fuca1-3)GlcNAcb1-3Galb1-4(Fuca1-3)GlcNAcb-Sp0	324.238	28.0763	8.65915		50	Mana1-6(Mana1-3)Manb1-4GlcNAcb1-4GlcNAcb-Sp12	122.535	10.0228	8.17953
272	Neu5Aca2-6Galb1-4GlcNAcb1-3Galb1-4GlcNAcb-Sp0	30.0483	8.05312	26.8006		264	Neu5Aca2-3Galb1-4Glcb-Sp0	121.75	23.1415	19.0074
273	Neu5Aca2-6Galb1-4Glcb-Sp0	213.812	335.574	156.948		104	Gala1-3(Fuca1-2)Galb1-4(Fuca1-3)GlcNAcb-Sp0	120.461	4.39701	3.65014
274	Neu5Aca2-6Galb1-4Glcb-Sp8	36.012	10.544	29.279		354	Galb1-4GlcNAcb1-2Mana1-6(Galb1-4GlcNAcb1-2Mana1-3)Manb1-4GlcNAcb1-4(Fuca1-6)GlcNAcb-Sp22	120.255	27.4221	22.8032
275	Neu5Aca2-6Galb-Sp8	118.507	17.789	15.0109		203	GlcAb-Sp8	119.665	43.0436	35.9701
276	Neu5Aca2-8Neu5Aca-Sp8	54.0198	15.4733	28.6438		468	Gala1-3(Fuca1-2)Galb1-3GalNAca-Sp8	118.79	10.3018	8.67233
277	Neu5Aca2-8Neu5Aca2-3Galb1-4Glcb-Sp0	10.1537	6.93224	68.273		155	Galb1-4(Fuca1-3)GlcNAcb1-3Galb1-4(Fuca1-3)GlcNAcb1-3Galb1-4(Fuca1-3)GlcNAcb-Sp0	118.733	95.1053	80.1001
278	Galb1-3(Fuca1-4)GlcNAcb1-3Galb1-3(Fuca1-4)GlcNAcb-Sp0	396.32	80.1845	20.2322		275	Neu5Aca2-6Galb-Sp8	118.507	17.789	15.0109
279	Neu5Acb2-6GalNAca-Sp8	26.9177	15.5388	57.7271		486	Galb1-4GlcNAcb1-6(Galb1-4GlcNAcb1-2)Mana1-6(Galb1-4GlcNAcb1-2Mana1-3)Manb1-4GlcNAcb1-4(Fuca1-6)GlcNAcb-Sp24	117.447	42.0455	35.7996
280	Neu5Acb2-6Galb1-4GlcNAcb-Sp8	93.4299	122.725	131.355		96	GalNAcb1-3(Fuca1-2)Galb-Sp8	115.55	49.6468	42.9658
281	Neu5Gca2-3Galb1-3(Fuca1-4)GlcNAcb-Sp0	16.4517	8.32678	50.6135		426	Gala1-3Galb1-3GlcNAcb1-3GalNAc-Sp14	111.157	20.6648	18.5906
282	Neu5Gca2-3Galb1-3GlcNAcb-Sp0	56.7401	29.8471	52.6032		59	Fuca1-2Galb1-3GalNAcb1-3Gala-Sp9	110.377	17.0368	15.4351
283	Neu5Gca2-3Galb1-4(Fuca1-3)GlcNAcb-Sp0	62.9563	21.95	34.8654		211	Mana1-6(Mana1-2Mana1-3)Mana1-6(Mana1-2Mana1-3)Manb1-4GlcNAcb1-4GlcNAcb-Sp12	109.797	13.0657	11.8999
284	Neu5Gca2-3Galb1-4GlcNAcb-Sp0	31.5374	9.78442	31.0248		247	Neu5Aca2-3Galb1-3GalNAcb1-3Gala1-4Galb1-4Glcb-Sp0	108.979	18.3644	16.8513
285	Neu5Gca2-3Galb1-4Glcb-Sp0	60.064	4.52292	7.53018		103	Gala1-3(Fuca1-2)Galb1-3GlcNAcb-Sp8	108.68	16.2641	14.9652
286	Neu5Gca2-6GalNAca-Sp0	56.979	20.6386	36.2215		227	GalNAcb1-4(Neu5Aca2-8Neu5Aca2-8Neu5Aca2-3)Galb1-4Glcb-Sp0	107.826	22.6933	21.0463
287	Neu5Gca2-6Galb1-4GlcNAcb-Sp0	62.8007	5.61586	8.94234		98	GalNAcb1-4(Fuca1-3)GlcNAcb-Sp0	107.592	116.2	108
288	Neu5Gca-Sp8	57.8142	33.7025	58.2945		456	Gala1-3(Fuca1-2)Galb1-3GlcNAcb1-2Mana1-6(Gala1-3(Fuca1-2)Galb1-3GlcNAcb1-2Mana1-3)Manb1-4GlcNAcb1-4(Fuca1-6)GlcNAcb-Sp22	105.266	31.8606	30.2667
289	Neu5Aca2-3Galb1-4GlcNAcb1-6(Galb1-3)GalNAca-Sp14	40598.4	1223.97	3.01482		333	Neu5Aca2-6Galb1-4GlcNAcb1-3Galb1-4GlcNAcb1-3Galb1-4GlcNAcb-Sp0	103.838	23.1529	22.2971
290	Galb1-3GlcNAcb1-3Galb1-3GlcNAcb-Sp0	63.6217	13.3492	20.9821		206	KDNa2-3Galb1-3GlcNAcb-Sp0	103.559	12.8957	12.4525
291	Galb1-4(Fuca1-3)(6S)GlcNAcb-Sp0	163.457	24.8652	15.2121		3	Mana-Sp8	100.967	67.4592	66.8133
292	Galb1-4(Fuca1-3)(6S)Glcb-Sp0	60.049	21.6738	36.0936		480	Neu5Aca2-3Galb1-4GlcNAcb1-6GalNAca-Sp14	100.911	15.904	15.7604
293	Galb1-4(Fuca1-3)GlcNAcb1-3Galb1-3(Fuca1-4)GlcNAcb-Sp0	54.6076	10.4508	19.138		470	Glca1-6Glca1-6Glca1-6Glcb-Sp10	100.505	104.516	103.991
294	Galb1-4GlcNAcb1-3Galb1-3GlcNAcb-Sp0	26.5858	9.5336	35.8597		132	Galb1-4GlcNAcb1-6GalNAca-Sp8	98.3232	112.591	114.511
295	Neu5Aca2-3Galb1-3GlcNAcb1-3Galb1-3GlcNAcb-Sp0	40.8061	3.52602	8.64093		230	Neu5Aca2-8Neu5Aca2-8Neu5Aca-Sp8	98.1299	30.192	30.7673
296	Neu5Aca2-3Galb1-4GlcNAcb1-3Galb1-3GlcNAcb-Sp0	38.6852	23.8085	61.5443		119	Gala1-3Galb-Sp8	97.9681	10.1802	10.3913
297	4S(3S)Galb1-4GlcNAcb-Sp0	14.8686	12.0555	81.0802		362	Fuca1-2Galb1-4GlcNAcb1-2Mana1-6(Fuca1-2Galb1-4GlcNAcb1-2Mana1-3)Manb1-4GlcNAcb1-4GlcNAcb-Sp20	97.8507	22.766	23.2661
298	(6S)Galb1-4(6S)GlcNAcb-Sp0	27.6868	3.71171	13.4061		423	Fuca1-2Galb1-3GlcNAcb1-3GalNAc-Sp14	96.764	19.1685	19.8096
299	(6P)Glcb-Sp10	41.6418	4.91659	11.8069		36	(3S)Galb1-4GlcNAcb-Sp0	96.6282	10.9241	11.3052
300	Neu5Aca2-3Galb1-4(Fuca1-3)GlcNAcb1-6(Galb1-3)GalNAca-Sp14	23333.1	6336.03	27.1546		539	Galb1-3GalNAcb1-3Gal-Sp21	95.4221	59.3702	62.2185
301	Galb1-3Galb1-4GlcNAcb-Sp8	74.541	35.5573	47.7016		42	(6S)Galb1-4Glcb-Sp0	95.1268	68.6195	72.1349
302	Neu5Aca2-6Galb1-4GlcNAcb1-2Mana1-6(Galb1-4GlcNAcb1-2Mana1-3)Manb1-4GlcNAcb1-4GlcNAcb-Sp12	43.3105	3.29164	7.60009		446	Fuca1-2Galb1-4 GlcNAcb1-2Mana1-6(Fuca1-2Galb1-4GlcNAcb1-2(Fuca1-2Galb1-4GlcNAcb1-4)Mana1-3)Manb1-4GlcNAcb1-4GlcNAcb-Sp12	95.0272	15.1056	15.8961
303	Galb1-4GlcNAcb1-6(Galb1-4GlcNAcb1-3)Galb1-4GlcNAc-Sp0	11.7751	14.3619	121.968		107	Gala1-3(Fuca1-2)Galb1-4Glcb-Sp0	94.923	16.0925	16.9532
304	GlcNAcb1-6(Galb1-4GlcNAcb1-3)Galb1-4GlcNAc-Sp0	40253.5	1024.37	2.54481		313	MurNAcb1-4GlcNAcb-Sp10	94.8137	31.6333	33.3636
305	Galb1-4GlcNAca1-6Galb1-4GlcNAcb-Sp0	31.9955	15.308	47.8444		223	Fuca1-2(6S)Galb1-4(6S)Glcb-Sp0	94.6443	26.3626	27.8544
306	Galb1-4GlcNAcb1-6Galb1-4GlcNAcb-Sp0	32.674	10.4836	32.0854		351	Galb1-4GlcNAcb1-2Mana1-6Manb1-4GlcNAcb1-4GlcNAc-Sp12	94.3161	19.6585	20.8432
307	GalNAcb1-3Galb-Sp8	36.5628	10.3831	28.3979		280	Neu5Acb2-6Galb1-4GlcNAcb-Sp8	93.4299	122.725	131.355
308	GlcAb1-3GlcNAcb-Sp8	32.4418	15.5191	47.8367		7	Fuca-Sp9	92.8495	23.3827	25.1835
309	Neu5Aca2-6Galb1-4GlcNAcb1-2Mana1-6(GlcNAcb1-2Mana1-3)Manb1-4GlcNAcb1-4GlcNAcb-Sp12	39581.6	1533.9	3.87529		130	Galb1-3(Fuca1-4)GlcNAc-Sp8	92.8345	25.7169	27.7019
310	GlcNAcb1-3Man-Sp10	31233	2748.38	8.7996		2	Glca-Sp8	91.3967	35.1572	38.4666
311	GlcNAcb1-4GlcNAcb-Sp10	39392.9	1250.68	3.17487		459	Galb1-4GlcNAcb1-6(Galb1-4GlcNAcb1-2)Mana1-6(Galb1-4GlcNAcb1-2Mana1-3)Manb1-4GlcNAcb1-4GlcNAcb-Sp19	91.1492	41.4232	45.4455
312	GlcNAcb1-4GlcNAcb-Sp12	38213.9	6803.73	17.8043		162	Galb1-4GlcNAcb1-3Galb1-4(Fuca1-3)GlcNAcb1-3Galb1-4(Fuca1-3)GlcNAcb-Sp0	90.4513	17.4234	19.2628
313	MurNAcb1-4GlcNAcb-Sp10	94.8137	31.6333	33.3636		199	Glcb1-4Glcb-Sp8	90.1222	15.0268	16.6738
314	Mana1-6Manb-Sp10	77.005	41.3595	53.7101		48	Neu5,9Ac2a-Sp8	90.0572	107.032	118.849
315	Mana1-6(Mana1-3)Mana1-6(Mana1-3)Manb-Sp10	44.1752	16.0891	36.4211		328	Galb1-4(Fuca1-3)GlcNAcb1-2Mana1-6(Galb1-4(Fuca1-3)GlcNAcb1-2Mana1-3)Manb1-4GlcNAcb1-4GlcNAcb-Sp20	89.7247	64.9787	72.4201
316	Mana1-2Mana1-6(Mana1-3)Mana1-6(Mana1-2Mana1-2Mana1-3)Mana-Sp9	54.9662	15.8585	28.8513		12	Galb-Sp8	89.62	34.8154	38.8478
317	Mana1-2Mana1-6(Mana1-2Mana1-3)Mana1-6(Mana1-2Mana1-2Mana1-3)Mana-Sp9	128.694	24.2038	18.8072		530	Neu5Aca2-3Galb1-3GlcNAcb1-4Galb1-4Glcb-Sp0	87.8728	39.4089	44.8477
318	Neu5Aca2-3Galb1-4GlcNAcb1-6(Neu5Aca2-3Galb1-3)GalNAca-Sp14	39965.7	1374.61	3.43948		347	Mana1-6(Neu5Aca2-6Galb1-4GlcNAcb1-2Mana1-3)Manb1-4GlcNAcb1-4GlcNAc-Sp12	87.7777	18.7945	21.4115
319	Neu5Aca2-6Galb1-4GlcNAcb1-2Mana1-6(Neu5Aca2-3Galb1-4GlcNAcb1-2Mana1-3)Manb1-4GlcNAcb1-4GlcNAcb-Sp12	11.8969	3.76728	31.6662		80	Fuca1-3GlcNAcb-Sp8	87.6088	31.2843	35.7091
320	Galb1-4GlcNAcb1-2Mana1-6(Neu5Aca2-6Galb1-4GlcNAcb1-2Mana1-3)Manb1-4GlcNAcb1-4GlcNAcb-Sp12	42.1001	9.252	21.9762		58	Neu5Aca2-6Galb1-4GlcNAcb1-2Mana1-6(Neu5Aca2-6Galb1-4GlcNAcb1-2Mana1-3)Manb1-4GlcNAcb1-4GlcNAcb-Sp24	85.2604	8.67038	10.1693
321	GlcNAcb1-2Mana1-6(Neu5Aca2-6Galb1-4GlcNAcb1-2Mana1-3)Manb1-4GlcNAcb1-4GlcNAcb-Sp12	35368.6	1375.36	3.88864		202	GlcAa-Sp8	84.8788	46.3557	54.614
322	Neu5Aca2-8Neu5Acb-Sp17	125.848	56.1619	44.6269		239	Neu5Aca2-3Galb1-3(6S)GlcNAc-Sp8	84.5018	8.96269	10.6065
323	Neu5Aca2-8Neu5Aca2-8Neu5Acb-Sp8	62.9752	21.1568	33.5955		349	Neu5Aca2-6Galb1-4GlcNAcb1-2Mana1-3Manb1-4GlcNAcb1-4GlcNAc-Sp12	84.4878	40.4406	47.8656
324	Neu5Gcb2-6Galb1-4GlcNAc-Sp8	442.271	53.5327	12.1041		390	Fuca1-2Galb1-3GalNAca1-3(Fuca1-2)Galb1-4Glcb-Sp0	84.2936	35.785	42.4528
325	Galb1-3GlcNAcb1-2Mana1-6(Galb1-3GlcNAcb1-2Mana1-3)Manb1-4GlcNAcb1-4GlcNAcb-Sp19	3306.76	145.655	4.40478		265	Neu5Aca2-3Galb1-4Glcb-Sp8	84.0703	22.1369	26.3315
326	Neu5Aca2-3Galb1-4GlcNAcb1-2Mana1-6(Neu5Aca2-3Galb1-4GlcNAcb1-2Mana1-3)Manb1-4GlcNAcb1-4GlcNAcb-Sp12	27.3532	13.8053	50.4703		207	KDNa2-3Galb1-4GlcNAcb-Sp0	83.4149	24.833	29.7704
327	Neu5Aca2-3Galb1-4GlcNAcb1-2Mana1-6(Neu5Aca2-6Galb1-4GlcNAcb1-2Mana1-3)Manb1-4GlcNAcb1-4GlcNAcb-Sp12	17.3924	12.7142	73.1021		1	Gala-Sp8	82.9495	5.75285	6.93537
328	Galb1-4(Fuca1-3)GlcNAcb1-2Mana1-6(Galb1-4(Fuca1-3)GlcNAcb1-2Mana1-3)Manb1-4GlcNAcb1-4GlcNAcb-Sp20	89.7247	64.9787	72.4201		56	Neu5Aca2-6Galb1-4GlcNAcb1-2Mana1-6(Neu5Aca2-6Galb1-4GlcNAcb1-2Mana1-3)Manb1-4GlcNAcb1-4GlcNAcb-Sp13	82.0337	29.2912	35.7063
329	Neu5,9Ac2a2-3Galb1-4GlcNAcb-Sp0	72.7823	17.8352	24.5049		126	Galb1-2Galb-Sp8	81.4723	14.3983	17.6726
330	Neu5,9Ac2a2-3Galb1-3GlcNAcb-Sp0	10.3161	6.74763	65.4088		431	Fuca1-3GlcNAcb1-6(Galb1-4GlcNAcb1-3)Galb1-4Glc-Sp21	81.0372	5.2236	6.44593
331	Neu5Aca2-6Galb1-4GlcNAcb1-3Galb1-3GlcNAcb-Sp0	33.7391	4.75881	14.1047		375	Gala1-3(Fuca1-2)Galb1-3GlcNAcb1-2Mana1-6(Gala1-3(Fuca1-2)Galb1-3GlcNAcb1-2Mana1-3)Manb1-4GlcNAcb1-4GlcNAcb-Sp20	80.9473	46.7563	57.7614
332	Neu5Aca2-3Galb1-3(Fuca1-4)GlcNAcb1-3Galb1-3(Fuca1-4)GlcNAcb-Sp0	428.42	17.2442	4.02508		165	Galb1-4GlcNAcb1-3Galb1-4Glcb-Sp0	80.7752	32.7326	40.5231
333	Neu5Aca2-6Galb1-4GlcNAcb1-3Galb1-4GlcNAcb1-3Galb1-4GlcNAcb-Sp0	103.838	23.1529	22.2971		403	GalNAca1-3GalNAcb1-3Gala1-4Galb1-4GlcNAcb-Sp0	80.1525	23.3986	29.1926
334	Gala1-4Galb1-4GlcNAcb1-3Galb1-4Glcb-Sp0	25.1088	7.54853	30.0633		226	GalNAcb1-4(Neu5Aca2-8Neu5Aca2-8Neu5Aca2-8Neu5Aca2-3)Galb1-4Glcb-Sp0	78.038	39.1515	50.1697
335	GalNAcb1-3Gala1-4Galb1-4GlcNAcb1-3Galb1-4Glcb-Sp0	26.4476	5.12092	19.3625		82	Fucb1-3GlcNAcb-Sp8	77.7122	33.7555	43.4365
336	GalNAca1-3(Fuca1-2)Galb1-4GlcNAcb1-3Galb1-4GlcNAcb-Sp0	39087.1	878.765	2.24823		314	Mana1-6Manb-Sp10	77.005	41.3595	53.7101
337	GalNAca1-3(Fuca1-2)Galb1-4GlcNAcb1-3Galb1-4GlcNAcb1-3Galb1-4GlcNAcb-Sp0	39500.5	1946.64	4.92814		461	Neu5Aca2-3Galb1-4GlcNAcb1-4Mana1-6(GlcNAcb1-4)(Neu5Aca2-3Galb1-4GlcNAcb1-4(Neu5Aca2-3Galb1-4GlcNAcb1-2)Mana1-3)Manb1-4GlcNAcb1-4GlcNAcb-Sp21	76.4313	21.529	28.1678
338	Neu5Aca2-3Galb1-4(Fuca1-3)GlcNAcb1-6(Neu5Aca2-3Galb1-3)GalNAc-Sp14	17735.1	1691.64	9.53838		147	Galb1-3Galb-Sp8	74.8887	6.49079	8.66725
339	GlcNAca1-4Galb1-4GlcNAcb1-3Galb1-4GlcNAcb1-3Galb1-4GlcNAcb-Sp0	46173	5138.71	11.1292		70	Fuca1-2Galb1-4(Fuca1-3)GlcNAcb1-3Galb1-4(Fuca1-3)GlcNAcb-Sp0	74.8258	25.8229	34.5107
340	GlcNAca1-4Galb1-4GlcNAcb-Sp0	37801.3	398.829	1.05507		453	Neu5Aca2-8Neu5Aca2-3Galb1-3GalNAcb1-4(Neu5Aca2-8Neu5Aca2-3)Galb1-4Glcb-Sp0	74.6769	22.7839	30.51
341	GlcNAca1-4Galb1-3GlcNAcb-Sp0	41037.1	995.818	2.42663		301	Galb1-3Galb1-4GlcNAcb-Sp8	74.541	35.5573	47.7016
342	GlcNAca1-4Galb1-4GlcNAcb1-3Galb1-4Glcb-Sp0	40503.5	2658.05	6.56252		544	Neu5Gca2-3Galb1-4GlcNAcb1-3Galb1-4GlcNAcb1-2Mana1-6(Neu5Gca2-3Galb1-4GlcNAcb1-3Galb1-4GlcNAcb1-2Mana1-3)Manb1-4GlcNAcb1-4GlcNAcb-Sp24	74.4867	12.625	16.9494
343	GlcNAca1-4Galb1-4GlcNAcb1-3Galb1-4(Fuca1-3)GlcNAcb1-3Galb1-4(Fuca1-3)GlcNAcb-Sp0	40896	1636.16	4.00078		123	Gala1-4Galb1-4Glcb-Sp0	74.1463	25.0312	33.7592
344	GlcNAca1-4Galb1-4GlcNAcb1-3Galb1-4GlcNAcb-Sp0	38112.9	2000.05	5.24769		153	Galb1-4(Fuca1-3)GlcNAcb-Sp8	74.0906	22.9244	30.9411
345	GlcNAca1-4Galb1-3GalNAc-Sp14	36442.6	1770.14	4.85734		484	Neu5Aca2-3Galb1-4GlcNAcb1-2Mana1-6(Neu5Aca2-3Galb1-4GlcNAcb1-2Mana1-3)Manb1-4GlcNAcb1-4(Fuca1-6)GlcNAcb-Sp24	73.7417	21.0311	28.52
346	Neu5Aca2-6Galb1-4GlcNAcb1-2Mana1-6(Mana1-3)Manb1-4GlcNAcb1-4GlcNAc-Sp12	416.973	67.5561	16.2016		198	Glca1-6Glca1-6Glcb-Sp8	73.3129	20.0467	27.344
347	Mana1-6(Neu5Aca2-6Galb1-4GlcNAcb1-2Mana1-3)Manb1-4GlcNAcb1-4GlcNAc-Sp12	87.7777	18.7945	21.4115		329	Neu5,9Ac2a2-3Galb1-4GlcNAcb-Sp0	72.7823	17.8352	24.5049
348	Neu5Aca2-6Galb1-4GlcNAcb1-2Mana1-6Manb1-4GlcNAcb1-4GlcNAc-Sp12	126.45	25.6119	20.2546		259	Neu5Aca2-3Galb1-4GlcNAcb1-3Galb1-4GlcNAcb1-3Galb1-4GlcNAcb-Sp0	72.7763	84.6605	116.33
349	Neu5Aca2-6Galb1-4GlcNAcb1-2Mana1-3Manb1-4GlcNAcb1-4GlcNAc-Sp12	84.4878	40.4406	47.8656		385	Galb1-4GlcNAcb1-6(Fuca1-4(Fuca1-2Galb1-3)GlcNAcb1-3)Galb1-4Glc-Sp21	71.357	10.3929	14.5646
350	Galb1-4GlcNAcb1-2Mana1-3Manb1-4GlcNAcb1-4GlcNAc-Sp12	37.922	5.13871	13.5507		34	(3S)Galb1-4(6S)GlcNAcb-Sp0	70.6598	38.8602	54.9962
351	Galb1-4GlcNAcb1-2Mana1-6Manb1-4GlcNAcb1-4GlcNAc-Sp12	94.3161	19.6585	20.8432		151	Galb1-3GlcNAcb-Sp8	70.5442	56.2553	79.7448
352	Mana1-6(Galb1-4GlcNAcb1-2Mana1-3)Manb1-4GlcNAcb1-4GlcNAcb-Sp12	760.731	22.5891	2.96939		157	Galb1-4(6S)Glcb-Sp8	70.3402	15.9532	22.6801
353	GlcNAcb1-2Mana1-6(GlcNAcb1-2Mana1-3)Manb1-4GlcNAcb1-4(Fuca1-6)GlcNAcb-Sp22	36448.2	1905.45	5.22783		233	GalNAcb1-4(Neu5Aca2-3)Galb1-4GlcNAcb-Sp8	68.6258	23.919	34.8543
354	Galb1-4GlcNAcb1-2Mana1-6(Galb1-4GlcNAcb1-2Mana1-3)Manb1-4GlcNAcb1-4(Fuca1-6)GlcNAcb-Sp22	120.255	27.4221	22.8032		204	GlcAb1-3Galb-Sp8	67.9505	22.8159	33.5772
355	Galb1-3GlcNAcb1-2Mana1-6(Galb1-3GlcNAcb1-2Mana1-3)Manb1-4GlcNAcb1-4(Fuca1-6)GlcNAcb-Sp22	218.772	27.3118	12.4841		229	GalNAcb1-4(Neu5Aca2-8Neu5Aca2-3)Galb1-4Glcb-Sp0	67.096	23.5166	35.0491
356	(6S)GlcNAcb1-3Galb1-4GlcNAcb-Sp0	49.5726	27.1893	54.8474		528	Gala1-3Galb1-3GlcNAcb1-2Mana-Sp0	66.8853	24.2281	36.2234
357	KDNa2-3Galb1-4(Fuca1-3)GlcNAc-Sp0	1059.62	280.013	26.4258		97	GalNAcb1-3Gala1-4Galb1-4GlcNAcb-Sp0	66.8468	12.7387	19.0565
358	KDNa2-6Galb1-4GlcNAc-Sp0	48.9884	24.803	50.6303		383	Galb1-3GlcNAcb1-3Galb1-4GlcNAcb1-6(Galb1-3GlcNAcb1-3)Galb1-4Glcb-Sp0	65.2321	15.9858	24.506
359	KDNa2-3Galb1-4Glc-Sp0	343.918	60.7816	17.6733		15	GalNAcb-Sp8	64.9781	9.47464	14.5813
360	KDNa2-3Galb1-3GalNAca-Sp14	34990.6	2371.5	6.77752		409	GalNAcb1-3Gala1-6Galb1-4Glcb-Sp8	64.469	7.23448	11.2216
361	Fuca1-2Galb1-3GlcNAcb1-2Mana1-6(Fuca1-2Galb1-3GlcNAcb1-2Mana1-3)Manb1-4GlcNAcb1-4GlcNAcb-Sp20	145.553	28.9754	19.9071		402	Galb1-4(Fuca1-3)GlcNAcb1-3GalNAca-Sp14	63.9638	7.48835	11.7072
362	Fuca1-2Galb1-4GlcNAcb1-2Mana1-6(Fuca1-2Galb1-4GlcNAcb1-2Mana1-3)Manb1-4GlcNAcb1-4GlcNAcb-Sp20	97.8507	22.766	23.2661		290	Galb1-3GlcNAcb1-3Galb1-3GlcNAcb-Sp0	63.6217	13.3492	20.9821
363	Fuca1-2Galb1-4(Fuca1-3)GlcNAcb1-2Mana1-6(Fuca1-2Galb1-4(Fuca1-3)GlcNAcb1-2Mana1-3)Manb1-4GlcNAcb1-4GlcNAb-Sp20	746.424	39.1767	5.24859		535	Neu5Aca2-3Galb1-4(Fuca1-3)GlcNAcb1-2Mana-Sp0	63.3444	16.1891	25.5572
364	Gala1-3Galb1-4GlcNAcb1-2Mana1-6(Gala1-3Galb1-4GlcNAcb1-2Mana1-3)Manb1-4GlcNAcb1-4GlcNAcb-Sp20	490.963	249.924	50.9049		323	Neu5Aca2-8Neu5Aca2-8Neu5Acb-Sp8	62.9752	21.1568	33.5955
365	Galb1-4GlcNAcb1-2Mana1-6(Mana1-3)Manb1-4GlcNAcb1-4GlcNAcb-Sp12	843.073	57.2628	6.79215		283	Neu5Gca2-3Galb1-4(Fuca1-3)GlcNAcb-Sp0	62.9563	21.95	34.8654
366	Fuca1-4(Galb1-3)GlcNAcb1-2Mana1-6(Fuca1-4(Galb1-3)GlcNAcb1-2Mana1-3)Manb1-4GlcNAcb1-4(Fuca1-6)GlcNAcb-Sp22	1072.14	46.3448	4.32266		287	Neu5Gca2-6Galb1-4GlcNAcb-Sp0	62.8007	5.61586	8.94234
367	Neu5Aca2-6GlcNAcb1-4GlcNAc-Sp21	40.9929	7.83398	19.1106		408	Galb1-3GlcNAca1-6Galb1-4GlcNAcb-Sp0	62.6515	35.6994	56.9809
368	Neu5Aca2-6GlcNAcb1-4GlcNAcb1-4GlcNAc-Sp21	42.5629	20.1088	47.2449		369	Galb1-4(Fuca1-3)GlcNAcb1-6(Fuca1-2Galb1-4GlcNAcb1-3)Galb1-4Glc-Sp21	62.5478	20.8602	33.3508
369	Galb1-4(Fuca1-3)GlcNAcb1-6(Fuca1-2Galb1-4GlcNAcb1-3)Galb1-4Glc-Sp21	62.5478	20.8602	33.3508		563	GalNAcb1-3GlcNAcb-Sp0	62.184	17.787	28.6039
370	Galb1-4GlcNAcb1-2Mana1-6(Galb1-4GlcNAcb1-4(Galb1-4GlcNAcb1-2)Mana1-3)Manb1-4GlcNAcb1-4GlcNAc-Sp21	477.13	82.1286	17.213		428	Gala1-3(Fuca1-2)Galb1-4GlcNAcb1-2Mana1-6(Gala1-3(Fuca1-2)Galb1-4GlcNAcb1-2Mana1-3)Manb1-4GlcNAcb1-4(Fuca1-6)GlcNAcb-Sp22	62.0376	3.81103	6.1431
371	GalNAca1-3(Fuca1-2)Galb1-4GlcNAcb1-2Mana1-6(GalNAca1-3(Fuca1-2)Galb1-4GlcNAcb1-2Mana1-3)Manb1-4GlcNAcb1-4GlcNAcb-Sp20	31554.3	3530.68	11.1892		26	(3S)Galb1-4(6S)Glcb-Sp0	61.8847	26.2947	42.4899
372	Gala1-3(Fuca1-2)Galb1-4GlcNAcb1-2Mana1-6(Gala1-3(Fuca1-2)Galb1-4GlcNAcb1-2Mana1-3)Manb1-4GlcNAcb1-4GlcNAcb-Sp20	338.93	100.335	29.6036		124	Gala1-4GlcNAcb-Sp8	61.7522	10.2403	16.5829
373	Gala1-3Galb1-4(Fuca1-3)GlcNAcb1-2Mana1-6(Gala1-3Galb1-4(Fuca1-3)GlcNAcb1-2Mana1-3)Manb1-4GlcNAcb1-4GlcNAcb-Sp20	197.081	32.6672	16.5755		144	Galb1-3GalNAcb1-3Gala1-4Galb1-4Glcb-Sp0	61.4564	20.2725	32.9867
374	GalNAca1-3(Fuca1-2)Galb1-3GlcNAcb1-2Mana1-6(GalNAca1-3(Fuca1-2)Galb1-3GlcNAcb1-2Mana1-3)Manb1-4GlcNAcb1-4GlcNAcb-Sp20	38244.2	1519.6	3.9734		220	(3S)Galb1-4(Fuca1-3)(6S)GlcNAcb-Sp8	60.9664	8.4293	13.8261
375	Gala1-3(Fuca1-2)Galb1-3GlcNAcb1-2Mana1-6(Gala1-3(Fuca1-2)Galb1-3GlcNAcb1-2Mana1-3)Manb1-4GlcNAcb1-4GlcNAcb-Sp20	80.9473	46.7563	57.7614		388	Galb1-4GlcNAcb1-6(Galb1-4GlcNAcb1-2)Mana1-6(Galb1-4GlcNAcb1-4(Galb1-4GlcNAcb1-2)Mana1-3)Manb1-4GlcNAcb1-4GlcNAcb-Sp21	60.1971	65.2177	108.34
376	Fuca1-4(Fuca1-2Galb1-3)GlcNAcb1-2Mana1-3(Fuca1-4(Fuca1-2Galb1-3)GlcNAcb1-2Mana1-3)Manb1-4GlcNAcb1-4GlcNAcb-Sp19	246.854	27.7382	11.2367		285	Neu5Gca2-3Galb1-4Glcb-Sp0	60.064	4.52292	7.53018
377	Neu5Aca2-3Galb1-4GlcNAcb1-3GalNAc-Sp14	337.525	233.975	69.3209		292	Galb1-4(Fuca1-3)(6S)Glcb-Sp0	60.049	21.6738	36.0936
378	Neu5Aca2-6Galb1-4GlcNAcb1-3GalNAc-Sp14	15887.2	5391.1	33.9335		411	Galb1-4GlcNAcb1-6(Neu5Aca2-6Galb1-3GlcNAcb1-3)Galb1-4Glc-Sp21	59.7476	19.6302	32.8551
379	Neu5Aca2-3Galb1-4(Fuca1-3)GlcNAcb1-3GalNAca-Sp14	1057.02	92.7296	8.77274		471	Glca1-4Glca1-4Glca1-4Glcb-Sp10	59.6763	23.8035	39.8876
380	GalNAcb1-4GlcNAcb1-2Mana1-6(GalNAcb1-4GlcNAcb1-2Mana1-3)Manb1-4GlcNAcb1-4GlcNAc-Sp12	188.585	72.0751	38.219		533	Galb1-4GlcNAcb1-2 Mana1-6(Galb1-4GlcNAcb1-4)(Galb1-4GlcNAcb1-2Mana1-3)Manb1-4GlcNAcb1-4(Fuca1-6)GlcNAc-Sp21	58.7979	17.5523	29.8519
381	Galb1-3GalNAca1-3(Fuca1-2)Galb1-4Glc-Sp0	37627	598.86	1.59157		215	Mana1-2Mana1-2Mana1-6(Mana1-3)Mana-Sp9	58.3927	19.2315	32.9347
382	Galb1-3GalNAca1-3(Fuca1-2)Galb1-4GlcNAc-Sp0	41686.2	412.285	0.98902		288	Neu5Gca-Sp8	57.8142	33.7025	58.2945
383	Galb1-3GlcNAcb1-3Galb1-4GlcNAcb1-6(Galb1-3GlcNAcb1-3)Galb1-4Glcb-Sp0	65.2321	15.9858	24.506		169	Galb1-4GlcNAcb-Sp0	57.7269	9.12345	15.8045
384	Galb1-4(Fuca1-3)GlcNAcb1-6(Galb1-3GlcNAcb1-3)Galb1-4Glc-Sp21	41.7977	8.05169	19.2635		483	Neu5Aca2-6Galb1-4GlcNAcb1-2Mana1-6(Neu5Aca2-6Galb1-4GlcNAcb1-2Mana1-3)Manb1-4GlcNAcb1-4(Fuca1-6)GlcNAcb-Sp24	57.6792	4.0084	6.94947
385	Galb1-4GlcNAcb1-6(Fuca1-4(Fuca1-2Galb1-3)GlcNAcb1-3)Galb1-4Glc-Sp21	71.357	10.3929	14.5646		424	Gala1-3(Fuca1-2)Galb1-3GlcNAcb1-3GalNAc-Sp14	57.3958	11.8852	20.7074
386	Galb1-4(Fuca1-3)GlcNAcb1-6(Fuca1-4(Fuca1-2Galb1-3)GlcNAcb1-3)Galb1-4Glc-Sp21	38.9503	30.8059	79.0902		122	Gala1-4Galb1-4GlcNAcb-Sp8	57.0764	20.0665	35.1573
387	Galb1-3GlcNAcb1-3Galb1-4(Fuca1-3)GlcNAcb1-6(Galb1-3GlcNAcb1-3)Galb1-4Glc-Sp21	13.7774	4.37414	31.7486		263	Fuca1-2Galb1-4(6S)Glcb-Sp0	57.0351	20.1072	35.254
388	Galb1-4GlcNAcb1-6(Galb1-4GlcNAcb1-2)Mana1-6(Galb1-4GlcNAcb1-4(Galb1-4GlcNAcb1-2)Mana1-3)Manb1-4GlcNAcb1-4GlcNAcb-Sp21	60.1971	65.2177	108.34		286	Neu5Gca2-6GalNAca-Sp0	56.979	20.6386	36.2215
389	GlcNAcb1-2Mana1-6(GlcNAcb1-4(GlcNAcb1-2)Mana1-3)Manb1-4GlcNAcb1-4GlcNAc-Sp21	43042.9	1923.87	4.46965		8	Rhaa-Sp8	56.9732	17.6851	31.0411
390	Fuca1-2Galb1-3GalNAca1-3(Fuca1-2)Galb1-4Glcb-Sp0	84.2936	35.785	42.4528		282	Neu5Gca2-3Galb1-3GlcNAcb-Sp0	56.7401	29.8471	52.6032
391	Fuca1-2Galb1-3GalNAca1-3(Fuca1-2)Galb1-4GlcNAcb-Sp0	35821.2	2027.78	5.66086		443	GalNAcb1-6GalNAcb-Sp8	56.1499	14.9512	26.6273
392	Galb1-3GlcNAcb1-3GalNAca-Sp14	402.114	74.5783	18.5466		197	Glca1-4Glca-Sp8	56.1378	15.4824	27.5793
393	GalNAcb1-4(Neu5Aca2-3)Galb1-4GlcNAcb1-3GalNAca-Sp14	128.419	14.6047	11.3726		25	(3S)Galb1-4Glcb-Sp8	56.1337	9.95966	17.7427
394	GalNAca1-3(Fuca1-2)Galb1-3GalNAca1-3(Fuca1-2)Galb1-4GlcNAcb-Sp0	40260.2	1680.67	4.17453		201	G-ol-Sp8	55.9385	28.1804	50.3774
395	Gala1-3Galb1-3GlcNAcb1-2Mana1-6(Gala1-3Galb1-3GlcNAcb1-2Mana1-3)Manb1-4GlcNAcb1-4GlcNAc-Sp19	345.714	39.9242	11.5483		148	Galb1-3GlcNAcb1-3Galb1-4GlcNAcb-Sp0	55.2389	30.5641	55.3307
396	Gala1-3Galb1-3(Fuca1-4)GlcNAcb1-2Mana1-6(Gala1-3Galb1-3(Fuca1-4)GlcNAcb1-2Mana1-3)Manb1-4GlcNAcb1-4GlcNAc-Sp19	1105.57	59.1906	5.35387		145	Galb1-3GalNAcb1-4(Neu5Aca2-3)Galb1-4Glcb-Sp0	55.2334	7.43116	13.4541
397	Neu5Aca2-3Galb1-3GlcNAcb1-2Mana1-6(Neu5Aca2-3Galb1-3GlcNAcb1-2Mana1-3)Manb1-4GlcNAcb1-4GlcNAc-Sp19	41.5533	19.1739	46.143		31	(3S)Galb1-3GlcNAcb-Sp8	55.1397	31.1544	56.5008
398	GlcNAcb1-2Mana1-6(Galb1-4GlcNAcb1-2Mana1-3)Manb1-4GlcNAcb1-4GlcNAc-Sp12	40345.2	261.669	0.648576		316	Mana1-2Mana1-6(Mana1-3)Mana1-6(Mana1-2Mana1-2Mana1-3)Mana-Sp9	54.9662	15.8585	28.8513
399	Galb1-4GlcNAcb1-2Mana1-6(GlcNAcb1-2Mana1-3)Manb1-4GlcNAcb1-4GlcNAc-Sp12	43511.7	2527.58	5.80898		113	Gala1-3GalNAcb-Sp8	54.698	33.6532	61.5254
400	Neu5Aca2-3Galb1-3GlcNAcb1-3GalNAca-Sp14	8222.05	7271.76	88.4421		293	Galb1-4(Fuca1-3)GlcNAcb1-3Galb1-3(Fuca1-4)GlcNAcb-Sp0	54.6076	10.4508	19.138
401	Fuca1-2Galb1-4GlcNAcb1-3GalNAca-Sp14	20689.8	15813.3	76.4303		121	Gala1-4Galb1-4GlcNAcb-Sp0	54.3195	5.96839	10.9876
402	Galb1-4(Fuca1-3)GlcNAcb1-3GalNAca-Sp14	63.9638	7.48835	11.7072		269	Neu5Aca2-6Galb1-4GlcNAcb-Sp0	54.2261	16.6146	30.6394
403	GalNAca1-3GalNAcb1-3Gala1-4Galb1-4GlcNAcb-Sp0	80.1525	23.3986	29.1926		276	Neu5Aca2-8Neu5Aca-Sp8	54.0198	15.4733	28.6438
404	Gala1-4Galb1-3GlcNAcb1-2Mana1-6(Gala1-4Galb1-3GlcNAcb1-2Mana1-3)Manb1-4GlcNAcb1-4GlcNAcb-Sp19	175.765	40.9664	23.3075		205	GlcAb1-6Galb-Sp8	53.6605	6.17605	11.5095
405	Gala1-4Galb1-4GlcNAcb1-2Mana1-6(Gala1-4Galb1-4GlcNAcb1-2Mana1-3)Manb1-4GlcNAcb1-4GlcNAcb-Sp24	153.533	83.3271	54.2731		32	(3S)Galb1-4(Fuca1-3)GlcNAc-Sp0	53.3263	8.83347	16.5649
406	Gala1-3Galb1-4GlcNAcb1-3GalNAca-Sp14	34384.7	1802.93	5.24341		19	Galb1-4GlcNAcb1-6(Galb1-4GlcNAcb1-3)GalNAca-Sp8	53.1595	17.0677	32.1067
407	Galb1-3GlcNAcb1-6Galb1-4GlcNAcb-Sp0	25.5693	10.6744	41.7468		466	Neu5Aca2-6Galb1-4GlcNAcb1-6(Neu5Aca2-6Galb1-4GlcNAcb1-2)Mana1-6(GlcNAcb1-4)(Neu5Aca2-6Galb1-4GlcNAcb1-2Mana1-3)Manb1-4GlcNAcb1-4GlcNAcb-Sp21	52.963	9.51813	17.9713
408	Galb1-3GlcNAca1-6Galb1-4GlcNAcb-Sp0	62.6515	35.6994	56.9809		413	Neu5Aca2-3Galb1-3GalNAcb1-4(Neu5Aca2-8Neu5Aca2-3)Galb1-4Glcb-Sp0	52.9525	18.6514	35.2229
409	GalNAcb1-3Gala1-6Galb1-4Glcb-Sp8	64.469	7.23448	11.2216		261	Neu5Aca2-3Galb1-4GlcNAcb-Sp8	52.7013	62.8793	119.313
410	Gala1-3(Fuca1-2)Galb1-4(Fuca1-3)Glcb-Sp21	48.7244	16.0232	32.8853		146	Galb1-3GalNAcb1-4Galb1-4Glcb-Sp8	52.4805	13.8839	26.4552
411	Galb1-4GlcNAcb1-6(Neu5Aca2-6Galb1-3GlcNAcb1-3)Galb1-4Glc-Sp21	59.7476	19.6302	32.8551		55	Neu5Aca2-6Galb1-4GlcNAcb1-2Mana1-6(Neu5Aca2-6Galb1-4GlcNAcb1-2Mana1-3)Manb1-4GlcNAcb1-4GlcNAcb-Sp12	52.1075	17.9865	34.5181
412	Galb1-3GalNAcb1-4(Neu5Aca2-8Neu5Aca2-3)Galb1-4Glcb-Sp0	26.9007	10.4721	38.9286		85	(3S)Galb1-4(Fuca1-3)Glcb-Sp0	51.821	12.535	24.1891
413	Neu5Aca2-3Galb1-3GalNAcb1-4(Neu5Aca2-8Neu5Aca2-3)Galb1-4Glcb-Sp0	52.9525	18.6514	35.2229		500	Fuca1-2Galb1-4GlcNAcb1-2Mana-Sp0	51.5507	13.2414	25.6861
414	Gala1-3(Fuca1-2)Galb1-4GlcNAcb1-3GalNAca-Sp14	37029.3	4775.84	12.8974		210	Mana1-2Mana1-3Mana-Sp9	51.5013	16.6028	32.2377
415	GalNAca1-3(Fuca1-2)Galb1-4GlcNAcb1-3GalNAca-Sp14	41894.8	3774.25	9.00889		166	Galb1-4GlcNAcb1-3Galb1-4Glcb-Sp8	51.2739	8.16754	15.9292
416	GalNAca1-3GalNAcb1-3Gala1-4Galb1-4Glcb-Sp0	22483.6	5217.64	23.2064		71	Fuca1-2Galb1-4(Fuca1-3)GlcNAcb1-3Galb1-4(Fuca1-3)GlcNAcb1-3Galb1-4(Fuca1-3)GlcNAcb-Sp0	50.7229	9.30904	18.3527
417	Fuca1-2Galb1-4(Fuca1-3)GlcNAcb1-3GalNAca-Sp14	330.995	50.726	15.3253		467	Neu5Aca2-6Galb1-4GlcNAcb1-6(Neu5Aca2-6Galb1-4GlcNAcb1-2)Mana1-6(GlcNAcb1-4)(Neu5Aca2-6Galb1-4GlcNAcb1-4(Neu5Aca2-6Galb1-4GlcNAcb1-2)Mana1-3)Manb1-4GlcNAcb1-4GlcNAcb-Sp21	50.6071	25.1068	49.6111
418	Gala1-3(Fuca1-2)Galb1-4(Fuca1-3)GlcNAcb1-3GalNAc-Sp14	133.69	50.7729	37.9781		79	Fuca1-2Galb-Sp8	50.5572	16.1338	31.9119
419	GalNAca1-3(Fuca1-2)Galb1-4(Fuca1-3)GlcNAcb1-3GalNAc-Sp14	523.811	30.0261	5.73224		106	Gala1-3(Fuca1-2)Galb1-4GlcNAc-Sp0	50.4445	16.2486	32.2108
420	Galb1-4(Fuca1-3)GlcNAcb1-2Mana1-6(Galb1-4(Fuca1-3)GlcNAcb1-2Mana1-3)Manb1-4GlcNAcb1-4(Fuca1-6)GlcNAcb-Sp22	455.29	62.2781	13.6788		35	(3S)Galb1-4(6S)GlcNAcb-Sp8	50.3606	13.8252	27.4524
421	Fuca1-2Galb1-4GlcNAcb1-2Mana1-6(Fuca1-2Galb1-4GlcNAcb1-2Mana1-3)Manb1-4GlcNAcb1-4(Fuca1-6)GlcNAcb-Sp22	183.94	55.8246	30.3494		497	Galb1-4(Fuca1-3)GlcNAcb1-2Mana-Sp0	50.3089	5.83791	11.6041
422	GlcNAcb1-2(GlcNAcb1-6)Mana1-6(GlcNAcb1-2Mana1-3)Manb1-4GlcNAcb1-4GlcNAcb-Sp19	42961.2	1561.05	3.63362		112	Gala1-3GalNAca-Sp16	49.986	17.8952	35.8005
423	Fuca1-2Galb1-3GlcNAcb1-3GalNAc-Sp14	96.764	19.1685	19.8096		27	(3S)Galb1-4(6S)Glcb-Sp8	49.8252	16.4003	32.9156
424	Gala1-3(Fuca1-2)Galb1-3GlcNAcb1-3GalNAc-Sp14	57.3958	11.8852	20.7074		260	Neu5Aca2-3Galb1-4GlcNAcb-Sp0	49.6911	23.9933	48.2849
425	GalNAca1-3(Fuca1-2)Galb1-3GlcNAcb1-3GalNAc-Sp14	527.651	232.738	44.1084		249	Fuca1-2(6S)Galb1-4Glcb-Sp0	49.6907	16.293	32.7888
426	Gala1-3Galb1-3GlcNAcb1-3GalNAc-Sp14	111.157	20.6648	18.5906		120	Gala1-4(Fuca1-2)Galb1-4GlcNAcb-Sp8	49.5801	14.4041	29.0522
427	Fuca1-2Galb1-3GlcNAcb1-2Mana1-6(Fuca1-2Galb1-3GlcNAcb1-2Mana1-3)Manb1-4GlcNAcb1-4(Fuca1-6)GlcNAcb-Sp22	148.517	30.5646	20.5798		356	(6S)GlcNAcb1-3Galb1-4GlcNAcb-Sp0	49.5726	27.1893	54.8474
428	Gala1-3(Fuca1-2)Galb1-4GlcNAcb1-2Mana1-6(Gala1-3(Fuca1-2)Galb1-4GlcNAcb1-2Mana1-3)Manb1-4GlcNAcb1-4(Fuca1-6)GlcNAcb-Sp22	62.0376	3.81103	6.1431		358	KDNa2-6Galb1-4GlcNAc-Sp0	48.9884	24.803	50.6303
429	Galb1-3GlcNAcb1-6(Galb1-3GlcNAcb1-2)Mana1-6(Galb1-3GlcNAcb1-2Mana1-3)Manb1-4GlcNAcb1-4GlcNAcb-Sp19	241.181	15.258	6.32634		410	Gala1-3(Fuca1-2)Galb1-4(Fuca1-3)Glcb-Sp21	48.7244	16.0232	32.8853
430	Galb1-4GlcNAcb1-6(Fuca1-2Galb1-3GlcNAcb1-3)Galb1-4Glc-Sp21	32.2915	9.65143	29.8884		37	(3S)Galb1-4GlcNAcb-Sp8	48.4357	14.2258	29.3704
431	Fuca1-3GlcNAcb1-6(Galb1-4GlcNAcb1-3)Galb1-4Glc-Sp21	81.0372	5.2236	6.44593		454	GalNAcb1-4Galb1-4Glcb-Sp0	48.4108	11.7861	24.3459
432	GlcNAcb1-2Mana1-6(GlcNAcb1-4)(GlcNAcb1-2Mana1-3)Manb1-4GlcNAcb1-4GlcNAc-Sp21	42934.9	1323.71	3.08306		45	(6S)Galb1-4(6S)Glcb-Sp8	48.4016	19.1749	39.6162
433	GlcNAcb1-2Mana1-6(GlcNAcb1-4)(GlcNAcb1-4(GlcNAcb1-2)Mana1-3)Manb1-4GlcNAcb1-4GlcNAc-Sp21	42011.8	1564.93	3.72498		57	Neu5Aca2-6Galb1-4GlcNAcb1-2Mana1-6(Neu5Aca2-6Galb1-4GlcNAcb1-2Man-a1-3)Manb1-4GlcNAcb1-4GlcNAcb-Sp21	47.38	9.54048	20.1361
434	GlcNAcb1-6(GlcNAcb1-2)Mana1-6(GlcNAcb1-4)(GlcNAcb1-2Mana1-3)Manb1-4GlcNAcb1-4GlcNAc-Sp21	40769.7	2311.42	5.66946		251	Neu5Aca2-3Galb1-3GlcNAcb-Sp8	46.567	19.557	41.9976
435	GlcNAcb1-6(GlcNAcb1-2)Mana1-6(GlcNAcb1-4)(GlcNAcb1-4(GlcNAcb1-2)Mana1-3)Manb1-4GlcNAcb1-4GlcNAc-Sp21	36987.4	2157.55	5.8332		76	Fuca1-2Galb1-4GlcNAcb-Sp0	46.4326	16.1257	34.7292
436	Galb1-4GlcNAcb1-2Mana1-6(GlcNAcb1-4)(Galb1-4GlcNAcb1-2Mana1-3)Manb1-4GlcNAcb1-4GlcNAc-Sp21	31.9532	19.4722	60.9396		105	Gala1-3(Fuca1-2)Galb1-4(Fuca1-3)GlcNAcb-Sp8	46.3205	17.2808	37.307
437	Galb1-4GlcNAcb1-2Mana1-6(GlcNAcb1-4)(Galb1-4GlcNAcb1-4(Galb1-4GlcNAcb1-2)Mana1-3)Manb1-4GlcNAcb1-4GlcNAc-Sp21	24.2705	2.12391	8.75097		28	(3S)Galb1-3(Fuca1-4)GlcNAcb-Sp8	46.2737	14.8305	32.0494
438	Galb1-4GlcNAcb1-6(Galb1-4GlcNAcb1-2)Mana1-6(GlcNAcb1-4)(Galb1-4GlcNAcb1-2Mana1-3)Manb1-4GlcNAcb1-4GlcNAc-Sp21	14.1989	4.36905	30.7703		118	Gala1-3Galb1-4Glc-Sp10	46.0907	30.2061	65.5362
439	Galb1-4GlcNAcb1-6(Galb1-4GlcNAcb1-2)Mana1-6(GlcNAcb1-4)(Galb1-4GlcNAcb1-4(Galb1-4GlcNAcb1-2)Mana1-3)Manb1-4GlcNAcb1-4GlcNAc-Sp21	12.8588	2.8673	22.2984		449	Galb1-4GlcNAcb1-2Mana-Sp0	45.9394	8.02263	17.4635
440	Galb1-4Galb-Sp10	19.5239	3.73995	19.1557		69	Fuca1-2Galb1-3GlcNAcb-Sp8	45.9151	14.0706	30.6448
441	Galb1-6Galb-Sp10	44.3648	23.4751	52.9138		114	Gala1-3Galb1-4(Fuca1-3)GlcNAcb-Sp8	45.9125	4.35847	9.49299
442	Neu5Aca2-3Galb1-4GlcNAcb1-3Galb-Sp8	35.9493	18.8548	52.4482		75	Fuca1-2Galb1-4GlcNAcb1-3Galb1-4GlcNAcb1-3Galb1-4GlcNAcb-Sp0	45.3969	7.53158	16.5905
443	GalNAcb1-6GalNAcb-Sp8	56.1499	14.9512	26.6273		109	Gala1-3(Fuca1-2)Galb-Sp18	45.2356	16.6345	36.773
444	(6S)Galb1-3GlcNAcb-Sp0	140.82	22.44	15.9353		108	Gala1-3(Fuca1-2)Galb-Sp8	45.2042	23.7248	52.4836
445	(6S)Galb1-3(6S)GlcNAc-Sp0	214.658	107.929	50.2796		47	(6S)GlcNAcb-Sp8	45.1852	15.298	33.8563
446	Fuca1-2Galb1-4 GlcNAcb1-2Mana1-6(Fuca1-2Galb1-4GlcNAcb1-2(Fuca1-2Galb1-4GlcNAcb1-4)Mana1-3)Manb1-4GlcNAcb1-4GlcNAcb-Sp12	95.0272	15.1056	15.8961		6	Fuca-Sp8	45.1291	18.3819	40.7317
447	Fuca1-2Galb1-4(Fuca1-3)GlcNAcb1-2Mana1-6(Fuca1-2Galb1-4(Fuca1-3)GlcNAcb1-4(Fuca1-2Galb1-4(Fuca1-3)GlcNAcb1-2)Mana1-3)Manb1-4GlcNAcb1-4GlcNAcb-Sp12	660.191	21.6699	3.28237		441	Galb1-6Galb-Sp10	44.3648	23.4751	52.9138
448	Galb1-4(Fuca1-3)GlcNAcb1-6GalNAc-Sp14	210.468	31.9173	15.1649		67	Fuca1-2Galb1-3GlcNAcb1-3Galb1-4Glcb-Sp10	44.3038	23.7987	53.7171
449	Galb1-4GlcNAcb1-2Mana-Sp0	45.9394	8.02263	17.4635		33	(3S)Galb1-4(Fuca1-3)GlcNAc-Sp8	44.2702	16.7205	37.7692
450	Fuca1-2Galb1-4GlcNAcb1-6(Fuca1-2Galb1-4GlcNAcb1-3)GalNAc-Sp14	1338.76	42.4496	3.17081		315	Mana1-6(Mana1-3)Mana1-6(Mana1-3)Manb-Sp10	44.1752	16.0891	36.4211
451	Gala1-3(Fuca1-2)Galb1-4GlcNAcb1-6(Gala1-3(Fuca1-2)Galb1-4GlcNAcb1-3)GalNAc-Sp14	206.838	17.6336	8.52532		457	Neu5Aca2-6Galb1-4GlcNAcb1-6(Fuca1-2Galb1-3GlcNAcb1-3)Galb1-4Glc-Sp21	44.1521	11.8788	26.9044
452	GalNAca1-3(Fuca1-2)Galb1-4GlcNAcb1-6(GalNAca1-3(Fuca1-2)Galb1-4GlcNAcb1-3)GalNAc-Sp14	53940.3	13202.1	24.4753		73	Fuca1-2Galb1-4(Fuca1-3)GlcNAcb-Sp8	43.5207	9.51743	21.8687
453	Neu5Aca2-8Neu5Aca2-3Galb1-3GalNAcb1-4(Neu5Aca2-8Neu5Aca2-3)Galb1-4Glcb-Sp0	74.6769	22.7839	30.51		302	Neu5Aca2-6Galb1-4GlcNAcb1-2Mana1-6(Galb1-4GlcNAcb1-2Mana1-3)Manb1-4GlcNAcb1-4GlcNAcb-Sp12	43.3105	3.29164	7.60009
454	GalNAcb1-4Galb1-4Glcb-Sp0	48.4108	11.7861	24.3459		102	Gala1-3(Fuca1-2)Galb1-3GlcNAcb-Sp0	42.5893	13.7093	32.1896
455	GalNAca1-3(Fuca1-2)Galb1-4GlcNAcb1-2Mana1-6(GalNAca1-3(Fuca1-2)Galb1-4GlcNAcb1-2Mana1-3)Manb1-4GlcNAcb1-4(Fuca1-6)GlcNAcb-Sp22	3212.66	622.617	19.3801		368	Neu5Aca2-6GlcNAcb1-4GlcNAcb1-4GlcNAc-Sp21	42.5629	20.1088	47.2449
456	Gala1-3(Fuca1-2)Galb1-3GlcNAcb1-2Mana1-6(Gala1-3(Fuca1-2)Galb1-3GlcNAcb1-2Mana1-3)Manb1-4GlcNAcb1-4(Fuca1-6)GlcNAcb-Sp22	105.266	31.8606	30.2667		464	Neu5Aca2-6Galb1-4GlcNAcb1-2Mana1-6(GlcNAcb1-4)(Neu5Aca2-6Galb1-4GlcNAcb1-2Mana1-3)Manb1-4GlcNAcb1-4GlcNAcb-Sp21	42.4791	11.3934	26.8212
457	Neu5Aca2-6Galb1-4GlcNAcb1-6(Fuca1-2Galb1-3GlcNAcb1-3)Galb1-4Glc-Sp21	44.1521	11.8788	26.9044		523	Gala1-3(Fuca1-2)Galb1-4GlcNAcb1-2Mana-Sp0	42.3474	14.3045	33.7789
458	GalNAca1-3(Fuca1-2)Galb1-3GlcNAcb1-2Mana1-6(GalNAca1-3(Fuca1-2)Galb1-3GlcNAcb1-2Mana1-3)Manb1-4GlcNAcb1-4(Fuca1-6)GlcNAcb-Sp22	963.473	109.719	11.3879		61	Fuca1-2Galb1-3(Fuca1-4)GlcNAcb-Sp8	42.2537	7.21159	17.0673
459	Galb1-4GlcNAcb1-6(Galb1-4GlcNAcb1-2)Mana1-6(Galb1-4GlcNAcb1-2Mana1-3)Manb1-4GlcNAcb1-4GlcNAcb-Sp19	91.1492	41.4232	45.4455		320	Galb1-4GlcNAcb1-2Mana1-6(Neu5Aca2-6Galb1-4GlcNAcb1-2Mana1-3)Manb1-4GlcNAcb1-4GlcNAcb-Sp12	42.1001	9.252	21.9762
460	Neu5Aca2-3Galb1-4GlcNAcb1-2Mana1-6(GlcNAcb1-4)(Neu5Aca2-3Galb1-4GlcNAcb1-2Mana1-3)Manb1-4GlcNAcb1-4GlcNAcb-Sp21	36.4616	6.57989	18.0461		172	Galb1-4Glcb-Sp0	41.9527	7.86941	18.7578
461	Neu5Aca2-3Galb1-4GlcNAcb1-4Mana1-6(GlcNAcb1-4)(Neu5Aca2-3Galb1-4GlcNAcb1-4(Neu5Aca2-3Galb1-4GlcNAcb1-2)Mana1-3)Manb1-4GlcNAcb1-4GlcNAcb-Sp21	76.4313	21.529	28.1678		384	Galb1-4(Fuca1-3)GlcNAcb1-6(Galb1-3GlcNAcb1-3)Galb1-4Glc-Sp21	41.7977	8.05169	19.2635
462	Neu5Aca2-3Galb1-4GlcNAcb1-6(Neu5Aca2-3Galb1-4GlcNAcb1-2)Mana1-6(GlcNAcb1-4)(Neu5Aca2-3Galb1-4GlcNAcb1-2Mana1-3)Manb1-4GlcNAcb1-4GlcNAcb-Sp21	15.409	4.2596	27.6435		574	Neu5Aca2-8Neu5Aca2-3Galb1-3GalNAcb1-4(Neu5Aca2-3)Galb1-4Glc-Sp21	41.6506	41.6695	100.045
463	Neu5Aca2-3Galb1-4GlcNAcb1-6(Neu5Aca2-3Galb1-4GlcNAcb1-2)Mana1-6(GlcNAcb1-4)(Neu5Aca2-3Galb1-4GlcNAcb1-4(Neu5Aca2-3Galb1-4GlcNAcb1-2)Mana1-3)Manb1-4GlcNAcb1-4GlcNAcb-Sp21	6.8926	5.13981	74.5699		299	(6P)Glcb-Sp10	41.6418	4.91659	11.8069
464	Neu5Aca2-6Galb1-4GlcNAcb1-2Mana1-6(GlcNAcb1-4)(Neu5Aca2-6Galb1-4GlcNAcb1-2Mana1-3)Manb1-4GlcNAcb1-4GlcNAcb-Sp21	42.4791	11.3934	26.8212		397	Neu5Aca2-3Galb1-3GlcNAcb1-2Mana1-6(Neu5Aca2-3Galb1-3GlcNAcb1-2Mana1-3)Manb1-4GlcNAcb1-4GlcNAc-Sp19	41.5533	19.1739	46.143
465	Neu5Aca2-6Galb1-4GlcNAcb1-4Mana1-6(GlcNAcb1-4)(Neu5Aca2-6Galb1-4GlcNAcb1-4(Neu5Aca2-6Galb1-4GlcNAcb1-2)Mana1-3)Manb1-4GlcNAcb1-4GlcNAcb-Sp21	24.2018	12.3128	50.8755		9	Neu5Aca-Sp8	41.3893	15.3775	37.1533
466	Neu5Aca2-6Galb1-4GlcNAcb1-6(Neu5Aca2-6Galb1-4GlcNAcb1-2)Mana1-6(GlcNAcb1-4)(Neu5Aca2-6Galb1-4GlcNAcb1-2Mana1-3)Manb1-4GlcNAcb1-4GlcNAcb-Sp21	52.963	9.51813	17.9713		526	Gala1-3(Fuca1-2)Galb1-3GlcNAcb1-6GalNAc-Sp14	41.2006	14.1989	34.463
467	Neu5Aca2-6Galb1-4GlcNAcb1-6(Neu5Aca2-6Galb1-4GlcNAcb1-2)Mana1-6(GlcNAcb1-4)(Neu5Aca2-6Galb1-4GlcNAcb1-4(Neu5Aca2-6Galb1-4GlcNAcb1-2)Mana1-3)Manb1-4GlcNAcb1-4GlcNAcb-Sp21	50.6071	25.1068	49.6111		367	Neu5Aca2-6GlcNAcb1-4GlcNAc-Sp21	40.9929	7.83398	19.1106
468	Gala1-3(Fuca1-2)Galb1-3GalNAca-Sp8	118.79	10.3018	8.67233		163	Galb1-4GlcNAcb1-3Galb1-4GlcNAcb1-3Galb1-4GlcNAcb-Sp0	40.9445	26.9996	65.9419
469	Gala1-3(Fuca1-2)Galb1-3GalNAcb-Sp8	39.7114	14.5934	36.7488		46	Neu5Aca2-3(6S)Galb1-4GlcNAcb-Sp8	40.8565	24.7751	60.6393
470	Glca1-6Glca1-6Glca1-6Glcb-Sp10	100.505	104.516	103.991		295	Neu5Aca2-3Galb1-3GlcNAcb1-3Galb1-3GlcNAcb-Sp0	40.8061	3.52602	8.64093
471	Glca1-4Glca1-4Glca1-4Glcb-Sp10	59.6763	23.8035	39.8876		236	Neu5Aca2-6(Neu5Aca2-3)GalNAca-Sp8	40.3417	21.3212	52.8514
472	Neu5Aca2-3Galb1-4GlcNAcb1-6(Neu5Aca2-3Galb1-4GlcNAcb1-3)GalNAca-Sp14	21.2612	11.8777	55.866		234	GalNAcb1-4(Neu5Aca2-3)Galb1-4Glcb-Sp0	40.1021	10.0912	25.1638
473	Fuca1-2Galb1-4(Fuca1-3)GlcNAcb1-2Mana1-6(Fuca1-2Galb1-4(Fuca1-3)GlcNAcb1-2Mana1-3)Manb1-4GlcNAcb1-4(Fuca1-6)GlcNAcb-Sp24	282.229	25.1924	8.92624		129	Galb1-3(Fuca1-4)GlcNAc-Sp0	40.0321	15.1221	37.775
474	Fuca1-2Galb1-3(Fuca1-4)GlcNAcb1-2Mana1-6(Fuca1-2Galb1-3(Fuca1-4)GlcNAcb1-2Mana1-3)Manb1-4GlcNAcb1-4(Fuca1-6)GlcNAcb1-4(Fuca1-6)GlcNAcb-Sp19	270.719	21.7942	8.05051		469	Gala1-3(Fuca1-2)Galb1-3GalNAcb-Sp8	39.7114	14.5934	36.7488
475	Neu5Aca2-3Galb1-3GlcNAcb1-6(Neu5Aca2-3Galb1-4GlcNAcb1-2)Mana1-6(Neu5Aca2-3Galb1-3GlcNAcb1-2Mana1-3)Manb1-4GlcNAcb1-4GlcNAcb-Sp19	411.263	50.2061	12.2078		386	Galb1-4(Fuca1-3)GlcNAcb1-6(Fuca1-4(Fuca1-2Galb1-3)GlcNAcb1-3)Galb1-4Glc-Sp21	38.9503	30.8059	79.0902
476	GlcNAcb1-6(GlcNAcb1-2)Mana1-6(GlcNAcb1-2Mana1-3)Manb1-4GlcNAcb1-4(Fuca1-6)GlcNAcb-Sp24	42550.4	1922.82	4.51893		196	Glca1-4Glcb-Sp8	38.8129	9.59933	24.7323
477	Galb1-3GlcNAcb1-2Mana1-6(GlcNAcb1-4)(Galb1-3GlcNAcb1-2Mana1-3)Manb1-4GlcNAcb1-4GlcNAcb-Sp21	12071.3	981.589	8.13156		532	Galb1-4GlcNAcb1-2 Mana1-6(GlcNAcb1-4)(Galb1-4GlcNAcb1-2Mana1-3)Manb1-4GlcNAcb1-4(Fuca1-6)GlcNAc-Sp21	38.7103	46.6492	120.509
478	Neu5Aca2-6Galb1-4GlcNAcb1-6(Galb1-3GlcNAcb1-3)Galb1-4Glcb-Sp21	36.0422	5.09433	14.1343		296	Neu5Aca2-3Galb1-4GlcNAcb1-3Galb1-3GlcNAcb-Sp0	38.6852	23.8085	61.5443
479	Neu5Aca2-3Galb1-4GlcNAcb1-2Mana-Sp0	862.975	16.1952	1.87667		44	(6S)Galb1-4GlcNAcb-Sp8	38.1333	23.0168	60.3588
480	Neu5Aca2-3Galb1-4GlcNAcb1-6GalNAca-Sp14	100.911	15.904	15.7604		350	Galb1-4GlcNAcb1-2Mana1-3Manb1-4GlcNAcb1-4GlcNAc-Sp12	37.922	5.13871	13.5507
481	Neu5Aca2-6Galb1-4GlcNAcb1-6GalNAca-Sp14	284.097	27.6898	9.74661		49	Neu5,9Ac2a2-6Galb1-4GlcNAcb-Sp8	37.7975	19.6906	52.0949
482	Neu5Aca2-6Galb1-4 GlcNAcb1-6(Neu5Aca2-6Galb1-4GlcNAcb1-3)GalNAca-Sp14	2152.78	113.297	5.26283		173	Galb1-4Glcb-Sp8	37.7437	13.8726	36.7546
483	Neu5Aca2-6Galb1-4GlcNAcb1-2Mana1-6(Neu5Aca2-6Galb1-4GlcNAcb1-2Mana1-3)Manb1-4GlcNAcb1-4(Fuca1-6)GlcNAcb-Sp24	57.6792	4.0084	6.94947		246	Neu5Aca2-3Galb-Sp8	37.6071	9.02775	24.0054
484	Neu5Aca2-3Galb1-4GlcNAcb1-2Mana1-6(Neu5Aca2-3Galb1-4GlcNAcb1-2Mana1-3)Manb1-4GlcNAcb1-4(Fuca1-6)GlcNAcb-Sp24	73.7417	21.0311	28.52		504	GalNAcb1-4(Fuca1-3)(6S)GlcNAcb-Sp8	37.5162	9.15012	24.3898
485	Mana1-6(Mana1-3)Manb1-4GlcNAcb1-4(Fuca1-6)GlcNAcb-Sp19	169.691	17.4091	10.2593		242	Neu5Aca2-3Galb1-4(Neu5Aca2-3Galb1-3)GlcNAcb-Sp8	37.4819	8.41439	22.4492
486	Galb1-4GlcNAcb1-6(Galb1-4GlcNAcb1-2)Mana1-6(Galb1-4GlcNAcb1-2Mana1-3)Manb1-4GlcNAcb1-4(Fuca1-6)GlcNAcb-Sp24	117.447	42.0455	35.7996		212	Mana1-2Mana1-6(Mana1-3)Mana1-6(Mana1-2Mana1-2Mana1-3)Manb1-4GlcNAcb1-4GlcNAcb-Sp12	37.2942	18.072	48.4579
487	Neu5Aca2-3Galb1-3GlcNAcb1-2Mana1-6(GlcNAcb1-4)(Neu5Aca2-3Galb1-3GlcNAcb1-2Mana1-3)Manb1-4GlcNAcb1-4GlcNAc-Sp21	718.469	9.11917	1.26925		128	Galb1-3GlcNAcb1-3Galb1-4(Fuca1-3)GlcNAcb-Sp0	37.0503	25.4479	68.6848
488	Neu5Aca2-6Galb1-4GlcNAcb1-6(Fuca1-2Galb1-4(Fuca1-3)GlcNAcb1-3)Galb1-4Glc-Sp21	24.6715	2.32828	9.43712		30	(3S)Galb1-3GlcNAcb-Sp0	36.9605	3.98086	10.7706
489	Galb1-3GlcNAcb1-6GalNAca-Sp14	391.269	176.247	45.0449		570	(3S)GlcAb1-3Galb1-4GlcNAcb1-3Galb1-4Glc-Sp0	36.7586	16.4188	44.6667
490	Gala1-3Galb1-3GlcNAcb1-6GalNAca-Sp14	25058.1	6687.34	26.6874		307	GalNAcb1-3Galb-Sp8	36.5628	10.3831	28.3979
491	Galb1-3(Fuca1-4)GlcNAcb1-6GalNAca-Sp14	242.015	7.37109	3.04572		13	Glcb-Sp8	36.4875	16.1663	44.3065
492	Neu5Aca2-3Galb1-3GlcNAcb1-6GalNAca-Sp14	22419.3	26025.3	116.084		460	Neu5Aca2-3Galb1-4GlcNAcb1-2Mana1-6(GlcNAcb1-4)(Neu5Aca2-3Galb1-4GlcNAcb1-2Mana1-3)Manb1-4GlcNAcb1-4GlcNAcb-Sp21	36.4616	6.57989	18.0461
493	(3S)Galb1-3(Fuca1-4)GlcNAcb-Sp0	1779.41	3444.83	193.594		478	Neu5Aca2-6Galb1-4GlcNAcb1-6(Galb1-3GlcNAcb1-3)Galb1-4Glcb-Sp21	36.0422	5.09433	14.1343
494	Galb1-4(Fuca1-3)GlcNAcb1-6(Neu5Aca2-6(Neu5Aca2-3Galb1-3)GlcNAcb1-3)Galb1-4Glc-Sp21	32.1628	16.8009	52.2369		274	Neu5Aca2-6Galb1-4Glcb-Sp8	36.012	10.544	29.279
495	Fuca1-2Galb1-4GlcNAcb1-6GalNAca-Sp14	26736.6	3804.18	14.2284		442	Neu5Aca2-3Galb1-4GlcNAcb1-3Galb-Sp8	35.9493	18.8548	52.4482
496	Gala1-3Galb1-4GlcNAcb1-6GalNAca-Sp14	24926.7	14823.3	59.4674		517	(4S)GalNAcb-Sp10	35.8336	13.5444	37.7979
497	Galb1-4(Fuca1-3)GlcNAcb1-2Mana-Sp0	50.3089	5.83791	11.6041		252	Neu5Aca2-3Galb1-4(6S)GlcNAcb-Sp8	35.1326	13.0494	37.1431
498	Fuca1-2(6S)Galb1-3GlcNAcb-Sp0	208.593	44.0007	21.094		214	Mana1-6(Mana1-3)Mana-Sp9	34.5916	10.0472	29.0453
499	Gala1-3(Fuca1-2)Galb1-4GlcNAcb1-6GalNAca-Sp14	155.412	42.4407	27.3085		611	Galb1-3GalNAcb1-4(Neu5Aca2-8Neu5Aca2-8Neu5Aca2-3)Galb1-4Glcb-Sp21	34.3584	8.44834	24.5888
500	Fuca1-2Galb1-4GlcNAcb1-2Mana-Sp0	51.5507	13.2414	25.6861		101	Gala1-2Galb-Sp8	34.2863	7.27464	21.2173
501	Fuca1-2Galb1-3(6S)GlcNAcb-Sp0	1182.11	48.3395	4.08925		331	Neu5Aca2-6Galb1-4GlcNAcb1-3Galb1-3GlcNAcb-Sp0	33.7391	4.75881	14.1047
502	Fuca1-2(6S)Galb1-3(6S)GlcNAcb-Sp0	851.644	48.656	5.71318		43	(6S)Galb1-4Glcb-Sp8	33.7077	13.0236	38.637
503	Neu5Aca2-6GalNAcb1-4(6S)GlcNAcb-Sp8	14.934	3.6368	24.3525		164	Galb1-4GlcNAcb1-3Galb1-4GlcNAcb-Sp0	33.5423	9.92686	29.595
504	GalNAcb1-4(Fuca1-3)(6S)GlcNAcb-Sp8	37.5162	9.15012	24.3898		522	Gala1-3Galb1-4GlcNAcb1-2Mana-Sp0	33.1867	17.303	52.1384
505	(3S)GalNAcb1-4(Fuca1-3)GlcNAcb-Sp8	321.844	14.3636	4.46291		60	Fuca1-2Galb1-3GalNAcb1-3Gala1-4Galb1-4Glcb-Sp9	33.0343	9.91418	30.0118
506	Fuca1-2Galb1-3GlcNAcb1-6(Fuca1-2Galb1-3GlcNAcb1-3)GalNAca-Sp14	978.469	121.695	12.4373		268	Neu5Aca2-6Galb1-4(6S)GlcNAcb-Sp8	32.7784	21.0466	64.2087
507	GalNAca1-3(Fuca1-2)Galb1-3GlcNAcb1-6GalNAca-Sp14	8800.18	17343.5	197.081		306	Galb1-4GlcNAcb1-6Galb1-4GlcNAcb-Sp0	32.674	10.4836	32.0854
508	GlcNAcb1-6(GlcNAcb1-2)Mana1-6(GlcNAcb1-4)(GlcNAcb1-4(GlcNAcb1-2)Mana1-3)Manb1-4GlcNAcb1-4(Fuca1-6)GlcNAc-Sp21	39925.8	3098.13	7.75973		519	(6P)Galb1-4GlcNAcb-SP0	32.6161	7.85447	24.0815
509	Galb1-4GlcNAcb1-6(Galb1-4GlcNAcb1-2)Mana1-6(GlcNAcb1-4)Galb1-4GlcNAcb1-4(Gal b1-4GlcNAcb1-2)Mana1-3)Manb1-4GlcNAcb1-4(Fuca1-6)GlcNAc-Sp21	12.0448	13.2111	109.682		22	6S(3S)Galb1-4(6S)GlcNAcb-Sp0	32.505	13.5297	41.6233
510	Galb1-3GlcNAca1-3Galb1-4GlcNAcb-Sp8	11.784	1.91034	16.2113		308	GlcAb1-3GlcNAcb-Sp8	32.4418	15.5191	47.8367
511	Galb1-3(6S)GlcNAcb-Sp8	27.5477	14.1538	51.3792		152	Galb1-4(Fuca1-3)GlcNAcb-Sp0	32.4319	5.6494	17.4193
512	(6S)(4S)GalNAcb1-4GlcNAc-Sp8	23.6842	10.4767	44.235		430	Galb1-4GlcNAcb1-6(Fuca1-2Galb1-3GlcNAcb1-3)Galb1-4Glc-Sp21	32.2915	9.65143	29.8884
513	(6S)GalNAcb1-4GlcNAc-Sp8	24.9216	7.24773	29.0821		494	Galb1-4(Fuca1-3)GlcNAcb1-6(Neu5Aca2-6(Neu5Aca2-3Galb1-3)GlcNAcb1-3)Galb1-4Glc-Sp21	32.1628	16.8009	52.2369
514	(3S)GalNAcb1-4(3S)GlcNAc-Sp8	20.0891	10.3074	51.3086		253	Neu5Aca2-3Galb1-4(Fuca1-3)(6S)GlcNAcb-Sp8	32.0993	26.4406	82.3711
515	GalNAcb1-4(6S)GlcNAc-Sp8	15.7203	6.13403	39.0197		305	Galb1-4GlcNAca1-6Galb1-4GlcNAcb-Sp0	31.9955	15.308	47.8444
516	(3S)GalNAcb1-4GlcNAc-Sp8	17.4367	6.79112	38.9473		436	Galb1-4GlcNAcb1-2Mana1-6(GlcNAcb1-4)(Galb1-4GlcNAcb1-2Mana1-3)Manb1-4GlcNAcb1-4GlcNAc-Sp21	31.9532	19.4722	60.9396
517	(4S)GalNAcb-Sp10	35.8336	13.5444	37.7979		41	(6P)Mana-Sp8	31.9157	9.43374	29.5583
518	Galb1-4(6P)GlcNAcb-Sp0	27.0403	15.8797	58.726		171	Galb1-4GlcNAcb-Sp23	31.7908	11.7778	37.048
519	(6P)Galb1-4GlcNAcb-SP0	32.6161	7.85447	24.0815		284	Neu5Gca2-3Galb1-4GlcNAcb-Sp0	31.5374	9.78442	31.0248
520	GalNAca1-3(Fuca1-2)Galb1-4GlcNAcb1-6GalNAc-Sp14	38248.6	2164.11	5.65802		117	Gala1-3Galb1-4Glcb-Sp0	31.5199	14.2208	45.117
521	Neu5Aca2-6Galb1-4GlcNAcb1-2Man-Sp0	20.0266	20.0153	99.9438		270	Neu5Aca2-6Galb1-4GlcNAcb-Sp8	31.2889	10.8961	34.8242
522	Gala1-3Galb1-4GlcNAcb1-2Mana-Sp0	33.1867	17.303	52.1384		527	Neu5Aca2-3Galb1-3GlcNAcb1-2Mana-Sp0	31.1634	15.0982	48.4484
523	Gala1-3(Fuca1-2)Galb1-4GlcNAcb1-2Mana-Sp0	42.3474	14.3045	33.7789		557	Neu5Gca2-8Neu5Gca2-6Galb1-4GlcNAc-Sp0	31.1187	8.32836	26.7632
524	GalNAca1-3(Fuca1-2)Galb1-4 GlcNAcb1-2Mana-Sp0	35001	2296.7	6.56182		39	(6S)(4S)Galb1-4GlcNAcb-Sp0	31.0683	11.753	37.8295
525	Galb1-3GlcNAcb1-2Mana-Sp0	192.202	37.3952	19.4562		255	Neu5Aca2-3Galb1-4(Fuca1-3)GlcNAcb-Sp0	30.8685	7.78168	25.2091
526	Gala1-3(Fuca1-2)Galb1-3GlcNAcb1-6GalNAc-Sp14	41.2006	14.1989	34.463		262	Neu5Aca2-3Galb1-4GlcNAcb1-3Galb1-4GlcNAcb-Sp0	30.5742	4.7125	15.4133
527	Neu5Aca2-3Galb1-3GlcNAcb1-2Mana-Sp0	31.1634	15.0982	48.4484		221	Fuca1-2(6S)Galb1-4GlcNAcb-Sp0	30.4281	8.54744	28.0907
528	Gala1-3Galb1-3GlcNAcb1-2Mana-Sp0	66.8853	24.2281	36.2234		240	Neu5Aca2-3Galb1-3(Fuca1-4)GlcNAcb-Sp8	30.3067	12.394	40.8951
529	GalNAcb1-4GlcNAcb1-2Mana-Sp0	28.8682	24.2893	84.1384		272	Neu5Aca2-6Galb1-4GlcNAcb1-3Galb1-4GlcNAcb-Sp0	30.0483	8.05312	26.8006
530	Neu5Aca2-3Galb1-3GlcNAcb1-4Galb1-4Glcb-Sp0	87.8728	39.4089	44.8477		189	GlcNAcb1-4Galb1-4GlcNAcb-Sp8	29.8092	10.947	36.7237
531	GlcNAcb1-2 Mana1-6(GlcNAcb1-4)(GlcNAcb1-2Mana1-3)Manb1-4GlcNAcb1-4(Fuca1-6)GlcNAc-Sp21	40971.5	335.322	0.818428		11	Neu5Acb-Sp8	29.5126	3.41147	11.5594
532	Galb1-4GlcNAcb1-2 Mana1-6(GlcNAcb1-4)(Galb1-4GlcNAcb1-2Mana1-3)Manb1-4GlcNAcb1-4(Fuca1-6)GlcNAc-Sp21	38.7103	46.6492	120.509		74	Fuca1-2Galb1-4GlcNAcb1-3Galb1-4GlcNAcb-Sp0	29.399	6.44629	21.9269
533	Galb1-4GlcNAcb1-2 Mana1-6(Galb1-4GlcNAcb1-4)(Galb1-4GlcNAcb1-2Mana1-3)Manb1-4GlcNAcb1-4(Fuca1-6)GlcNAc-Sp21	58.7979	17.5523	29.8519		14	Manb-Sp8	29.2667	19.3602	66.1507
534	Fuca1-4(Galb1-3)GlcNAcb1-2 Mana-Sp0	127.376	29.8369	23.4243		38	(3S)Galb-Sp8	28.9375	4.30557	14.8788
535	Neu5Aca2-3Galb1-4(Fuca1-3)GlcNAcb1-2Mana-Sp0	63.3444	16.1891	25.5572		529	GalNAcb1-4GlcNAcb1-2Mana-Sp0	28.8682	24.2893	84.1384
536	GlcNAcb1-3Galb1-4GlcNAcb1-6(GlcNAcb1-3)Galb1-4GlcNAc-Sp0	39616.9	924.059	2.33249		228	Neu5Aca2-8Neu5Aca2-8Neu5Aca2-3Galb1-4Glcb-Sp0	28.6848	5.96078	20.7803
537	GalNAca1-3(Fuca1-2)Galb1-3GalNAcb1-3Gala1-4Galb1-4Glc-Sp21	35156.1	1334.8	3.79677		64	Fuca1-2Galb1-3GalNAcb1-4(Neu5Aca2-3)Galb1-4Glcb-Sp0	28.2661	18.0554	63.8764
538	Gala1-3(Fuca1-2)Galb1-3GalNAcb1-3Gala1-4Galb1-4Glc-Sp21	14.9476	8.77742	58.7212		267	Neu5Aca2-6GalNAcb1-4GlcNAcb-Sp0	28.1138	6.76398	24.0593
539	Galb1-3GalNAcb1-3Gal-Sp21	95.4221	59.3702	62.2185		68	Fuca1-2Galb1-3GlcNAcb-Sp0	27.9471	7.5581	27.0444
540	GlcNAcb1-3Galb1-4GlcNAcb1-2Mana1-6(GlcNAcb1-3Galb1-4GlcNAcb1-2Mana1-3)Manb1-4GlcNAcb1-4GlcNAcb-Sp12	38721.9	1283.55	3.31479		298	(6S)Galb1-4(6S)GlcNAcb-Sp0	27.6868	3.71171	13.4061
541	GlcNAcb1-3Galb1-4GlcNAcb1-2Mana1-6(GlcNAcb1-3Galb1-4GlcNAcb1-2Mana1-3)Manb1-4GlcNAcb1-4GlcNAcb-Sp25	40887.9	2437.01	5.96022		511	Galb1-3(6S)GlcNAcb-Sp8	27.5477	14.1538	51.3792
542	Galb1-4GlcNAcb1-3Galb1-4GlcNAcb1-2Mana1-6(Galb1-4GlcNAcb1-3Galb1-4GlcNAcb1-2Mana1-3)Manb1-4GlcNAcb1-4GlcNAcb-Sp12	1111.91	68.7133	6.17974		66	Fuca1-2Galb1-3GlcNAcb1-3Galb1-4Glcb-Sp8	27.5391	2.28864	8.31053
543	Galb1-4GlcNAcb1-3Galb1-4GlcNAcb1-2Mana1-6(Galb1-4GlcNAcb1-3Galb1-4GlcNAcb1-2Mana1-3)Manb1-4GlcNAcb1-4GlcNAcb-Sp24	187.313	49.3398	26.3409		10	Neu5Aca-Sp11	27.4854	7.72146	28.0929
544	Neu5Gca2-3Galb1-4GlcNAcb1-3Galb1-4GlcNAcb1-2Mana1-6(Neu5Gca2-3Galb1-4GlcNAcb1-3Galb1-4GlcNAcb1-2Mana1-3)Manb1-4GlcNAcb1-4GlcNAcb-Sp24	74.4867	12.625	16.9494		326	Neu5Aca2-3Galb1-4GlcNAcb1-2Mana1-6(Neu5Aca2-3Galb1-4GlcNAcb1-2Mana1-3)Manb1-4GlcNAcb1-4GlcNAcb-Sp12	27.3532	13.8053	50.4703
545	Fuca1-2Galb1-4GlcNAcb1-3Galb1-4GlcNAcb1-2Mana1-6(Fuca1-2Galb1-4GlcNAcb1-3Galb1-4GlcNAcb1-2Mana1-3)Manb1-4GlcNAcb1-4GlcNAcb-Sp24	429.224	29.6092	6.89831		518	Galb1-4(6P)GlcNAcb-Sp0	27.0403	15.8797	58.726
546	GlcNAcb1-3Galb1-4GlcNAcb1-3Galb1-4GlcNAcb1-2Mana1-6(GlcNAcb1-3Galb1-4GlcNAcb1-3Galb1-4GlcNAcb1-2Mana1-3)Manb1-4GlcNAcb1-4GlcNAcb-Sp12	22594.1	1864.21	8.25088		235	Neu5Aca2-3Galb1-3GalNAcb1-4(Neu5Aca2-3)Galb1-4Glcb-Sp0	26.9259	7.11171	26.4122
547	GlcNAcb1-3Galb1-4GlcNAcb1-3Galb1-4GlcNAcb1-2Mana1-6(GlcNAcb1-3Galb1-4GlcNAcb1-3Galb1-4GlcNAcb1-2Mana1-3)Manb1-4GlcNAcb1-4GlcNAcb-Sp25	45787.4	4328.51	9.45349		279	Neu5Acb2-6GalNAca-Sp8	26.9177	15.5388	57.7271
548	Galb1-4GlcNAcb1-3Galb1-4GlcNAcb1-3Galb1-4GlcNAcb1-2Mana1-6(Galb1-4GlcNAcb1-3Galb1-4GlcNAcb1-3Galb1-4GlcNAcb1-2Mana1-3)Manb1-4GlcNAcb1-4GlcNAcb-Sp12	621.062	38.9203	6.26673		412	Galb1-3GalNAcb1-4(Neu5Aca2-8Neu5Aca2-3)Galb1-4Glcb-Sp0	26.9007	10.4721	38.9286
549	Galb1-4GlcNAcb1-3Galb1-4GlcNAcb1-3Galb1-4GlcNAcb1-2Mana1-6(Galb1-4GlcNAcb1-3Galb1-4GlcNAcb1-3Galb1-4GlcNAcb1-2Mana1-3)Manb1-4GlcNAcb1-4GlcNAcb-Sp24	546.957	178.467	32.6291		40	(4S)Galb1-4GlcNAcb-Sp8	26.8753	7.33335	27.2866
550	GlcNAcb1-3Galb1-4GlcNAcb1-3Galb1-4GlcNAcb1-3Galb1-4GlcNAcb1-2Mana1-6(GlcNAcb1-3Galb1-4GlcNAcb1-3Galb1-4GlcNAcb1-3Galb1-4GlcNAcb1-2Mana1-3)Manb1-4GlcNAcb1-4GlcNAcb-Sp25	27898.3	1415.29	5.07305		222	Fuca1-2Galb1-4(6S)GlcNAcb-Sp8	26.7939	6.56826	24.514
551	Galb1-4GlcNAcb1-3Galb1-4GlcNAcb1-3Galb1-4GlcNAcb1-3Galb1-4GlcNAcb1-2Mana1-6(Galb1-4GlcNAcb1-3Galb1-4GlcNAcb1-3Galb1-4GlcNAcb1-3Galb1-4GlcNAcb1-2Mana1-3)Manb1-4GlcNAcb1-4GlcNAcb-Sp25	451.949	85.3565	18.8863		294	Galb1-4GlcNAcb1-3Galb1-3GlcNAcb-Sp0	26.5858	9.5336	35.8597
552	Galb1-3GlcNAcb1-3Galb1-4GlcNAcb1-2Mana1-6(Galb1-3GlcNAcb1-3Galb1-4GlcNAcb1-2Mana1-3)Manb1-4GlcNAcb1-4GlcNAc-Sp25	351.235	70.5341	20.0817		127	Galb1-3(Fuca1-4)GlcNAcb1-3Galb1-4(Fuca1-3)GlcNAcb-Sp0	26.5287	18.3884	69.3148
553	Neu5Gca2-8Neu5Gca2-3Galb1-4GlcNAc-Sp0	13.4464	8.35038	62.101		335	GalNAcb1-3Gala1-4Galb1-4GlcNAcb1-3Galb1-4Glcb-Sp0	26.4476	5.12092	19.3625
554	Neu5Aca2-8Neu5Gca2-3Galb1-4GlcNAc-Sp0	10.1933	11.5138	112.954		125	Gala1-6Glcb-Sp8	25.8225	10.6254	41.1479
555	Neu5Gca2-8Neu5Aca2-3Galb1-4GlcNAc-Sp0	11.4415	8.63999	75.5147		248	Neu5Aca2-3Galb1-3GlcNAcb1-3Galb1-4GlcNAcb-Sp0	25.7834	19.6723	76.2983
556	Neu5Gca2-8Neu5Gca2-3Galb1-4GlcNAcb1-3Galb1-4GlcNAc-Sp0	13.8511	13.6147	98.2932		231	Neu5Aca2-3(6S)Galb1-4(Fuca1-3)GlcNAcb-Sp8	25.7268	21.7946	84.7155
557	Neu5Gca2-8Neu5Gca2-6Galb1-4GlcNAc-Sp0	31.1187	8.32836	26.7632		407	Galb1-3GlcNAcb1-6Galb1-4GlcNAcb-Sp0	25.5693	10.6744	41.7468
558	Neu5Aca2-8Neu5Aca2-3Galb1-4GlcNAc-Sp0	19.3196	9.63588	49.8761		139	Neu5Aca2-6(Galb1-3)GlcNAcb1-4Galb1-4Glcb-Sp10	25.4245	8.63885	33.9785
559	GlcNAcb1-3Galb1-4GlcNAcb1-6(GlcNAcb1-3Galb1-4GlcNAcb1-2)Mana1-6(GlcNAcb1-3Galb1-4GlcNAcb1-2Man a1-3)Manb1-4GlcNAcb1-4GlcNAc-Sp24	43007.2	3182.84	7.40071		131	Fuca1-4(Galb1-3)GlcNAcb-Sp8	25.2563	8.03676	31.8208
560	Galb1-4GlcNAcb1-3Galb1-4GlcNAcb1-6(Galb1-4GlcNAcb1-3Galb1-4GlcNAcb1-2)Mana1-6(Galb1-4GlcNAcb1-3Galb1-4GlcNAcb1-2Mana1-3)Mana1-4GlcNAcb1-4GlcNAc-Sp24	2887.18	133.218	4.61413		232	GalNAcb1-4(Neu5Aca2-3)Galb1-4GlcNAcb-Sp0	25.1158	7.71954	30.7359
561	Gala1-3Galb1-4GlcNAcb1-2Mana1-6(Gala1-3Galb1-4GlcNAcb1-2Mana1-3)Manb1-4GlcNAcb1-4GlcNAc-Sp24	869.109	100.889	11.6083		334	Gala1-4Galb1-4GlcNAcb1-3Galb1-4Glcb-Sp0	25.1088	7.54853	30.0633
562	GlcNAcb1-3Galb1-4GlcNAcb1-6(GlcNAcb1-3Galb1-3)GalNAca-Sp14	40905.7	2596.75	6.34813		218	Manb1-4GlcNAcb-Sp0	25.058	3.36311	13.4213
563	GalNAcb1-3GlcNAcb-Sp0	62.184	17.787	28.6039		513	(6S)GalNAcb1-4GlcNAc-Sp8	24.9216	7.24773	29.0821
564	GalNAcb1-4GlcNAcb1-3GalNAcb1-4GlcNAcb-Sp0	14.2526	14.0309	98.444		488	Neu5Aca2-6Galb1-4GlcNAcb1-6(Fuca1-2Galb1-4(Fuca1-3)GlcNAcb1-3)Galb1-4Glc-Sp21	24.6715	2.32828	9.43712
565	GlcNAcb1-3Galb1-4GlcNAcb1-3Galb1-4GlcNAcb1-3Galb1-4GlcNAcb1-3Galb1-4GlcNAcb1-2Mana1-6(GlcNAcb1-3Galb1-4GlcNAcb1-3Galb1-4GlcNAcb1-3Galb1-4GlcNAcb1-3Galb1-4GlcNAcb1-2Mana1-3)Manb1-4GlcNAcb1-4GlcNAcb-Sp25	44919.1	1025.16	2.28224		170	Galb1-4GlcNAcb-Sp8	24.5854	13.0391	53.0358
566	Galb1-4GlcNAcb1-3Galb1-4GlcNAcb1-3Galb1-4GlcNAcb1-3Galb1-4GlcNAcb1-3Galb1-4GlcNAcb1-2Mana1-6(Galb1-4GlcNAcb1-3Galb1-4GlcNAcb1-3Galb1-4GlcNAcb1-3Galb1-4GlcNAcb1-3Galb1-4GlcNAcb1-2Mana1-3)Manb1-4GlcNAcb1-4GlcNAcb-Sp25	652.917	510.201	78.1418		437	Galb1-4GlcNAcb1-2Mana1-6(GlcNAcb1-4)(Galb1-4GlcNAcb1-4(Galb1-4GlcNAcb1-2)Mana1-3)Manb1-4GlcNAcb1-4GlcNAc-Sp21	24.2705	2.12391	8.75097
567	GlcNAb1-3Galb1-3GalNAc-Sp14	38950.2	1878.71	4.82337		465	Neu5Aca2-6Galb1-4GlcNAcb1-4Mana1-6(GlcNAcb1-4)(Neu5Aca2-6Galb1-4GlcNAcb1-4(Neu5Aca2-6Galb1-4GlcNAcb1-2)Mana1-3)Manb1-4GlcNAcb1-4GlcNAcb-Sp21	24.2018	12.3128	50.8755
568	Galb1-3GlcNAcb1-6(Galb1-3)GalNAc-Sp14	36538.3	3000.78	8.21271		512	(6S)(4S)GalNAcb1-4GlcNAc-Sp8	23.6842	10.4767	44.235
569	Galb1-4GlcNAcb1-3Galb1-4GlcNAcb1-3Galb1-4GlcNAcb1-3Galb1-4GlcNAcb1-3Galb1-4GlcNAcb1-3Galb1-4GlcNAcb1-2Mana1-6(Galb1-4GlcNAcb1-3Galb1-4GlcNAcb1-3Galb1-4GlcNAcb1-3Galb1-4GlcNAcb1-3Galb1-4GlcNAcb1-3Galb1-4GlcNAcb1-2Mana1-3)Manb1-4GlcNAcb1-4GlcNAcb-Sp25	1612.18	112.82	6.99797		158	Galb1-4GalNAca1-3(Fuca1-2)Galb1-4GlcNAcb-Sp8	23.4816	8.86553	37.7553
570	(3S)GlcAb1-3Galb1-4GlcNAcb1-3Galb1-4Glc-Sp0	36.7586	16.4188	44.6667		150	Galb1-3GlcNAcb-Sp0	23.2703	8.27361	35.5543
571	(3S)GlcAb1-3Galb1-4GlcNAcb1-2Mana-Sp0	140.808	33.5655	23.8378		256	Neu5Aca2-3Galb1-4(Fuca1-3)GlcNAcb-Sp8	23.0528	20.0725	87.0719
572	Galb1-3GlcNAcb1-3Galb1-4GlcNAcb1-3Galb1-4GlcNAcb1-6(Galb1-3GlcNAcb1-3Galb1-4GlcNAcb1-3Galb1-4GlcNAb1-2)Mana1-6(Galb1-3GlcNAcb1-3Galb1-4GlcNAcb1-3Galb1-4GlcNAcb1-2Mana1-3)Manb1-4GlcNAcb1-4(Fuca1-6)GlcNAcb-Sp24	2738.29	127.912	4.67125		159	Galb1-4GalNAcb1-3(Fuca1-2)Galb1-4GlcNAcb-Sp8	22.381	3.72173	16.629
573	Galb1-3GlcNAcb1-3Galb1-4GlcNAcb1-6(Galb1-3GlcNAcb1-3Galb1-4GlcNAb1-2)Mana1-6(Galb1-3GlcNAcb1-3Galb1-4GlcNAcb1-2Mana1-3)Manb1-4GlcNAcb1-4(Fuca1-6)GlcNAcb-Sp24	3832.04	145.436	3.79526		65	Fuca1-2Galb1-3GalNAcb1-4(Neu5Aca2-3)Galb1-4Glcb-Sp9	21.455	17.2436	80.3713
574	Neu5Aca2-8Neu5Aca2-3Galb1-3GalNAcb1-4(Neu5Aca2-3)Galb1-4Glc-Sp21	41.6506	41.6695	100.045		472	Neu5Aca2-3Galb1-4GlcNAcb1-6(Neu5Aca2-3Galb1-4GlcNAcb1-3)GalNAca-Sp14	21.2612	11.8777	55.866
575	GlcNAcb1-3Galb1-4GlcNAcb1-2Mana1-6(GlcNAcb1-3Galb1-4GlcNAcb1-2Mana1-3)Manb1-4GlcNAcb1-4(Fuca1-6)GlcNAcb-Sp24	44199	3231.81	7.31194		116	Gala1-3Galb1-4GlcNAcb-Sp8	20.9419	11.4985	54.9066
576	Galb1-4GlcNAcb1-3Galb1-4GlcNAcb1-2Mana1-6(Galb1-4GlcNAcb1-3Galb1-4GlcNAcb1-2Mana1-3)Manb1-4GlcNAcb1-4(Fuca1-6)GlcNAcb-Sp24	433.383	25.2444	5.82495		514	(3S)GalNAcb1-4(3S)GlcNAc-Sp8	20.0891	10.3074	51.3086
577	GlcNAcb1-3Galb1-4GlcNAcb1-3Galb1-4GlcNAcb1-2Mana1-6(GlcNAcb1-3Galb1-4GlcNAcb1-3Galb1-4GlcNAcb1-2Mana1-3)Manb1-4GlcNAcb1-4(Fuca1-6)GlcNAcb-Sp24	44714.5	1427.72	3.19298		521	Neu5Aca2-6Galb1-4GlcNAcb1-2Man-Sp0	20.0266	20.0153	99.9438
578	Galb1-4GlcNAcb1-3Galb1-4GlcNAcb1-3Galb1-4GlcNAcb1-2Mana1-6(Galb1-4GlcNAcb1-3Galb1-4GlcNAcb1-3Galb1-4GlcNAcb1-2Mana1-3)Manb1-4GlcNAcb1-4(Fuca1-6)GlcNAcb-Sp24	374.938	31.5795	8.42258		187	GlcNAcb1-4-MDPLys	19.8924	12.1759	61.2085
579	GlcNAcb1-3Galb1-4GlcNAcb1-3Galb1-4GlcNAcb1-3Galb1-4GlcNAcb1-2Mana1-6(GlcNAcb1-3Galb1-4GlcNAcb1-3Galb1-4GlcNAcb1-3Galb1-4GlcNAcb1-2Mana1-3)Manb1-4GlcNAcb1-4(Fuca1-6)GlcNAcb-Sp24	45416.5	1769.92	3.89708		440	Galb1-4Galb-Sp10	19.5239	3.73995	19.1557
580	Galb1-4GlcNAcb1-3Galb1-4GlcNAcb1-3Galb1-4GlcNAcb1-3Galb1-4GlcNAcb1-2Mana1-6(Galb1-4GlcNAcb1-3Galb1-4GlcNAcb1-3Galb1-4GlcNAcb1-3Galb1-4GlcNAcb1-2Mana1-3)Manb1-4GlcNAcb1-4(Fuca1-6)GlcNAcb-Sp24	396.838	56.4955	14.2364		558	Neu5Aca2-8Neu5Aca2-3Galb1-4GlcNAc-Sp0	19.3196	9.63588	49.8761
581	GlcNAcb1-3Galb1-4GlcNAcb1-3Galb1-4GlcNAcb1-3Galb1-4GlcNAcb1-3Galb1-4GlcNAcb1-2Mana1-6(GlcNAcb1-3Galb1-4GlcNAcb1-3Galb1-4GlcNAcb1-3Galb1-4GlcNAcb1-3Galb1-4GlcNAcb1-2Mana1-3)Manb1-4GlcNAcb1-4(Fuca1-6)GlcNAcb-Sp19	47884.5	3104.3	6.4829		77	Fuca1-2Galb1-4GlcNAcb-Sp8	19.001	13.1493	69.2031
582	Galb1-4GlcNAcb1-3Galb1-4GlcNAcb1-3Galb1-4GlcNAcb1-3Galb1-4GlcNAcb1-3Galb1-4GlcNAcb1-2Mana1-6(Galb1-4GlcNAcb1-3Galb1-4GlcNAcb1-3Galb1-4GlcNAcb1-3Galb1-4GlcNAcb1-3Galb1-4GlcNAcb1-2Mana1-3)Manb1-4GlcNAcb1-4(Fuca1-6)GlcNAcb-Sp19	761.432	27.363	3.59362		115	Gala1-3Galb1-3GlcNAcb-Sp0	18.106	3.50614	19.3645
583	Galb1-4GlcNAcb1-3Galb1-4GlcNAcb1-6(Galb1-4GlcNAcb1-3Galb1-4GlcNAb1-2)Mana1-6(Galb1-4GlcNAcb1-3Galb1-4GlcNAcb1-2Mana1-3)Manb1-4GlcNAcb1-4(Fuca1-6)GlcNAcb-Sp24	427.912	28.866	6.74579		516	(3S)GalNAcb1-4GlcNAc-Sp8	17.4367	6.79112	38.9473
584	GlcNAcb1-3Galb1-4GlcNAcb1-3Galb1-4GlcNAcb1-6(GlcNAcb1-3Galb1-4GlcNAcb1-3Galb1-4GlcNAb1-2)Mana1-6(GlcNAcb1-3Galb1-4GlcNAcb1-3Galb1-4GlcNAcb1-2Mana1-3)Manb1-4GlcNAcb1-4(Fuca1-6)GlcNAcb-Sp24	41227	1614.41	3.9159		327	Neu5Aca2-3Galb1-4GlcNAcb1-2Mana1-6(Neu5Aca2-6Galb1-4GlcNAcb1-2Mana1-3)Manb1-4GlcNAcb1-4GlcNAcb-Sp12	17.3924	12.7142	73.1021
585	Galb1-4GlcNAcb1-3Galb1-4GlcNAcb1-3Galb1-4GlcNAcb1-6(Galb1-4GlcNAcb1-3Galb1-4GlcNAcb1-3Galb1-4GlcNAb1-2)Mana1-6(Galb1-4GlcNAcb1-3Galb1-4GlcNAcb1-3Galb1-4GlcNAcb1-2Mana1-3)Manb1-4GlcNAcb1-4(Fuca1-6)GlcNAcb-Sp24	586.927	71.2351	12.137		23	6S(3S)Galb1-4GlcNAcb-Sp0	17.132	7.01631	40.9545
586	GlcNAcb1-3Galb1-4GlcNAcb1-3Galb1-4GlcNAcb1-3Galb1-4GlcNAcb1-6(GlcNAcb1-3Galb1-4GlcNAcb1-3Galb1-4GlcNAcb1-3Galb1-4GlcNAb1-2)Mana1-6(GlcNAcb1-3Galb1-4GlcNAcb1-3Galb1-4GlcNAcb1-3Galb1-4GlcNAcb1-2Mana1-3)Manb1-4GlcNAcb1-4(Fuca1-6)GlcNAcb-Sp24	35350.3	1348.38	3.81432		266	Neu5Aca2-6GalNAca-Sp8	16.9499	14.1937	83.7394
587	Galb1-4GlcNAcb1-3Galb1-4GlcNAcb1-3Galb1-4GlcNAcb1-3Galb1-4GlcNAcb1-6(Galb1-4GlcNAcb1-3Galb1-4GlcNAcb1-3Galb1-4GlcNAcb1-3Galb1-4GlcNAb1-2)Mana1-6(Galb1-4GlcNAcb1-3Galb1-4GlcNAcb1-3Galb1-4GlcNAcb1-3Galb1-4GlcNAcb1-2Mana1-3)Manb1-4GlcNAcb1-4(Fuca1-6)GlcNAcb-Sp24	965.18	161.389	16.7211		281	Neu5Gca2-3Galb1-3(Fuca1-4)GlcNAcb-Sp0	16.4517	8.32678	50.6135
588	GlcNAcb1-3Galb1-4GlcNAcb1-3Galb1-4GlcNAcb1-3Galb1-4GlcNAcb1-3Galb1-4GlcNAcb1-6(GlcNAcb1-3Galb1-4GlcNAcb1-3Galb1-4GlcNAcb1-3Galb1-4GlcNAcb1-3Galb1-4GlcNAb1-2)Mana1-6(GlcNAcb1-3Galb1-4GlcNAcb1-3Galb1-4GlcNAcb1-3Galb1-4GlcNAcb1-3Galb1-4GlcNAcb1-2Mana1-3)Manb1-4GlcNAcb1-4(Fuca1-6)GlcNAcb-Sp24	30151.9	2535.41	8.40879		515	GalNAcb1-4(6S)GlcNAc-Sp8	15.7203	6.13403	39.0197
589	Galb1-4GlcNAcb1-3Galb1-4GlcNAcb1-3Galb1-4GlcNAcb1-3Galb1-4GlcNAcb1-3Galb1-4GlcNAcb1-6(Galb1-4GlcNAcb1-3Galb1-4GlcNAcb1-3Galb1-4GlcNAcb1-3Galb1-4GlcNAcb1-3Galb1-4GlcNAb1-2)Mana1-6(Galb1-4GlcNAcb1-3Galb1-4GlcNAcb1-3Galb1-4GlcNAcb1-3Galb1-4GlcNAcb1-3Galb1-4GlcNAcb1-2Mana1-3)Manb1-4GlcNAcb1-4(Fuca1-6)GlcNAcb-Sp24	2559.01	405.244	15.836		462	Neu5Aca2-3Galb1-4GlcNAcb1-6(Neu5Aca2-3Galb1-4GlcNAcb1-2)Mana1-6(GlcNAcb1-4)(Neu5Aca2-3Galb1-4GlcNAcb1-2Mana1-3)Manb1-4GlcNAcb1-4GlcNAcb-Sp21	15.409	4.2596	27.6435
590	Galb1-4GlcNAcb1-3Galb1-4GlcNAcb1-3GalNAca-Sp14	33492.2	737.05	2.20066		538	Gala1-3(Fuca1-2)Galb1-3GalNAcb1-3Gala1-4Galb1-4Glc-Sp21	14.9476	8.77742	58.7212
591	Galb1-4GlcNAcb1-3Galb1-4GlcNAcb1-6(Galb1-3)GalNAca-Sp14	37214.1	735.65	1.9768		503	Neu5Aca2-6GalNAcb1-4(6S)GlcNAcb-Sp8	14.934	3.6368	24.3525
592	Galb1-4GlcNAcb1-3Galb1-4GlcNAcb1-6(Galb1-4GlcNAcb1-3Galb1-4GlcNAcb1-3)GalNAca-Sp14	547.798	53.3417	9.73747		297	4S(3S)Galb1-4GlcNAcb-Sp0	14.8686	12.0555	81.0802
593	Neu5Aca2-3Galb1-4GlcNAcb1-3Galb1-4GlcNAcb1-3GalNAca-Sp14	40679.6	1753.5	4.31052		149	Galb1-3GlcNAcb1-3Galb1-4Glcb-Sp10	14.6163	10.3886	71.0753
594	GlcNAcb1-3Galb1-4GlcNAcb1-3GalNAca-Sp14	38587.7	613.919	1.59097		564	GalNAcb1-4GlcNAcb1-3GalNAcb1-4GlcNAcb-Sp0	14.2526	14.0309	98.444
595	GlcNAcb1-3Galb1-4GlcNAcb1-6(Galb1-3)GalNAca-Sp14	41039.5	2036.07	4.96125		438	Galb1-4GlcNAcb1-6(Galb1-4GlcNAcb1-2)Mana1-6(GlcNAcb1-4)(Galb1-4GlcNAcb1-2Mana1-3)Manb1-4GlcNAcb1-4GlcNAc-Sp21	14.1989	4.36905	30.7703
596	GlcNAcb1-3Galb1-4GlcNAcb1-6(GlcNAcb1-3Galb1-4GlcNAcb1-3)GalNAca-Sp14	47868.1	11062	23.1094		556	Neu5Gca2-8Neu5Gca2-3Galb1-4GlcNAcb1-3Galb1-4GlcNAc-Sp0	13.8511	13.6147	98.2932
597	Neu5Aca2-3Galb1-4GlcNAcb1-3Galb1-4GlcNAcb1-6(Neu5Aca2-3Galb1-4GlcNAcb1-3Galb1-4GlcNAcb1-3)GalNAca-Sp14	174.204	32.8891	18.8796		387	Galb1-3GlcNAcb1-3Galb1-4(Fuca1-3)GlcNAcb1-6(Galb1-3GlcNAcb1-3)Galb1-4Glc-Sp21	13.7774	4.37414	31.7486
598	Neu5Aca2-6Galb1-4GlcNAcb1-3Galb1-4GlcNAcb1-3GalNAca-Sp14	37525.8	14947.9	39.8336		553	Neu5Gca2-8Neu5Gca2-3Galb1-4GlcNAc-Sp0	13.4464	8.35038	62.101
599	GlcNAcb1-3Galb1-4GlcNAcb1-3Galb1-4GlcNAcb1-3GalNAca-Sp14	42340.2	2714.92	6.41216		439	Galb1-4GlcNAcb1-6(Galb1-4GlcNAcb1-2)Mana1-6(GlcNAcb1-4)(Galb1-4GlcNAcb1-4(Galb1-4GlcNAcb1-2)Mana1-3)Manb1-4GlcNAcb1-4GlcNAc-Sp21	12.8588	2.8673	22.2984
600	Galb1-4GlcNAcb1-3Galb1-3GalNAca-Sp14	38848	1270.36	3.27008		509	Galb1-4GlcNAcb1-6(Galb1-4GlcNAcb1-2)Mana1-6(GlcNAcb1-4)Galb1-4GlcNAcb1-4(Gal b1-4GlcNAcb1-2)Mana1-3)Manb1-4GlcNAcb1-4(Fuca1-6)GlcNAc-Sp21	12.0448	13.2111	109.682
601	Neu5Aca2-3Galb1-4GlcNAcb1-3Galb1-4GlcNAcb1-6(Galb1-3)GalNAca-Sp14	39035	1469.12	3.7636		319	Neu5Aca2-6Galb1-4GlcNAcb1-2Mana1-6(Neu5Aca2-3Galb1-4GlcNAcb1-2Mana1-3)Manb1-4GlcNAcb1-4GlcNAcb-Sp12	11.8969	3.76728	31.6662
602	Neu5Aca2-6Galb1-4GlcNAcb1-3Galb1-4GlcNAcb1-6(Galb1-3)GalNAca-Sp14	22932.5	1335.22	5.82241		510	Galb1-3GlcNAca1-3Galb1-4GlcNAcb-Sp8	11.784	1.91034	16.2113
603	Neu5Aca2-6Galb1-4GlcNAcb1-6(Galb1-3)GalNAca-Sp14	39770.1	1846.8	4.64369		303	Galb1-4GlcNAcb1-6(Galb1-4GlcNAcb1-3)Galb1-4GlcNAc-Sp0	11.7751	14.3619	121.968
604	Neu5Aca2-3Galb1-4GlcNAcb1-3Galb1-4GlcNAcb1-2Mana1-6(Neu5Aca2-3Galb1-4GlcNAcb1-3Galb1-4GlcNAcb1-2Mana1-3)Manb1-4GlcNAcb1-4GlcNAcb-Sp12	294.738	42.4627	14.4069		555	Neu5Gca2-8Neu5Aca2-3Galb1-4GlcNAc-Sp0	11.4415	8.63999	75.5147
605	GlcNAcb1-6(Neu5Aca2-3Galb1-3)GalNAca-Sp14	38741.1	1236.62	3.19202		238	Neu5Aca2-3GalNAcb1-4GlcNAcb-Sp0	11.0591	11.3472	102.605
606	Neu5Aca2-6Galb1-4GlcNAcb1-3Galb1-4GlcNAcb1-6(Neu5Aca2-6Galb1-4GlcNAcb1-3Galb1-4GlcNAcb1-3)GalNAca-Sp14	308.928	11.6382	3.76729		219	Neu5Aca2-3Galb1-4GlcNAcb1-3Galb1-4(Fuca1-3)GlcNAcb-Sp0	10.979	11.7026	106.59
607	Neu5Aca2-6Galb1-4GlcNAcb1-3Galb1-4GlcNAcb1-3Galb1-4GlcNAcb1-2Mana1-6(Neu5Aca2-6Galb1-4GlcNAcb1-3Galb1-4GlcNAcb1-3Galb1-4GlcNAcb1-2Mana1-3)Manb1-4GlcNAcb1-4GlcNAcb-Sp12	1295.36	264.883	20.4485		330	Neu5,9Ac2a2-3Galb1-3GlcNAcb-Sp0	10.3161	6.74763	65.4088
608	Neu5Aca2-3Galb1-4GlcNAcb1-3Galb1-4GlcNAcb1-3Galb1-4GlcNAcb1-2Mana1-6(Neu5Aca2-3Galb1-4GlcNAcb1-3Galb1-4GlcNAcb1-3Galb1-4GlcNAcb1-2Mana1-3)Manb1-4GlcNAcb1-4GlcNAcb-Sp12	513.974	59.0743	11.4936		554	Neu5Aca2-8Neu5Gca2-3Galb1-4GlcNAc-Sp0	10.1933	11.5138	112.954
609	Neu5Aca2-6Galb1-4GlcNAcb1-3Galb1-4GlcNAcb1-2Mana1-6(Neu5Aca2-6Galb1-4GlcNAcb1-3Galb1-4GlcNAcb1-2Mana1-3)Manb1-4GlcNAcb1-4GlcNAcb-Sp12	209.981	88.749	42.2653		277	Neu5Aca2-8Neu5Aca2-3Galb1-4Glcb-Sp0	10.1537	6.93224	68.273
610	GlcNAcb1-3Fuca-Sp21	38222.6	10447.3	27.3327		257	Neu5Aca2-3Galb1-4(Fuca1-3)GlcNAcb1-3Galb-Sp8	9.51347	5.0941	53.5462
611	Galb1-3GalNAcb1-4(Neu5Aca2-8Neu5Aca2-8Neu5Aca2-3)Galb1-4Glcb-Sp21	34.3584	8.44834	24.5888		463	Neu5Aca2-3Galb1-4GlcNAcb1-6(Neu5Aca2-3Galb1-4GlcNAcb1-2)Mana1-6(GlcNAcb1-4)(Neu5Aca2-3Galb1-4GlcNAcb1-4(Neu5Aca2-3Galb1-4GlcNAcb1-2)Mana1-3)Manb1-4GlcNAcb1-4GlcNAcb-Sp21	6.8926	5.13981	74.5699
