# Supplementary material for: Molecular Cloning, Carbohydrate Specificity and the Crystal Structure of Two Sclerotium rolfsii Lectin Variants
Source: Molecules. 2015 Jun 12;20(6):10848–65. doi: 10.3390/molecules200610848 (PMC6272482; doi:10.3390/molecules200610848)
Supplement: Supplementary file 1 [file molecules-20-10848-s001.zip › Supplementary file S2.xlsx]

## Sheet: Sheet1
Chart Number	Structure on Masterlist	Average RFU	StDev	% CV		Chart Number	SSR2 200ug/ml Slide#15244 CFG#2496 v5.0 Alexa488 3/15/12 HJ	Average RFU	StDev	% CV
1	Gala-Sp8	5.29225	9.24901	174.765		565	GlcNAcb1-3Galb1-4GlcNAcb1-3Galb1-4GlcNAcb1-3Galb1-4GlcNAcb1-3Galb1-4GlcNAcb1-2Mana1-6(GlcNAcb1-3Galb1-4GlcNAcb1-3Galb1-4GlcNAcb1-3Galb1-4GlcNAcb1-3Galb1-4GlcNAcb1-2Mana1-3)Manb1-4GlcNAcb1-4GlcNAcb-Sp25	60805.2	987.82	1.62457
2	Glca-Sp8	6.78897	3.99408	58.8319		29	(3S)Galb1-3GalNAca-Sp8	60406.5	578.471	0.95763
3	Mana-Sp8	8.57825	6.18427	72.0924		581	GlcNAcb1-3Galb1-4GlcNAcb1-3Galb1-4GlcNAcb1-3Galb1-4GlcNAcb1-3Galb1-4GlcNAcb1-2Mana1-6(GlcNAcb1-3Galb1-4GlcNAcb1-3Galb1-4GlcNAcb1-3Galb1-4GlcNAcb1-3Galb1-4GlcNAcb1-2Mana1-3)Manb1-4GlcNAcb1-4(Fuca1-6)GlcNAcb-Sp19	60147.1	1812.5	3.01344
4	GalNAca-Sp8	8.93298	6.15417	68.8927		243	Neu5Aca2-3Galb1-3(6S)GalNAca-Sp8	59831.9	1388.11	2.32001
5	GalNAca-Sp15	15.8909	9.61085	60.4803		579	GlcNAcb1-3Galb1-4GlcNAcb1-3Galb1-4GlcNAcb1-3Galb1-4GlcNAcb1-2Mana1-6(GlcNAcb1-3Galb1-4GlcNAcb1-3Galb1-4GlcNAcb1-3Galb1-4GlcNAcb1-2Mana1-3)Manb1-4GlcNAcb1-4(Fuca1-6)GlcNAcb-Sp24	57348.7	1147.27	2.00051
6	Fuca-Sp8	6.822	5.60358	82.1399		224	Neu5Aca2-3Galb1-3GalNAca-Sp8	56636.1	2693.23	4.75533
7	Fuca-Sp9	27.2709	21.3091	78.1387		89	GlcNAcb1-3Galb1-3GalNAca-Sp8	55052.9	6128.36	11.1318
8	Rhaa-Sp8	15.1694	14.3368	94.5116		174	GlcNAca1-3Galb1-4GlcNAcb-Sp8	54924.8	3166.36	5.76489
9	Neu5Aca-Sp8	5.57185	7.95156	142.709		476	GlcNAcb1-6(GlcNAcb1-2)Mana1-6(GlcNAcb1-2Mana1-3)Manb1-4GlcNAcb1-4(Fuca1-6)GlcNAcb-Sp24	50896.4	4546.84	8.93352
10	Neu5Aca-Sp11	1.78325	1.77099	99.3123		339	GlcNAca1-4Galb1-4GlcNAcb1-3Galb1-4GlcNAcb1-3Galb1-4GlcNAcb-Sp0	48423.1	4082.55	8.431
11	Neu5Acb-Sp8	2.48658	4.69399	188.773		53	GlcNAcb1-2Mana1-6(GlcNAcb1-2Mana1-3)Manb1-4GlcNAcb1-4GlcNAcb-Sp13	47370.7	2155.8	4.55091
12	Galb-Sp8	8.58623	7.80644	90.9182		389	GlcNAcb1-2Mana1-6(GlcNAcb1-4(GlcNAcb1-2)Mana1-3)Manb1-4GlcNAcb1-4GlcNAc-Sp21	44712.9	3593.48	8.03679
13	Glcb-Sp8	4.74178	8.86401	186.934		433	GlcNAcb1-2Mana1-6(GlcNAcb1-4)(GlcNAcb1-4(GlcNAcb1-2)Mana1-3)Manb1-4GlcNAcb1-4GlcNAc-Sp21	44320.4	3860.44	8.71031
14	Manb-Sp8	15.379	5.56136	36.162		547	GlcNAcb1-3Galb1-4GlcNAcb1-3Galb1-4GlcNAcb1-2Mana1-6(GlcNAcb1-3Galb1-4GlcNAcb1-3Galb1-4GlcNAcb1-2Mana1-3)Manb1-4GlcNAcb1-4GlcNAcb-Sp25	44015.7	323.483	0.734927
15	GalNAcb-Sp8	13.6573	7.64652	55.9884		382	Galb1-3GalNAca1-3(Fuca1-2)Galb1-4GlcNAc-Sp0	42986.3	2282.77	5.31047
16	GlcNAcb-Sp0	19.0953	4.81149	25.1973		422	GlcNAcb1-2(GlcNAcb1-6)Mana1-6(GlcNAcb1-2Mana1-3)Manb1-4GlcNAcb1-4GlcNAcb-Sp19	41943.5	4456.28	10.6245
17	GlcNAcb-Sp8	90.792	37.658	41.4772		167	Galb1-4GlcNAcb1-6(Galb1-3)GalNAca-Sp8	40693.8	1329.37	3.26677
18	GlcN(Gc)b-Sp8	202.171	51.5011	25.474		342	GlcNAca1-4Galb1-4GlcNAcb1-3Galb1-4Glcb-Sp0	39786.3	5398.28	13.5682
19	Galb1-4GlcNAcb1-6(Galb1-4GlcNAcb1-3)GalNAca-Sp8	4.17845	6.17342	147.744		577	GlcNAcb1-3Galb1-4GlcNAcb1-3Galb1-4GlcNAcb1-2Mana1-6(GlcNAcb1-3Galb1-4GlcNAcb1-3Galb1-4GlcNAcb1-2Mana1-3)Manb1-4GlcNAcb1-4(Fuca1-6)GlcNAcb-Sp24	39783.3	1252.41	3.14809
20	Galb1-4GlcNAcb1-6(Galb1-4GlcNAcb1-3)GalNAc-Sp14	97.6512	10.6475	10.9036		432	GlcNAcb1-2Mana1-6(GlcNAcb1-4)(GlcNAcb1-2Mana1-3)Manb1-4GlcNAcb1-4GlcNAc-Sp21	39550.9	1845.47	4.66607
21	GlcNAcb1-6(GlcNAcb1-4)(GlcNAcb1-3)GlcNAc-Sp8	10.5575	14.2699	135.163		531	GlcNAcb1-2 Mana1-6(GlcNAcb1-4)(GlcNAcb1-2Mana1-3)Manb1-4GlcNAcb1-4(Fuca1-6)GlcNAc-Sp21	39109.2	1512.33	3.86695
22	6S(3S)Galb1-4(6S)GlcNAcb-Sp0	11.2453	9.7729	86.9069		595	GlcNAcb1-3Galb1-4GlcNAcb1-6(Galb1-3)GalNAca-Sp14	38968.3	2787.54	7.15335
23	6S(3S)Galb1-4GlcNAcb-Sp0	1.78705	6.59376	368.975		344	GlcNAca1-4Galb1-4GlcNAcb1-3Galb1-4GlcNAcb-Sp0	38656.4	1838.82	4.75684
24	(3S)Galb1-4(Fuca1-3)(6S)Glc-Sp0	53.0401	8.94047	16.8561		398	GlcNAcb1-2Mana1-6(Galb1-4GlcNAcb1-2Mana1-3)Manb1-4GlcNAcb1-4GlcNAc-Sp12	38350.3	3947.06	10.2921
25	(3S)Galb1-4Glcb-Sp8	10.8818	8.9765	82.4911		562	GlcNAcb1-3Galb1-4GlcNAcb1-6(GlcNAcb1-3Galb1-3)GalNAca-Sp14	38042.6	1942.06	5.10497
26	(3S)Galb1-4(6S)Glcb-Sp0	17.0568	9.34601	54.7935		140	Galb1-3GalNAca-Sp8	38016.7	1243.57	3.27113
27	(3S)Galb1-4(6S)Glcb-Sp8	12.9876	8.0091	61.6672		343	GlcNAca1-4Galb1-4GlcNAcb1-3Galb1-4(Fuca1-3)GlcNAcb1-3Galb1-4(Fuca1-3)GlcNAcb-Sp0	38001.8	2582.38	6.79542
28	(3S)Galb1-3(Fuca1-4)GlcNAcb-Sp8	7.761	5.11034	65.8464		134	GlcNAcb1-6(Galb1-3)GalNAca-Sp8	37860	2197.59	5.8045
29	(3S)Galb1-3GalNAca-Sp8	60406.5	578.471	0.95763		399	Galb1-4GlcNAcb1-2Mana1-6(GlcNAcb1-2Mana1-3)Manb1-4GlcNAcb1-4GlcNAc-Sp12	37570.9	1040.69	2.76994
30	(3S)Galb1-3GlcNAcb-Sp0	10.9985	2.94046	26.7351		52	GlcNAcb1-2Mana1-6(GlcNAcb1-2Mana1-3)Manb1-4GlcNAcb1-4GlcNAcb-Sp12	37517.7	2592.93	6.91121
31	(3S)Galb1-3GlcNAcb-Sp8	29.0645	7.22938	24.8736		341	GlcNAca1-4Galb1-3GlcNAcb-Sp0	35225	805.428	2.28653
32	(3S)Galb1-4(Fuca1-3)GlcNAc-Sp0	5.47668	9.30606	169.922		309	Neu5Aca2-6Galb1-4GlcNAcb1-2Mana1-6(GlcNAcb1-2Mana1-3)Manb1-4GlcNAcb1-4GlcNAcb-Sp12	35209.6	2741.05	7.78493
33	(3S)Galb1-4(Fuca1-3)GlcNAc-Sp8	16.0996	11.1313	69.1407		381	Galb1-3GalNAca1-3(Fuca1-2)Galb1-4Glc-Sp0	33454.7	1016.45	3.0383
34	(3S)Galb1-4(6S)GlcNAcb-Sp0	5.64622	4.8395	85.7122		340	GlcNAca1-4Galb1-4GlcNAcb-Sp0	33371.9	2362.04	7.07792
35	(3S)Galb1-4(6S)GlcNAcb-Sp8	3.7818	2.58337	68.3105		567	GlcNAb1-3Galb1-3GalNAc-Sp14	32912.6	2102.66	6.38864
36	(3S)Galb1-4GlcNAcb-Sp0	7.0723	6.14827	86.9346		434	GlcNAcb1-6(GlcNAcb1-2)Mana1-6(GlcNAcb1-4)(GlcNAcb1-2Mana1-3)Manb1-4GlcNAcb1-4GlcNAc-Sp21	32589.6	5124.96	15.7258
37	(3S)Galb1-4GlcNAcb-Sp8	1.914	4.2285	220.925		435	GlcNAcb1-6(GlcNAcb1-2)Mana1-6(GlcNAcb1-4)(GlcNAcb1-4(GlcNAcb1-2)Mana1-3)Manb1-4GlcNAcb1-4GlcNAc-Sp21	32089.7	2485.34	7.74498
38	(3S)Galb-Sp8	7.2781	7.48384	102.827		600	Galb1-4GlcNAcb1-3Galb1-3GalNAca-Sp14	31899.3	1067.28	3.34577
39	(6S)(4S)Galb1-4GlcNAcb-Sp0	4.22607	4.93121	116.685		289	Neu5Aca2-3Galb1-4GlcNAcb1-6(Galb1-3)GalNAca-Sp14	30391.7	1802.52	5.93097
40	(4S)Galb1-4GlcNAcb-Sp8	3.07875	4.32361	140.434		536	GlcNAcb1-3Galb1-4GlcNAcb1-6(GlcNAcb1-3)Galb1-4GlcNAc-Sp0	30128.8	3844.37	12.7598
41	(6P)Mana-Sp8	11.3889	5.00773	43.9704		588	GlcNAcb1-3Galb1-4GlcNAcb1-3Galb1-4GlcNAcb1-3Galb1-4GlcNAcb1-3Galb1-4GlcNAcb1-6(GlcNAcb1-3Galb1-4GlcNAcb1-3Galb1-4GlcNAcb1-3Galb1-4GlcNAcb1-3Galb1-4GlcNAb1-2)Mana1-6(GlcNAcb1-3Galb1-4GlcNAcb1-3Galb1-4GlcNAcb1-3Galb1-4GlcNAcb1-3Galb1-4GlcNAcb1-2Mana1-3)Manb1-4GlcNAcb1-4(Fuca1-6)GlcNAcb-Sp24	30026.3	1354.2	4.51004
42	(6S)Galb1-4Glcb-Sp0	6.93032	8.18532	118.109		135	GlcNAcb1-6(Galb1-3)GalNAca-Sp14	29925.9	1115.21	3.72658
43	(6S)Galb1-4Glcb-Sp8	5.12218	4.52518	88.3448		168	Galb1-4GlcNAcb1-6(Galb1-3)GalNAc-Sp14	29704.4	1107.42	3.72814
44	(6S)Galb1-4GlcNAcb-Sp8	5.1526	5.6688	110.018		568	Galb1-3GlcNAcb1-6(Galb1-3)GalNAc-Sp14	29287.7	1293.69	4.41719
45	(6S)Galb1-4(6S)Glcb-Sp8	14.6719	33.061	225.335		586	GlcNAcb1-3Galb1-4GlcNAcb1-3Galb1-4GlcNAcb1-3Galb1-4GlcNAcb1-6(GlcNAcb1-3Galb1-4GlcNAcb1-3Galb1-4GlcNAcb1-3Galb1-4GlcNAb1-2)Mana1-6(GlcNAcb1-3Galb1-4GlcNAcb1-3Galb1-4GlcNAcb1-3Galb1-4GlcNAcb1-2Mana1-3)Manb1-4GlcNAcb1-4(Fuca1-6)GlcNAcb-Sp24	28597.4	3205.47	11.2089
46	Neu5Aca2-3(6S)Galb1-4GlcNAcb-Sp8	7.19628	9.69095	134.666		603	Neu5Aca2-6Galb1-4GlcNAcb1-6(Galb1-3)GalNAca-Sp14	28023.2	3612.93	12.8926
47	(6S)GlcNAcb-Sp8	10.1873	5.62927	55.2578		195	GlcNAcb1-6Galb1-4GlcNAcb-Sp8	28017.2	429.949	1.53459
48	Neu5,9Ac2a-Sp8	11.9795	4.93164	41.1671		605	GlcNAcb1-6(Neu5Aca2-3Galb1-3)GalNAca-Sp14	27705.6	942.525	3.40192
49	Neu5,9Ac2a2-6Galb1-4GlcNAcb-Sp8	1.2721	4.78632	376.253		345	GlcNAca1-4Galb1-3GalNAc-Sp14	27442.6	1912.83	6.9703
50	Mana1-6(Mana1-3)Manb1-4GlcNAcb1-4GlcNAcb-Sp12	45.1663	10.1298	22.4279		185	GlcNAcb1-3Galb1-4GlcNAcb1-3Galb1-4GlcNAcb-Sp0	27335.7	2881.72	10.542
51	Mana1-6(Mana1-3)Manb1-4GlcNAcb1-4GlcNAcb-Sp13	23421.1	951.942	4.06445		550	GlcNAcb1-3Galb1-4GlcNAcb1-3Galb1-4GlcNAcb1-3Galb1-4GlcNAcb1-2Mana1-6(GlcNAcb1-3Galb1-4GlcNAcb1-3Galb1-4GlcNAcb1-3Galb1-4GlcNAcb1-2Mana1-3)Manb1-4GlcNAcb1-4GlcNAcb-Sp25	26675.6	2267.18	8.49909
52	GlcNAcb1-2Mana1-6(GlcNAcb1-2Mana1-3)Manb1-4GlcNAcb1-4GlcNAcb-Sp12	37517.7	2592.93	6.91121		141	Galb1-3GalNAca-Sp14	26087.2	150.584	0.577231
53	GlcNAcb1-2Mana1-6(GlcNAcb1-2Mana1-3)Manb1-4GlcNAcb1-4GlcNAcb-Sp13	47370.7	2155.8	4.55091		594	GlcNAcb1-3Galb1-4GlcNAcb1-3GalNAca-Sp14	25309.1	3802.35	15.0237
54	Galb1-4GlcNAcb1-2Mana1-6(Galb1-4GlcNAcb1-2Mana1-3)Manb1-4GlcNAcb1-4GlcNAcb-Sp12	24.3813	13.3352	54.6945		192	GlcNAcb1-4GlcNAcb1-4GlcNAcb-Sp8	25230.8	3469.32	13.7504
55	Neu5Aca2-6Galb1-4GlcNAcb1-2Mana1-6(Neu5Aca2-6Galb1-4GlcNAcb1-2Mana1-3)Manb1-4GlcNAcb1-4GlcNAcb-Sp12	1.322	1.54188	116.632		360	KDNa2-3Galb1-3GalNAca-Sp14	25052.5	2862.53	11.4261
56	Neu5Aca2-6Galb1-4GlcNAcb1-2Mana1-6(Neu5Aca2-6Galb1-4GlcNAcb1-2Mana1-3)Manb1-4GlcNAcb1-4GlcNAcb-Sp13	22.8021	7.09221	31.1033		51	Mana1-6(Mana1-3)Manb1-4GlcNAcb1-4GlcNAcb-Sp13	23421.1	951.942	4.06445
57	Neu5Aca2-6Galb1-4GlcNAcb1-2Mana1-6(Neu5Aca2-6Galb1-4GlcNAcb1-2Man-a1-3)Manb1-4GlcNAcb1-4GlcNAcb-Sp21	8.3167	5.1089	61.4294		353	GlcNAcb1-2Mana1-6(GlcNAcb1-2Mana1-3)Manb1-4GlcNAcb1-4(Fuca1-6)GlcNAcb-Sp22	23011.9	12520.9	54.4108
58	Neu5Aca2-6Galb1-4GlcNAcb1-2Mana1-6(Neu5Aca2-6Galb1-4GlcNAcb1-2Mana1-3)Manb1-4GlcNAcb1-4GlcNAcb-Sp24	135.483	48.0133	35.4386		183	GlcNAcb1-3Galb1-4GlcNAcb-Sp0	21519.3	4606.36	21.4057
59	Fuca1-2Galb1-3GalNAcb1-3Gala-Sp9	8.22855	6.42742	78.1112		179	GlcNAcb1-6(GlcNAcb1-3)Galb1-4GlcNAcb-Sp8	21212.4	757.831	3.57259
60	Fuca1-2Galb1-3GalNAcb1-3Gala1-4Galb1-4Glcb-Sp9	3.2528	3.07304	94.4737		601	Neu5Aca2-3Galb1-4GlcNAcb1-3Galb1-4GlcNAcb1-6(Galb1-3)GalNAca-Sp14	21092.9	1522.72	7.21911
61	Fuca1-2Galb1-3(Fuca1-4)GlcNAcb-Sp8	7.97943	5.58304	69.968		225	Neu5Aca2-3Galb1-3GalNAca-Sp14	20448.5	1700.92	8.31807
62	Fuca1-2Galb1-3GalNAca-Sp8	7.43928	4.91593	66.0808		584	GlcNAcb1-3Galb1-4GlcNAcb1-3Galb1-4GlcNAcb1-6(GlcNAcb1-3Galb1-4GlcNAcb1-3Galb1-4GlcNAb1-2)Mana1-6(GlcNAcb1-3Galb1-4GlcNAcb1-3Galb1-4GlcNAcb1-2Mana1-3)Manb1-4GlcNAcb1-4(Fuca1-6)GlcNAcb-Sp24	20147.1	4054.5	20.1245
63	Fuca1-2Galb1-3GalNAca-Sp14	287.221	95.0066	33.0779		142	Galb1-3GalNAca-Sp16	20091.2	3480.52	17.3236
64	Fuca1-2Galb1-3GalNAcb1-4(Neu5Aca2-3)Galb1-4Glcb-Sp0	0.023425	2.30882	9856.22		191	GlcNAcb1-4GlcNAcb1-4GlcNAcb1-4GlcNAcb1-4GlcNAcb1-Sp8	19953.4	6464.01	32.3956
65	Fuca1-2Galb1-3GalNAcb1-4(Neu5Aca2-3)Galb1-4Glcb-Sp9	5.04128	5.5982	111.047		304	GlcNAcb1-6(Galb1-4GlcNAcb1-3)Galb1-4GlcNAc-Sp0	19888.9	4056.95	20.3981
66	Fuca1-2Galb1-3GlcNAcb1-3Galb1-4Glcb-Sp8	8.9936	5.32819	59.2442		599	GlcNAcb1-3Galb1-4GlcNAcb1-3Galb1-4GlcNAcb1-3GalNAca-Sp14	19882.6	3864.6	19.4371
67	Fuca1-2Galb1-3GlcNAcb1-3Galb1-4Glcb-Sp10	6.5926	1.93379	29.3328		596	GlcNAcb1-3Galb1-4GlcNAcb1-6(GlcNAcb1-3Galb1-4GlcNAcb1-3)GalNAca-Sp14	19757.1	2564.75	12.9814
68	Fuca1-2Galb1-3GlcNAcb-Sp0	10.8939	8.60561	78.9947		591	Galb1-4GlcNAcb1-3Galb1-4GlcNAcb1-6(Galb1-3)GalNAca-Sp14	19428.7	825.821	4.25052
69	Fuca1-2Galb1-3GlcNAcb-Sp8	-3.77163	2.84872	-75.5304		244	Neu5Aca2-6(Neu5Aca2-3Galb1-3)GalNAca-Sp8	19264.9	1500.81	7.79035
70	Fuca1-2Galb1-4(Fuca1-3)GlcNAcb1-3Galb1-4(Fuca1-3)GlcNAcb-Sp0	8.00045	12.0895	151.11		175	GlcNAca1-6Galb1-4GlcNAcb-Sp8	18900	6315.93	33.4176
71	Fuca1-2Galb1-4(Fuca1-3)GlcNAcb1-3Galb1-4(Fuca1-3)GlcNAcb1-3Galb1-4(Fuca1-3)GlcNAcb-Sp0	22.8592	9.45766	41.3735		575	GlcNAcb1-3Galb1-4GlcNAcb1-2Mana1-6(GlcNAcb1-3Galb1-4GlcNAcb1-2Mana1-3)Manb1-4GlcNAcb1-4(Fuca1-6)GlcNAcb-Sp24	16250.5	674.337	4.14965
72	Fuca1-2Galb1-4(Fuca1-3)GlcNAcb-Sp0	15.5356	6.41817	41.3127		540	GlcNAcb1-3Galb1-4GlcNAcb1-2Mana1-6(GlcNAcb1-3Galb1-4GlcNAcb1-2Mana1-3)Manb1-4GlcNAcb1-4GlcNAcb-Sp12	15898.5	4587.8	28.8567
73	Fuca1-2Galb1-4(Fuca1-3)GlcNAcb-Sp8	-1.5327	7.24826	-472.908		559	GlcNAcb1-3Galb1-4GlcNAcb1-6(GlcNAcb1-3Galb1-4GlcNAcb1-2)Mana1-6(GlcNAcb1-3Galb1-4GlcNAcb1-2Man a1-3)Manb1-4GlcNAcb1-4GlcNAc-Sp24	14874.6	295.876	1.98914
74	Fuca1-2Galb1-4GlcNAcb1-3Galb1-4GlcNAcb-Sp0	-0.072575	3.6524	-5032.59		193	GlcNAcb1-6GalNAca-Sp8	14402.6	258.27	1.79321
75	Fuca1-2Galb1-4GlcNAcb1-3Galb1-4GlcNAcb1-3Galb1-4GlcNAcb-Sp0	14.4628	12.3943	85.6975		137	Neu5Aca2-6(Galb1-3)GalNAca-Sp14	13549.9	617.036	4.55379
76	Fuca1-2Galb1-4GlcNAcb-Sp0	19.0397	3.44226	18.0793		321	GlcNAcb1-2Mana1-6(Neu5Aca2-6Galb1-4GlcNAcb1-2Mana1-3)Manb1-4GlcNAcb1-4GlcNAcb-Sp12	12489.5	2529.41	20.2523
77	Fuca1-2Galb1-4GlcNAcb-Sp8	1.7196	5.64688	328.383		541	GlcNAcb1-3Galb1-4GlcNAcb1-2Mana1-6(GlcNAcb1-3Galb1-4GlcNAcb1-2Mana1-3)Manb1-4GlcNAcb1-4GlcNAcb-Sp25	11129.6	2558.1	22.9847
78	Fuca1-2Galb1-4Glcb-Sp0	112.14	33.3469	29.7369		602	Neu5Aca2-6Galb1-4GlcNAcb1-3Galb1-4GlcNAcb1-6(Galb1-3)GalNAca-Sp14	9886.59	957.221	9.68202
79	Fuca1-2Galb-Sp8	16.3377	7.21834	44.182		391	Fuca1-2Galb1-3GalNAca1-3(Fuca1-2)Galb1-4GlcNAcb-Sp0	9404.41	1595.15	16.9617
80	Fuca1-3GlcNAcb-Sp8	0.585275	3.68472	629.57		318	Neu5Aca2-3Galb1-4GlcNAcb1-6(Neu5Aca2-3Galb1-3)GalNAca-Sp14	9347.72	724.38	7.74926
81	Fuca1-4GlcNAcb-Sp8	4.54085	2.90929	64.0693		184	GlcNAcb1-3Galb1-4GlcNAcb-Sp8	8504.31	6933.71	81.5317
82	Fucb1-3GlcNAcb-Sp8	8.32408	10.4221	125.204		311	GlcNAcb1-4GlcNAcb-Sp10	5843.01	4647.53	79.54
83	GalNAca1-3(Fuca1-2)Galb1-3GlcNAcb-Sp0	16.6916	6.6921	40.0925		508	GlcNAcb1-6(GlcNAcb1-2)Mana1-6(GlcNAcb1-4)(GlcNAcb1-4(GlcNAcb1-2)Mana1-3)Manb1-4GlcNAcb1-4(Fuca1-6)GlcNAc-Sp21	4343.52	1844.14	42.4572
84	GalNAca1-3(Fuca1-2)Galb1-4(Fuca1-3)GlcNAcb-Sp0	45.3054	16.0563	35.4402		180	GlcNAcb1-3GalNAca-Sp8	3258.54	277.493	8.51587
85	(3S)Galb1-4(Fuca1-3)Glcb-Sp0	7.93948	3.94665	49.7093		194	GlcNAcb1-6GalNAca-Sp14	3196.8	945.138	29.5651
86	GalNAca1-3(Fuca1-2)Galb1-4GlcNAcb-Sp0	-1.79205	3.48741	-194.605		138	Neu5Acb2-6(Galb1-3)GalNAca-Sp8	3149.68	1563.84	49.6508
87	GalNAca1-3(Fuca1-2)Galb1-4GlcNAcb-Sp8	5.95865	1.85137	31.0704		190	GlcNAcb1-4GlcNAcb1-4GlcNAcb1-4GlcNAcb1-4GlcNAcb1-4GlcNAcb1-Sp8	3053.16	525.755	17.22
88	GalNAca1-3(Fuca1-2)Galb1-4Glcb-Sp0	6.14825	2.97446	48.3789		245	Neu5Aca2-6(Neu5Aca2-3Galb1-3)GalNAca-Sp14	3014.95	157.158	5.21263
89	GlcNAcb1-3Galb1-3GalNAca-Sp8	55052.9	6128.36	11.1318		310	GlcNAcb1-3Man-Sp10	2828.61	932.565	32.969
90	GalNAca1-3(Fuca1-2)Galb-Sp8	778.443	47.475	6.09871		186	GlcNAcb1-3Galb1-4Glcb-Sp0	1950.82	738.655	37.8639
91	GalNAca1-3(Fuca1-2)Galb-Sp18	15.6003	16.8145	107.783		394	GalNAca1-3(Fuca1-2)Galb1-3GalNAca1-3(Fuca1-2)Galb1-4GlcNAcb-Sp0	1683.68	337.073	20.0201
92	GalNAca1-3GalNAcb-Sp8	-3.1057	5.04118	-162.32		95	GalNAcb1-3GalNAca-Sp8	1289.4	205.364	15.9271
93	GalNAca1-3Galb-Sp8	7.0582	9.50337	134.643		181	GlcNAcb1-3GalNAca-Sp14	1180.16	294.066	24.9176
94	GalNAca1-4(Fuca1-2)Galb1-4GlcNAcb-Sp8	8.99505	8.41696	93.5733		378	Neu5Aca2-6Galb1-4GlcNAcb1-3GalNAc-Sp14	858.843	141.955	16.5286
95	GalNAcb1-3GalNAca-Sp8	1289.4	205.364	15.9271		90	GalNAca1-3(Fuca1-2)Galb-Sp8	778.443	47.475	6.09871
96	GalNAcb1-3(Fuca1-2)Galb-Sp8	9.42035	9.81344	104.173		501	Fuca1-2Galb1-3(6S)GlcNAcb-Sp0	615.003	23.5748	3.83328
97	GalNAcb1-3Gala1-4Galb1-4GlcNAcb-Sp0	18.5293	15.5743	84.052		572	Galb1-3GlcNAcb1-3Galb1-4GlcNAcb1-3Galb1-4GlcNAcb1-6(Galb1-3GlcNAcb1-3Galb1-4GlcNAcb1-3Galb1-4GlcNAb1-2)Mana1-6(Galb1-3GlcNAcb1-3Galb1-4GlcNAcb1-3Galb1-4GlcNAcb1-2Mana1-3)Manb1-4GlcNAcb1-4(Fuca1-6)GlcNAcb-Sp24	548.381	22.9634	4.18749
98	GalNAcb1-4(Fuca1-3)GlcNAcb-Sp0	24.9964	2.83989	11.3612		111	Gala1-3GalNAca-Sp8	544.864	47.7135	8.75694
99	GalNAcb1-4GlcNAcb-Sp0	32.3687	20.6974	63.9426		560	Galb1-4GlcNAcb1-3Galb1-4GlcNAcb1-6(Galb1-4GlcNAcb1-3Galb1-4GlcNAcb1-2)Mana1-6(Galb1-4GlcNAcb1-3Galb1-4GlcNAcb1-2Mana1-3)Mana1-4GlcNAcb1-4GlcNAc-Sp24	540.514	53.6842	9.93208
100	GalNAcb1-4GlcNAcb-Sp8	24.4696	7.22059	29.5084		312	GlcNAcb1-4GlcNAcb-Sp12	529.968	91.1058	17.1908
101	Gala1-2Galb-Sp8	11.2935	11.516	101.97		546	GlcNAcb1-3Galb1-4GlcNAcb1-3Galb1-4GlcNAcb1-2Mana1-6(GlcNAcb1-3Galb1-4GlcNAcb1-3Galb1-4GlcNAcb1-2Mana1-3)Manb1-4GlcNAcb1-4GlcNAcb-Sp12	462.941	59.544	12.8621
102	Gala1-3(Fuca1-2)Galb1-3GlcNAcb-Sp0	6.59572	3.98541	60.4242		590	Galb1-4GlcNAcb1-3Galb1-4GlcNAcb1-3GalNAca-Sp14	459.087	64.2716	13.9999
103	Gala1-3(Fuca1-2)Galb1-3GlcNAcb-Sp8	87.2825	4.18774	4.79791		610	GlcNAcb1-3Fuca-Sp21	421.85	47.0175	11.1456
104	Gala1-3(Fuca1-2)Galb1-4(Fuca1-3)GlcNAcb-Sp0	84.4032	11.926	14.1298		607	Neu5Aca2-6Galb1-4GlcNAcb1-3Galb1-4GlcNAcb1-3Galb1-4GlcNAcb1-2Mana1-6(Neu5Aca2-6Galb1-4GlcNAcb1-3Galb1-4GlcNAcb1-3Galb1-4GlcNAcb1-2Mana1-3)Manb1-4GlcNAcb1-4GlcNAcb-Sp12	405.748	22.3033	5.49683
105	Gala1-3(Fuca1-2)Galb1-4(Fuca1-3)GlcNAcb-Sp8	10.8426	6.77816	62.5143		338	Neu5Aca2-3Galb1-4(Fuca1-3)GlcNAcb1-6(Neu5Aca2-3Galb1-3)GalNAc-Sp14	402.352	31.1549	7.74318
106	Gala1-3(Fuca1-2)Galb1-4GlcNAc-Sp0	7.47728	4.57995	61.2516		548	Galb1-4GlcNAcb1-3Galb1-4GlcNAcb1-3Galb1-4GlcNAcb1-2Mana1-6(Galb1-4GlcNAcb1-3Galb1-4GlcNAcb1-3Galb1-4GlcNAcb1-2Mana1-3)Manb1-4GlcNAcb1-4GlcNAcb-Sp12	399.52	27.9375	6.99276
107	Gala1-3(Fuca1-2)Galb1-4Glcb-Sp0	28.761	6.45687	22.45		542	Galb1-4GlcNAcb1-3Galb1-4GlcNAcb1-2Mana1-6(Galb1-4GlcNAcb1-3Galb1-4GlcNAcb1-2Mana1-3)Manb1-4GlcNAcb1-4GlcNAcb-Sp12	387.971	37.6794	9.71191
108	Gala1-3(Fuca1-2)Galb-Sp8	3.75505	8.12092	216.267		136	Neu5Aca2-6(Galb1-3)GalNAca-Sp8	373.886	199.319	53.31
109	Gala1-3(Fuca1-2)Galb-Sp18	14.2705	7.05323	49.4253		379	Neu5Aca2-3Galb1-4(Fuca1-3)GlcNAcb1-3GalNAca-Sp14	371.816	40.2577	10.8273
110	Gala1-4(Gala1-3)Galb1-4GlcNAcb-Sp8	14.9853	12.1833	81.3015		573	Galb1-3GlcNAcb1-3Galb1-4GlcNAcb1-6(Galb1-3GlcNAcb1-3Galb1-4GlcNAb1-2)Mana1-6(Galb1-3GlcNAcb1-3Galb1-4GlcNAcb1-2Mana1-3)Manb1-4GlcNAcb1-4(Fuca1-6)GlcNAcb-Sp24	348.863	17.7133	5.07743
111	Gala1-3GalNAca-Sp8	544.864	47.7135	8.75694		502	Fuca1-2(6S)Galb1-3(6S)GlcNAcb-Sp0	336.475	49.8467	14.8144
112	Gala1-3GalNAca-Sp16	2.30978	1.7764	76.908		479	Neu5Aca2-3Galb1-4GlcNAcb1-2Mana-Sp0	334.338	25.3446	7.58053
113	Gala1-3GalNAcb-Sp8	29.8981	13.5222	45.2277		419	GalNAca1-3(Fuca1-2)Galb1-4(Fuca1-3)GlcNAcb1-3GalNAc-Sp14	331.753	15.6293	4.71112
114	Gala1-3Galb1-4(Fuca1-3)GlcNAcb-Sp8	10.4946	5.89824	56.2024		608	Neu5Aca2-3Galb1-4GlcNAcb1-3Galb1-4GlcNAcb1-3Galb1-4GlcNAcb1-2Mana1-6(Neu5Aca2-3Galb1-4GlcNAcb1-3Galb1-4GlcNAcb1-3Galb1-4GlcNAcb1-2Mana1-3)Manb1-4GlcNAcb1-4GlcNAcb-Sp12	305.185	9.23891	3.02732
115	Gala1-3Galb1-3GlcNAcb-Sp0	3.68438	4.82928	131.075		569	Galb1-4GlcNAcb1-3Galb1-4GlcNAcb1-3Galb1-4GlcNAcb1-3Galb1-4GlcNAcb1-3Galb1-4GlcNAcb1-3Galb1-4GlcNAcb1-2Mana1-6(Galb1-4GlcNAcb1-3Galb1-4GlcNAcb1-3Galb1-4GlcNAcb1-3Galb1-4GlcNAcb1-3Galb1-4GlcNAcb1-3Galb1-4GlcNAcb1-2Mana1-3)Manb1-4GlcNAcb1-4GlcNAcb-Sp25	288.251	17.3881	6.0323
116	Gala1-3Galb1-4GlcNAcb-Sp8	2.152	3.70334	172.088		63	Fuca1-2Galb1-3GalNAca-Sp14	287.221	95.0066	33.0779
117	Gala1-3Galb1-4Glcb-Sp0	6.10478	5.47432	89.6728		582	Galb1-4GlcNAcb1-3Galb1-4GlcNAcb1-3Galb1-4GlcNAcb1-3Galb1-4GlcNAcb1-3Galb1-4GlcNAcb1-2Mana1-6(Galb1-4GlcNAcb1-3Galb1-4GlcNAcb1-3Galb1-4GlcNAcb1-3Galb1-4GlcNAcb1-3Galb1-4GlcNAcb1-2Mana1-3)Manb1-4GlcNAcb1-4(Fuca1-6)GlcNAcb-Sp19	281.221	50.6896	18.0248
118	Gala1-3Galb1-4Glc-Sp10	6.35017	5.99106	94.3449		589	Galb1-4GlcNAcb1-3Galb1-4GlcNAcb1-3Galb1-4GlcNAcb1-3Galb1-4GlcNAcb1-3Galb1-4GlcNAcb1-6(Galb1-4GlcNAcb1-3Galb1-4GlcNAcb1-3Galb1-4GlcNAcb1-3Galb1-4GlcNAcb1-3Galb1-4GlcNAb1-2)Mana1-6(Galb1-4GlcNAcb1-3Galb1-4GlcNAcb1-3Galb1-4GlcNAcb1-3Galb1-4GlcNAcb1-3Galb1-4GlcNAcb1-2Mana1-3)Manb1-4GlcNAcb1-4(Fuca1-6)GlcNAcb-Sp24	271.781	33.3081	12.2555
119	Gala1-3Galb-Sp8	6.69872	5.84916	87.3175		366	Fuca1-4(Galb1-3)GlcNAcb1-2Mana1-6(Fuca1-4(Galb1-3)GlcNAcb1-2Mana1-3)Manb1-4GlcNAcb1-4(Fuca1-6)GlcNAcb-Sp22	252.423	33.0841	13.1066
120	Gala1-4(Fuca1-2)Galb1-4GlcNAcb-Sp8	-0.597425	3.19461	-534.73		177	GlcNAcb1-6(GlcNAcb1-3)GalNAca-Sp8	238.525	83.7999	35.1325
121	Gala1-4Galb1-4GlcNAcb-Sp0	20.0389	2.93762	14.6596		549	Galb1-4GlcNAcb1-3Galb1-4GlcNAcb1-3Galb1-4GlcNAcb1-2Mana1-6(Galb1-4GlcNAcb1-3Galb1-4GlcNAcb1-3Galb1-4GlcNAcb1-2Mana1-3)Manb1-4GlcNAcb1-4GlcNAcb-Sp24	225.448	53.1121	23.5585
122	Gala1-4Galb1-4GlcNAcb-Sp8	13.2974	10.0959	75.9241		477	Galb1-3GlcNAcb1-2Mana1-6(GlcNAcb1-4)(Galb1-3GlcNAcb1-2Mana1-3)Manb1-4GlcNAcb1-4GlcNAcb-Sp21	225.145	20.0124	8.88865
123	Gala1-4Galb1-4Glcb-Sp0	20.0819	11.4385	56.9593		606	Neu5Aca2-6Galb1-4GlcNAcb1-3Galb1-4GlcNAcb1-6(Neu5Aca2-6Galb1-4GlcNAcb1-3Galb1-4GlcNAcb1-3)GalNAca-Sp14	218.012	41.7993	19.1729
124	Gala1-4GlcNAcb-Sp8	-0.422375	2.28119	-540.087		216	Mana1-6(Mana1-3)Mana1-6(Mana1-2Mana1-3)Manb1-4GlcNAcb1-4GlcNAcb-Sp12	215.112	49.5754	23.0463
125	Gala1-6Glcb-Sp8	11.9291	6.75363	56.6146		592	Galb1-4GlcNAcb1-3Galb1-4GlcNAcb1-6(Galb1-4GlcNAcb1-3Galb1-4GlcNAcb1-3)GalNAca-Sp14	203.132	24.312	11.9686
126	Galb1-2Galb-Sp8	17.4197	10.6183	60.956		18	GlcN(Gc)b-Sp8	202.171	51.5011	25.474
127	Galb1-3(Fuca1-4)GlcNAcb1-3Galb1-4(Fuca1-3)GlcNAcb-Sp0	13.2956	5.28255	39.7316		447	Fuca1-2Galb1-4(Fuca1-3)GlcNAcb1-2Mana1-6(Fuca1-2Galb1-4(Fuca1-3)GlcNAcb1-4(Fuca1-2Galb1-4(Fuca1-3)GlcNAcb1-2)Mana1-3)Manb1-4GlcNAcb1-4GlcNAcb-Sp12	199.643	26.0195	13.033
128	Galb1-3GlcNAcb1-3Galb1-4(Fuca1-3)GlcNAcb-Sp0	3.66625	4.53368	123.66		566	Galb1-4GlcNAcb1-3Galb1-4GlcNAcb1-3Galb1-4GlcNAcb1-3Galb1-4GlcNAcb1-3Galb1-4GlcNAcb1-2Mana1-6(Galb1-4GlcNAcb1-3Galb1-4GlcNAcb1-3Galb1-4GlcNAcb1-3Galb1-4GlcNAcb1-3Galb1-4GlcNAcb1-2Mana1-3)Manb1-4GlcNAcb1-4GlcNAcb-Sp25	195.884	51.2527	26.1648
129	Galb1-3(Fuca1-4)GlcNAc-Sp0	15.7682	10.229	64.8715		583	Galb1-4GlcNAcb1-3Galb1-4GlcNAcb1-6(Galb1-4GlcNAcb1-3Galb1-4GlcNAb1-2)Mana1-6(Galb1-4GlcNAcb1-3Galb1-4GlcNAcb1-2Mana1-3)Manb1-4GlcNAcb1-4(Fuca1-6)GlcNAcb-Sp24	189.872	42.5512	22.4105
130	Galb1-3(Fuca1-4)GlcNAc-Sp8	8.91928	3.20734	35.9597		604	Neu5Aca2-3Galb1-4GlcNAcb1-3Galb1-4GlcNAcb1-2Mana1-6(Neu5Aca2-3Galb1-4GlcNAcb1-3Galb1-4GlcNAcb1-2Mana1-3)Manb1-4GlcNAcb1-4GlcNAcb-Sp12	187.137	36.9682	19.7546
131	Fuca1-4(Galb1-3)GlcNAcb-Sp8	8.11382	4.19475	51.6987		545	Fuca1-2Galb1-4GlcNAcb1-3Galb1-4GlcNAcb1-2Mana1-6(Fuca1-2Galb1-4GlcNAcb1-3Galb1-4GlcNAcb1-2Mana1-3)Manb1-4GlcNAcb1-4GlcNAcb-Sp24	183.811	112.353	61.1241
132	Galb1-4GlcNAcb1-6GalNAca-Sp8	14.7181	11.5238	78.2968		300	Neu5Aca2-3Galb1-4(Fuca1-3)GlcNAcb1-6(Galb1-3)GalNAca-Sp14	179.909	13.5368	7.52422
133	Galb1-4GlcNAcb1-6GalNAc-Sp14	45.1194	11.5806	25.6666		450	Fuca1-2Galb1-4GlcNAcb1-6(Fuca1-2Galb1-4GlcNAcb1-3)GalNAc-Sp14	179.395	53.7325	29.9521
134	GlcNAcb1-6(Galb1-3)GalNAca-Sp8	37860	2197.59	5.8045		241	Neu5Aca2-3Galb1-3(Fuca1-4)GlcNAcb1-3Galb1-4(Fuca1-3)GlcNAcb-Sp0	160.682	29.9013	18.609
135	GlcNAcb1-6(Galb1-3)GalNAca-Sp14	29925.9	1115.21	3.72658		143	Galb1-3GalNAcb-Sp8	155.127	22.8365	14.7212
136	Neu5Aca2-6(Galb1-3)GalNAca-Sp8	373.886	199.319	53.31		561	Gala1-3Galb1-4GlcNAcb1-2Mana1-6(Gala1-3Galb1-4GlcNAcb1-2Mana1-3)Manb1-4GlcNAcb1-4GlcNAc-Sp24	151.655	48.9762	32.2945
137	Neu5Aca2-6(Galb1-3)GalNAca-Sp14	13549.9	617.036	4.55379		551	Galb1-4GlcNAcb1-3Galb1-4GlcNAcb1-3Galb1-4GlcNAcb1-3Galb1-4GlcNAcb1-2Mana1-6(Galb1-4GlcNAcb1-3Galb1-4GlcNAcb1-3Galb1-4GlcNAcb1-3Galb1-4GlcNAcb1-2Mana1-3)Manb1-4GlcNAcb1-4GlcNAcb-Sp25	151.484	26.371	17.4084
138	Neu5Acb2-6(Galb1-3)GalNAca-Sp8	3149.68	1563.84	49.6508		417	Fuca1-2Galb1-4(Fuca1-3)GlcNAcb1-3GalNAca-Sp14	145.768	39.6318	27.1883
139	Neu5Aca2-6(Galb1-3)GlcNAcb1-4Galb1-4Glcb-Sp10	2.425	6.7824	279.687		363	Fuca1-2Galb1-4(Fuca1-3)GlcNAcb1-2Mana1-6(Fuca1-2Galb1-4(Fuca1-3)GlcNAcb1-2Mana1-3)Manb1-4GlcNAcb1-4GlcNAb-Sp20	137.449	34.8352	25.3441
140	Galb1-3GalNAca-Sp8	38016.7	1243.57	3.27113		58	Neu5Aca2-6Galb1-4GlcNAcb1-2Mana1-6(Neu5Aca2-6Galb1-4GlcNAcb1-2Mana1-3)Manb1-4GlcNAcb1-4GlcNAcb-Sp24	135.483	48.0133	35.4386
141	Galb1-3GalNAca-Sp14	26087.2	150.584	0.577231		585	Galb1-4GlcNAcb1-3Galb1-4GlcNAcb1-3Galb1-4GlcNAcb1-6(Galb1-4GlcNAcb1-3Galb1-4GlcNAcb1-3Galb1-4GlcNAb1-2)Mana1-6(Galb1-4GlcNAcb1-3Galb1-4GlcNAcb1-3Galb1-4GlcNAcb1-2Mana1-3)Manb1-4GlcNAcb1-4(Fuca1-6)GlcNAcb-Sp24	124.305	14.6392	11.7768
142	Galb1-3GalNAca-Sp16	20091.2	3480.52	17.3236		552	Galb1-3GlcNAcb1-3Galb1-4GlcNAcb1-2Mana1-6(Galb1-3GlcNAcb1-3Galb1-4GlcNAcb1-2Mana1-3)Manb1-4GlcNAcb1-4GlcNAc-Sp25	122.133	17.3028	14.1671
143	Galb1-3GalNAcb-Sp8	155.127	22.8365	14.7212		587	Galb1-4GlcNAcb1-3Galb1-4GlcNAcb1-3Galb1-4GlcNAcb1-3Galb1-4GlcNAcb1-6(Galb1-4GlcNAcb1-3Galb1-4GlcNAcb1-3Galb1-4GlcNAcb1-3Galb1-4GlcNAb1-2)Mana1-6(Galb1-4GlcNAcb1-3Galb1-4GlcNAcb1-3Galb1-4GlcNAcb1-3Galb1-4GlcNAcb1-2Mana1-3)Manb1-4GlcNAcb1-4(Fuca1-6)GlcNAcb-Sp24	121.355	18.731	15.4348
144	Galb1-3GalNAcb1-3Gala1-4Galb1-4Glcb-Sp0	9.29948	2.67047	28.7163		474	Fuca1-2Galb1-3(Fuca1-4)GlcNAcb1-2Mana1-6(Fuca1-2Galb1-3(Fuca1-4)GlcNAcb1-2Mana1-3)Manb1-4GlcNAcb1-4(Fuca1-6)GlcNAcb1-4(Fuca1-6)GlcNAcb-Sp19	117.055	13.7468	11.7439
145	Galb1-3GalNAcb1-4(Neu5Aca2-3)Galb1-4Glcb-Sp0	2.21098	3.69065	166.924		78	Fuca1-2Galb1-4Glcb-Sp0	112.14	33.3469	29.7369
146	Galb1-3GalNAcb1-4Galb1-4Glcb-Sp8	21.8965	12.7717	58.3277		237	Neu5Aca2-3GalNAca-Sp8	111.475	13.4808	12.0932
147	Galb1-3Galb-Sp8	2.93268	2.74942	93.7513		258	Neu5Aca2-3Galb1-4(Fuca1-3)GlcNAcb1-3Galb1-4GlcNAcb-Sp8	109.444	13.8558	12.6601
148	Galb1-3GlcNAcb1-3Galb1-4GlcNAcb-Sp0	5.68548	6.48558	114.073		580	Galb1-4GlcNAcb1-3Galb1-4GlcNAcb1-3Galb1-4GlcNAcb1-3Galb1-4GlcNAcb1-2Mana1-6(Galb1-4GlcNAcb1-3Galb1-4GlcNAcb1-3Galb1-4GlcNAcb1-3Galb1-4GlcNAcb1-2Mana1-3)Manb1-4GlcNAcb1-4(Fuca1-6)GlcNAcb-Sp24	104.901	14.5803	13.899
149	Galb1-3GlcNAcb1-3Galb1-4Glcb-Sp10	13.1628	16.1356	122.584		352	Mana1-6(Galb1-4GlcNAcb1-2Mana1-3)Manb1-4GlcNAcb1-4GlcNAcb-Sp12	104.862	13.8319	13.1906
150	Galb1-3GlcNAcb-Sp0	2.99422	2.67871	89.4627		473	Fuca1-2Galb1-4(Fuca1-3)GlcNAcb1-2Mana1-6(Fuca1-2Galb1-4(Fuca1-3)GlcNAcb1-2Mana1-3)Manb1-4GlcNAcb1-4(Fuca1-6)GlcNAcb-Sp24	103.041	27.0534	26.255
151	Galb1-3GlcNAcb-Sp8	21.2834	20.6662	97.1		332	Neu5Aca2-3Galb1-3(Fuca1-4)GlcNAcb1-3Galb1-3(Fuca1-4)GlcNAcb-Sp0	101.849	7.7004	7.5606
152	Galb1-4(Fuca1-3)GlcNAcb-Sp0	11.1929	7.07857	63.2414		506	Fuca1-2Galb1-3GlcNAcb1-6(Fuca1-2Galb1-3GlcNAcb1-3)GalNAca-Sp14	100.931	15.3126	15.1714
153	Galb1-4(Fuca1-3)GlcNAcb-Sp8	7.35955	11.473	155.892		576	Galb1-4GlcNAcb1-3Galb1-4GlcNAcb1-2Mana1-6(Galb1-4GlcNAcb1-3Galb1-4GlcNAcb1-2Mana1-3)Manb1-4GlcNAcb1-4(Fuca1-6)GlcNAcb-Sp24	98.4963	34.7813	35.3123
154	Galb1-4(Fuca1-3)GlcNAcb1-3Galb1-4(Fuca1-3)GlcNAcb-Sp0	24.1512	7.64619	31.6596		20	Galb1-4GlcNAcb1-6(Galb1-4GlcNAcb1-3)GalNAc-Sp14	97.6512	10.6475	10.9036
155	Galb1-4(Fuca1-3)GlcNAcb1-3Galb1-4(Fuca1-3)GlcNAcb1-3Galb1-4(Fuca1-3)GlcNAcb-Sp0	1.3923	8.16958	586.769		393	GalNAcb1-4(Neu5Aca2-3)Galb1-4GlcNAcb1-3GalNAca-Sp14	96.6009	28.2314	29.2248
156	Galb1-4(6S)Glcb-Sp0	-3.20675	1.06416	-33.1851		376	Fuca1-4(Fuca1-2Galb1-3)GlcNAcb1-2Mana1-3(Fuca1-4(Fuca1-2Galb1-3)GlcNAcb1-2Mana1-3)Manb1-4GlcNAcb1-4GlcNAcb-Sp19	91.5894	9.40441	10.268
157	Galb1-4(6S)Glcb-Sp8	16.6804	2.4528	14.7046		415	GalNAca1-3(Fuca1-2)Galb1-4GlcNAcb1-3GalNAca-Sp14	90.9322	10.1065	11.1143
158	Galb1-4GalNAca1-3(Fuca1-2)Galb1-4GlcNAcb-Sp8	2.76125	5.69618	206.29		17	GlcNAcb-Sp8	90.792	37.658	41.4772
159	Galb1-4GalNAcb1-3(Fuca1-2)Galb1-4GlcNAcb-Sp8	3.0964	4.83728	156.223		597	Neu5Aca2-3Galb1-4GlcNAcb1-3Galb1-4GlcNAcb1-6(Neu5Aca2-3Galb1-4GlcNAcb1-3Galb1-4GlcNAcb1-3)GalNAca-Sp14	88.2802	10.6223	12.0325
160	Galb1-4GlcNAcb1-3GalNAca-Sp8	7.51187	3.4288	45.6451		103	Gala1-3(Fuca1-2)Galb1-3GlcNAcb-Sp8	87.2825	4.18774	4.79791
161	Galb1-4GlcNAcb1-3GalNAc-Sp14	15.4819	4.01011	25.9019		498	Fuca1-2(6S)Galb1-3GlcNAcb-Sp0	84.4539	10.5511	12.4933
162	Galb1-4GlcNAcb1-3Galb1-4(Fuca1-3)GlcNAcb1-3Galb1-4(Fuca1-3)GlcNAcb-Sp0	42.9955	6.69514	15.5717		104	Gala1-3(Fuca1-2)Galb1-4(Fuca1-3)GlcNAcb-Sp0	84.4032	11.926	14.1298
163	Galb1-4GlcNAcb1-3Galb1-4GlcNAcb1-3Galb1-4GlcNAcb-Sp0	-1.64082	3.10883	-189.468		543	Galb1-4GlcNAcb1-3Galb1-4GlcNAcb1-2Mana1-6(Galb1-4GlcNAcb1-3Galb1-4GlcNAcb1-2Mana1-3)Manb1-4GlcNAcb1-4GlcNAcb-Sp24	82.8244	20.0894	24.2554
164	Galb1-4GlcNAcb1-3Galb1-4GlcNAcb-Sp0	-2.0201	3.54899	-175.684		448	Galb1-4(Fuca1-3)GlcNAcb1-6GalNAc-Sp14	81.0918	9.66748	11.9217
165	Galb1-4GlcNAcb1-3Galb1-4Glcb-Sp0	6.78415	1.95267	28.7828		396	Gala1-3Galb1-3(Fuca1-4)GlcNAcb1-2Mana1-6(Gala1-3Galb1-3(Fuca1-4)GlcNAcb1-2Mana1-3)Manb1-4GlcNAcb1-4GlcNAc-Sp19	80.7303	9.87091	12.227
166	Galb1-4GlcNAcb1-3Galb1-4Glcb-Sp8	-2.4979	4.72733	-189.252		264	Neu5Aca2-3Galb1-4Glcb-Sp0	76.7528	7.74214	10.0871
167	Galb1-4GlcNAcb1-6(Galb1-3)GalNAca-Sp8	40693.8	1329.37	3.26677		578	Galb1-4GlcNAcb1-3Galb1-4GlcNAcb1-3Galb1-4GlcNAcb1-2Mana1-6(Galb1-4GlcNAcb1-3Galb1-4GlcNAcb1-3Galb1-4GlcNAcb1-2Mana1-3)Manb1-4GlcNAcb1-4(Fuca1-6)GlcNAcb-Sp24	75.7351	10.0724	13.2995
168	Galb1-4GlcNAcb1-6(Galb1-3)GalNAc-Sp14	29704.4	1107.42	3.72814		357	KDNa2-3Galb1-4(Fuca1-3)GlcNAc-Sp0	70.3133	36.5761	52.0188
169	Galb1-4GlcNAcb-Sp0	12.1434	2.23119	18.3737		329	Neu5,9Ac2a2-3Galb1-4GlcNAcb-Sp0	69.0602	10.5552	15.284
170	Galb1-4GlcNAcb-Sp8	1.50333	2.96973	197.544		395	Gala1-3Galb1-3GlcNAcb1-2Mana1-6(Gala1-3Galb1-3GlcNAcb1-2Mana1-3)Manb1-4GlcNAcb1-4GlcNAc-Sp19	67.7762	11.3116	16.6896
171	Galb1-4GlcNAcb-Sp23	3.4614	1.85331	53.5423		609	Neu5Aca2-6Galb1-4GlcNAcb1-3Galb1-4GlcNAcb1-2Mana1-6(Neu5Aca2-6Galb1-4GlcNAcb1-3Galb1-4GlcNAcb1-2Mana1-3)Manb1-4GlcNAcb1-4GlcNAcb-Sp12	67.6228	10.618	15.7019
172	Galb1-4Glcb-Sp0	14.1761	6.78828	47.8852		356	(6S)GlcNAcb1-3Galb1-4GlcNAcb-Sp0	65.8237	111.291	169.074
173	Galb1-4Glcb-Sp8	4.4992	3.82166	84.9408		482	Neu5Aca2-6Galb1-4 GlcNAcb1-6(Neu5Aca2-6Galb1-4GlcNAcb1-3)GalNAca-Sp14	64.2837	14.3839	22.3757
174	GlcNAca1-3Galb1-4GlcNAcb-Sp8	54924.8	3166.36	5.76489		324	Neu5Gcb2-6Galb1-4GlcNAc-Sp8	63.615	17.5052	27.5173
175	GlcNAca1-6Galb1-4GlcNAcb-Sp8	18900	6315.93	33.4176		475	Neu5Aca2-3Galb1-3GlcNAcb1-6(Neu5Aca2-3Galb1-4GlcNAcb1-2)Mana1-6(Neu5Aca2-3Galb1-3GlcNAcb1-2Mana1-3)Manb1-4GlcNAcb1-4GlcNAcb-Sp19	63.0464	7.99668	12.6838
176	GlcNAcb1-2Galb1-3GalNAca-Sp8	11.9851	5.08125	42.3964		380	GalNAcb1-4GlcNAcb1-2Mana1-6(GalNAcb1-4GlcNAcb1-2Mana1-3)Manb1-4GlcNAcb1-4GlcNAc-Sp12	63.0085	18.5404	29.4252
177	GlcNAcb1-6(GlcNAcb1-3)GalNAca-Sp8	238.525	83.7999	35.1325		227	GalNAcb1-4(Neu5Aca2-8Neu5Aca2-8Neu5Aca2-3)Galb1-4Glcb-Sp0	61.6777	7.63597	12.3805
178	GlcNAcb1-6(GlcNAcb1-3)GalNAca-Sp14	8.64712	1.64138	18.9818		373	Gala1-3Galb1-4(Fuca1-3)GlcNAcb1-2Mana1-6(Gala1-3Galb1-4(Fuca1-3)GlcNAcb1-2Mana1-3)Manb1-4GlcNAcb1-4GlcNAcb-Sp20	61.3033	11.2523	18.3551
179	GlcNAcb1-6(GlcNAcb1-3)Galb1-4GlcNAcb-Sp8	21212.4	757.831	3.57259		414	Gala1-3(Fuca1-2)Galb1-4GlcNAcb1-3GalNAca-Sp14	60.2907	18.3845	30.493
180	GlcNAcb1-3GalNAca-Sp8	3258.54	277.493	8.51587		405	Gala1-4Galb1-4GlcNAcb1-2Mana1-6(Gala1-4Galb1-4GlcNAcb1-2Mana1-3)Manb1-4GlcNAcb1-4GlcNAcb-Sp24	59.6575	26.0545	43.6735
181	GlcNAcb1-3GalNAca-Sp14	1180.16	294.066	24.9176		425	GalNAca1-3(Fuca1-2)Galb1-3GlcNAcb1-3GalNAc-Sp14	59.1047	22.3148	37.7546
182	GlcNAcb1-3Galb-Sp8	24.0698	6.76817	28.1189		337	GalNAca1-3(Fuca1-2)Galb1-4GlcNAcb1-3Galb1-4GlcNAcb1-3Galb1-4GlcNAcb-Sp0	58.009	17.3635	29.9324
183	GlcNAcb1-3Galb1-4GlcNAcb-Sp0	21519.3	4606.36	21.4057		254	Neu5Aca2-3Galb1-4(Fuca1-3)GlcNAcb1-3Galb1-4(Fuca1-3)GlcNAcb1-3Galb1-4(Fuca1-3)GlcNAcb-Sp0	57.2758	3.22285	5.6269
184	GlcNAcb1-3Galb1-4GlcNAcb-Sp8	8504.31	6933.71	81.5317		250	Neu5Aca2-3Galb1-3GlcNAcb-Sp0	57.0352	10.6059	18.5953
185	GlcNAcb1-3Galb1-4GlcNAcb1-3Galb1-4GlcNAcb-Sp0	27335.7	2881.72	10.542		427	Fuca1-2Galb1-3GlcNAcb1-2Mana1-6(Fuca1-2Galb1-3GlcNAcb1-2Mana1-3)Manb1-4GlcNAcb1-4(Fuca1-6)GlcNAcb-Sp22	55.6156	29.4692	52.9873
186	GlcNAcb1-3Galb1-4Glcb-Sp0	1950.82	738.655	37.8639		24	(3S)Galb1-4(Fuca1-3)(6S)Glc-Sp0	53.0401	8.94047	16.8561
187	GlcNAcb1-4-MDPLys	1.06937	0.411325	38.464		291	Galb1-4(Fuca1-3)(6S)GlcNAcb-Sp0	51.8542	16.5048	31.8294
188	GlcNAcb1-6(GlcNAcb1-4)GalNAca-Sp8	7.25925	1.39841	19.2639		481	Neu5Aca2-6Galb1-4GlcNAcb1-6GalNAca-Sp14	49.737	19.6504	39.5086
189	GlcNAcb1-4Galb1-4GlcNAcb-Sp8	-2.84265	4.44799	-156.473		451	Gala1-3(Fuca1-2)Galb1-4GlcNAcb1-6(Gala1-3(Fuca1-2)Galb1-4GlcNAcb1-3)GalNAc-Sp14	49.5036	22.9793	46.4193
190	GlcNAcb1-4GlcNAcb1-4GlcNAcb1-4GlcNAcb1-4GlcNAcb1-4GlcNAcb1-Sp8	3053.16	525.755	17.22		239	Neu5Aca2-3Galb1-3(6S)GlcNAc-Sp8	48.0851	8.13191	16.9115
191	GlcNAcb1-4GlcNAcb1-4GlcNAcb1-4GlcNAcb1-4GlcNAcb1-Sp8	19953.4	6464.01	32.3956		544	Neu5Gca2-3Galb1-4GlcNAcb1-3Galb1-4GlcNAcb1-2Mana1-6(Neu5Gca2-3Galb1-4GlcNAcb1-3Galb1-4GlcNAcb1-2Mana1-3)Manb1-4GlcNAcb1-4GlcNAcb-Sp24	47.5518	9.49483	19.9673
192	GlcNAcb1-4GlcNAcb1-4GlcNAcb-Sp8	25230.8	3469.32	13.7504		525	Galb1-3GlcNAcb1-2Mana-Sp0	45.4658	9.13246	20.0864
193	GlcNAcb1-6GalNAca-Sp8	14402.6	258.27	1.79321		84	GalNAca1-3(Fuca1-2)Galb1-4(Fuca1-3)GlcNAcb-Sp0	45.3054	16.0563	35.4402
194	GlcNAcb1-6GalNAca-Sp14	3196.8	945.138	29.5651		50	Mana1-6(Mana1-3)Manb1-4GlcNAcb1-4GlcNAcb-Sp12	45.1663	10.1298	22.4279
195	GlcNAcb1-6Galb1-4GlcNAcb-Sp8	28017.2	429.949	1.53459		133	Galb1-4GlcNAcb1-6GalNAc-Sp14	45.1194	11.5806	25.6666
196	Glca1-4Glcb-Sp8	13.5898	11.4777	84.458		162	Galb1-4GlcNAcb1-3Galb1-4(Fuca1-3)GlcNAcb1-3Galb1-4(Fuca1-3)GlcNAcb-Sp0	42.9955	6.69514	15.5717
197	Glca1-4Glca-Sp8	-0.649675	4.14744	-638.387		365	Galb1-4GlcNAcb1-2Mana1-6(Mana1-3)Manb1-4GlcNAcb1-4GlcNAcb-Sp12	41.8771	22.0072	52.5518
198	Glca1-6Glca1-6Glcb-Sp8	10.981	4.44197	40.4513		401	Fuca1-2Galb1-4GlcNAcb1-3GalNAca-Sp14	41.6773	23.2302	55.7384
199	Glcb1-4Glcb-Sp8	10.3713	6.73978	64.9848		203	GlcAb-Sp8	40.8038	3.01524	7.38962
200	Glcb1-6Glcb-Sp8	8.68898	3.31936	38.202		495	Fuca1-2Galb1-4GlcNAcb1-6GalNAca-Sp14	39.6477	11.4098	28.7781
201	G-ol-Sp8	4.86138	2.3847	49.054		271	Neu5Aca2-6Galb1-4GlcNAcb1-3Galb1-4(Fuca1-3)GlcNAcb1-3Galb1-4(Fuca1-3)GlcNAcb-Sp0	39.3114	11.6428	29.6169
202	GlcAa-Sp8	6.1579	8.38602	136.183		354	Galb1-4GlcNAcb1-2Mana1-6(Galb1-4GlcNAcb1-2Mana1-3)Manb1-4GlcNAcb1-4(Fuca1-6)GlcNAcb-Sp22	38.8743	9.99584	25.7132
203	GlcAb-Sp8	40.8038	3.01524	7.38962		213	Mana1-2Mana1-6(Mana1-2Mana1-3)Mana1-6(Mana1-2Mana1-2Mana1-3)Manb1-4GlcNAcb1-4GlcNAcb-Sp12	38.463	24.4896	63.6706
204	GlcAb1-3Galb-Sp8	7.84115	4.85658	61.937		325	Galb1-3GlcNAcb1-2Mana1-6(Galb1-3GlcNAcb1-2Mana1-3)Manb1-4GlcNAcb1-4GlcNAcb-Sp19	37.5615	14.2647	37.977
205	GlcAb1-6Galb-Sp8	6.01728	4.0833	67.8596		486	Galb1-4GlcNAcb1-6(Galb1-4GlcNAcb1-2)Mana1-6(Galb1-4GlcNAcb1-2Mana1-3)Manb1-4GlcNAcb1-4(Fuca1-6)GlcNAcb-Sp24	36.6603	16.3054	44.4771
206	KDNa2-3Galb1-3GlcNAcb-Sp0	6.29518	4.60807	73.2		492	Neu5Aca2-3Galb1-3GlcNAcb1-6GalNAca-Sp14	35.8935	7.47441	20.8238
207	KDNa2-3Galb1-4GlcNAcb-Sp0	2.81632	7.90352	280.632		355	Galb1-3GlcNAcb1-2Mana1-6(Galb1-3GlcNAcb1-2Mana1-3)Manb1-4GlcNAcb1-4(Fuca1-6)GlcNAcb-Sp22	35.6015	10.8068	30.3551
208	Mana1-2Mana1-2Mana1-3Mana-Sp9	9.42633	7.19745	76.3548		458	GalNAca1-3(Fuca1-2)Galb1-3GlcNAcb1-2Mana1-6(GalNAca1-3(Fuca1-2)Galb1-3GlcNAcb1-2Mana1-3)Manb1-4GlcNAcb1-4(Fuca1-6)GlcNAcb-Sp22	35.543	7.5148	21.1428
209	Mana1-2Mana1-6(Mana1-2Mana1-3)Mana-Sp9	16.9039	5.69573	33.6948		446	Fuca1-2Galb1-4 GlcNAcb1-2Mana1-6(Fuca1-2Galb1-4GlcNAcb1-2(Fuca1-2Galb1-4GlcNAcb1-4)Mana1-3)Manb1-4GlcNAcb1-4GlcNAcb-Sp12	34.2957	10.3775	30.259
210	Mana1-2Mana1-3Mana-Sp9	13.5028	8.1221	60.1514		364	Gala1-3Galb1-4GlcNAcb1-2Mana1-6(Gala1-3Galb1-4GlcNAcb1-2Mana1-3)Manb1-4GlcNAcb1-4GlcNAcb-Sp20	34.1441	10.8567	31.7967
211	Mana1-6(Mana1-2Mana1-3)Mana1-6(Mana1-2Mana1-3)Manb1-4GlcNAcb1-4GlcNAcb-Sp12	18.0639	7.33832	40.6243		420	Galb1-4(Fuca1-3)GlcNAcb1-2Mana1-6(Galb1-4(Fuca1-3)GlcNAcb1-2Mana1-3)Manb1-4GlcNAcb1-4(Fuca1-6)GlcNAcb-Sp22	33.0764	15.7209	47.5291
212	Mana1-2Mana1-6(Mana1-3)Mana1-6(Mana1-2Mana1-2Mana1-3)Manb1-4GlcNAcb1-4GlcNAcb-Sp12	-1.9965	4.93173	-247.019		99	GalNAcb1-4GlcNAcb-Sp0	32.3687	20.6974	63.9426
213	Mana1-2Mana1-6(Mana1-2Mana1-3)Mana1-6(Mana1-2Mana1-2Mana1-3)Manb1-4GlcNAcb1-4GlcNAcb-Sp12	38.463	24.4896	63.6706		459	Galb1-4GlcNAcb1-6(Galb1-4GlcNAcb1-2)Mana1-6(Galb1-4GlcNAcb1-2Mana1-3)Manb1-4GlcNAcb1-4GlcNAcb-Sp19	31.0641	18.5938	59.8563
214	Mana1-6(Mana1-3)Mana-Sp9	7.86622	6.90202	87.7424		593	Neu5Aca2-3Galb1-4GlcNAcb1-3Galb1-4GlcNAcb1-3GalNAca-Sp14	31.0146	12.9814	41.8558
215	Mana1-2Mana1-2Mana1-6(Mana1-3)Mana-Sp9	6.21283	9.98554	160.725		223	Fuca1-2(6S)Galb1-4(6S)Glcb-Sp0	30.8623	10.8128	35.0357
216	Mana1-6(Mana1-3)Mana1-6(Mana1-2Mana1-3)Manb1-4GlcNAcb1-4GlcNAcb-Sp12	215.112	49.5754	23.0463		113	Gala1-3GalNAcb-Sp8	29.8981	13.5222	45.2277
217	Mana1-6(Mana1-3)Mana1-6(Mana1-3)Manb1-4GlcNAcb1-4GlcNAcb-Sp12	4.9408	6.51234	131.807		443	GalNAcb1-6GalNAcb-Sp8	29.3403	12.2094	41.6131
218	Manb1-4GlcNAcb-Sp0	4.35193	2.43284	55.9025		31	(3S)Galb1-3GlcNAcb-Sp8	29.0645	7.22938	24.8736
219	Neu5Aca2-3Galb1-4GlcNAcb1-3Galb1-4(Fuca1-3)GlcNAcb-Sp0	2.4568	5.43078	221.051		107	Gala1-3(Fuca1-2)Galb1-4Glcb-Sp0	28.761	6.45687	22.45
220	(3S)Galb1-4(Fuca1-3)(6S)GlcNAcb-Sp8	22.4789	10.6669	47.4528		493	(3S)Galb1-3(Fuca1-4)GlcNAcb-Sp0	28.5373	10.5067	36.8174
221	Fuca1-2(6S)Galb1-4GlcNAcb-Sp0	10.9859	3.33536	30.3604		404	Gala1-4Galb1-3GlcNAcb1-2Mana1-6(Gala1-4Galb1-3GlcNAcb1-2Mana1-3)Manb1-4GlcNAcb1-4GlcNAcb-Sp19	28.2037	12.4253	44.0557
222	Fuca1-2Galb1-4(6S)GlcNAcb-Sp8	11.2435	9.78651	87.0417		533	Galb1-4GlcNAcb1-2 Mana1-6(Galb1-4GlcNAcb1-4)(Galb1-4GlcNAcb1-2Mana1-3)Manb1-4GlcNAcb1-4(Fuca1-6)GlcNAc-Sp21	28.1628	26.3151	93.4391
223	Fuca1-2(6S)Galb1-4(6S)Glcb-Sp0	30.8623	10.8128	35.0357		431	Fuca1-3GlcNAcb1-6(Galb1-4GlcNAcb1-3)Galb1-4Glc-Sp21	27.4442	9.69343	35.3205
224	Neu5Aca2-3Galb1-3GalNAca-Sp8	56636.1	2693.23	4.75533		7	Fuca-Sp9	27.2709	21.3091	78.1387
225	Neu5Aca2-3Galb1-3GalNAca-Sp14	20448.5	1700.92	8.31807		313	MurNAcb1-4GlcNAcb-Sp10	26.7927	10.5384	39.333
226	GalNAcb1-4(Neu5Aca2-8Neu5Aca2-8Neu5Aca2-8Neu5Aca2-3)Galb1-4Glcb-Sp0	11.8623	6.65257	56.0814		483	Neu5Aca2-6Galb1-4GlcNAcb1-2Mana1-6(Neu5Aca2-6Galb1-4GlcNAcb1-2Mana1-3)Manb1-4GlcNAcb1-4(Fuca1-6)GlcNAcb-Sp24	26.4514	7.03092	26.5805
227	GalNAcb1-4(Neu5Aca2-8Neu5Aca2-8Neu5Aca2-3)Galb1-4Glcb-Sp0	61.6777	7.63597	12.3805		456	Gala1-3(Fuca1-2)Galb1-3GlcNAcb1-2Mana1-6(Gala1-3(Fuca1-2)Galb1-3GlcNAcb1-2Mana1-3)Manb1-4GlcNAcb1-4(Fuca1-6)GlcNAcb-Sp22	26.411	7.71072	29.1951
228	Neu5Aca2-8Neu5Aca2-8Neu5Aca2-3Galb1-4Glcb-Sp0	0.448725	5.21036	1161.15		349	Neu5Aca2-6Galb1-4GlcNAcb1-2Mana1-3Manb1-4GlcNAcb1-4GlcNAc-Sp12	25.8015	21.879	84.7972
229	GalNAcb1-4(Neu5Aca2-8Neu5Aca2-3)Galb1-4Glcb-Sp0	15.2926	23.1854	151.612		418	Gala1-3(Fuca1-2)Galb1-4(Fuca1-3)GlcNAcb1-3GalNAc-Sp14	25.6015	7.74951	30.2697
230	Neu5Aca2-8Neu5Aca2-8Neu5Aca-Sp8	5.5211	11.872	215.03		361	Fuca1-2Galb1-3GlcNAcb1-2Mana1-6(Fuca1-2Galb1-3GlcNAcb1-2Mana1-3)Manb1-4GlcNAcb1-4GlcNAcb-Sp20	25.24	10.8834	43.1198
231	Neu5Aca2-3(6S)Galb1-4(Fuca1-3)GlcNAcb-Sp8	0.276425	1.57263	568.918		98	GalNAcb1-4(Fuca1-3)GlcNAcb-Sp0	24.9964	2.83989	11.3612
232	GalNAcb1-4(Neu5Aca2-3)Galb1-4GlcNAcb-Sp0	17.661	6.85574	38.8185		100	GalNAcb1-4GlcNAcb-Sp8	24.4696	7.22059	29.5084
233	GalNAcb1-4(Neu5Aca2-3)Galb1-4GlcNAcb-Sp8	19.179	9.49653	49.5152		54	Galb1-4GlcNAcb1-2Mana1-6(Galb1-4GlcNAcb1-2Mana1-3)Manb1-4GlcNAcb1-4GlcNAcb-Sp12	24.3813	13.3352	54.6945
234	GalNAcb1-4(Neu5Aca2-3)Galb1-4Glcb-Sp0	2.7402	6.67865	243.729		154	Galb1-4(Fuca1-3)GlcNAcb1-3Galb1-4(Fuca1-3)GlcNAcb-Sp0	24.1512	7.64619	31.6596
235	Neu5Aca2-3Galb1-3GalNAcb1-4(Neu5Aca2-3)Galb1-4Glcb-Sp0	2.80305	4.11227	146.707		182	GlcNAcb1-3Galb-Sp8	24.0698	6.76817	28.1189
236	Neu5Aca2-6(Neu5Aca2-3)GalNAca-Sp8	-1.25152	3.34616	-267.366		400	Neu5Aca2-3Galb1-3GlcNAcb1-3GalNAca-Sp14	24.0256	5.13483	21.3723
237	Neu5Aca2-3GalNAca-Sp8	111.475	13.4808	12.0932		359	KDNa2-3Galb1-4Glc-Sp0	23.7792	12.9209	54.3372
238	Neu5Aca2-3GalNAcb1-4GlcNAcb-Sp0	2.47837	2.80433	113.152		491	Galb1-3(Fuca1-4)GlcNAcb1-6GalNAca-Sp14	23.7162	12.0234	50.6971
239	Neu5Aca2-3Galb1-3(6S)GlcNAc-Sp8	48.0851	8.13191	16.9115		292	Galb1-4(Fuca1-3)(6S)Glcb-Sp0	23.3567	6.56647	28.1139
240	Neu5Aca2-3Galb1-3(Fuca1-4)GlcNAcb-Sp8	7.34905	5.49	74.7035		411	Galb1-4GlcNAcb1-6(Neu5Aca2-6Galb1-3GlcNAcb1-3)Galb1-4Glc-Sp21	23.2034	10.6544	45.9174
241	Neu5Aca2-3Galb1-3(Fuca1-4)GlcNAcb1-3Galb1-4(Fuca1-3)GlcNAcb-Sp0	160.682	29.9013	18.609		71	Fuca1-2Galb1-4(Fuca1-3)GlcNAcb1-3Galb1-4(Fuca1-3)GlcNAcb1-3Galb1-4(Fuca1-3)GlcNAcb-Sp0	22.8592	9.45766	41.3735
242	Neu5Aca2-3Galb1-4(Neu5Aca2-3Galb1-3)GlcNAcb-Sp8	4.80645	3.59506	74.7967		56	Neu5Aca2-6Galb1-4GlcNAcb1-2Mana1-6(Neu5Aca2-6Galb1-4GlcNAcb1-2Mana1-3)Manb1-4GlcNAcb1-4GlcNAcb-Sp13	22.8021	7.09221	31.1033
243	Neu5Aca2-3Galb1-3(6S)GalNAca-Sp8	59831.9	1388.11	2.32001		220	(3S)Galb1-4(Fuca1-3)(6S)GlcNAcb-Sp8	22.4789	10.6669	47.4528
244	Neu5Aca2-6(Neu5Aca2-3Galb1-3)GalNAca-Sp8	19264.9	1500.81	7.79035		384	Galb1-4(Fuca1-3)GlcNAcb1-6(Galb1-3GlcNAcb1-3)Galb1-4Glc-Sp21	22.239	4.08732	18.3791
245	Neu5Aca2-6(Neu5Aca2-3Galb1-3)GalNAca-Sp14	3014.95	157.158	5.21263		455	GalNAca1-3(Fuca1-2)Galb1-4GlcNAcb1-2Mana1-6(GalNAca1-3(Fuca1-2)Galb1-4GlcNAcb1-2Mana1-3)Manb1-4GlcNAcb1-4(Fuca1-6)GlcNAcb-Sp22	22.0996	6.4712	29.282
246	Neu5Aca2-3Galb-Sp8	10.9481	7.54458	68.912		146	Galb1-3GalNAcb1-4Galb1-4Glcb-Sp8	21.8965	12.7717	58.3277
247	Neu5Aca2-3Galb1-3GalNAcb1-3Gala1-4Galb1-4Glcb-Sp0	10.4052	4.50997	43.3433		374	GalNAca1-3(Fuca1-2)Galb1-3GlcNAcb1-2Mana1-6(GalNAca1-3(Fuca1-2)Galb1-3GlcNAcb1-2Mana1-3)Manb1-4GlcNAcb1-4GlcNAcb-Sp20	21.7573	8.20657	37.7188
248	Neu5Aca2-3Galb1-3GlcNAcb1-3Galb1-4GlcNAcb-Sp0	5.61395	7.62348	135.795		151	Galb1-3GlcNAcb-Sp8	21.2834	20.6662	97.1
249	Fuca1-2(6S)Galb1-4Glcb-Sp0	6.49997	5.92581	91.1667		452	GalNAca1-3(Fuca1-2)Galb1-4GlcNAcb1-6(GalNAca1-3(Fuca1-2)Galb1-4GlcNAcb1-3)GalNAc-Sp14	21.079	8.29009	39.3288
250	Neu5Aca2-3Galb1-3GlcNAcb-Sp0	57.0352	10.6059	18.5953		274	Neu5Aca2-6Galb1-4Glcb-Sp8	20.4471	21.4348	104.83
251	Neu5Aca2-3Galb1-3GlcNAcb-Sp8	5.75185	7.40349	128.715		429	Galb1-3GlcNAcb1-6(Galb1-3GlcNAcb1-2)Mana1-6(Galb1-3GlcNAcb1-2Mana1-3)Manb1-4GlcNAcb1-4GlcNAcb-Sp19	20.205	15.5586	77.0036
252	Neu5Aca2-3Galb1-4(6S)GlcNAcb-Sp8	8.48173	7.85116	92.5656		123	Gala1-4Galb1-4Glcb-Sp0	20.0819	11.4385	56.9593
253	Neu5Aca2-3Galb1-4(Fuca1-3)(6S)GlcNAcb-Sp8	0.090025	2.58073	2866.69		121	Gala1-4Galb1-4GlcNAcb-Sp0	20.0389	2.93762	14.6596
254	Neu5Aca2-3Galb1-4(Fuca1-3)GlcNAcb1-3Galb1-4(Fuca1-3)GlcNAcb1-3Galb1-4(Fuca1-3)GlcNAcb-Sp0	57.2758	3.22285	5.6269		611	Galb1-3GalNAcb1-4(Neu5Aca2-8Neu5Aca2-8Neu5Aca2-3)Galb1-4Glcb-Sp21	19.4736	3.2643	16.7627
255	Neu5Aca2-3Galb1-4(Fuca1-3)GlcNAcb-Sp0	2.35027	4.71142	200.463		534	Fuca1-4(Galb1-3)GlcNAcb1-2 Mana-Sp0	19.2918	13.0307	67.5454
256	Neu5Aca2-3Galb1-4(Fuca1-3)GlcNAcb-Sp8	5.3244	2.8832	54.1508		233	GalNAcb1-4(Neu5Aca2-3)Galb1-4GlcNAcb-Sp8	19.179	9.49653	49.5152
257	Neu5Aca2-3Galb1-4(Fuca1-3)GlcNAcb1-3Galb-Sp8	0.219575	4.78354	2178.55		16	GlcNAcb-Sp0	19.0953	4.81149	25.1973
258	Neu5Aca2-3Galb1-4(Fuca1-3)GlcNAcb1-3Galb1-4GlcNAcb-Sp8	109.444	13.8558	12.6601		76	Fuca1-2Galb1-4GlcNAcb-Sp0	19.0397	3.44226	18.0793
259	Neu5Aca2-3Galb1-4GlcNAcb1-3Galb1-4GlcNAcb1-3Galb1-4GlcNAcb-Sp0	4.27908	5.22495	122.105		444	(6S)Galb1-3GlcNAcb-Sp0	18.7731	4.79915	25.564
260	Neu5Aca2-3Galb1-4GlcNAcb-Sp0	3.03655	2.20638	72.6608		402	Galb1-4(Fuca1-3)GlcNAcb1-3GalNAca-Sp14	18.6206	4.75495	25.536
261	Neu5Aca2-3Galb1-4GlcNAcb-Sp8	2.7349	5.26502	192.512		97	GalNAcb1-3Gala1-4Galb1-4GlcNAcb-Sp0	18.5293	15.5743	84.052
262	Neu5Aca2-3Galb1-4GlcNAcb1-3Galb1-4GlcNAcb-Sp0	2.60405	8.48313	325.767		362	Fuca1-2Galb1-4GlcNAcb1-2Mana1-6(Fuca1-2Galb1-4GlcNAcb1-2Mana1-3)Manb1-4GlcNAcb1-4GlcNAcb-Sp20	18.3629	6.32367	34.4371
263	Fuca1-2Galb1-4(6S)Glcb-Sp0	9.89022	5.78604	58.5026		211	Mana1-6(Mana1-2Mana1-3)Mana1-6(Mana1-2Mana1-3)Manb1-4GlcNAcb1-4GlcNAcb-Sp12	18.0639	7.33832	40.6243
264	Neu5Aca2-3Galb1-4Glcb-Sp0	76.7528	7.74214	10.0871		371	GalNAca1-3(Fuca1-2)Galb1-4GlcNAcb1-2Mana1-6(GalNAca1-3(Fuca1-2)Galb1-4GlcNAcb1-2Mana1-3)Manb1-4GlcNAcb1-4GlcNAcb-Sp20	17.9898	26.0379	144.737
265	Neu5Aca2-3Galb1-4Glcb-Sp8	-0.355725	4.0507	-1138.72		487	Neu5Aca2-3Galb1-3GlcNAcb1-2Mana1-6(GlcNAcb1-4)(Neu5Aca2-3Galb1-3GlcNAcb1-2Mana1-3)Manb1-4GlcNAcb1-4GlcNAc-Sp21	17.9564	8.64368	48.1372
266	Neu5Aca2-6GalNAca-Sp8	2.06018	3.05978	148.52		383	Galb1-3GlcNAcb1-3Galb1-4GlcNAcb1-6(Galb1-3GlcNAcb1-3)Galb1-4Glcb-Sp0	17.8944	7.0055	39.1492
267	Neu5Aca2-6GalNAcb1-4GlcNAcb-Sp0	-0.0793	2.6358	-3323.84		293	Galb1-4(Fuca1-3)GlcNAcb1-3Galb1-3(Fuca1-4)GlcNAcb-Sp0	17.8352	5.14056	28.8226
268	Neu5Aca2-6Galb1-4(6S)GlcNAcb-Sp8	2.2501	4.28289	190.342		454	GalNAcb1-4Galb1-4Glcb-Sp0	17.7011	10.0504	56.7782
269	Neu5Aca2-6Galb1-4GlcNAcb-Sp0	8.55155	8.50106	99.4096		232	GalNAcb1-4(Neu5Aca2-3)Galb1-4GlcNAcb-Sp0	17.661	6.85574	38.8185
270	Neu5Aca2-6Galb1-4GlcNAcb-Sp8	1.29047	4.95735	384.149		505	(3S)GalNAcb1-4(Fuca1-3)GlcNAcb-Sp8	17.609	4.94695	28.0932
271	Neu5Aca2-6Galb1-4GlcNAcb1-3Galb1-4(Fuca1-3)GlcNAcb1-3Galb1-4(Fuca1-3)GlcNAcb-Sp0	39.3114	11.6428	29.6169		126	Galb1-2Galb-Sp8	17.4197	10.6183	60.956
272	Neu5Aca2-6Galb1-4GlcNAcb1-3Galb1-4GlcNAcb-Sp0	0.40805	2.10951	516.974		351	Galb1-4GlcNAcb1-2Mana1-6Manb1-4GlcNAcb1-4GlcNAc-Sp12	17.1048	8.7681	51.2612
273	Neu5Aca2-6Galb1-4Glcb-Sp0	6.21412	3.97839	64.0217		26	(3S)Galb1-4(6S)Glcb-Sp0	17.0568	9.34601	54.7935
274	Neu5Aca2-6Galb1-4Glcb-Sp8	20.4471	21.4348	104.83		209	Mana1-2Mana1-6(Mana1-2Mana1-3)Mana-Sp9	16.9039	5.69573	33.6948
275	Neu5Aca2-6Galb-Sp8	4.47128	5.79796	129.671		428	Gala1-3(Fuca1-2)Galb1-4GlcNAcb1-2Mana1-6(Gala1-3(Fuca1-2)Galb1-4GlcNAcb1-2Mana1-3)Manb1-4GlcNAcb1-4(Fuca1-6)GlcNAcb-Sp22	16.7981	3.0941	18.4194
276	Neu5Aca2-8Neu5Aca-Sp8	3.6964	8.41068	227.537		83	GalNAca1-3(Fuca1-2)Galb1-3GlcNAcb-Sp0	16.6916	6.6921	40.0925
277	Neu5Aca2-8Neu5Aca2-3Galb1-4Glcb-Sp0	-1.61538	2.58755	-160.183		157	Galb1-4(6S)Glcb-Sp8	16.6804	2.4528	14.7046
278	Galb1-3(Fuca1-4)GlcNAcb1-3Galb1-3(Fuca1-4)GlcNAcb-Sp0	15.9846	9.16041	57.3078		79	Fuca1-2Galb-Sp8	16.3377	7.21834	44.182
279	Neu5Acb2-6GalNAca-Sp8	1.15733	4.85507	419.508		478	Neu5Aca2-6Galb1-4GlcNAcb1-6(Galb1-3GlcNAcb1-3)Galb1-4Glcb-Sp21	16.3338	5.22675	31.9996
280	Neu5Acb2-6Galb1-4GlcNAcb-Sp8	3.59057	5.73139	159.623		33	(3S)Galb1-4(Fuca1-3)GlcNAc-Sp8	16.0996	11.1313	69.1407
281	Neu5Gca2-3Galb1-3(Fuca1-4)GlcNAcb-Sp0	12.4833	6.07929	48.6992		278	Galb1-3(Fuca1-4)GlcNAcb1-3Galb1-3(Fuca1-4)GlcNAcb-Sp0	15.9846	9.16041	57.3078
282	Neu5Gca2-3Galb1-3GlcNAcb-Sp0	10.3483	6.73169	65.0515		5	GalNAca-Sp15	15.8909	9.61085	60.4803
283	Neu5Gca2-3Galb1-4(Fuca1-3)GlcNAcb-Sp0	9.83125	5.37119	54.6339		535	Neu5Aca2-3Galb1-4(Fuca1-3)GlcNAcb1-2Mana-Sp0	15.8058	5.84034	36.9506
284	Neu5Gca2-3Galb1-4GlcNAcb-Sp0	7.38628	12.4053	167.951		129	Galb1-3(Fuca1-4)GlcNAc-Sp0	15.7682	10.229	64.8715
285	Neu5Gca2-3Galb1-4Glcb-Sp0	7.43843	1.34226	18.045		430	Galb1-4GlcNAcb1-6(Fuca1-2Galb1-3GlcNAcb1-3)Galb1-4Glc-Sp21	15.7621	15.5246	98.4932
286	Neu5Gca2-6GalNAca-Sp0	7.39852	1.84978	25.002		91	GalNAca1-3(Fuca1-2)Galb-Sp18	15.6003	16.8145	107.783
287	Neu5Gca2-6Galb1-4GlcNAcb-Sp0	11.9841	5.07609	42.357		72	Fuca1-2Galb1-4(Fuca1-3)GlcNAcb-Sp0	15.5356	6.41817	41.3127
288	Neu5Gca-Sp8	12.8418	6.9313	53.9746		161	Galb1-4GlcNAcb1-3GalNAc-Sp14	15.4819	4.01011	25.9019
289	Neu5Aca2-3Galb1-4GlcNAcb1-6(Galb1-3)GalNAca-Sp14	30391.7	1802.52	5.93097		14	Manb-Sp8	15.379	5.56136	36.162
290	Galb1-3GlcNAcb1-3Galb1-3GlcNAcb-Sp0	12.8932	9.73301	75.4895		527	Neu5Aca2-3Galb1-3GlcNAcb1-2Mana-Sp0	15.3249	9.2259	60.2021
291	Galb1-4(Fuca1-3)(6S)GlcNAcb-Sp0	51.8542	16.5048	31.8294		229	GalNAcb1-4(Neu5Aca2-8Neu5Aca2-3)Galb1-4Glcb-Sp0	15.2926	23.1854	151.612
292	Galb1-4(Fuca1-3)(6S)Glcb-Sp0	23.3567	6.56647	28.1139		8	Rhaa-Sp8	15.1694	14.3368	94.5116
293	Galb1-4(Fuca1-3)GlcNAcb1-3Galb1-3(Fuca1-4)GlcNAcb-Sp0	17.8352	5.14056	28.8226		110	Gala1-4(Gala1-3)Galb1-4GlcNAcb-Sp8	14.9853	12.1833	81.3015
294	Galb1-4GlcNAcb1-3Galb1-3GlcNAcb-Sp0	3.33445	2.12754	63.8047		375	Gala1-3(Fuca1-2)Galb1-3GlcNAcb1-2Mana1-6(Gala1-3(Fuca1-2)Galb1-3GlcNAcb1-2Mana1-3)Manb1-4GlcNAcb1-4GlcNAcb-Sp20	14.9394	4.34992	29.1172
295	Neu5Aca2-3Galb1-3GlcNAcb1-3Galb1-3GlcNAcb-Sp0	11.0916	7.69671	69.3923		132	Galb1-4GlcNAcb1-6GalNAca-Sp8	14.7181	11.5238	78.2968
296	Neu5Aca2-3Galb1-4GlcNAcb1-3Galb1-3GlcNAcb-Sp0	-1.3889	4.47319	-322.067		45	(6S)Galb1-4(6S)Glcb-Sp8	14.6719	33.061	225.335
297	4S(3S)Galb1-4GlcNAcb-Sp0	1.47957	6.10265	412.459		75	Fuca1-2Galb1-4GlcNAcb1-3Galb1-4GlcNAcb1-3Galb1-4GlcNAcb-Sp0	14.4628	12.3943	85.6975
298	(6S)Galb1-4(6S)GlcNAcb-Sp0	7.62918	3.13997	41.1573		328	Galb1-4(Fuca1-3)GlcNAcb1-2Mana1-6(Galb1-4(Fuca1-3)GlcNAcb1-2Mana1-3)Manb1-4GlcNAcb1-4GlcNAcb-Sp20	14.398	9.12781	63.3963
299	(6P)Glcb-Sp10	1.67612	4.95058	295.358		109	Gala1-3(Fuca1-2)Galb-Sp18	14.2705	7.05323	49.4253
300	Neu5Aca2-3Galb1-4(Fuca1-3)GlcNAcb1-6(Galb1-3)GalNAca-Sp14	179.909	13.5368	7.52422		465	Neu5Aca2-6Galb1-4GlcNAcb1-4Mana1-6(GlcNAcb1-4)(Neu5Aca2-6Galb1-4GlcNAcb1-4(Neu5Aca2-6Galb1-4GlcNAcb1-2)Mana1-3)Manb1-4GlcNAcb1-4GlcNAcb-Sp21	14.245	9.89156	69.4387
301	Galb1-3Galb1-4GlcNAcb-Sp8	9.6604	12.8662	133.185		172	Galb1-4Glcb-Sp0	14.1761	6.78828	47.8852
302	Neu5Aca2-6Galb1-4GlcNAcb1-2Mana1-6(Galb1-4GlcNAcb1-2Mana1-3)Manb1-4GlcNAcb1-4GlcNAcb-Sp12	8.6512	11.3508	131.205		423	Fuca1-2Galb1-3GlcNAcb1-3GalNAc-Sp14	13.7369	10.742	78.1982
303	Galb1-4GlcNAcb1-6(Galb1-4GlcNAcb1-3)Galb1-4GlcNAc-Sp0	1.5	3.28526	219.017		15	GalNAcb-Sp8	13.6573	7.64652	55.9884
304	GlcNAcb1-6(Galb1-4GlcNAcb1-3)Galb1-4GlcNAc-Sp0	19888.9	4056.95	20.3981		196	Glca1-4Glcb-Sp8	13.5898	11.4777	84.458
305	Galb1-4GlcNAca1-6Galb1-4GlcNAcb-Sp0	0.779325	7.54388	968.001		484	Neu5Aca2-3Galb1-4GlcNAcb1-2Mana1-6(Neu5Aca2-3Galb1-4GlcNAcb1-2Mana1-3)Manb1-4GlcNAcb1-4(Fuca1-6)GlcNAcb-Sp24	13.5202	5.17814	38.2993
306	Galb1-4GlcNAcb1-6Galb1-4GlcNAcb-Sp0	4.41092	5.00431	113.453		210	Mana1-2Mana1-3Mana-Sp9	13.5028	8.1221	60.1514
307	GalNAcb1-3Galb-Sp8	12.2461	2.21406	18.0798		122	Gala1-4Galb1-4GlcNAcb-Sp8	13.2974	10.0959	75.9241
308	GlcAb1-3GlcNAcb-Sp8	7.7754	5.17913	66.6091		127	Galb1-3(Fuca1-4)GlcNAcb1-3Galb1-4(Fuca1-3)GlcNAcb-Sp0	13.2956	5.28255	39.7316
309	Neu5Aca2-6Galb1-4GlcNAcb1-2Mana1-6(GlcNAcb1-2Mana1-3)Manb1-4GlcNAcb1-4GlcNAcb-Sp12	35209.6	2741.05	7.78493		149	Galb1-3GlcNAcb1-3Galb1-4Glcb-Sp10	13.1628	16.1356	122.584
310	GlcNAcb1-3Man-Sp10	2828.61	932.565	32.969		27	(3S)Galb1-4(6S)Glcb-Sp8	12.9876	8.0091	61.6672
311	GlcNAcb1-4GlcNAcb-Sp10	5843.01	4647.53	79.54		290	Galb1-3GlcNAcb1-3Galb1-3GlcNAcb-Sp0	12.8932	9.73301	75.4895
312	GlcNAcb1-4GlcNAcb-Sp12	529.968	91.1058	17.1908		496	Gala1-3Galb1-4GlcNAcb1-6GalNAca-Sp14	12.8508	17.029	132.513
313	MurNAcb1-4GlcNAcb-Sp10	26.7927	10.5384	39.333		288	Neu5Gca-Sp8	12.8418	6.9313	53.9746
314	Mana1-6Manb-Sp10	5.53378	4.2023	75.9392		424	Gala1-3(Fuca1-2)Galb1-3GlcNAcb1-3GalNAc-Sp14	12.6695	12.5408	98.9843
315	Mana1-6(Mana1-3)Mana1-6(Mana1-3)Manb-Sp10	11.5102	6.08884	52.8996		413	Neu5Aca2-3Galb1-3GalNAcb1-4(Neu5Aca2-8Neu5Aca2-3)Galb1-4Glcb-Sp0	12.5344	9.96817	79.5268
316	Mana1-2Mana1-6(Mana1-3)Mana1-6(Mana1-2Mana1-2Mana1-3)Mana-Sp9	8.64552	5.1271	59.3035		453	Neu5Aca2-8Neu5Aca2-3Galb1-3GalNAcb1-4(Neu5Aca2-8Neu5Aca2-3)Galb1-4Glcb-Sp0	12.5102	14.6073	116.763
317	Mana1-2Mana1-6(Mana1-2Mana1-3)Mana1-6(Mana1-2Mana1-2Mana1-3)Mana-Sp9	12.0401	8.16081	67.7803		281	Neu5Gca2-3Galb1-3(Fuca1-4)GlcNAcb-Sp0	12.4833	6.07929	48.6992
318	Neu5Aca2-3Galb1-4GlcNAcb1-6(Neu5Aca2-3Galb1-3)GalNAca-Sp14	9347.72	724.38	7.74926		390	Fuca1-2Galb1-3GalNAca1-3(Fuca1-2)Galb1-4Glcb-Sp0	12.3147	8.79611	71.4276
319	Neu5Aca2-6Galb1-4GlcNAcb1-2Mana1-6(Neu5Aca2-3Galb1-4GlcNAcb1-2Mana1-3)Manb1-4GlcNAcb1-4GlcNAcb-Sp12	6.04078	5.40432	89.464		485	Mana1-6(Mana1-3)Manb1-4GlcNAcb1-4(Fuca1-6)GlcNAcb-Sp19	12.3005	3.31001	26.9096
320	Galb1-4GlcNAcb1-2Mana1-6(Neu5Aca2-6Galb1-4GlcNAcb1-2Mana1-3)Manb1-4GlcNAcb1-4GlcNAcb-Sp12	8.80085	8.3563	94.9488		307	GalNAcb1-3Galb-Sp8	12.2461	2.21406	18.0798
321	GlcNAcb1-2Mana1-6(Neu5Aca2-6Galb1-4GlcNAcb1-2Mana1-3)Manb1-4GlcNAcb1-4GlcNAcb-Sp12	12489.5	2529.41	20.2523		169	Galb1-4GlcNAcb-Sp0	12.1434	2.23119	18.3737
322	Neu5Aca2-8Neu5Acb-Sp17	8.84652	4.16322	47.0606		317	Mana1-2Mana1-6(Mana1-2Mana1-3)Mana1-6(Mana1-2Mana1-2Mana1-3)Mana-Sp9	12.0401	8.16081	67.7803
323	Neu5Aca2-8Neu5Aca2-8Neu5Acb-Sp8	4.7404	3.47775	73.364		521	Neu5Aca2-6Galb1-4GlcNAcb1-2Man-Sp0	12.0308	3.77573	31.3838
324	Neu5Gcb2-6Galb1-4GlcNAc-Sp8	63.615	17.5052	27.5173		176	GlcNAcb1-2Galb1-3GalNAca-Sp8	11.9851	5.08125	42.3964
325	Galb1-3GlcNAcb1-2Mana1-6(Galb1-3GlcNAcb1-2Mana1-3)Manb1-4GlcNAcb1-4GlcNAcb-Sp19	37.5615	14.2647	37.977		287	Neu5Gca2-6Galb1-4GlcNAcb-Sp0	11.9841	5.07609	42.357
326	Neu5Aca2-3Galb1-4GlcNAcb1-2Mana1-6(Neu5Aca2-3Galb1-4GlcNAcb1-2Mana1-3)Manb1-4GlcNAcb1-4GlcNAcb-Sp12	-1.55827	6.12663	-393.167		48	Neu5,9Ac2a-Sp8	11.9795	4.93164	41.1671
327	Neu5Aca2-3Galb1-4GlcNAcb1-2Mana1-6(Neu5Aca2-6Galb1-4GlcNAcb1-2Mana1-3)Manb1-4GlcNAcb1-4GlcNAcb-Sp12	1.39988	4.16331	297.406		125	Gala1-6Glcb-Sp8	11.9291	6.75363	56.6146
328	Galb1-4(Fuca1-3)GlcNAcb1-2Mana1-6(Galb1-4(Fuca1-3)GlcNAcb1-2Mana1-3)Manb1-4GlcNAcb1-4GlcNAcb-Sp20	14.398	9.12781	63.3963		226	GalNAcb1-4(Neu5Aca2-8Neu5Aca2-8Neu5Aca2-8Neu5Aca2-3)Galb1-4Glcb-Sp0	11.8623	6.65257	56.0814
329	Neu5,9Ac2a2-3Galb1-4GlcNAcb-Sp0	69.0602	10.5552	15.284		315	Mana1-6(Mana1-3)Mana1-6(Mana1-3)Manb-Sp10	11.5102	6.08884	52.8996
330	Neu5,9Ac2a2-3Galb1-3GlcNAcb-Sp0	0.330825	0.804827	243.279		41	(6P)Mana-Sp8	11.3889	5.00773	43.9704
331	Neu5Aca2-6Galb1-4GlcNAcb1-3Galb1-3GlcNAcb-Sp0	2.25945	5.39225	238.653		101	Gala1-2Galb-Sp8	11.2935	11.516	101.97
332	Neu5Aca2-3Galb1-3(Fuca1-4)GlcNAcb1-3Galb1-3(Fuca1-4)GlcNAcb-Sp0	101.849	7.7004	7.5606		22	6S(3S)Galb1-4(6S)GlcNAcb-Sp0	11.2453	9.7729	86.9069
333	Neu5Aca2-6Galb1-4GlcNAcb1-3Galb1-4GlcNAcb1-3Galb1-4GlcNAcb-Sp0	3.333	2.03972	61.1978		222	Fuca1-2Galb1-4(6S)GlcNAcb-Sp8	11.2435	9.78651	87.0417
334	Gala1-4Galb1-4GlcNAcb1-3Galb1-4Glcb-Sp0	1.00837	2.89957	287.549		152	Galb1-4(Fuca1-3)GlcNAcb-Sp0	11.1929	7.07857	63.2414
335	GalNAcb1-3Gala1-4Galb1-4GlcNAcb1-3Galb1-4Glcb-Sp0	1.1293	4.63271	410.228		295	Neu5Aca2-3Galb1-3GlcNAcb1-3Galb1-3GlcNAcb-Sp0	11.0916	7.69671	69.3923
336	GalNAca1-3(Fuca1-2)Galb1-4GlcNAcb1-3Galb1-4GlcNAcb-Sp0	2.6124	3.48969	133.582		30	(3S)Galb1-3GlcNAcb-Sp0	10.9985	2.94046	26.7351
337	GalNAca1-3(Fuca1-2)Galb1-4GlcNAcb1-3Galb1-4GlcNAcb1-3Galb1-4GlcNAcb-Sp0	58.009	17.3635	29.9324		221	Fuca1-2(6S)Galb1-4GlcNAcb-Sp0	10.9859	3.33536	30.3604
338	Neu5Aca2-3Galb1-4(Fuca1-3)GlcNAcb1-6(Neu5Aca2-3Galb1-3)GalNAc-Sp14	402.352	31.1549	7.74318		198	Glca1-6Glca1-6Glcb-Sp8	10.981	4.44197	40.4513
339	GlcNAca1-4Galb1-4GlcNAcb1-3Galb1-4GlcNAcb1-3Galb1-4GlcNAcb-Sp0	48423.1	4082.55	8.431		246	Neu5Aca2-3Galb-Sp8	10.9481	7.54458	68.912
340	GlcNAca1-4Galb1-4GlcNAcb-Sp0	33371.9	2362.04	7.07792		68	Fuca1-2Galb1-3GlcNAcb-Sp0	10.8939	8.60561	78.9947
341	GlcNAca1-4Galb1-3GlcNAcb-Sp0	35225	805.428	2.28653		25	(3S)Galb1-4Glcb-Sp8	10.8818	8.9765	82.4911
342	GlcNAca1-4Galb1-4GlcNAcb1-3Galb1-4Glcb-Sp0	39786.3	5398.28	13.5682		105	Gala1-3(Fuca1-2)Galb1-4(Fuca1-3)GlcNAcb-Sp8	10.8426	6.77816	62.5143
343	GlcNAca1-4Galb1-4GlcNAcb1-3Galb1-4(Fuca1-3)GlcNAcb1-3Galb1-4(Fuca1-3)GlcNAcb-Sp0	38001.8	2582.38	6.79542		21	GlcNAcb1-6(GlcNAcb1-4)(GlcNAcb1-3)GlcNAc-Sp8	10.5575	14.2699	135.163
344	GlcNAca1-4Galb1-4GlcNAcb1-3Galb1-4GlcNAcb-Sp0	38656.4	1838.82	4.75684		114	Gala1-3Galb1-4(Fuca1-3)GlcNAcb-Sp8	10.4946	5.89824	56.2024
345	GlcNAca1-4Galb1-3GalNAc-Sp14	27442.6	1912.83	6.9703		247	Neu5Aca2-3Galb1-3GalNAcb1-3Gala1-4Galb1-4Glcb-Sp0	10.4052	4.50997	43.3433
346	Neu5Aca2-6Galb1-4GlcNAcb1-2Mana1-6(Mana1-3)Manb1-4GlcNAcb1-4GlcNAc-Sp12	5.57718	8.52119	152.787		199	Glcb1-4Glcb-Sp8	10.3713	6.73978	64.9848
347	Mana1-6(Neu5Aca2-6Galb1-4GlcNAcb1-2Mana1-3)Manb1-4GlcNAcb1-4GlcNAc-Sp12	-0.722	3.69746	-512.114		282	Neu5Gca2-3Galb1-3GlcNAcb-Sp0	10.3483	6.73169	65.0515
348	Neu5Aca2-6Galb1-4GlcNAcb1-2Mana1-6Manb1-4GlcNAcb1-4GlcNAc-Sp12	-0.08585	4.12508	-4804.99		409	GalNAcb1-3Gala1-6Galb1-4Glcb-Sp8	10.2164	5.55415	54.3651
349	Neu5Aca2-6Galb1-4GlcNAcb1-2Mana1-3Manb1-4GlcNAcb1-4GlcNAc-Sp12	25.8015	21.879	84.7972		47	(6S)GlcNAcb-Sp8	10.1873	5.62927	55.2578
350	Galb1-4GlcNAcb1-2Mana1-3Manb1-4GlcNAcb1-4GlcNAc-Sp12	9.06553	10.7739	118.845		407	Galb1-3GlcNAcb1-6Galb1-4GlcNAcb-Sp0	10.1772	3.66196	35.9818
351	Galb1-4GlcNAcb1-2Mana1-6Manb1-4GlcNAcb1-4GlcNAc-Sp12	17.1048	8.7681	51.2612		377	Neu5Aca2-3Galb1-4GlcNAcb1-3GalNAc-Sp14	10.0718	13.3474	132.523
352	Mana1-6(Galb1-4GlcNAcb1-2Mana1-3)Manb1-4GlcNAcb1-4GlcNAcb-Sp12	104.862	13.8319	13.1906		449	Galb1-4GlcNAcb1-2Mana-Sp0	10.0466	8.8679	88.2672
353	GlcNAcb1-2Mana1-6(GlcNAcb1-2Mana1-3)Manb1-4GlcNAcb1-4(Fuca1-6)GlcNAcb-Sp22	23011.9	12520.9	54.4108		263	Fuca1-2Galb1-4(6S)Glcb-Sp0	9.89022	5.78604	58.5026
354	Galb1-4GlcNAcb1-2Mana1-6(Galb1-4GlcNAcb1-2Mana1-3)Manb1-4GlcNAcb1-4(Fuca1-6)GlcNAcb-Sp22	38.8743	9.99584	25.7132		385	Galb1-4GlcNAcb1-6(Fuca1-4(Fuca1-2Galb1-3)GlcNAcb1-3)Galb1-4Glc-Sp21	9.88887	7.31478	73.9698
355	Galb1-3GlcNAcb1-2Mana1-6(Galb1-3GlcNAcb1-2Mana1-3)Manb1-4GlcNAcb1-4(Fuca1-6)GlcNAcb-Sp22	35.6015	10.8068	30.3551		283	Neu5Gca2-3Galb1-4(Fuca1-3)GlcNAcb-Sp0	9.83125	5.37119	54.6339
356	(6S)GlcNAcb1-3Galb1-4GlcNAcb-Sp0	65.8237	111.291	169.074		301	Galb1-3Galb1-4GlcNAcb-Sp8	9.6604	12.8662	133.185
357	KDNa2-3Galb1-4(Fuca1-3)GlcNAc-Sp0	70.3133	36.5761	52.0188		539	Galb1-3GalNAcb1-3Gal-Sp21	9.47837	9.871	104.142
358	KDNa2-6Galb1-4GlcNAc-Sp0	7.2206	6.51197	90.186		208	Mana1-2Mana1-2Mana1-3Mana-Sp9	9.42633	7.19745	76.3548
359	KDNa2-3Galb1-4Glc-Sp0	23.7792	12.9209	54.3372		96	GalNAcb1-3(Fuca1-2)Galb-Sp8	9.42035	9.81344	104.173
360	KDNa2-3Galb1-3GalNAca-Sp14	25052.5	2862.53	11.4261		144	Galb1-3GalNAcb1-3Gala1-4Galb1-4Glcb-Sp0	9.29948	2.67047	28.7163
361	Fuca1-2Galb1-3GlcNAcb1-2Mana1-6(Fuca1-2Galb1-3GlcNAcb1-2Mana1-3)Manb1-4GlcNAcb1-4GlcNAcb-Sp20	25.24	10.8834	43.1198		350	Galb1-4GlcNAcb1-2Mana1-3Manb1-4GlcNAcb1-4GlcNAc-Sp12	9.06553	10.7739	118.845
362	Fuca1-2Galb1-4GlcNAcb1-2Mana1-6(Fuca1-2Galb1-4GlcNAcb1-2Mana1-3)Manb1-4GlcNAcb1-4GlcNAcb-Sp20	18.3629	6.32367	34.4371		406	Gala1-3Galb1-4GlcNAcb1-3GalNAca-Sp14	8.99972	8.19742	91.0852
363	Fuca1-2Galb1-4(Fuca1-3)GlcNAcb1-2Mana1-6(Fuca1-2Galb1-4(Fuca1-3)GlcNAcb1-2Mana1-3)Manb1-4GlcNAcb1-4GlcNAb-Sp20	137.449	34.8352	25.3441		94	GalNAca1-4(Fuca1-2)Galb1-4GlcNAcb-Sp8	8.99505	8.41696	93.5733
364	Gala1-3Galb1-4GlcNAcb1-2Mana1-6(Gala1-3Galb1-4GlcNAcb1-2Mana1-3)Manb1-4GlcNAcb1-4GlcNAcb-Sp20	34.1441	10.8567	31.7967		66	Fuca1-2Galb1-3GlcNAcb1-3Galb1-4Glcb-Sp8	8.9936	5.32819	59.2442
365	Galb1-4GlcNAcb1-2Mana1-6(Mana1-3)Manb1-4GlcNAcb1-4GlcNAcb-Sp12	41.8771	22.0072	52.5518		4	GalNAca-Sp8	8.93298	6.15417	68.8927
366	Fuca1-4(Galb1-3)GlcNAcb1-2Mana1-6(Fuca1-4(Galb1-3)GlcNAcb1-2Mana1-3)Manb1-4GlcNAcb1-4(Fuca1-6)GlcNAcb-Sp22	252.423	33.0841	13.1066		130	Galb1-3(Fuca1-4)GlcNAc-Sp8	8.91928	3.20734	35.9597
367	Neu5Aca2-6GlcNAcb1-4GlcNAc-Sp21	0.684325	2.47746	362.03		322	Neu5Aca2-8Neu5Acb-Sp17	8.84652	4.16322	47.0606
368	Neu5Aca2-6GlcNAcb1-4GlcNAcb1-4GlcNAc-Sp21	0.636575	4.82761	758.373		320	Galb1-4GlcNAcb1-2Mana1-6(Neu5Aca2-6Galb1-4GlcNAcb1-2Mana1-3)Manb1-4GlcNAcb1-4GlcNAcb-Sp12	8.80085	8.3563	94.9488
369	Galb1-4(Fuca1-3)GlcNAcb1-6(Fuca1-2Galb1-4GlcNAcb1-3)Galb1-4Glc-Sp21	8.02453	5.89705	73.4879		410	Gala1-3(Fuca1-2)Galb1-4(Fuca1-3)Glcb-Sp21	8.75882	6.1347	70.0402
370	Galb1-4GlcNAcb1-2Mana1-6(Galb1-4GlcNAcb1-4(Galb1-4GlcNAcb1-2)Mana1-3)Manb1-4GlcNAcb1-4GlcNAc-Sp21	8.44822	10.5669	125.079		200	Glcb1-6Glcb-Sp8	8.68898	3.31936	38.202
371	GalNAca1-3(Fuca1-2)Galb1-4GlcNAcb1-2Mana1-6(GalNAca1-3(Fuca1-2)Galb1-4GlcNAcb1-2Mana1-3)Manb1-4GlcNAcb1-4GlcNAcb-Sp20	17.9898	26.0379	144.737		302	Neu5Aca2-6Galb1-4GlcNAcb1-2Mana1-6(Galb1-4GlcNAcb1-2Mana1-3)Manb1-4GlcNAcb1-4GlcNAcb-Sp12	8.6512	11.3508	131.205
372	Gala1-3(Fuca1-2)Galb1-4GlcNAcb1-2Mana1-6(Gala1-3(Fuca1-2)Galb1-4GlcNAcb1-2Mana1-3)Manb1-4GlcNAcb1-4GlcNAcb-Sp20	2.82152	2.45215	86.9087		178	GlcNAcb1-6(GlcNAcb1-3)GalNAca-Sp14	8.64712	1.64138	18.9818
373	Gala1-3Galb1-4(Fuca1-3)GlcNAcb1-2Mana1-6(Gala1-3Galb1-4(Fuca1-3)GlcNAcb1-2Mana1-3)Manb1-4GlcNAcb1-4GlcNAcb-Sp20	61.3033	11.2523	18.3551		316	Mana1-2Mana1-6(Mana1-3)Mana1-6(Mana1-2Mana1-2Mana1-3)Mana-Sp9	8.64552	5.1271	59.3035
374	GalNAca1-3(Fuca1-2)Galb1-3GlcNAcb1-2Mana1-6(GalNAca1-3(Fuca1-2)Galb1-3GlcNAcb1-2Mana1-3)Manb1-4GlcNAcb1-4GlcNAcb-Sp20	21.7573	8.20657	37.7188		12	Galb-Sp8	8.58623	7.80644	90.9182
375	Gala1-3(Fuca1-2)Galb1-3GlcNAcb1-2Mana1-6(Gala1-3(Fuca1-2)Galb1-3GlcNAcb1-2Mana1-3)Manb1-4GlcNAcb1-4GlcNAcb-Sp20	14.9394	4.34992	29.1172		3	Mana-Sp8	8.57825	6.18427	72.0924
376	Fuca1-4(Fuca1-2Galb1-3)GlcNAcb1-2Mana1-3(Fuca1-4(Fuca1-2Galb1-3)GlcNAcb1-2Mana1-3)Manb1-4GlcNAcb1-4GlcNAcb-Sp19	91.5894	9.40441	10.268		524	GalNAca1-3(Fuca1-2)Galb1-4 GlcNAcb1-2Mana-Sp0	8.56525	4.48455	52.3575
377	Neu5Aca2-3Galb1-4GlcNAcb1-3GalNAc-Sp14	10.0718	13.3474	132.523		269	Neu5Aca2-6Galb1-4GlcNAcb-Sp0	8.55155	8.50106	99.4096
378	Neu5Aca2-6Galb1-4GlcNAcb1-3GalNAc-Sp14	858.843	141.955	16.5286		252	Neu5Aca2-3Galb1-4(6S)GlcNAcb-Sp8	8.48173	7.85116	92.5656
379	Neu5Aca2-3Galb1-4(Fuca1-3)GlcNAcb1-3GalNAca-Sp14	371.816	40.2577	10.8273		370	Galb1-4GlcNAcb1-2Mana1-6(Galb1-4GlcNAcb1-4(Galb1-4GlcNAcb1-2)Mana1-3)Manb1-4GlcNAcb1-4GlcNAc-Sp21	8.44822	10.5669	125.079
380	GalNAcb1-4GlcNAcb1-2Mana1-6(GalNAcb1-4GlcNAcb1-2Mana1-3)Manb1-4GlcNAcb1-4GlcNAc-Sp12	63.0085	18.5404	29.4252		82	Fucb1-3GlcNAcb-Sp8	8.32408	10.4221	125.204
381	Galb1-3GalNAca1-3(Fuca1-2)Galb1-4Glc-Sp0	33454.7	1016.45	3.0383		57	Neu5Aca2-6Galb1-4GlcNAcb1-2Mana1-6(Neu5Aca2-6Galb1-4GlcNAcb1-2Man-a1-3)Manb1-4GlcNAcb1-4GlcNAcb-Sp21	8.3167	5.1089	61.4294
382	Galb1-3GalNAca1-3(Fuca1-2)Galb1-4GlcNAc-Sp0	42986.3	2282.77	5.31047		457	Neu5Aca2-6Galb1-4GlcNAcb1-6(Fuca1-2Galb1-3GlcNAcb1-3)Galb1-4Glc-Sp21	8.26472	8.24246	99.7306
383	Galb1-3GlcNAcb1-3Galb1-4GlcNAcb1-6(Galb1-3GlcNAcb1-3)Galb1-4Glcb-Sp0	17.8944	7.0055	39.1492		59	Fuca1-2Galb1-3GalNAcb1-3Gala-Sp9	8.22855	6.42742	78.1112
384	Galb1-4(Fuca1-3)GlcNAcb1-6(Galb1-3GlcNAcb1-3)Galb1-4Glc-Sp21	22.239	4.08732	18.3791		471	Glca1-4Glca1-4Glca1-4Glcb-Sp10	8.21487	6.1354	74.6865
385	Galb1-4GlcNAcb1-6(Fuca1-4(Fuca1-2Galb1-3)GlcNAcb1-3)Galb1-4Glc-Sp21	9.88887	7.31478	73.9698		131	Fuca1-4(Galb1-3)GlcNAcb-Sp8	8.11382	4.19475	51.6987
386	Galb1-4(Fuca1-3)GlcNAcb1-6(Fuca1-4(Fuca1-2Galb1-3)GlcNAcb1-3)Galb1-4Glc-Sp21	0.5254	2.08181	396.233		468	Gala1-3(Fuca1-2)Galb1-3GalNAca-Sp8	8.07785	3.36077	41.6047
387	Galb1-3GlcNAcb1-3Galb1-4(Fuca1-3)GlcNAcb1-6(Galb1-3GlcNAcb1-3)Galb1-4Glc-Sp21	7.97	6.18337	77.5831		538	Gala1-3(Fuca1-2)Galb1-3GalNAcb1-3Gala1-4Galb1-4Glc-Sp21	8.0634	6.31301	78.2922
388	Galb1-4GlcNAcb1-6(Galb1-4GlcNAcb1-2)Mana1-6(Galb1-4GlcNAcb1-4(Galb1-4GlcNAcb1-2)Mana1-3)Manb1-4GlcNAcb1-4GlcNAcb-Sp21	2.31745	2.35809	101.754		369	Galb1-4(Fuca1-3)GlcNAcb1-6(Fuca1-2Galb1-4GlcNAcb1-3)Galb1-4Glc-Sp21	8.02453	5.89705	73.4879
389	GlcNAcb1-2Mana1-6(GlcNAcb1-4(GlcNAcb1-2)Mana1-3)Manb1-4GlcNAcb1-4GlcNAc-Sp21	44712.9	3593.48	8.03679		70	Fuca1-2Galb1-4(Fuca1-3)GlcNAcb1-3Galb1-4(Fuca1-3)GlcNAcb-Sp0	8.00045	12.0895	151.11
390	Fuca1-2Galb1-3GalNAca1-3(Fuca1-2)Galb1-4Glcb-Sp0	12.3147	8.79611	71.4276		403	GalNAca1-3GalNAcb1-3Gala1-4Galb1-4GlcNAcb-Sp0	7.99008	8.0792	101.115
391	Fuca1-2Galb1-3GalNAca1-3(Fuca1-2)Galb1-4GlcNAcb-Sp0	9404.41	1595.15	16.9617		61	Fuca1-2Galb1-3(Fuca1-4)GlcNAcb-Sp8	7.97943	5.58304	69.968
392	Galb1-3GlcNAcb1-3GalNAca-Sp14	2.675	4.75044	177.586		387	Galb1-3GlcNAcb1-3Galb1-4(Fuca1-3)GlcNAcb1-6(Galb1-3GlcNAcb1-3)Galb1-4Glc-Sp21	7.97	6.18337	77.5831
393	GalNAcb1-4(Neu5Aca2-3)Galb1-4GlcNAcb1-3GalNAca-Sp14	96.6009	28.2314	29.2248		85	(3S)Galb1-4(Fuca1-3)Glcb-Sp0	7.93948	3.94665	49.7093
394	GalNAca1-3(Fuca1-2)Galb1-3GalNAca1-3(Fuca1-2)Galb1-4GlcNAcb-Sp0	1683.68	337.073	20.0201		598	Neu5Aca2-6Galb1-4GlcNAcb1-3Galb1-4GlcNAcb1-3GalNAca-Sp14	7.90817	5.31518	67.2112
395	Gala1-3Galb1-3GlcNAcb1-2Mana1-6(Gala1-3Galb1-3GlcNAcb1-2Mana1-3)Manb1-4GlcNAcb1-4GlcNAc-Sp19	67.7762	11.3116	16.6896		214	Mana1-6(Mana1-3)Mana-Sp9	7.86622	6.90202	87.7424
396	Gala1-3Galb1-3(Fuca1-4)GlcNAcb1-2Mana1-6(Gala1-3Galb1-3(Fuca1-4)GlcNAcb1-2Mana1-3)Manb1-4GlcNAcb1-4GlcNAc-Sp19	80.7303	9.87091	12.227		204	GlcAb1-3Galb-Sp8	7.84115	4.85658	61.937
397	Neu5Aca2-3Galb1-3GlcNAcb1-2Mana1-6(Neu5Aca2-3Galb1-3GlcNAcb1-2Mana1-3)Manb1-4GlcNAcb1-4GlcNAc-Sp19	4.95927	7.90672	159.433		308	GlcAb1-3GlcNAcb-Sp8	7.7754	5.17913	66.6091
398	GlcNAcb1-2Mana1-6(Galb1-4GlcNAcb1-2Mana1-3)Manb1-4GlcNAcb1-4GlcNAc-Sp12	38350.3	3947.06	10.2921		28	(3S)Galb1-3(Fuca1-4)GlcNAcb-Sp8	7.761	5.11034	65.8464
399	Galb1-4GlcNAcb1-2Mana1-6(GlcNAcb1-2Mana1-3)Manb1-4GlcNAcb1-4GlcNAc-Sp12	37570.9	1040.69	2.76994		499	Gala1-3(Fuca1-2)Galb1-4GlcNAcb1-6GalNAca-Sp14	7.71037	13.4733	174.742
400	Neu5Aca2-3Galb1-3GlcNAcb1-3GalNAca-Sp14	24.0256	5.13483	21.3723		298	(6S)Galb1-4(6S)GlcNAcb-Sp0	7.62918	3.13997	41.1573
401	Fuca1-2Galb1-4GlcNAcb1-3GalNAca-Sp14	41.6773	23.2302	55.7384		421	Fuca1-2Galb1-4GlcNAcb1-2Mana1-6(Fuca1-2Galb1-4GlcNAcb1-2Mana1-3)Manb1-4GlcNAcb1-4(Fuca1-6)GlcNAcb-Sp22	7.59393	12.2188	160.902
402	Galb1-4(Fuca1-3)GlcNAcb1-3GalNAca-Sp14	18.6206	4.75495	25.536		160	Galb1-4GlcNAcb1-3GalNAca-Sp8	7.51187	3.4288	45.6451
403	GalNAca1-3GalNAcb1-3Gala1-4Galb1-4GlcNAcb-Sp0	7.99008	8.0792	101.115		106	Gala1-3(Fuca1-2)Galb1-4GlcNAc-Sp0	7.47728	4.57995	61.2516
404	Gala1-4Galb1-3GlcNAcb1-2Mana1-6(Gala1-4Galb1-3GlcNAcb1-2Mana1-3)Manb1-4GlcNAcb1-4GlcNAcb-Sp19	28.2037	12.4253	44.0557		62	Fuca1-2Galb1-3GalNAca-Sp8	7.43928	4.91593	66.0808
405	Gala1-4Galb1-4GlcNAcb1-2Mana1-6(Gala1-4Galb1-4GlcNAcb1-2Mana1-3)Manb1-4GlcNAcb1-4GlcNAcb-Sp24	59.6575	26.0545	43.6735		285	Neu5Gca2-3Galb1-4Glcb-Sp0	7.43843	1.34226	18.045
406	Gala1-3Galb1-4GlcNAcb1-3GalNAca-Sp14	8.99972	8.19742	91.0852		286	Neu5Gca2-6GalNAca-Sp0	7.39852	1.84978	25.002
407	Galb1-3GlcNAcb1-6Galb1-4GlcNAcb-Sp0	10.1772	3.66196	35.9818		284	Neu5Gca2-3Galb1-4GlcNAcb-Sp0	7.38628	12.4053	167.951
408	Galb1-3GlcNAca1-6Galb1-4GlcNAcb-Sp0	-0.1295	1.94827	-1504.46		153	Galb1-4(Fuca1-3)GlcNAcb-Sp8	7.35955	11.473	155.892
409	GalNAcb1-3Gala1-6Galb1-4Glcb-Sp8	10.2164	5.55415	54.3651		240	Neu5Aca2-3Galb1-3(Fuca1-4)GlcNAcb-Sp8	7.34905	5.49	74.7035
410	Gala1-3(Fuca1-2)Galb1-4(Fuca1-3)Glcb-Sp21	8.75882	6.1347	70.0402		38	(3S)Galb-Sp8	7.2781	7.48384	102.827
411	Galb1-4GlcNAcb1-6(Neu5Aca2-6Galb1-3GlcNAcb1-3)Galb1-4Glc-Sp21	23.2034	10.6544	45.9174		188	GlcNAcb1-6(GlcNAcb1-4)GalNAca-Sp8	7.25925	1.39841	19.2639
412	Galb1-3GalNAcb1-4(Neu5Aca2-8Neu5Aca2-3)Galb1-4Glcb-Sp0	2.03307	7.91246	389.187		466	Neu5Aca2-6Galb1-4GlcNAcb1-6(Neu5Aca2-6Galb1-4GlcNAcb1-2)Mana1-6(GlcNAcb1-4)(Neu5Aca2-6Galb1-4GlcNAcb1-2Mana1-3)Manb1-4GlcNAcb1-4GlcNAcb-Sp21	7.23735	5.85574	80.9101
413	Neu5Aca2-3Galb1-3GalNAcb1-4(Neu5Aca2-8Neu5Aca2-3)Galb1-4Glcb-Sp0	12.5344	9.96817	79.5268		358	KDNa2-6Galb1-4GlcNAc-Sp0	7.2206	6.51197	90.186
414	Gala1-3(Fuca1-2)Galb1-4GlcNAcb1-3GalNAca-Sp14	60.2907	18.3845	30.493		46	Neu5Aca2-3(6S)Galb1-4GlcNAcb-Sp8	7.19628	9.69095	134.666
415	GalNAca1-3(Fuca1-2)Galb1-4GlcNAcb1-3GalNAca-Sp14	90.9322	10.1065	11.1143		500	Fuca1-2Galb1-4GlcNAcb1-2Mana-Sp0	7.1212	4.73198	66.4491
416	GalNAca1-3GalNAcb1-3Gala1-4Galb1-4Glcb-Sp0	3.52917	2.58204	73.1627		36	(3S)Galb1-4GlcNAcb-Sp0	7.0723	6.14827	86.9346
417	Fuca1-2Galb1-4(Fuca1-3)GlcNAcb1-3GalNAca-Sp14	145.768	39.6318	27.1883		93	GalNAca1-3Galb-Sp8	7.0582	9.50337	134.643
418	Gala1-3(Fuca1-2)Galb1-4(Fuca1-3)GlcNAcb1-3GalNAc-Sp14	25.6015	7.74951	30.2697		42	(6S)Galb1-4Glcb-Sp0	6.93032	8.18532	118.109
419	GalNAca1-3(Fuca1-2)Galb1-4(Fuca1-3)GlcNAcb1-3GalNAc-Sp14	331.753	15.6293	4.71112		6	Fuca-Sp8	6.822	5.60358	82.1399
420	Galb1-4(Fuca1-3)GlcNAcb1-2Mana1-6(Galb1-4(Fuca1-3)GlcNAcb1-2Mana1-3)Manb1-4GlcNAcb1-4(Fuca1-6)GlcNAcb-Sp22	33.0764	15.7209	47.5291		2	Glca-Sp8	6.78897	3.99408	58.8319
421	Fuca1-2Galb1-4GlcNAcb1-2Mana1-6(Fuca1-2Galb1-4GlcNAcb1-2Mana1-3)Manb1-4GlcNAcb1-4(Fuca1-6)GlcNAcb-Sp22	7.59393	12.2188	160.902		165	Galb1-4GlcNAcb1-3Galb1-4Glcb-Sp0	6.78415	1.95267	28.7828
422	GlcNAcb1-2(GlcNAcb1-6)Mana1-6(GlcNAcb1-2Mana1-3)Manb1-4GlcNAcb1-4GlcNAcb-Sp19	41943.5	4456.28	10.6245		119	Gala1-3Galb-Sp8	6.69872	5.84916	87.3175
423	Fuca1-2Galb1-3GlcNAcb1-3GalNAc-Sp14	13.7369	10.742	78.1982		102	Gala1-3(Fuca1-2)Galb1-3GlcNAcb-Sp0	6.59572	3.98541	60.4242
424	Gala1-3(Fuca1-2)Galb1-3GlcNAcb1-3GalNAc-Sp14	12.6695	12.5408	98.9843		67	Fuca1-2Galb1-3GlcNAcb1-3Galb1-4Glcb-Sp10	6.5926	1.93379	29.3328
425	GalNAca1-3(Fuca1-2)Galb1-3GlcNAcb1-3GalNAc-Sp14	59.1047	22.3148	37.7546		249	Fuca1-2(6S)Galb1-4Glcb-Sp0	6.49997	5.92581	91.1667
426	Gala1-3Galb1-3GlcNAcb1-3GalNAc-Sp14	4.27732	7.34725	171.772		118	Gala1-3Galb1-4Glc-Sp10	6.35017	5.99106	94.3449
427	Fuca1-2Galb1-3GlcNAcb1-2Mana1-6(Fuca1-2Galb1-3GlcNAcb1-2Mana1-3)Manb1-4GlcNAcb1-4(Fuca1-6)GlcNAcb-Sp22	55.6156	29.4692	52.9873		206	KDNa2-3Galb1-3GlcNAcb-Sp0	6.29518	4.60807	73.2
428	Gala1-3(Fuca1-2)Galb1-4GlcNAcb1-2Mana1-6(Gala1-3(Fuca1-2)Galb1-4GlcNAcb1-2Mana1-3)Manb1-4GlcNAcb1-4(Fuca1-6)GlcNAcb-Sp22	16.7981	3.0941	18.4194		469	Gala1-3(Fuca1-2)Galb1-3GalNAcb-Sp8	6.24578	6.65888	106.614
429	Galb1-3GlcNAcb1-6(Galb1-3GlcNAcb1-2)Mana1-6(Galb1-3GlcNAcb1-2Mana1-3)Manb1-4GlcNAcb1-4GlcNAcb-Sp19	20.205	15.5586	77.0036		273	Neu5Aca2-6Galb1-4Glcb-Sp0	6.21412	3.97839	64.0217
430	Galb1-4GlcNAcb1-6(Fuca1-2Galb1-3GlcNAcb1-3)Galb1-4Glc-Sp21	15.7621	15.5246	98.4932		215	Mana1-2Mana1-2Mana1-6(Mana1-3)Mana-Sp9	6.21283	9.98554	160.725
431	Fuca1-3GlcNAcb1-6(Galb1-4GlcNAcb1-3)Galb1-4Glc-Sp21	27.4442	9.69343	35.3205		202	GlcAa-Sp8	6.1579	8.38602	136.183
432	GlcNAcb1-2Mana1-6(GlcNAcb1-4)(GlcNAcb1-2Mana1-3)Manb1-4GlcNAcb1-4GlcNAc-Sp21	39550.9	1845.47	4.66607		88	GalNAca1-3(Fuca1-2)Galb1-4Glcb-Sp0	6.14825	2.97446	48.3789
433	GlcNAcb1-2Mana1-6(GlcNAcb1-4)(GlcNAcb1-4(GlcNAcb1-2)Mana1-3)Manb1-4GlcNAcb1-4GlcNAc-Sp21	44320.4	3860.44	8.71031		117	Gala1-3Galb1-4Glcb-Sp0	6.10478	5.47432	89.6728
434	GlcNAcb1-6(GlcNAcb1-2)Mana1-6(GlcNAcb1-4)(GlcNAcb1-2Mana1-3)Manb1-4GlcNAcb1-4GlcNAc-Sp21	32589.6	5124.96	15.7258		507	GalNAca1-3(Fuca1-2)Galb1-3GlcNAcb1-6GalNAca-Sp14	6.0653	8.48379	139.874
435	GlcNAcb1-6(GlcNAcb1-2)Mana1-6(GlcNAcb1-4)(GlcNAcb1-4(GlcNAcb1-2)Mana1-3)Manb1-4GlcNAcb1-4GlcNAc-Sp21	32089.7	2485.34	7.74498		319	Neu5Aca2-6Galb1-4GlcNAcb1-2Mana1-6(Neu5Aca2-3Galb1-4GlcNAcb1-2Mana1-3)Manb1-4GlcNAcb1-4GlcNAcb-Sp12	6.04078	5.40432	89.464
436	Galb1-4GlcNAcb1-2Mana1-6(GlcNAcb1-4)(Galb1-4GlcNAcb1-2Mana1-3)Manb1-4GlcNAcb1-4GlcNAc-Sp21	0.679575	2.58971	381.077		205	GlcAb1-6Galb-Sp8	6.01728	4.0833	67.8596
437	Galb1-4GlcNAcb1-2Mana1-6(GlcNAcb1-4)(Galb1-4GlcNAcb1-4(Galb1-4GlcNAcb1-2)Mana1-3)Manb1-4GlcNAcb1-4GlcNAc-Sp21	3.71823	6.24062	167.839		87	GalNAca1-3(Fuca1-2)Galb1-4GlcNAcb-Sp8	5.95865	1.85137	31.0704
438	Galb1-4GlcNAcb1-6(Galb1-4GlcNAcb1-2)Mana1-6(GlcNAcb1-4)(Galb1-4GlcNAcb1-2Mana1-3)Manb1-4GlcNAcb1-4GlcNAc-Sp21	-2.107	1.15945	-55.0287		494	Galb1-4(Fuca1-3)GlcNAcb1-6(Neu5Aca2-6(Neu5Aca2-3Galb1-3)GlcNAcb1-3)Galb1-4Glc-Sp21	5.76515	2.71559	47.1036
439	Galb1-4GlcNAcb1-6(Galb1-4GlcNAcb1-2)Mana1-6(GlcNAcb1-4)(Galb1-4GlcNAcb1-4(Galb1-4GlcNAcb1-2)Mana1-3)Manb1-4GlcNAcb1-4GlcNAc-Sp21	0.172875	3.41685	1976.49		251	Neu5Aca2-3Galb1-3GlcNAcb-Sp8	5.75185	7.40349	128.715
440	Galb1-4Galb-Sp10	1.4838	1.13897	76.7604		148	Galb1-3GlcNAcb1-3Galb1-4GlcNAcb-Sp0	5.68548	6.48558	114.073
441	Galb1-6Galb-Sp10	0.406	8.94356	2202.85		34	(3S)Galb1-4(6S)GlcNAcb-Sp0	5.64622	4.8395	85.7122
442	Neu5Aca2-3Galb1-4GlcNAcb1-3Galb-Sp8	2.39045	2.07302	86.721		248	Neu5Aca2-3Galb1-3GlcNAcb1-3Galb1-4GlcNAcb-Sp0	5.61395	7.62348	135.795
443	GalNAcb1-6GalNAcb-Sp8	29.3403	12.2094	41.6131		346	Neu5Aca2-6Galb1-4GlcNAcb1-2Mana1-6(Mana1-3)Manb1-4GlcNAcb1-4GlcNAc-Sp12	5.57718	8.52119	152.787
444	(6S)Galb1-3GlcNAcb-Sp0	18.7731	4.79915	25.564		9	Neu5Aca-Sp8	5.57185	7.95156	142.709
445	(6S)Galb1-3(6S)GlcNAc-Sp0	-5.4035	4.61694	-85.4436		314	Mana1-6Manb-Sp10	5.53378	4.2023	75.9392
446	Fuca1-2Galb1-4 GlcNAcb1-2Mana1-6(Fuca1-2Galb1-4GlcNAcb1-2(Fuca1-2Galb1-4GlcNAcb1-4)Mana1-3)Manb1-4GlcNAcb1-4GlcNAcb-Sp12	34.2957	10.3775	30.259		230	Neu5Aca2-8Neu5Aca2-8Neu5Aca-Sp8	5.5211	11.872	215.03
447	Fuca1-2Galb1-4(Fuca1-3)GlcNAcb1-2Mana1-6(Fuca1-2Galb1-4(Fuca1-3)GlcNAcb1-4(Fuca1-2Galb1-4(Fuca1-3)GlcNAcb1-2)Mana1-3)Manb1-4GlcNAcb1-4GlcNAcb-Sp12	199.643	26.0195	13.033		32	(3S)Galb1-4(Fuca1-3)GlcNAc-Sp0	5.47668	9.30606	169.922
448	Galb1-4(Fuca1-3)GlcNAcb1-6GalNAc-Sp14	81.0918	9.66748	11.9217		256	Neu5Aca2-3Galb1-4(Fuca1-3)GlcNAcb-Sp8	5.3244	2.8832	54.1508
449	Galb1-4GlcNAcb1-2Mana-Sp0	10.0466	8.8679	88.2672		1	Gala-Sp8	5.29225	9.24901	174.765
450	Fuca1-2Galb1-4GlcNAcb1-6(Fuca1-2Galb1-4GlcNAcb1-3)GalNAc-Sp14	179.395	53.7325	29.9521		44	(6S)Galb1-4GlcNAcb-Sp8	5.1526	5.6688	110.018
451	Gala1-3(Fuca1-2)Galb1-4GlcNAcb1-6(Gala1-3(Fuca1-2)Galb1-4GlcNAcb1-3)GalNAc-Sp14	49.5036	22.9793	46.4193		43	(6S)Galb1-4Glcb-Sp8	5.12218	4.52518	88.3448
452	GalNAca1-3(Fuca1-2)Galb1-4GlcNAcb1-6(GalNAca1-3(Fuca1-2)Galb1-4GlcNAcb1-3)GalNAc-Sp14	21.079	8.29009	39.3288		65	Fuca1-2Galb1-3GalNAcb1-4(Neu5Aca2-3)Galb1-4Glcb-Sp9	5.04128	5.5982	111.047
453	Neu5Aca2-8Neu5Aca2-3Galb1-3GalNAcb1-4(Neu5Aca2-8Neu5Aca2-3)Galb1-4Glcb-Sp0	12.5102	14.6073	116.763		397	Neu5Aca2-3Galb1-3GlcNAcb1-2Mana1-6(Neu5Aca2-3Galb1-3GlcNAcb1-2Mana1-3)Manb1-4GlcNAcb1-4GlcNAc-Sp19	4.95927	7.90672	159.433
454	GalNAcb1-4Galb1-4Glcb-Sp0	17.7011	10.0504	56.7782		217	Mana1-6(Mana1-3)Mana1-6(Mana1-3)Manb1-4GlcNAcb1-4GlcNAcb-Sp12	4.9408	6.51234	131.807
455	GalNAca1-3(Fuca1-2)Galb1-4GlcNAcb1-2Mana1-6(GalNAca1-3(Fuca1-2)Galb1-4GlcNAcb1-2Mana1-3)Manb1-4GlcNAcb1-4(Fuca1-6)GlcNAcb-Sp22	22.0996	6.4712	29.282		201	G-ol-Sp8	4.86138	2.3847	49.054
456	Gala1-3(Fuca1-2)Galb1-3GlcNAcb1-2Mana1-6(Gala1-3(Fuca1-2)Galb1-3GlcNAcb1-2Mana1-3)Manb1-4GlcNAcb1-4(Fuca1-6)GlcNAcb-Sp22	26.411	7.71072	29.1951		242	Neu5Aca2-3Galb1-4(Neu5Aca2-3Galb1-3)GlcNAcb-Sp8	4.80645	3.59506	74.7967
457	Neu5Aca2-6Galb1-4GlcNAcb1-6(Fuca1-2Galb1-3GlcNAcb1-3)Galb1-4Glc-Sp21	8.26472	8.24246	99.7306		13	Glcb-Sp8	4.74178	8.86401	186.934
458	GalNAca1-3(Fuca1-2)Galb1-3GlcNAcb1-2Mana1-6(GalNAca1-3(Fuca1-2)Galb1-3GlcNAcb1-2Mana1-3)Manb1-4GlcNAcb1-4(Fuca1-6)GlcNAcb-Sp22	35.543	7.5148	21.1428		323	Neu5Aca2-8Neu5Aca2-8Neu5Acb-Sp8	4.7404	3.47775	73.364
459	Galb1-4GlcNAcb1-6(Galb1-4GlcNAcb1-2)Mana1-6(Galb1-4GlcNAcb1-2Mana1-3)Manb1-4GlcNAcb1-4GlcNAcb-Sp19	31.0641	18.5938	59.8563		520	GalNAca1-3(Fuca1-2)Galb1-4GlcNAcb1-6GalNAc-Sp14	4.5549	5.74519	126.132
460	Neu5Aca2-3Galb1-4GlcNAcb1-2Mana1-6(GlcNAcb1-4)(Neu5Aca2-3Galb1-4GlcNAcb1-2Mana1-3)Manb1-4GlcNAcb1-4GlcNAcb-Sp21	-5.88647	2.64966	-45.0126		81	Fuca1-4GlcNAcb-Sp8	4.54085	2.90929	64.0693
461	Neu5Aca2-3Galb1-4GlcNAcb1-4Mana1-6(GlcNAcb1-4)(Neu5Aca2-3Galb1-4GlcNAcb1-4(Neu5Aca2-3Galb1-4GlcNAcb1-2)Mana1-3)Manb1-4GlcNAcb1-4GlcNAcb-Sp21	2.9746	2.04722	68.8235		173	Galb1-4Glcb-Sp8	4.4992	3.82166	84.9408
462	Neu5Aca2-3Galb1-4GlcNAcb1-6(Neu5Aca2-3Galb1-4GlcNAcb1-2)Mana1-6(GlcNAcb1-4)(Neu5Aca2-3Galb1-4GlcNAcb1-2Mana1-3)Manb1-4GlcNAcb1-4GlcNAcb-Sp21	-7.07288	1.86873	-26.4211		275	Neu5Aca2-6Galb-Sp8	4.47128	5.79796	129.671
463	Neu5Aca2-3Galb1-4GlcNAcb1-6(Neu5Aca2-3Galb1-4GlcNAcb1-2)Mana1-6(GlcNAcb1-4)(Neu5Aca2-3Galb1-4GlcNAcb1-4(Neu5Aca2-3Galb1-4GlcNAcb1-2)Mana1-3)Manb1-4GlcNAcb1-4GlcNAcb-Sp21	-2.14602	2.28029	-106.257		306	Galb1-4GlcNAcb1-6Galb1-4GlcNAcb-Sp0	4.41092	5.00431	113.453
464	Neu5Aca2-6Galb1-4GlcNAcb1-2Mana1-6(GlcNAcb1-4)(Neu5Aca2-6Galb1-4GlcNAcb1-2Mana1-3)Manb1-4GlcNAcb1-4GlcNAcb-Sp21	-4.0639	3.5276	-86.8033		467	Neu5Aca2-6Galb1-4GlcNAcb1-6(Neu5Aca2-6Galb1-4GlcNAcb1-2)Mana1-6(GlcNAcb1-4)(Neu5Aca2-6Galb1-4GlcNAcb1-4(Neu5Aca2-6Galb1-4GlcNAcb1-2)Mana1-3)Manb1-4GlcNAcb1-4GlcNAcb-Sp21	4.3631	10.2335	234.546
465	Neu5Aca2-6Galb1-4GlcNAcb1-4Mana1-6(GlcNAcb1-4)(Neu5Aca2-6Galb1-4GlcNAcb1-4(Neu5Aca2-6Galb1-4GlcNAcb1-2)Mana1-3)Manb1-4GlcNAcb1-4GlcNAcb-Sp21	14.245	9.89156	69.4387		218	Manb1-4GlcNAcb-Sp0	4.35193	2.43284	55.9025
466	Neu5Aca2-6Galb1-4GlcNAcb1-6(Neu5Aca2-6Galb1-4GlcNAcb1-2)Mana1-6(GlcNAcb1-4)(Neu5Aca2-6Galb1-4GlcNAcb1-2Mana1-3)Manb1-4GlcNAcb1-4GlcNAcb-Sp21	7.23735	5.85574	80.9101		259	Neu5Aca2-3Galb1-4GlcNAcb1-3Galb1-4GlcNAcb1-3Galb1-4GlcNAcb-Sp0	4.27908	5.22495	122.105
467	Neu5Aca2-6Galb1-4GlcNAcb1-6(Neu5Aca2-6Galb1-4GlcNAcb1-2)Mana1-6(GlcNAcb1-4)(Neu5Aca2-6Galb1-4GlcNAcb1-4(Neu5Aca2-6Galb1-4GlcNAcb1-2)Mana1-3)Manb1-4GlcNAcb1-4GlcNAcb-Sp21	4.3631	10.2335	234.546		426	Gala1-3Galb1-3GlcNAcb1-3GalNAc-Sp14	4.27732	7.34725	171.772
468	Gala1-3(Fuca1-2)Galb1-3GalNAca-Sp8	8.07785	3.36077	41.6047		563	GalNAcb1-3GlcNAcb-Sp0	4.2554	3.53993	83.1867
469	Gala1-3(Fuca1-2)Galb1-3GalNAcb-Sp8	6.24578	6.65888	106.614		39	(6S)(4S)Galb1-4GlcNAcb-Sp0	4.22607	4.93121	116.685
470	Glca1-6Glca1-6Glca1-6Glcb-Sp10	1.255	2.44866	195.113		509	Galb1-4GlcNAcb1-6(Galb1-4GlcNAcb1-2)Mana1-6(GlcNAcb1-4)Galb1-4GlcNAcb1-4(Gal b1-4GlcNAcb1-2)Mana1-3)Manb1-4GlcNAcb1-4(Fuca1-6)GlcNAc-Sp21	4.1972	10.0636	239.769
471	Glca1-4Glca1-4Glca1-4Glcb-Sp10	8.21487	6.1354	74.6865		19	Galb1-4GlcNAcb1-6(Galb1-4GlcNAcb1-3)GalNAca-Sp8	4.17845	6.17342	147.744
472	Neu5Aca2-3Galb1-4GlcNAcb1-6(Neu5Aca2-3Galb1-4GlcNAcb1-3)GalNAca-Sp14	-5.0125	4.53517	-90.4773		523	Gala1-3(Fuca1-2)Galb1-4GlcNAcb1-2Mana-Sp0	3.8695	9.61721	248.539
473	Fuca1-2Galb1-4(Fuca1-3)GlcNAcb1-2Mana1-6(Fuca1-2Galb1-4(Fuca1-3)GlcNAcb1-2Mana1-3)Manb1-4GlcNAcb1-4(Fuca1-6)GlcNAcb-Sp24	103.041	27.0534	26.255		35	(3S)Galb1-4(6S)GlcNAcb-Sp8	3.7818	2.58337	68.3105
474	Fuca1-2Galb1-3(Fuca1-4)GlcNAcb1-2Mana1-6(Fuca1-2Galb1-3(Fuca1-4)GlcNAcb1-2Mana1-3)Manb1-4GlcNAcb1-4(Fuca1-6)GlcNAcb1-4(Fuca1-6)GlcNAcb-Sp19	117.055	13.7468	11.7439		108	Gala1-3(Fuca1-2)Galb-Sp8	3.75505	8.12092	216.267
475	Neu5Aca2-3Galb1-3GlcNAcb1-6(Neu5Aca2-3Galb1-4GlcNAcb1-2)Mana1-6(Neu5Aca2-3Galb1-3GlcNAcb1-2Mana1-3)Manb1-4GlcNAcb1-4GlcNAcb-Sp19	63.0464	7.99668	12.6838		437	Galb1-4GlcNAcb1-2Mana1-6(GlcNAcb1-4)(Galb1-4GlcNAcb1-4(Galb1-4GlcNAcb1-2)Mana1-3)Manb1-4GlcNAcb1-4GlcNAc-Sp21	3.71823	6.24062	167.839
476	GlcNAcb1-6(GlcNAcb1-2)Mana1-6(GlcNAcb1-2Mana1-3)Manb1-4GlcNAcb1-4(Fuca1-6)GlcNAcb-Sp24	50896.4	4546.84	8.93352		554	Neu5Aca2-8Neu5Gca2-3Galb1-4GlcNAc-Sp0	3.70255	7.7356	208.926
477	Galb1-3GlcNAcb1-2Mana1-6(GlcNAcb1-4)(Galb1-3GlcNAcb1-2Mana1-3)Manb1-4GlcNAcb1-4GlcNAcb-Sp21	225.145	20.0124	8.88865		276	Neu5Aca2-8Neu5Aca-Sp8	3.6964	8.41068	227.537
478	Neu5Aca2-6Galb1-4GlcNAcb1-6(Galb1-3GlcNAcb1-3)Galb1-4Glcb-Sp21	16.3338	5.22675	31.9996		115	Gala1-3Galb1-3GlcNAcb-Sp0	3.68438	4.82928	131.075
479	Neu5Aca2-3Galb1-4GlcNAcb1-2Mana-Sp0	334.338	25.3446	7.58053		128	Galb1-3GlcNAcb1-3Galb1-4(Fuca1-3)GlcNAcb-Sp0	3.66625	4.53368	123.66
480	Neu5Aca2-3Galb1-4GlcNAcb1-6GalNAca-Sp14	3.58158	5.47546	152.879		280	Neu5Acb2-6Galb1-4GlcNAcb-Sp8	3.59057	5.73139	159.623
481	Neu5Aca2-6Galb1-4GlcNAcb1-6GalNAca-Sp14	49.737	19.6504	39.5086		480	Neu5Aca2-3Galb1-4GlcNAcb1-6GalNAca-Sp14	3.58158	5.47546	152.879
482	Neu5Aca2-6Galb1-4 GlcNAcb1-6(Neu5Aca2-6Galb1-4GlcNAcb1-3)GalNAca-Sp14	64.2837	14.3839	22.3757		416	GalNAca1-3GalNAcb1-3Gala1-4Galb1-4Glcb-Sp0	3.52917	2.58204	73.1627
483	Neu5Aca2-6Galb1-4GlcNAcb1-2Mana1-6(Neu5Aca2-6Galb1-4GlcNAcb1-2Mana1-3)Manb1-4GlcNAcb1-4(Fuca1-6)GlcNAcb-Sp24	26.4514	7.03092	26.5805		171	Galb1-4GlcNAcb-Sp23	3.4614	1.85331	53.5423
484	Neu5Aca2-3Galb1-4GlcNAcb1-2Mana1-6(Neu5Aca2-3Galb1-4GlcNAcb1-2Mana1-3)Manb1-4GlcNAcb1-4(Fuca1-6)GlcNAcb-Sp24	13.5202	5.17814	38.2993		294	Galb1-4GlcNAcb1-3Galb1-3GlcNAcb-Sp0	3.33445	2.12754	63.8047
485	Mana1-6(Mana1-3)Manb1-4GlcNAcb1-4(Fuca1-6)GlcNAcb-Sp19	12.3005	3.31001	26.9096		333	Neu5Aca2-6Galb1-4GlcNAcb1-3Galb1-4GlcNAcb1-3Galb1-4GlcNAcb-Sp0	3.333	2.03972	61.1978
486	Galb1-4GlcNAcb1-6(Galb1-4GlcNAcb1-2)Mana1-6(Galb1-4GlcNAcb1-2Mana1-3)Manb1-4GlcNAcb1-4(Fuca1-6)GlcNAcb-Sp24	36.6603	16.3054	44.4771		60	Fuca1-2Galb1-3GalNAcb1-3Gala1-4Galb1-4Glcb-Sp9	3.2528	3.07304	94.4737
487	Neu5Aca2-3Galb1-3GlcNAcb1-2Mana1-6(GlcNAcb1-4)(Neu5Aca2-3Galb1-3GlcNAcb1-2Mana1-3)Manb1-4GlcNAcb1-4GlcNAc-Sp21	17.9564	8.64368	48.1372		516	(3S)GalNAcb1-4GlcNAc-Sp8	3.18637	4.69073	147.212
488	Neu5Aca2-6Galb1-4GlcNAcb1-6(Fuca1-2Galb1-4(Fuca1-3)GlcNAcb1-3)Galb1-4Glc-Sp21	-0.1994	10.4882	-5259.89		159	Galb1-4GalNAcb1-3(Fuca1-2)Galb1-4GlcNAcb-Sp8	3.0964	4.83728	156.223
489	Galb1-3GlcNAcb1-6GalNAca-Sp14	-4.05085	4.97306	-122.766		40	(4S)Galb1-4GlcNAcb-Sp8	3.07875	4.32361	140.434
490	Gala1-3Galb1-3GlcNAcb1-6GalNAca-Sp14	1.75962	1.70541	96.9191		260	Neu5Aca2-3Galb1-4GlcNAcb-Sp0	3.03655	2.20638	72.6608
491	Galb1-3(Fuca1-4)GlcNAcb1-6GalNAca-Sp14	23.7162	12.0234	50.6971		518	Galb1-4(6P)GlcNAcb-Sp0	3.0134	5.18361	172.018
492	Neu5Aca2-3Galb1-3GlcNAcb1-6GalNAca-Sp14	35.8935	7.47441	20.8238		150	Galb1-3GlcNAcb-Sp0	2.99422	2.67871	89.4627
493	(3S)Galb1-3(Fuca1-4)GlcNAcb-Sp0	28.5373	10.5067	36.8174		461	Neu5Aca2-3Galb1-4GlcNAcb1-4Mana1-6(GlcNAcb1-4)(Neu5Aca2-3Galb1-4GlcNAcb1-4(Neu5Aca2-3Galb1-4GlcNAcb1-2)Mana1-3)Manb1-4GlcNAcb1-4GlcNAcb-Sp21	2.9746	2.04722	68.8235
494	Galb1-4(Fuca1-3)GlcNAcb1-6(Neu5Aca2-6(Neu5Aca2-3Galb1-3)GlcNAcb1-3)Galb1-4Glc-Sp21	5.76515	2.71559	47.1036		147	Galb1-3Galb-Sp8	2.93268	2.74942	93.7513
495	Fuca1-2Galb1-4GlcNAcb1-6GalNAca-Sp14	39.6477	11.4098	28.7781		517	(4S)GalNAcb-Sp10	2.8761	2.7828	96.7562
496	Gala1-3Galb1-4GlcNAcb1-6GalNAca-Sp14	12.8508	17.029	132.513		372	Gala1-3(Fuca1-2)Galb1-4GlcNAcb1-2Mana1-6(Gala1-3(Fuca1-2)Galb1-4GlcNAcb1-2Mana1-3)Manb1-4GlcNAcb1-4GlcNAcb-Sp20	2.82152	2.45215	86.9087
497	Galb1-4(Fuca1-3)GlcNAcb1-2Mana-Sp0	-5.61585	3.63968	-64.8109		207	KDNa2-3Galb1-4GlcNAcb-Sp0	2.81632	7.90352	280.632
498	Fuca1-2(6S)Galb1-3GlcNAcb-Sp0	84.4539	10.5511	12.4933		235	Neu5Aca2-3Galb1-3GalNAcb1-4(Neu5Aca2-3)Galb1-4Glcb-Sp0	2.80305	4.11227	146.707
499	Gala1-3(Fuca1-2)Galb1-4GlcNAcb1-6GalNAca-Sp14	7.71037	13.4733	174.742		158	Galb1-4GalNAca1-3(Fuca1-2)Galb1-4GlcNAcb-Sp8	2.76125	5.69618	206.29
500	Fuca1-2Galb1-4GlcNAcb1-2Mana-Sp0	7.1212	4.73198	66.4491		234	GalNAcb1-4(Neu5Aca2-3)Galb1-4Glcb-Sp0	2.7402	6.67865	243.729
501	Fuca1-2Galb1-3(6S)GlcNAcb-Sp0	615.003	23.5748	3.83328		261	Neu5Aca2-3Galb1-4GlcNAcb-Sp8	2.7349	5.26502	192.512
502	Fuca1-2(6S)Galb1-3(6S)GlcNAcb-Sp0	336.475	49.8467	14.8144		392	Galb1-3GlcNAcb1-3GalNAca-Sp14	2.675	4.75044	177.586
503	Neu5Aca2-6GalNAcb1-4(6S)GlcNAcb-Sp8	-4.90773	2.41254	-49.158		336	GalNAca1-3(Fuca1-2)Galb1-4GlcNAcb1-3Galb1-4GlcNAcb-Sp0	2.6124	3.48969	133.582
504	GalNAcb1-4(Fuca1-3)(6S)GlcNAcb-Sp8	1.36897	2.34404	171.226		262	Neu5Aca2-3Galb1-4GlcNAcb1-3Galb1-4GlcNAcb-Sp0	2.60405	8.48313	325.767
505	(3S)GalNAcb1-4(Fuca1-3)GlcNAcb-Sp8	17.609	4.94695	28.0932		11	Neu5Acb-Sp8	2.48658	4.69399	188.773
506	Fuca1-2Galb1-3GlcNAcb1-6(Fuca1-2Galb1-3GlcNAcb1-3)GalNAca-Sp14	100.931	15.3126	15.1714		238	Neu5Aca2-3GalNAcb1-4GlcNAcb-Sp0	2.47837	2.80433	113.152
507	GalNAca1-3(Fuca1-2)Galb1-3GlcNAcb1-6GalNAca-Sp14	6.0653	8.48379	139.874		515	GalNAcb1-4(6S)GlcNAc-Sp8	2.46412	3.81236	154.715
508	GlcNAcb1-6(GlcNAcb1-2)Mana1-6(GlcNAcb1-4)(GlcNAcb1-4(GlcNAcb1-2)Mana1-3)Manb1-4GlcNAcb1-4(Fuca1-6)GlcNAc-Sp21	4343.52	1844.14	42.4572		219	Neu5Aca2-3Galb1-4GlcNAcb1-3Galb1-4(Fuca1-3)GlcNAcb-Sp0	2.4568	5.43078	221.051
509	Galb1-4GlcNAcb1-6(Galb1-4GlcNAcb1-2)Mana1-6(GlcNAcb1-4)Galb1-4GlcNAcb1-4(Gal b1-4GlcNAcb1-2)Mana1-3)Manb1-4GlcNAcb1-4(Fuca1-6)GlcNAc-Sp21	4.1972	10.0636	239.769		139	Neu5Aca2-6(Galb1-3)GlcNAcb1-4Galb1-4Glcb-Sp10	2.425	6.7824	279.687
510	Galb1-3GlcNAca1-3Galb1-4GlcNAcb-Sp8	-10.0122	2.04594	-20.4346		442	Neu5Aca2-3Galb1-4GlcNAcb1-3Galb-Sp8	2.39045	2.07302	86.721
511	Galb1-3(6S)GlcNAcb-Sp8	-5.35095	4.3195	-80.724		255	Neu5Aca2-3Galb1-4(Fuca1-3)GlcNAcb-Sp0	2.35027	4.71142	200.463
512	(6S)(4S)GalNAcb1-4GlcNAc-Sp8	-5.85008	2.94613	-50.3605		388	Galb1-4GlcNAcb1-6(Galb1-4GlcNAcb1-2)Mana1-6(Galb1-4GlcNAcb1-4(Galb1-4GlcNAcb1-2)Mana1-3)Manb1-4GlcNAcb1-4GlcNAcb-Sp21	2.31745	2.35809	101.754
513	(6S)GalNAcb1-4GlcNAc-Sp8	1.07305	3.60989	336.414		112	Gala1-3GalNAca-Sp16	2.30978	1.7764	76.908
514	(3S)GalNAcb1-4(3S)GlcNAc-Sp8	-5.69363	7.5557	-132.705		331	Neu5Aca2-6Galb1-4GlcNAcb1-3Galb1-3GlcNAcb-Sp0	2.25945	5.39225	238.653
515	GalNAcb1-4(6S)GlcNAc-Sp8	2.46412	3.81236	154.715		268	Neu5Aca2-6Galb1-4(6S)GlcNAcb-Sp8	2.2501	4.28289	190.342
516	(3S)GalNAcb1-4GlcNAc-Sp8	3.18637	4.69073	147.212		145	Galb1-3GalNAcb1-4(Neu5Aca2-3)Galb1-4Glcb-Sp0	2.21098	3.69065	166.924
517	(4S)GalNAcb-Sp10	2.8761	2.7828	96.7562		116	Gala1-3Galb1-4GlcNAcb-Sp8	2.152	3.70334	172.088
518	Galb1-4(6P)GlcNAcb-Sp0	3.0134	5.18361	172.018		266	Neu5Aca2-6GalNAca-Sp8	2.06018	3.05978	148.52
519	(6P)Galb1-4GlcNAcb-SP0	-2.64425	6.6171	-250.245		412	Galb1-3GalNAcb1-4(Neu5Aca2-8Neu5Aca2-3)Galb1-4Glcb-Sp0	2.03307	7.91246	389.187
520	GalNAca1-3(Fuca1-2)Galb1-4GlcNAcb1-6GalNAc-Sp14	4.5549	5.74519	126.132		37	(3S)Galb1-4GlcNAcb-Sp8	1.914	4.2285	220.925
521	Neu5Aca2-6Galb1-4GlcNAcb1-2Man-Sp0	12.0308	3.77573	31.3838		23	6S(3S)Galb1-4GlcNAcb-Sp0	1.78705	6.59376	368.975
522	Gala1-3Galb1-4GlcNAcb1-2Mana-Sp0	-2.5272	5.58608	-221.038		10	Neu5Aca-Sp11	1.78325	1.77099	99.3123
523	Gala1-3(Fuca1-2)Galb1-4GlcNAcb1-2Mana-Sp0	3.8695	9.61721	248.539		490	Gala1-3Galb1-3GlcNAcb1-6GalNAca-Sp14	1.75962	1.70541	96.9191
524	GalNAca1-3(Fuca1-2)Galb1-4 GlcNAcb1-2Mana-Sp0	8.56525	4.48455	52.3575		77	Fuca1-2Galb1-4GlcNAcb-Sp8	1.7196	5.64688	328.383
525	Galb1-3GlcNAcb1-2Mana-Sp0	45.4658	9.13246	20.0864		299	(6P)Glcb-Sp10	1.67612	4.95058	295.358
526	Gala1-3(Fuca1-2)Galb1-3GlcNAcb1-6GalNAc-Sp14	-3.00865	4.81365	-159.994		529	GalNAcb1-4GlcNAcb1-2Mana-Sp0	1.62118	5.7952	357.469
527	Neu5Aca2-3Galb1-3GlcNAcb1-2Mana-Sp0	15.3249	9.2259	60.2021		170	Galb1-4GlcNAcb-Sp8	1.50333	2.96973	197.544
528	Gala1-3Galb1-3GlcNAcb1-2Mana-Sp0	-0.26345	6.68171	-2536.23		303	Galb1-4GlcNAcb1-6(Galb1-4GlcNAcb1-3)Galb1-4GlcNAc-Sp0	1.5	3.28526	219.017
529	GalNAcb1-4GlcNAcb1-2Mana-Sp0	1.62118	5.7952	357.469		440	Galb1-4Galb-Sp10	1.4838	1.13897	76.7604
530	Neu5Aca2-3Galb1-3GlcNAcb1-4Galb1-4Glcb-Sp0	0.948175	6.23467	657.544		297	4S(3S)Galb1-4GlcNAcb-Sp0	1.47957	6.10265	412.459
531	GlcNAcb1-2 Mana1-6(GlcNAcb1-4)(GlcNAcb1-2Mana1-3)Manb1-4GlcNAcb1-4(Fuca1-6)GlcNAc-Sp21	39109.2	1512.33	3.86695		327	Neu5Aca2-3Galb1-4GlcNAcb1-2Mana1-6(Neu5Aca2-6Galb1-4GlcNAcb1-2Mana1-3)Manb1-4GlcNAcb1-4GlcNAcb-Sp12	1.39988	4.16331	297.406
532	Galb1-4GlcNAcb1-2 Mana1-6(GlcNAcb1-4)(Galb1-4GlcNAcb1-2Mana1-3)Manb1-4GlcNAcb1-4(Fuca1-6)GlcNAc-Sp21	-1.7568	1.23728	-70.428		155	Galb1-4(Fuca1-3)GlcNAcb1-3Galb1-4(Fuca1-3)GlcNAcb1-3Galb1-4(Fuca1-3)GlcNAcb-Sp0	1.3923	8.16958	586.769
533	Galb1-4GlcNAcb1-2 Mana1-6(Galb1-4GlcNAcb1-4)(Galb1-4GlcNAcb1-2Mana1-3)Manb1-4GlcNAcb1-4(Fuca1-6)GlcNAc-Sp21	28.1628	26.3151	93.4391		504	GalNAcb1-4(Fuca1-3)(6S)GlcNAcb-Sp8	1.36897	2.34404	171.226
534	Fuca1-4(Galb1-3)GlcNAcb1-2 Mana-Sp0	19.2918	13.0307	67.5454		55	Neu5Aca2-6Galb1-4GlcNAcb1-2Mana1-6(Neu5Aca2-6Galb1-4GlcNAcb1-2Mana1-3)Manb1-4GlcNAcb1-4GlcNAcb-Sp12	1.322	1.54188	116.632
535	Neu5Aca2-3Galb1-4(Fuca1-3)GlcNAcb1-2Mana-Sp0	15.8058	5.84034	36.9506		270	Neu5Aca2-6Galb1-4GlcNAcb-Sp8	1.29047	4.95735	384.149
536	GlcNAcb1-3Galb1-4GlcNAcb1-6(GlcNAcb1-3)Galb1-4GlcNAc-Sp0	30128.8	3844.37	12.7598		49	Neu5,9Ac2a2-6Galb1-4GlcNAcb-Sp8	1.2721	4.78632	376.253
537	GalNAca1-3(Fuca1-2)Galb1-3GalNAcb1-3Gala1-4Galb1-4Glc-Sp21	-1.8736	3.01814	-161.088		470	Glca1-6Glca1-6Glca1-6Glcb-Sp10	1.255	2.44866	195.113
538	Gala1-3(Fuca1-2)Galb1-3GalNAcb1-3Gala1-4Galb1-4Glc-Sp21	8.0634	6.31301	78.2922		279	Neu5Acb2-6GalNAca-Sp8	1.15733	4.85507	419.508
539	Galb1-3GalNAcb1-3Gal-Sp21	9.47837	9.871	104.142		335	GalNAcb1-3Gala1-4Galb1-4GlcNAcb1-3Galb1-4Glcb-Sp0	1.1293	4.63271	410.228
540	GlcNAcb1-3Galb1-4GlcNAcb1-2Mana1-6(GlcNAcb1-3Galb1-4GlcNAcb1-2Mana1-3)Manb1-4GlcNAcb1-4GlcNAcb-Sp12	15898.5	4587.8	28.8567		513	(6S)GalNAcb1-4GlcNAc-Sp8	1.07305	3.60989	336.414
541	GlcNAcb1-3Galb1-4GlcNAcb1-2Mana1-6(GlcNAcb1-3Galb1-4GlcNAcb1-2Mana1-3)Manb1-4GlcNAcb1-4GlcNAcb-Sp25	11129.6	2558.1	22.9847		187	GlcNAcb1-4-MDPLys	1.06937	0.411325	38.464
542	Galb1-4GlcNAcb1-3Galb1-4GlcNAcb1-2Mana1-6(Galb1-4GlcNAcb1-3Galb1-4GlcNAcb1-2Mana1-3)Manb1-4GlcNAcb1-4GlcNAcb-Sp12	387.971	37.6794	9.71191		334	Gala1-4Galb1-4GlcNAcb1-3Galb1-4Glcb-Sp0	1.00837	2.89957	287.549
543	Galb1-4GlcNAcb1-3Galb1-4GlcNAcb1-2Mana1-6(Galb1-4GlcNAcb1-3Galb1-4GlcNAcb1-2Mana1-3)Manb1-4GlcNAcb1-4GlcNAcb-Sp24	82.8244	20.0894	24.2554		530	Neu5Aca2-3Galb1-3GlcNAcb1-4Galb1-4Glcb-Sp0	0.948175	6.23467	657.544
544	Neu5Gca2-3Galb1-4GlcNAcb1-3Galb1-4GlcNAcb1-2Mana1-6(Neu5Gca2-3Galb1-4GlcNAcb1-3Galb1-4GlcNAcb1-2Mana1-3)Manb1-4GlcNAcb1-4GlcNAcb-Sp24	47.5518	9.49483	19.9673		574	Neu5Aca2-8Neu5Aca2-3Galb1-3GalNAcb1-4(Neu5Aca2-3)Galb1-4Glc-Sp21	0.942825	1.28303	136.084
545	Fuca1-2Galb1-4GlcNAcb1-3Galb1-4GlcNAcb1-2Mana1-6(Fuca1-2Galb1-4GlcNAcb1-3Galb1-4GlcNAcb1-2Mana1-3)Manb1-4GlcNAcb1-4GlcNAcb-Sp24	183.811	112.353	61.1241		557	Neu5Gca2-8Neu5Gca2-6Galb1-4GlcNAc-Sp0	0.913075	2.07636	227.404
546	GlcNAcb1-3Galb1-4GlcNAcb1-3Galb1-4GlcNAcb1-2Mana1-6(GlcNAcb1-3Galb1-4GlcNAcb1-3Galb1-4GlcNAcb1-2Mana1-3)Manb1-4GlcNAcb1-4GlcNAcb-Sp12	462.941	59.544	12.8621		305	Galb1-4GlcNAca1-6Galb1-4GlcNAcb-Sp0	0.779325	7.54388	968.001
547	GlcNAcb1-3Galb1-4GlcNAcb1-3Galb1-4GlcNAcb1-2Mana1-6(GlcNAcb1-3Galb1-4GlcNAcb1-3Galb1-4GlcNAcb1-2Mana1-3)Manb1-4GlcNAcb1-4GlcNAcb-Sp25	44015.7	323.483	0.734927		367	Neu5Aca2-6GlcNAcb1-4GlcNAc-Sp21	0.684325	2.47746	362.03
548	Galb1-4GlcNAcb1-3Galb1-4GlcNAcb1-3Galb1-4GlcNAcb1-2Mana1-6(Galb1-4GlcNAcb1-3Galb1-4GlcNAcb1-3Galb1-4GlcNAcb1-2Mana1-3)Manb1-4GlcNAcb1-4GlcNAcb-Sp12	399.52	27.9375	6.99276		436	Galb1-4GlcNAcb1-2Mana1-6(GlcNAcb1-4)(Galb1-4GlcNAcb1-2Mana1-3)Manb1-4GlcNAcb1-4GlcNAc-Sp21	0.679575	2.58971	381.077
549	Galb1-4GlcNAcb1-3Galb1-4GlcNAcb1-3Galb1-4GlcNAcb1-2Mana1-6(Galb1-4GlcNAcb1-3Galb1-4GlcNAcb1-3Galb1-4GlcNAcb1-2Mana1-3)Manb1-4GlcNAcb1-4GlcNAcb-Sp24	225.448	53.1121	23.5585		368	Neu5Aca2-6GlcNAcb1-4GlcNAcb1-4GlcNAc-Sp21	0.636575	4.82761	758.373
550	GlcNAcb1-3Galb1-4GlcNAcb1-3Galb1-4GlcNAcb1-3Galb1-4GlcNAcb1-2Mana1-6(GlcNAcb1-3Galb1-4GlcNAcb1-3Galb1-4GlcNAcb1-3Galb1-4GlcNAcb1-2Mana1-3)Manb1-4GlcNAcb1-4GlcNAcb-Sp25	26675.6	2267.18	8.49909		80	Fuca1-3GlcNAcb-Sp8	0.585275	3.68472	629.57
551	Galb1-4GlcNAcb1-3Galb1-4GlcNAcb1-3Galb1-4GlcNAcb1-3Galb1-4GlcNAcb1-2Mana1-6(Galb1-4GlcNAcb1-3Galb1-4GlcNAcb1-3Galb1-4GlcNAcb1-3Galb1-4GlcNAcb1-2Mana1-3)Manb1-4GlcNAcb1-4GlcNAcb-Sp25	151.484	26.371	17.4084		386	Galb1-4(Fuca1-3)GlcNAcb1-6(Fuca1-4(Fuca1-2Galb1-3)GlcNAcb1-3)Galb1-4Glc-Sp21	0.5254	2.08181	396.233
552	Galb1-3GlcNAcb1-3Galb1-4GlcNAcb1-2Mana1-6(Galb1-3GlcNAcb1-3Galb1-4GlcNAcb1-2Mana1-3)Manb1-4GlcNAcb1-4GlcNAc-Sp25	122.133	17.3028	14.1671		228	Neu5Aca2-8Neu5Aca2-8Neu5Aca2-3Galb1-4Glcb-Sp0	0.448725	5.21036	1161.15
553	Neu5Gca2-8Neu5Gca2-3Galb1-4GlcNAc-Sp0	-1.06765	2.78666	-261.009		272	Neu5Aca2-6Galb1-4GlcNAcb1-3Galb1-4GlcNAcb-Sp0	0.40805	2.10951	516.974
554	Neu5Aca2-8Neu5Gca2-3Galb1-4GlcNAc-Sp0	3.70255	7.7356	208.926		441	Galb1-6Galb-Sp10	0.406	8.94356	2202.85
555	Neu5Gca2-8Neu5Aca2-3Galb1-4GlcNAc-Sp0	-5.89772	2.58139	-43.7692		330	Neu5,9Ac2a2-3Galb1-3GlcNAcb-Sp0	0.330825	0.804827	243.279
556	Neu5Gca2-8Neu5Gca2-3Galb1-4GlcNAcb1-3Galb1-4GlcNAc-Sp0	-1.99535	4.30261	-215.632		231	Neu5Aca2-3(6S)Galb1-4(Fuca1-3)GlcNAcb-Sp8	0.276425	1.57263	568.918
557	Neu5Gca2-8Neu5Gca2-6Galb1-4GlcNAc-Sp0	0.913075	2.07636	227.404		257	Neu5Aca2-3Galb1-4(Fuca1-3)GlcNAcb1-3Galb-Sp8	0.219575	4.78354	2178.55
558	Neu5Aca2-8Neu5Aca2-3Galb1-4GlcNAc-Sp0	-3.77802	4.01534	-106.281		439	Galb1-4GlcNAcb1-6(Galb1-4GlcNAcb1-2)Mana1-6(GlcNAcb1-4)(Galb1-4GlcNAcb1-4(Galb1-4GlcNAcb1-2)Mana1-3)Manb1-4GlcNAcb1-4GlcNAc-Sp21	0.172875	3.41685	1976.49
559	GlcNAcb1-3Galb1-4GlcNAcb1-6(GlcNAcb1-3Galb1-4GlcNAcb1-2)Mana1-6(GlcNAcb1-3Galb1-4GlcNAcb1-2Man a1-3)Manb1-4GlcNAcb1-4GlcNAc-Sp24	14874.6	295.876	1.98914		253	Neu5Aca2-3Galb1-4(Fuca1-3)(6S)GlcNAcb-Sp8	0.090025	2.58073	2866.69
560	Galb1-4GlcNAcb1-3Galb1-4GlcNAcb1-6(Galb1-4GlcNAcb1-3Galb1-4GlcNAcb1-2)Mana1-6(Galb1-4GlcNAcb1-3Galb1-4GlcNAcb1-2Mana1-3)Mana1-4GlcNAcb1-4GlcNAc-Sp24	540.514	53.6842	9.93208		64	Fuca1-2Galb1-3GalNAcb1-4(Neu5Aca2-3)Galb1-4Glcb-Sp0	0.023425	2.30882	9856.22
561	Gala1-3Galb1-4GlcNAcb1-2Mana1-6(Gala1-3Galb1-4GlcNAcb1-2Mana1-3)Manb1-4GlcNAcb1-4GlcNAc-Sp24	151.655	48.9762	32.2945		570	(3S)GlcAb1-3Galb1-4GlcNAcb1-3Galb1-4Glc-Sp0	-0.029775	3.87429	-13011.9
562	GlcNAcb1-3Galb1-4GlcNAcb1-6(GlcNAcb1-3Galb1-3)GalNAca-Sp14	38042.6	1942.06	5.10497		74	Fuca1-2Galb1-4GlcNAcb1-3Galb1-4GlcNAcb-Sp0	-0.072575	3.6524	-5032.59
563	GalNAcb1-3GlcNAcb-Sp0	4.2554	3.53993	83.1867		267	Neu5Aca2-6GalNAcb1-4GlcNAcb-Sp0	-0.0793	2.6358	-3323.84
564	GalNAcb1-4GlcNAcb1-3GalNAcb1-4GlcNAcb-Sp0	-0.90725	6.02106	-663.66		348	Neu5Aca2-6Galb1-4GlcNAcb1-2Mana1-6Manb1-4GlcNAcb1-4GlcNAc-Sp12	-0.08585	4.12508	-4804.99
565	GlcNAcb1-3Galb1-4GlcNAcb1-3Galb1-4GlcNAcb1-3Galb1-4GlcNAcb1-3Galb1-4GlcNAcb1-2Mana1-6(GlcNAcb1-3Galb1-4GlcNAcb1-3Galb1-4GlcNAcb1-3Galb1-4GlcNAcb1-3Galb1-4GlcNAcb1-2Mana1-3)Manb1-4GlcNAcb1-4GlcNAcb-Sp25	60805.2	987.82	1.62457		408	Galb1-3GlcNAca1-6Galb1-4GlcNAcb-Sp0	-0.1295	1.94827	-1504.46
566	Galb1-4GlcNAcb1-3Galb1-4GlcNAcb1-3Galb1-4GlcNAcb1-3Galb1-4GlcNAcb1-3Galb1-4GlcNAcb1-2Mana1-6(Galb1-4GlcNAcb1-3Galb1-4GlcNAcb1-3Galb1-4GlcNAcb1-3Galb1-4GlcNAcb1-3Galb1-4GlcNAcb1-2Mana1-3)Manb1-4GlcNAcb1-4GlcNAcb-Sp25	195.884	51.2527	26.1648		488	Neu5Aca2-6Galb1-4GlcNAcb1-6(Fuca1-2Galb1-4(Fuca1-3)GlcNAcb1-3)Galb1-4Glc-Sp21	-0.1994	10.4882	-5259.89
567	GlcNAb1-3Galb1-3GalNAc-Sp14	32912.6	2102.66	6.38864		528	Gala1-3Galb1-3GlcNAcb1-2Mana-Sp0	-0.26345	6.68171	-2536.23
568	Galb1-3GlcNAcb1-6(Galb1-3)GalNAc-Sp14	29287.7	1293.69	4.41719		265	Neu5Aca2-3Galb1-4Glcb-Sp8	-0.355725	4.0507	-1138.72
569	Galb1-4GlcNAcb1-3Galb1-4GlcNAcb1-3Galb1-4GlcNAcb1-3Galb1-4GlcNAcb1-3Galb1-4GlcNAcb1-3Galb1-4GlcNAcb1-2Mana1-6(Galb1-4GlcNAcb1-3Galb1-4GlcNAcb1-3Galb1-4GlcNAcb1-3Galb1-4GlcNAcb1-3Galb1-4GlcNAcb1-3Galb1-4GlcNAcb1-2Mana1-3)Manb1-4GlcNAcb1-4GlcNAcb-Sp25	288.251	17.3881	6.0323		124	Gala1-4GlcNAcb-Sp8	-0.422375	2.28119	-540.087
570	(3S)GlcAb1-3Galb1-4GlcNAcb1-3Galb1-4Glc-Sp0	-0.029775	3.87429	-13011.9		120	Gala1-4(Fuca1-2)Galb1-4GlcNAcb-Sp8	-0.597425	3.19461	-534.73
571	(3S)GlcAb1-3Galb1-4GlcNAcb1-2Mana-Sp0	-1.06785	3.09369	-289.712		197	Glca1-4Glca-Sp8	-0.649675	4.14744	-638.387
572	Galb1-3GlcNAcb1-3Galb1-4GlcNAcb1-3Galb1-4GlcNAcb1-6(Galb1-3GlcNAcb1-3Galb1-4GlcNAcb1-3Galb1-4GlcNAb1-2)Mana1-6(Galb1-3GlcNAcb1-3Galb1-4GlcNAcb1-3Galb1-4GlcNAcb1-2Mana1-3)Manb1-4GlcNAcb1-4(Fuca1-6)GlcNAcb-Sp24	548.381	22.9634	4.18749		347	Mana1-6(Neu5Aca2-6Galb1-4GlcNAcb1-2Mana1-3)Manb1-4GlcNAcb1-4GlcNAc-Sp12	-0.722	3.69746	-512.114
573	Galb1-3GlcNAcb1-3Galb1-4GlcNAcb1-6(Galb1-3GlcNAcb1-3Galb1-4GlcNAb1-2)Mana1-6(Galb1-3GlcNAcb1-3Galb1-4GlcNAcb1-2Mana1-3)Manb1-4GlcNAcb1-4(Fuca1-6)GlcNAcb-Sp24	348.863	17.7133	5.07743		564	GalNAcb1-4GlcNAcb1-3GalNAcb1-4GlcNAcb-Sp0	-0.90725	6.02106	-663.66
574	Neu5Aca2-8Neu5Aca2-3Galb1-3GalNAcb1-4(Neu5Aca2-3)Galb1-4Glc-Sp21	0.942825	1.28303	136.084		553	Neu5Gca2-8Neu5Gca2-3Galb1-4GlcNAc-Sp0	-1.06765	2.78666	-261.009
575	GlcNAcb1-3Galb1-4GlcNAcb1-2Mana1-6(GlcNAcb1-3Galb1-4GlcNAcb1-2Mana1-3)Manb1-4GlcNAcb1-4(Fuca1-6)GlcNAcb-Sp24	16250.5	674.337	4.14965		571	(3S)GlcAb1-3Galb1-4GlcNAcb1-2Mana-Sp0	-1.06785	3.09369	-289.712
576	Galb1-4GlcNAcb1-3Galb1-4GlcNAcb1-2Mana1-6(Galb1-4GlcNAcb1-3Galb1-4GlcNAcb1-2Mana1-3)Manb1-4GlcNAcb1-4(Fuca1-6)GlcNAcb-Sp24	98.4963	34.7813	35.3123		236	Neu5Aca2-6(Neu5Aca2-3)GalNAca-Sp8	-1.25152	3.34616	-267.366
577	GlcNAcb1-3Galb1-4GlcNAcb1-3Galb1-4GlcNAcb1-2Mana1-6(GlcNAcb1-3Galb1-4GlcNAcb1-3Galb1-4GlcNAcb1-2Mana1-3)Manb1-4GlcNAcb1-4(Fuca1-6)GlcNAcb-Sp24	39783.3	1252.41	3.14809		296	Neu5Aca2-3Galb1-4GlcNAcb1-3Galb1-3GlcNAcb-Sp0	-1.3889	4.47319	-322.067
578	Galb1-4GlcNAcb1-3Galb1-4GlcNAcb1-3Galb1-4GlcNAcb1-2Mana1-6(Galb1-4GlcNAcb1-3Galb1-4GlcNAcb1-3Galb1-4GlcNAcb1-2Mana1-3)Manb1-4GlcNAcb1-4(Fuca1-6)GlcNAcb-Sp24	75.7351	10.0724	13.2995		73	Fuca1-2Galb1-4(Fuca1-3)GlcNAcb-Sp8	-1.5327	7.24826	-472.908
579	GlcNAcb1-3Galb1-4GlcNAcb1-3Galb1-4GlcNAcb1-3Galb1-4GlcNAcb1-2Mana1-6(GlcNAcb1-3Galb1-4GlcNAcb1-3Galb1-4GlcNAcb1-3Galb1-4GlcNAcb1-2Mana1-3)Manb1-4GlcNAcb1-4(Fuca1-6)GlcNAcb-Sp24	57348.7	1147.27	2.00051		326	Neu5Aca2-3Galb1-4GlcNAcb1-2Mana1-6(Neu5Aca2-3Galb1-4GlcNAcb1-2Mana1-3)Manb1-4GlcNAcb1-4GlcNAcb-Sp12	-1.55827	6.12663	-393.167
580	Galb1-4GlcNAcb1-3Galb1-4GlcNAcb1-3Galb1-4GlcNAcb1-3Galb1-4GlcNAcb1-2Mana1-6(Galb1-4GlcNAcb1-3Galb1-4GlcNAcb1-3Galb1-4GlcNAcb1-3Galb1-4GlcNAcb1-2Mana1-3)Manb1-4GlcNAcb1-4(Fuca1-6)GlcNAcb-Sp24	104.901	14.5803	13.899		277	Neu5Aca2-8Neu5Aca2-3Galb1-4Glcb-Sp0	-1.61538	2.58755	-160.183
581	GlcNAcb1-3Galb1-4GlcNAcb1-3Galb1-4GlcNAcb1-3Galb1-4GlcNAcb1-3Galb1-4GlcNAcb1-2Mana1-6(GlcNAcb1-3Galb1-4GlcNAcb1-3Galb1-4GlcNAcb1-3Galb1-4GlcNAcb1-3Galb1-4GlcNAcb1-2Mana1-3)Manb1-4GlcNAcb1-4(Fuca1-6)GlcNAcb-Sp19	60147.1	1812.5	3.01344		163	Galb1-4GlcNAcb1-3Galb1-4GlcNAcb1-3Galb1-4GlcNAcb-Sp0	-1.64082	3.10883	-189.468
582	Galb1-4GlcNAcb1-3Galb1-4GlcNAcb1-3Galb1-4GlcNAcb1-3Galb1-4GlcNAcb1-3Galb1-4GlcNAcb1-2Mana1-6(Galb1-4GlcNAcb1-3Galb1-4GlcNAcb1-3Galb1-4GlcNAcb1-3Galb1-4GlcNAcb1-3Galb1-4GlcNAcb1-2Mana1-3)Manb1-4GlcNAcb1-4(Fuca1-6)GlcNAcb-Sp19	281.221	50.6896	18.0248		532	Galb1-4GlcNAcb1-2 Mana1-6(GlcNAcb1-4)(Galb1-4GlcNAcb1-2Mana1-3)Manb1-4GlcNAcb1-4(Fuca1-6)GlcNAc-Sp21	-1.7568	1.23728	-70.428
583	Galb1-4GlcNAcb1-3Galb1-4GlcNAcb1-6(Galb1-4GlcNAcb1-3Galb1-4GlcNAb1-2)Mana1-6(Galb1-4GlcNAcb1-3Galb1-4GlcNAcb1-2Mana1-3)Manb1-4GlcNAcb1-4(Fuca1-6)GlcNAcb-Sp24	189.872	42.5512	22.4105		86	GalNAca1-3(Fuca1-2)Galb1-4GlcNAcb-Sp0	-1.79205	3.48741	-194.605
584	GlcNAcb1-3Galb1-4GlcNAcb1-3Galb1-4GlcNAcb1-6(GlcNAcb1-3Galb1-4GlcNAcb1-3Galb1-4GlcNAb1-2)Mana1-6(GlcNAcb1-3Galb1-4GlcNAcb1-3Galb1-4GlcNAcb1-2Mana1-3)Manb1-4GlcNAcb1-4(Fuca1-6)GlcNAcb-Sp24	20147.1	4054.5	20.1245		537	GalNAca1-3(Fuca1-2)Galb1-3GalNAcb1-3Gala1-4Galb1-4Glc-Sp21	-1.8736	3.01814	-161.088
585	Galb1-4GlcNAcb1-3Galb1-4GlcNAcb1-3Galb1-4GlcNAcb1-6(Galb1-4GlcNAcb1-3Galb1-4GlcNAcb1-3Galb1-4GlcNAb1-2)Mana1-6(Galb1-4GlcNAcb1-3Galb1-4GlcNAcb1-3Galb1-4GlcNAcb1-2Mana1-3)Manb1-4GlcNAcb1-4(Fuca1-6)GlcNAcb-Sp24	124.305	14.6392	11.7768		556	Neu5Gca2-8Neu5Gca2-3Galb1-4GlcNAcb1-3Galb1-4GlcNAc-Sp0	-1.99535	4.30261	-215.632
586	GlcNAcb1-3Galb1-4GlcNAcb1-3Galb1-4GlcNAcb1-3Galb1-4GlcNAcb1-6(GlcNAcb1-3Galb1-4GlcNAcb1-3Galb1-4GlcNAcb1-3Galb1-4GlcNAb1-2)Mana1-6(GlcNAcb1-3Galb1-4GlcNAcb1-3Galb1-4GlcNAcb1-3Galb1-4GlcNAcb1-2Mana1-3)Manb1-4GlcNAcb1-4(Fuca1-6)GlcNAcb-Sp24	28597.4	3205.47	11.2089		212	Mana1-2Mana1-6(Mana1-3)Mana1-6(Mana1-2Mana1-2Mana1-3)Manb1-4GlcNAcb1-4GlcNAcb-Sp12	-1.9965	4.93173	-247.019
587	Galb1-4GlcNAcb1-3Galb1-4GlcNAcb1-3Galb1-4GlcNAcb1-3Galb1-4GlcNAcb1-6(Galb1-4GlcNAcb1-3Galb1-4GlcNAcb1-3Galb1-4GlcNAcb1-3Galb1-4GlcNAb1-2)Mana1-6(Galb1-4GlcNAcb1-3Galb1-4GlcNAcb1-3Galb1-4GlcNAcb1-3Galb1-4GlcNAcb1-2Mana1-3)Manb1-4GlcNAcb1-4(Fuca1-6)GlcNAcb-Sp24	121.355	18.731	15.4348		164	Galb1-4GlcNAcb1-3Galb1-4GlcNAcb-Sp0	-2.0201	3.54899	-175.684
588	GlcNAcb1-3Galb1-4GlcNAcb1-3Galb1-4GlcNAcb1-3Galb1-4GlcNAcb1-3Galb1-4GlcNAcb1-6(GlcNAcb1-3Galb1-4GlcNAcb1-3Galb1-4GlcNAcb1-3Galb1-4GlcNAcb1-3Galb1-4GlcNAb1-2)Mana1-6(GlcNAcb1-3Galb1-4GlcNAcb1-3Galb1-4GlcNAcb1-3Galb1-4GlcNAcb1-3Galb1-4GlcNAcb1-2Mana1-3)Manb1-4GlcNAcb1-4(Fuca1-6)GlcNAcb-Sp24	30026.3	1354.2	4.51004		438	Galb1-4GlcNAcb1-6(Galb1-4GlcNAcb1-2)Mana1-6(GlcNAcb1-4)(Galb1-4GlcNAcb1-2Mana1-3)Manb1-4GlcNAcb1-4GlcNAc-Sp21	-2.107	1.15945	-55.0287
589	Galb1-4GlcNAcb1-3Galb1-4GlcNAcb1-3Galb1-4GlcNAcb1-3Galb1-4GlcNAcb1-3Galb1-4GlcNAcb1-6(Galb1-4GlcNAcb1-3Galb1-4GlcNAcb1-3Galb1-4GlcNAcb1-3Galb1-4GlcNAcb1-3Galb1-4GlcNAb1-2)Mana1-6(Galb1-4GlcNAcb1-3Galb1-4GlcNAcb1-3Galb1-4GlcNAcb1-3Galb1-4GlcNAcb1-3Galb1-4GlcNAcb1-2Mana1-3)Manb1-4GlcNAcb1-4(Fuca1-6)GlcNAcb-Sp24	271.781	33.3081	12.2555		463	Neu5Aca2-3Galb1-4GlcNAcb1-6(Neu5Aca2-3Galb1-4GlcNAcb1-2)Mana1-6(GlcNAcb1-4)(Neu5Aca2-3Galb1-4GlcNAcb1-4(Neu5Aca2-3Galb1-4GlcNAcb1-2)Mana1-3)Manb1-4GlcNAcb1-4GlcNAcb-Sp21	-2.14602	2.28029	-106.257
590	Galb1-4GlcNAcb1-3Galb1-4GlcNAcb1-3GalNAca-Sp14	459.087	64.2716	13.9999		166	Galb1-4GlcNAcb1-3Galb1-4Glcb-Sp8	-2.4979	4.72733	-189.252
591	Galb1-4GlcNAcb1-3Galb1-4GlcNAcb1-6(Galb1-3)GalNAca-Sp14	19428.7	825.821	4.25052		522	Gala1-3Galb1-4GlcNAcb1-2Mana-Sp0	-2.5272	5.58608	-221.038
592	Galb1-4GlcNAcb1-3Galb1-4GlcNAcb1-6(Galb1-4GlcNAcb1-3Galb1-4GlcNAcb1-3)GalNAca-Sp14	203.132	24.312	11.9686		519	(6P)Galb1-4GlcNAcb-SP0	-2.64425	6.6171	-250.245
593	Neu5Aca2-3Galb1-4GlcNAcb1-3Galb1-4GlcNAcb1-3GalNAca-Sp14	31.0146	12.9814	41.8558		189	GlcNAcb1-4Galb1-4GlcNAcb-Sp8	-2.84265	4.44799	-156.473
594	GlcNAcb1-3Galb1-4GlcNAcb1-3GalNAca-Sp14	25309.1	3802.35	15.0237		526	Gala1-3(Fuca1-2)Galb1-3GlcNAcb1-6GalNAc-Sp14	-3.00865	4.81365	-159.994
595	GlcNAcb1-3Galb1-4GlcNAcb1-6(Galb1-3)GalNAca-Sp14	38968.3	2787.54	7.15335		92	GalNAca1-3GalNAcb-Sp8	-3.1057	5.04118	-162.32
596	GlcNAcb1-3Galb1-4GlcNAcb1-6(GlcNAcb1-3Galb1-4GlcNAcb1-3)GalNAca-Sp14	19757.1	2564.75	12.9814		156	Galb1-4(6S)Glcb-Sp0	-3.20675	1.06416	-33.1851
597	Neu5Aca2-3Galb1-4GlcNAcb1-3Galb1-4GlcNAcb1-6(Neu5Aca2-3Galb1-4GlcNAcb1-3Galb1-4GlcNAcb1-3)GalNAca-Sp14	88.2802	10.6223	12.0325		69	Fuca1-2Galb1-3GlcNAcb-Sp8	-3.77163	2.84872	-75.5304
598	Neu5Aca2-6Galb1-4GlcNAcb1-3Galb1-4GlcNAcb1-3GalNAca-Sp14	7.90817	5.31518	67.2112		558	Neu5Aca2-8Neu5Aca2-3Galb1-4GlcNAc-Sp0	-3.77802	4.01534	-106.281
599	GlcNAcb1-3Galb1-4GlcNAcb1-3Galb1-4GlcNAcb1-3GalNAca-Sp14	19882.6	3864.6	19.4371		489	Galb1-3GlcNAcb1-6GalNAca-Sp14	-4.05085	4.97306	-122.766
600	Galb1-4GlcNAcb1-3Galb1-3GalNAca-Sp14	31899.3	1067.28	3.34577		464	Neu5Aca2-6Galb1-4GlcNAcb1-2Mana1-6(GlcNAcb1-4)(Neu5Aca2-6Galb1-4GlcNAcb1-2Mana1-3)Manb1-4GlcNAcb1-4GlcNAcb-Sp21	-4.0639	3.5276	-86.8033
601	Neu5Aca2-3Galb1-4GlcNAcb1-3Galb1-4GlcNAcb1-6(Galb1-3)GalNAca-Sp14	21092.9	1522.72	7.21911		503	Neu5Aca2-6GalNAcb1-4(6S)GlcNAcb-Sp8	-4.90773	2.41254	-49.158
602	Neu5Aca2-6Galb1-4GlcNAcb1-3Galb1-4GlcNAcb1-6(Galb1-3)GalNAca-Sp14	9886.59	957.221	9.68202		472	Neu5Aca2-3Galb1-4GlcNAcb1-6(Neu5Aca2-3Galb1-4GlcNAcb1-3)GalNAca-Sp14	-5.0125	4.53517	-90.4773
603	Neu5Aca2-6Galb1-4GlcNAcb1-6(Galb1-3)GalNAca-Sp14	28023.2	3612.93	12.8926		511	Galb1-3(6S)GlcNAcb-Sp8	-5.35095	4.3195	-80.724
604	Neu5Aca2-3Galb1-4GlcNAcb1-3Galb1-4GlcNAcb1-2Mana1-6(Neu5Aca2-3Galb1-4GlcNAcb1-3Galb1-4GlcNAcb1-2Mana1-3)Manb1-4GlcNAcb1-4GlcNAcb-Sp12	187.137	36.9682	19.7546		445	(6S)Galb1-3(6S)GlcNAc-Sp0	-5.4035	4.61694	-85.4436
605	GlcNAcb1-6(Neu5Aca2-3Galb1-3)GalNAca-Sp14	27705.6	942.525	3.40192		497	Galb1-4(Fuca1-3)GlcNAcb1-2Mana-Sp0	-5.61585	3.63968	-64.8109
606	Neu5Aca2-6Galb1-4GlcNAcb1-3Galb1-4GlcNAcb1-6(Neu5Aca2-6Galb1-4GlcNAcb1-3Galb1-4GlcNAcb1-3)GalNAca-Sp14	218.012	41.7993	19.1729		514	(3S)GalNAcb1-4(3S)GlcNAc-Sp8	-5.69363	7.5557	-132.705
607	Neu5Aca2-6Galb1-4GlcNAcb1-3Galb1-4GlcNAcb1-3Galb1-4GlcNAcb1-2Mana1-6(Neu5Aca2-6Galb1-4GlcNAcb1-3Galb1-4GlcNAcb1-3Galb1-4GlcNAcb1-2Mana1-3)Manb1-4GlcNAcb1-4GlcNAcb-Sp12	405.748	22.3033	5.49683		512	(6S)(4S)GalNAcb1-4GlcNAc-Sp8	-5.85008	2.94613	-50.3605
608	Neu5Aca2-3Galb1-4GlcNAcb1-3Galb1-4GlcNAcb1-3Galb1-4GlcNAcb1-2Mana1-6(Neu5Aca2-3Galb1-4GlcNAcb1-3Galb1-4GlcNAcb1-3Galb1-4GlcNAcb1-2Mana1-3)Manb1-4GlcNAcb1-4GlcNAcb-Sp12	305.185	9.23891	3.02732		460	Neu5Aca2-3Galb1-4GlcNAcb1-2Mana1-6(GlcNAcb1-4)(Neu5Aca2-3Galb1-4GlcNAcb1-2Mana1-3)Manb1-4GlcNAcb1-4GlcNAcb-Sp21	-5.88647	2.64966	-45.0126
609	Neu5Aca2-6Galb1-4GlcNAcb1-3Galb1-4GlcNAcb1-2Mana1-6(Neu5Aca2-6Galb1-4GlcNAcb1-3Galb1-4GlcNAcb1-2Mana1-3)Manb1-4GlcNAcb1-4GlcNAcb-Sp12	67.6228	10.618	15.7019		555	Neu5Gca2-8Neu5Aca2-3Galb1-4GlcNAc-Sp0	-5.89772	2.58139	-43.7692
610	GlcNAcb1-3Fuca-Sp21	421.85	47.0175	11.1456		462	Neu5Aca2-3Galb1-4GlcNAcb1-6(Neu5Aca2-3Galb1-4GlcNAcb1-2)Mana1-6(GlcNAcb1-4)(Neu5Aca2-3Galb1-4GlcNAcb1-2Mana1-3)Manb1-4GlcNAcb1-4GlcNAcb-Sp21	-7.07288	1.86873	-26.4211
611	Galb1-3GalNAcb1-4(Neu5Aca2-8Neu5Aca2-8Neu5Aca2-3)Galb1-4Glcb-Sp21	19.4736	3.2643	16.7627		510	Galb1-3GlcNAca1-3Galb1-4GlcNAcb-Sp8	-10.0122	2.04594	-20.4346
